# Supplementary material for: Transcriptional and epigenomic landscapes of CNS and non-CNS vascular endothelial cells
Source: eLife. 2018 Sep 6;7:e36187. doi: 10.7554/eLife.36187 (PMC6126923; doi:10.7554/eLife.36187)
Supplement: Supplementary file 1. — (A) RNA-seq. (B) ATAC-seq. (C) MethylC-seq [file elife-36187-supp1.xlsx]

## Sheet: A) RNA-seq
Name	Tissue fraction	Sex	# of reads aligned uniquely to a gene
Brain_Total_R1	Total	M	50692864
Brain_Total_R2	Total	M	48210289
Brain_GFPneg_R1	GFP negative cells	M	34418131
Brain_GFPneg_R2	GFP negative cells	M	33038596
Brain_GFPpos_R1	EC	M	29814431
Brain_GFPpos_R2	EC	M	24831878
Liver_Total_R1	Total	M	50731540
Liver_Total_R2	Total	M	52424919
Liver_GFPneg_R1	GFP negative cells	M	29342870
Liver_GFPneg_R2	GFP negative cells	M	34338915
Liver_GFPpos_R1	EC	M	16842741
Liver_GFPpos_R2	EC	M	26273720
Lung_Total_R1	Total	M	36548565
Lung_Total_R2	Total	M	44986165
Lung_GFPneg_R1	GFP negative cells	M	35722635
Lung_GFPneg_R2	GFP negative cells	M	33141062
Lung_GFPpos_R1	EC	M	22186519
Lung_GFPpos_R2	EC	M	19262458
Kidney_Total_R1	Total	M	52486415
Kidney_Total_R2	Total	M	53027623
Kidney_GFPneg_R1	GFP negative cells	M	47367080
Kidney_GFPneg_R2	GFP negative cells	M	45195550
Kidney_GFPpos_R1	EC	M	24103520
Kidney_GFPpos_R2	EC	M	25222524

## Sheet: B) ATAC-seq
Name	Cell type	Sex	# of deduplicated aligned fragments
Brain_GFPpos_R1	Brain EC	M	42462671
Brain_GFPpos_R2	Brain EC	M	22449260
Brain_GFPpos_R3	Brain EC	M	27750359
Liver_GFPpos_R1	Liver EC	M	46545685
Liver_GFPpos_R2	Liver EC	M	26079193
Lung_GFPpos_R1	Lung EC	M	42501652
Lung_GFPpos_R2	Lung EC	M	41077802
Kidney_GFPpos_R1	Kidney EC	M	38720549
Kidney_GFPpos_R2	Kidney EC	M	39462010

## Sheet: C) MethylC-seq
Name	Cell type	Sex	Total reads	Mapped reads	Mapping rate	Nonclonal reads	% Nonclonal rates	Lambda mC/C	mCCC/CCC	mCG/CG	mCH/CH	Estimated mCG/CG	Estimated mCH/CH	Coverage
Liver_GFPpos_R1	Liver EC	M	1357352060	785220566	0.578	600028180	0.764	0.01232	0.01025	0.64524	0.01441	0.64157	0.0042	26.5856
Liver_GFPpos_R2	Liver EC	M	1135798952	637627760	0.561	514450176	0.807	0.01247	0.01054	0.64476	0.01461	0.64098	0.00411	22.074
Brain_GFPpos_R1	Brain EC	M	1369452866	795141600	0.581	588384589	0.74	0.02206	0.0092	0.69459	0.01288	0.69175	0.00371	25.9264
Brain_GFPpos_R2	Brain EC	M	1311320718	761194612	0.58	584827626	0.768	0.01243	0.01043	0.69045	0.01453	0.68719	0.00414	25.9078
Kidney_GFPpos_R1	Kidney EC	M	1377025240	797669623	0.579	591258609	0.741	0.01185	0.00968	0.68666	0.01363	0.6836	0.00399	26.3516
Kidney_GFPpos_R2	Kidney EC	M	1355016776	784607670	0.579	598307873	0.763	0.01147	0.00968	0.69774	0.01356	0.69479	0.00392	26.791
Lung_GFPpos_R1	Lung EC	M	1341141648	759788346	0.567	591821639	0.779	0.01201	0.00969	0.66659	0.01352	0.66333	0.00387	26.459
Lung_GFPpos_R2	Lung EC	M	1371375764	800300752	0.584	599533991	0.749	0.01218	0.01006	0.66399	0.01392	0.66058	0.0039	26.8216
