# Supplementary material for: Transcriptional and epigenomic landscapes of CNS and non-CNS vascular endothelial cells
Source: eLife. 2018 Sep 6;7:e36187. doi: 10.7554/eLife.36187 (PMC6126923; doi:10.7554/eLife.36187)
Supplement: Supplementary file 2. — (A-C) Transcript abundances in raw expected read counts (A), cross-sample normalized read counts (B), and TPMs (C). (D) List of EC-enriched transcripts. (E) List of all differentially expressed genes between one or more pairs of EC subtypes. (F) List of ECTSGs [file elife-36187-supp2.xlsx]

## Sheet: A) RSEM expected counts
Ensembl_ID	Gene	Brain_Total_R1_expectedCount	Brain_Total_R2_expectedCount	Brain_GFPneg_R1_expectedCount	Brain_GFPneg_R2_expectedCount	Brain_GFPpos_R1_expectedCount	Brain_GFPpos_R2_expectedCount	Liver_Total_R1_expectedCount	Liver_Total_R2_expectedCount	Liver_GFPneg_R1_expectedCount	Liver_GFPneg_R2_expectedCount	Liver_GFPpos_R1_expectedCount	Liver_GFPpos_R2_expectedCount	Lung_Total_R1_expectedCount	Lung_Total_R2_expectedCount	Lung_GFPneg_R1_expectedCount	Lung_GFPneg_R2_expectedCount	Lung_GFPpos_R1_expectedCount	Lung_GFPpos_R2_expectedCount	Kidney_Total_R1_expectedCount	Kidney_Total_R2_expectedCount	Kidney_GFPneg_R1_expectedCount	Kidney_GFPneg_R2_expectedCount	Kidney_GFPpos_R1_expectedCount	Kidney_GFPpos_R2_expectedCount
ENSMUSG00000000001	Gnai3	7693	7241	6696	5601	4430	3435	4328	3781	3218	3286	2060	1985	10108	12653	5502	5535	3924	2698	12335	10892	4870	5562	3939	3493
ENSMUSG00000000003	Pbsn	0	0	0	0	0	0	0	0	0	0	0	0	0	0	0	30	0	0	0	0	0	0	0	0
ENSMUSG00000000028	Cdc45	305	257	370	579	358	65	302	553	681	974	51	286	191	228	270	194	335	414	281	356.17	167	278	412	607
ENSMUSG00000000031	H19	1617	1303	1326	729	319	1790	202367	165889	12716	12402	14239	20601	25562	21149	8783	7071	155643	94324	14193	13329	8883	10343	33423	45015
ENSMUSG00000000037	Scml2	251	182	544	570	166	11	48	52	0	173	99	92	298	101	274	238	80	174	442	146	339	282	85	135
ENSMUSG00000000049	Apoh	4	2	0	0	0	0	4225	3527	13	1	0	0	0	0	0	0	0	0	1	0	0	0	0	0
ENSMUSG00000000056	Narf	2932	2658	1232	1277	836	1532	2256	1967	3043	3834	469	796	1261	1099	1048	567	565	658	2410	2417	1103	1407	605	860
ENSMUSG00000000058	Cav2	1494	1320	894	570	2226	2022	737	676	0	202	825	1375	12231	14776	1671	1396	3086	2491	5833	4678	1804	1667	1060	1573
ENSMUSG00000000078	Klf6	4786	4668	9349	8509	8138	5677	2679	2802	13022.7	13226	1899	3747	21844	22196	39109	35890.1	5225	5280	11257	8260	28124	25497	7363	11288
ENSMUSG00000000085	Scmh1	2317	3206	2380	2729	1615	1286	330	891	860	776	382	807	982	2034	963	1368	979	700	1023	1077	836	1186	624	370
ENSMUSG00000000088	Cox5a	5045.05	5018.54	3550.76	2919.81	2550.57	2544	2600	1930	1792.54	1947	724.7	1054.76	2677	2677.89	1572.44	1709.23	854.62	737	8421.59	8794.86	5422.42	4650.84	1669	1651.96
ENSMUSG00000000093	Tbx2	43	99	234	200	7	68	266	71	70	336	983	932	5573	6076	5905	6321	1457	1013	2008	2265	2043	2803	819	495
ENSMUSG00000000094	Tbx4	23	4	17	1	367	451	0	0	1.02	3.04	52	50.05	3737	5115	6704.48	6850.05	258	238	0	0	1	8	0	0
ENSMUSG00000000103	Zfy2	0	0	0	0	0	0	0	0	0	0	0	0	0	0	0	0	0	0	0	0	0	1	0	0
ENSMUSG00000000120	Ngfr	522.47	768	744.24	822.05	69.85	1423.27	800.79	560.43	532.39	773.38	7.94	9.91	44.06	6.88	47.8	36.14	26.6	2.84	423.92	329.51	399.47	585.68	0	2.9
ENSMUSG00000000125	Wnt3	71	148	43	141	1	72	0	0	3	0	12	0	0	0	0	0	0	0	0	0	0	16	0	0
ENSMUSG00000000126	Wnt9a	103	207	28	40	0	36	11	0	56	0	0	0	167	253	356	321	50	39	37	15	69	38	0	1
ENSMUSG00000000127	Fer	2505	2168	1452	1562	1391	646	542	724	265	700	794	2405	1618	2067	1526	1255	855	755	1553	1967	1601	1362	1054	1204
ENSMUSG00000000131	Xpo6	3673.09	4171.26	3357.79	3625.4	2298.51	1630.84	1572.01	1601.03	2420.54	4978.23	1237.09	1590.55	1621.86	1809.74	3280.17	2950.46	1263.47	1512.83	3224.14	3711.67	2528.37	2496.12	1705.49	2283.17
ENSMUSG00000000134	Tfe3	688	970	612	653	1086	1020	626	426	919	1215	751	665	853	1087	1083	1661	577	683	1215	977	773	921	1197	825
ENSMUSG00000000142	Axin2	1167	1118	1332.29	1003.88	1698	1369	36	29	194	71	187	163	687	1254	1297	1462.27	513	577	325.46	460	429	594.03	429	358
ENSMUSG00000000148	Brat1	214	256	340	322	175	238	54	49	91	60	193	239	137	98	124	214	270	168	151	172	156	170	213	114
ENSMUSG00000000149	Gna12	2247.37	2303	1799.89	1663.85	1865.66	1379.78	798	941.21	303	543	2558	2920	1371	1403.88	1385.68	1141	2868.59	2976.12	2762	2517.18	1222.41	1845.91	1661	2828
ENSMUSG00000000154	Slc22a18	0	0	0	0	0	20	117	22	0	1	6	0	0	2	0	0	0	0	525	437	89	185	0	0
ENSMUSG00000000157	Itgb2l	0	0	0	0	100	0	29	78	632	1047	0	0	0	0	0	55	0	0	5	31	11	53	0	0
ENSMUSG00000000159	Igsf5	25	34.94	8	0	1621.48	634	373	549	14	50	0	0	518	763	422	413	16	7	2004	2707	1347.28	1252	71	24
ENSMUSG00000000167	Pih1d2	65.09	20	250.72	53	41	39	27	0	0	0	0	1	3	8.26	41	41.49	47	15.91	23	87	90	47	106	0
ENSMUSG00000000168	Dlat	3358	3060	1754	1553	1196	1498	793	832	784	805	329	549	1507	2177	1462	1300	694	550	5301	5067	3000	2545	900	589
ENSMUSG00000000171	Sdhd	4800	4055	2262	2143	2127	1918	4872	4591	2181	2236	817	447	5287	5019	2086	1479	1095	918	16486	18096	6031	4926	2288	2247
ENSMUSG00000000182	Fgf23	0	0	0	5	0	0	6	0	72	0	17	92	2	0	0	0	0	7	0	0	12	0	0	0
ENSMUSG00000000183	Fgf6	0	0	0	0	0	0	0	0	14	0	2	0	0	0	0	0	0	0	0	0	0	5	0	0
ENSMUSG00000000184	Ccnd2	18147.2	16033	20117.2	17773.5	5984	4396	2774	1943.12	1573.47	1740.9	4780	8016	12966	16719.4	11547	9752.27	3546	3653	8095.77	7827	6009.01	7674.93	5507	5515
ENSMUSG00000000194	Gpr107	1744.77	1843.8	1394.79	1432.63	1882.27	1773.58	552.83	597.93	1003.79	895.88	1194.31	1820.01	1232.43	1325.79	1407.68	1382.64	1349.94	1017.19	1711.31	1935.21	1454.1	1551.52	1725.07	794.21
ENSMUSG00000000197	Nalcn	4261	5381	1731	2409	53	762	0	1	0	13	0	0	22	2	2	1	0	0	23	1	51	28	0	0
ENSMUSG00000000202	Btbd17	181	314	764	513	0	31	0	0	0	39	0	0	0	0	0	0	0	0	42	0	0	6	0	0
ENSMUSG00000000204	Slfn4	0	6	2	0	0	4.01	346.12	536.35	3453.32	5154.49	7.84	11.99	18	0	81.54	193.26	13.05	1.01	0	0	24	17.03	0	38
ENSMUSG00000000214	Th	60	125	83	78	3	0	30	0	87	0	0	0	0	0	0	0	0	0	0	0	0	0	0	0
ENSMUSG00000000215	Ins2	0	0	0	0	0	0	247	14	0	44	0	0	0	0	0	0	0	0	0	0	0	7	0	0
ENSMUSG00000000216	Scnn1g	0	27	27	89	0	0	0	0	0	2	0	0	1844	2923	1927	1168	123	229	3052	2609	2287	2077	253	0
ENSMUSG00000000223	Drp2	2503.03	2547	1661.01	1534.01	73	118	20	81	134.01	17	6	0	10	110	96.97	149	21	27	20.27	36	44	100.38	0	0
ENSMUSG00000000244	Tspan32	2.58	16.73	33	36.47	11.16	12.99	600.9	765.71	967.51	1116.95	152.57	94.82	140.28	185.24	111.75	103.32	102.2	30.59	5.7	3.39	29.57	74.79	29.3	48.27
ENSMUSG00000000247	Lhx2	2365	1658	1442	800	2	7	356	246	191	336	32	51	0	4	9	0	0	0	2	0	24	26	0	0
ENSMUSG00000000248	Clec2g	0	0	49	0	0	0	0	24	0	0	0	0	2	2	54	0	0	2	23	0	0	5	0	0
ENSMUSG00000000253	Gmpr	567	612	147	351.71	1518	1215	506	339	371	126	1168	776	280	551	217.07	107.18	139	267	1057	1268	446	517	446	242
ENSMUSG00000000263	Glra1	9	126	29	77	0	30	0	0	0	1	0	0	0	0	1	0	0	0	0	0	0	0	0	0
ENSMUSG00000000266	Mid2	2339	2199.36	790.83	1107.58	811.83	815.01	885.28	770	70.41	274.41	1480.78	2356.17	5362.77	7865.01	2830.47	1538.21	5295.16	5123.04	2686.12	3130.89	1181.55	1413.4	3124.69	2769.62
ENSMUSG00000000275	Trim25	366	531	229.02	137	5084	2253	1332	1270	1769.01	1648.67	1704.02	3064	1618	1700	2294.22	2276.28	2325.07	1915.11	1917	1983	972.01	981.2	2248	3088
ENSMUSG00000000276	Dgke	1366.69	1981	945.46	932	1400.12	654.02	39	296.37	330.36	782.09	585.57	757.89	520.25	494.86	538.49	796.64	427.16	604.33	517.64	328.96	374.31	527.77	835.53	1415.7
ENSMUSG00000000278	Scpep1	429	509	403	545	403	227	698	646	295.61	437	595	1047	1283	1904	1589	1543	703	345	3922	4047	2354.95	2400.36	673	564
ENSMUSG00000000282	Mnt	956	1192	622	624	848	405	543	381	1099	865	516	512	396	827	1692	1097	707	595	1124	1156	841	985	907	674
ENSMUSG00000000290	Itgb2	63	42	123	195	36	27	2397	1662	2964	4622	2	0	1983	1610	2143	2233	29	15	143	36	89.66	74	127	0
ENSMUSG00000000295	Hddc2	752	503	600	621	685	307	261	239	178	234	70	459	936	989	420	378	136	139	1147	847	577	525	239	314
ENSMUSG00000000296	Tpd52l1	134	178	32	146	797	699	24	0	0	18	0	0	290	81	19	46	0	21	376	193	127	102	32	0
ENSMUSG00000000301	Pemt	82	38	22	64	37	7	1213	1319	0	0	3	4	74	13	1	47	8	3	43	65	11	15	46	0
ENSMUSG00000000303	Cdh1	46	15	36	26	8	88	708	1131	547	338	22	1	3001	2258	4035	3679	76	105	6856	7328	4954	4537	274	118
ENSMUSG00000000305	Cdh4	1705	2396	1239	1212	40	155	135	148	362	43	317	666	420	285	400	418	350	219	217	285	148	135	228	362
ENSMUSG00000000308	Ckmt1	1792	2300	377	656	49	836	0	9	115	82	0	0	181	313	107	99	0	29	1453	1793	1253	1231	387	7
ENSMUSG00000000317	Bcl6b	239	282	149	125	6157	4879	444	879	142	164	2531	3536	2318	2770	487	257	5168	4703	955	896	76	134	6345	8209
ENSMUSG00000000318	Clec10a	0	129.97	117.8	56.04	0	0	49.76	36	144.96	114.74	0	0	154.16	115.02	97.81	120.75	0	18	118.02	101.6	117.75	144.71	0	0
ENSMUSG00000000320	Alox12	63.3	0	39.83	0	36.02	15	412	391	4	128.09	287.08	381.01	231.23	285	76.02	95.61	236	93	161.15	173	74.9	99.35	765.01	938.04
ENSMUSG00000000325	Arvcf	1286.39	1266.38	1138.38	789.76	503.17	462	854.31	409.57	853	707.9	116	103.02	366.46	640.16	563.57	503.07	136.55	310.29	923.06	1210.36	791.87	1166.21	49	262
ENSMUSG00000000326	Comt	1221.88	1498.88	992.44	856.31	947.23	781.44	1555.35	1113.14	966.86	808.07	110.57	259.38	1398.15	2762.48	1431.49	1391.46	464.04	435.73	4319.97	4437.87	2434.04	2159.6	523.56	592.14
ENSMUSG00000000339	Rtca	3184.77	2738.8	2560.04	2649.18	1699	1206	825	629	587.11	1015.86	377.19	661.91	1917	1892	1563.64	1224.39	1121.6	658.61	2336	2892	1606.33	1432.39	986	971.96
ENSMUSG00000000340	Dbt	788.26	775.59	662.01	780.3	58.84	164.02	612.74	550.16	387.28	426.29	389.12	119.77	425.67	657.6	227.5	413.68	259.72	258.72	1357.87	1553.1	811.63	900.18	420.77	389.14
ENSMUSG00000000346	Dazap2	5386	5892	5911	4430	6743	4830	5324	5900	6998.23	7716	4401	5602	11037	12740	7147	7003	4232	3764	11849	11977	5830	5437	4610	6297
ENSMUSG00000000355	Mcts1	1502	1229	951	658	572	446	357	258	639	584	158	185	1075	1432	561	873	285	201	909	518	756	699	317	324
ENSMUSG00000000359	Rem1	0	0	39	35	0	4	17	68	106	65	3	54	677	394	433	369	44	26	563	464	351	612	119	91
ENSMUSG00000000365	Rnf17	0	93	11	5	0	0	6	35	76	0	5	0	0	52	0	9	18	0	32	3	9	61	0	0
ENSMUSG00000000374	Trappc10	1768	2732	1333	1535	793	645	732	778	1767	2854	677	637	948	955	1183	1303	928	804	1605	1891	1050	1117	625	506
ENSMUSG00000000378	Ccm2	823	767	371	515	399	406	472	404	237	509	429	268	739	641	454	642	532	356	434	359	500	361	388	446
ENSMUSG00000000381	Wap	0	0	0	0	0	0	0	0	0	0	0	0	0	0	0	0	0	0	0	0	0	0	0	0
ENSMUSG00000000384	Tbrg4	401.48	538.53	527.77	690.93	445.8	307.19	198.99	440.75	700.97	1100.73	275.07	692.75	265.4	185.39	513.81	510.04	343.97	386.62	660	1008.16	686.96	743.87	444.52	974.87
ENSMUSG00000000385	Tmprss2	2	1	3	0	0	0	10	46	3	40	86	62	1030	688	770	658	37	44	5250	5926	3876	3580	163	157
ENSMUSG00000000386	Mx1	0	0	4	1	0	0	25	50	109.01	378.02	40.01	88	62	0	42	37	57	19	11	20	14.03	8	60	1
ENSMUSG00000000392	Fap	32.12	30	46	79.93	21	3	60	42	44	43.31	0	1	181	75	92.5	215	43	3	355	80	227.55	263.35	0	0
ENSMUSG00000000394	Gcg	0	7	0	0	0	0	37	0	0	0	0	0	0	0	0	0	0	0	0	0	0	0	0	0
ENSMUSG00000000399	Ndufa9	2763.16	3145.33	2185	1650.83	1745.42	1751	1526	1283.68	1021.09	1087.97	692	512	2326	2945	1219.85	1127	1253	931.01	7233	5821	3013.3	2665.49	1266.04	1669
ENSMUSG00000000402	Egfl6	275	295.02	245.02	199.15	0	0	0	2	55.01	131.04	4	58.03	4080.1	4863.08	6312.06	6194.79	124.01	54.31	5574.06	5740	5316.72	4221.45	84	0
ENSMUSG00000000409	Lck	64	61	42	0	0	9	259	334	591	469	82	209	179	249	220	167	48	43	101	68	86	33	140	162
ENSMUSG00000000411	Tssk3	0	17	0	4	0	0	0	1	8	42	0	18	0	0	31	0	0	50	0	0	0	5	0	1
ENSMUSG00000000416	Cttnbp2	3573.41	3650.88	3759.01	3856.97	2742.61	2094	109	73.02	171	37	334	570	439	796	294	461.28	1111.74	992.17	1951.42	1807.78	1645.63	1780.73	2313	2821
ENSMUSG00000000420	Galnt1	4521	3920	3716	2914	4985	4030	4173	4399	4872	5818	2941	3811	6535	7106	3847	4069	2740	2400	6159	6257	3476.41	4012	2180	3204
ENSMUSG00000000435	Myf5	0	1	0	0	0	0	0	0	26	0	0	0	15	0	83	28	0	0	0	0	0	0	0	0
ENSMUSG00000000439	Mkrn2	1873.13	1583.49	1269.44	1007.72	424.38	507.05	357.89	489.17	602.74	1546.32	294.77	435.26	734.52	1076.83	1315.06	788.98	630.83	633.81	1509.33	828.81	985.07	1061.09	658.58	370.99
ENSMUSG00000000440	Pparg	0	0	13	0	0	0	96	127	51	4	131	425	240	191	275	415	15	0	75	86	40	61	206	27
ENSMUSG00000000441	Raf1	2113.79	1828.48	1876.58	1849.37	1686.37	1142.7	715.11	584.18	2127.23	3152.64	932.55	706.58	1413.8	1447.86	2535.22	2207.4	1316.18	1224.19	1282.9	1180.3	1146.73	1272.46	1098.42	1259.16
ENSMUSG00000000486	2017-09-01	8	88	181	95	365	648	827	730	1242	1498	204	152	612	1165	519	499	71	84	66	97	147	129	149	207
ENSMUSG00000000489	Pdgfb	233	547	79	182	4779	3757	26	7	59	18	31	31	1287	2045	500	265	3598	3510	798	1013	375	301	2096	3348
ENSMUSG00000000530	Acvrl1	236	213	88	42	5215	4056	170	184	222	112	792	483	6139	7371	1420	1199	14301	13199	898	600	473	798	1730	3339
ENSMUSG00000000531	Grasp	178	165	150	208	1768	1135	141	15	143.01	139.04	1083.12	1364	682	672	850.3	612	2088	1961.06	128	249	235	278.13	1291	1673
ENSMUSG00000000532	Acvr1b	2566.75	2856	1240	1005	108	614	423	260	157.01	357	372	476	730	554	825	625.07	1211	1031	1376	1459	986	1018	528	431
ENSMUSG00000000538	Tom1l2	3545	3596	1662	1719	3304	2123	399.56	234	429	326	1130	1864	1301	1240	1594	1196	946	852	3459	3225	2317	2325.94	1089	1716
ENSMUSG00000000544	Gpa33	0	0	0	0	0	0	0	0	0	0	0	0	0	0	0	0	3	0	16	0	15	0	0	0
ENSMUSG00000000552	Zfp385a	844	760	621	448	138	554	316	79	348	194	194	73	122	202	180	205	77	45	122	265	194	195	137	169
ENSMUSG00000000555	Itga5	254	203	119	107	3450	3355	523	699	336	226	1810	2872	1162	2014	1301	1096	3900	3564	895	957	499	529	3618	3411
ENSMUSG00000000560	Gabra2	9258.25	10953.7	4449.38	4337.54	167.32	276.02	10.63	7.03	971.42	494.28	436.34	198.85	14.29	9.01	114.3	129.48	129.13	211.03	134.41	133.93	235.97	219.87	33.84	17.58
ENSMUSG00000000561	Wdr77	2491.81	3299.9	2152.3	1876.07	1665.57	1009.32	395.66	692.29	514.64	651.67	432.45	654.48	1107.48	1405.61	1019.72	1060.44	537.98	505.93	2212.41	2845.16	1494.8	1265.82	807	873.97
ENSMUSG00000000562	Adora3	4.02	8.3	106.47	130.66	16	0	5	122	155.1	102.3	43	0	0	23	75.89	50.4	0	36.71	0	0	0	7.54	0	0
ENSMUSG00000000563	Atp5f1	13353.2	12824.5	8508.47	8771.27	5530.42	3848.68	7993.34	8580.88	4902	6129.7	1601.55	2188.34	14615.8	15795.4	5464.81	4965.17	2633.02	1716.93	26762	24709.8	12947.6	10834.1	4218	3830.03
ENSMUSG00000000567	Sox9	5207	5329	6742	5483	972	938	254	106	84.04	2	0	0	418	435	1091	1172	162	136	331	144	430	579	243	94
ENSMUSG00000000568	Hnrnpd	14503.3	17145.1	18415.8	16940.1	7676.07	6501.39	5707.93	5112.29	10155.6	12091.7	3265.19	4376.47	7523.84	9161.38	11667.1	9941.99	7499.51	5086.82	11001.4	9967.45	8364.58	8981.56	6956.22	8426.53
ENSMUSG00000000579	Dynlt1c	656.64	704.65	978.28	1120.64	432.22	172.65	274.31	287.06	932.73	817.19	207.66	266.76	112.09	360.19	1067.4	1023.84	369.42	396.19	204.91	371.72	508.21	915.61	427.83	672.28
ENSMUSG00000000581	C1d	2343	2326	1491	1696	1000	567	809	490	675	672	269	392	1896	2121	1034	968	471	352	2203	1670	1175	1012	575	636
ENSMUSG00000000594	Gm2a	4344	4289	2245	2874	1431	1661	1612	1576	1419	2653	254	287	2141	2033	2016	2886	237	182	4322	4037	1975	2013	121	260
ENSMUSG00000000600	Krit1	2320.26	2841.11	3378.36	4007.05	2412.32	1489.54	567.97	796.26	3262.74	4097.21	1427.78	1972.12	2425.95	1893.55	4466.83	3687.76	1869.28	1505.4	2519.47	2402.06	3121.42	3538.99	1805.71	1131.19
ENSMUSG00000000605	Clcn4	8687.57	8957	4654.99	4655.89	2406.49	2305	669	663	684.12	1105	703	1190.07	3532	4427	2667.54	2760.91	1299.86	1013	3018	2894	1969.17	1995.18	1699	1429
ENSMUSG00000000606	Vmn2r88	0	0	0	0	0	0	0	0	0	0	0	0	0	0	0	0	0	4	0	0	0	8.46	0	0
ENSMUSG00000000617	Grm6	0	17	0	0	50	33	0	0	0	28	0	0	0	0	0	40	0	0	12	0	40	3	0	0
ENSMUSG00000000627	Sema4f	548	832	572	561.01	0	60	17	0	147.03	116.03	0	0	242	393	790.02	375.03	18	8	12	0	10	1	0	1
ENSMUSG00000000628	Hk2	579	655	944	806.01	0	43	510	389	1121.25	897.19	192	193	190	390	1208.02	1357.01	46	70	21	154	266.39	293	106	168
ENSMUSG00000000631	Myo18a	7427.1	7648.11	4069.28	4389.38	9874.88	6715.01	2502	2185.11	3069.95	2684.02	7734.47	11404.5	4353.01	6273	4088.06	3273.04	11632.6	9555.43	6899	7301.01	6088.41	6576.83	10435.4	11118.8
ENSMUSG00000000632	Sez6	4731	5231.02	2578.07	3215	103	194	1	0	1	0.35	0	0	0	14	1	0	0	2	0	0	11	21.01	0	0
ENSMUSG00000000673	Haao	0	0	0	0	0	0	416	567	101	0	0	0	12	26	29	1	0	0	35	74	33	14	0	0
ENSMUSG00000000682	Cd52	58	6	44	1	20	0	767	748	1455	975.81	54	1	140	237	198	266	28	0	12	64	60	27	0	0
ENSMUSG00000000686	Abhd15	67.14	121.77	52	18.85	20.54	76.21	29	12	48	67.89	26	0	89	60.68	175.21	23.22	20.45	17.88	87.19	71.19	55.25	47.13	30.02	0
ENSMUSG00000000690	Hoxb6	0	6	3.29	5.98	2.04	1.14	0	0	10.27	56.14	110.59	183.45	92.23	138	242.16	181.02	16.29	15.11	1055.01	997.9	1094.53	1268.95	815.32	1261.1
ENSMUSG00000000693	Loxl3	52.14	158.83	344.36	256.35	57.99	47.06	202.81	118.2	291.29	168.51	393.25	725.13	632.94	893.05	935.96	640.05	109.75	118.6	437.92	453.33	563.34	720.29	4.87	4.37
ENSMUSG00000000701	Tcl1b5	0	0	21	0	0	0	0	0	14	0	0	0	0	0	0	0	0	0	0	0	0	0	0	0
ENSMUSG00000000706	Btn1a1	0	10	3	6	51	0	98	25	142.01	96.01	0	57	0	0	0	6	0	1	0	0	0	8	0	0
ENSMUSG00000000708	Kat2b	1582	1427	1592.51	1644	1254	882	1038	1328	1471	1458	749	835	2060	2737	2195	1965	1510	1243	2189	1906	1510.6	1290	917	1189
ENSMUSG00000000711	Rab5b	6301	7067	3940	3208	7327.71	5190	2224	2134	1927	2023	2048	2447	5795	6790	3775	2901	2312	2147	5651	6825	2885	2982	2574	2122
ENSMUSG00000000724	Cryba1	1	0	0.97	19.45	8	0	0	0	0	0	0	0	0	0	3	19	0	6	0	0	1	14.49	0	0
ENSMUSG00000000730	Dnmt3l	0	0	0	0	0	0	0	0	47	3	0	0	0	0	0	3	0	0	0	0	2	22	0	0
ENSMUSG00000000731	Aire	0	0	0	13.03	0	0	0	0	0	0	0	0	0	0	0	0	2	0	0	0	44	53	0	0
ENSMUSG00000000732	Icosl	43	31	127	126.29	106	34	61	18	245.03	449	32.83	92.43	138	139	397	532.9	86	42	467	449	452	535	91	0
ENSMUSG00000000738	Spg7	1519	1443	1194	1113	1328	746	632	672	687	536	534	627	756	1097	1102	864	900	903	1950	1525	1508	1463	516	1411
ENSMUSG00000000739	Sult5a1	25.27	116.58	86.12	206.05	12.68	7.23	0	33.75	126.46	222.32	91.23	134.08	93.89	202.48	333.72	341.97	116.44	61.73	41.54	105.81	225.35	262.25	0	11.14
ENSMUSG00000000740	Rpl13	6362.81	5132.76	4352.23	4083.35	1890.05	1098.78	3859.71	3636.19	4905.47	5854.74	624.08	205.58	9400.88	11893.4	4323.09	3750.11	681.56	665.55	7320.92	11493.2	6150.09	4736.29	1409.46	1298.73
ENSMUSG00000000743	Chmp1a	1431	1640	991	948	1267.49	997	618	323	928	571	658	640	1021	1262	1028	694	685	648	1229	1407	873	819.52	806	471
ENSMUSG00000000751	Rpa1	2663	2450	2827	2111	1769	1058	2774	3020	3842	4227	1141	1796	3878	3945	2544	2534	2302	1890	3103	2777	1904	1711	1778	1430
ENSMUSG00000000753	Serpinf1	459	490	558	234	162	190	1738	1479	69	53	20	56	302	284	439	355	122	73	197	221	179	178	90	5
ENSMUSG00000000759	Tubgcp3	1785	1877	1826	2084.09	2436	1821	752	775	2054	2298.02	878	1824	1893	2399.05	1605.84	1781	1777	1632.03	1861	1623	1500	1581	1316	1892
ENSMUSG00000000766	Oprm1	164	67	11	14	0	8	3	4	36	199	0	17	0	0	0	0	0	5	11	0	1	15	0	0
ENSMUSG00000000776	Polr3d	696	580	823	418	470	273	47	244	218	215	86	417	339	325	833	379	523	382	435	437	420	563	741	390
ENSMUSG00000000782	Tcf7	180	233	152	172	5266	3845	234	99	385	504	92	227	1899	2276	1715	2354	883	808	765	746	340	665	695	435
ENSMUSG00000000787	Ddx3x	19747.7	21202	23557.8	21037	20926	16005	8913	10409	15922	16151	8056	10605	23707.6	28016.8	30330	30066	17704	15174	25421	21482	18656	20353	14046	17457
ENSMUSG00000000791	Il12rb1	1.12	12.09	4.64	9.21	1.13	1.44	2.04	68.85	4.78	21.34	11.12	57.74	0	17	7.43	67.05	6.98	19.58	31	28	23.24	18.65	58.49	1.96
ENSMUSG00000000792	Slc5a5	90	80	25	2	0	0	0	0	23	1	0	34	0	0	0	0	10	18	0	0	0	7	0	0
ENSMUSG00000000794	Kcnn3	1051	1253	810	1345	44	92	55	0	83	69	0	6	185	138	274	258	117	32	123	207	209	213	255	2
ENSMUSG00000000804	Usp32	7705	9465	3693	3818	2238	2608	4303	4955	8466	9334	1462	1989	3330	3692	3114	2878	1864	1467	3845	4263	2148	2996	1346	1211
ENSMUSG00000000805	Car4	1017	733	102	167	14675	9190	1	1	1	2	9	1	4101	4377	838	903	785	548	3618	2838	2192	2000	20	35
ENSMUSG00000000811	Txnrd3	562	823	511	488	361	475	114	144	119	159	82	132	1420	1270	1516	1567	204	262	1376	1222	1051	1104	304	208
ENSMUSG00000000817	Fasl	1	0	0	0	1	0	24	96	354	305	1	64	27	71	4	29	15	0	0	0	0	0	0	107
ENSMUSG00000000823	Zfp512b	2253.04	2557.9	1436	1427.28	1655.26	1166.55	507.43	286	224.75	327	493	854.48	813.26	940.1	1696.2	1342	862.9	801.64	1328.89	1341.23	1468.73	1832.05	866.83	849.14
ENSMUSG00000000826	Dnajc5	15859	17322	6914	6410	5221	4047	2272	2393	2515	3841	2271	2067	3492	4887	4549	3800	2599	2201	7390	7461	4657	4445	2863	3322
ENSMUSG00000000827	Tpd52l2	1800	1757	1794	1176	1442	1127	776	1256	869	977	979	1065	3160	3517	1716	1332.91	786	1005	2871	2904	1596	1331	1337	1156
ENSMUSG00000000838	Fmr1	9698.27	8619.99	9132.3	6706.62	3209	2038.99	2385	2704.2	3308.65	4932.64	1122	1597	5803	6428	6600	5678.84	2277.05	2236.94	7878	7472.03	5008.43	5702.96	3028	2788
ENSMUSG00000000861	Bcl11a	5908	6458.02	2978.34	2680	224	605	708.16	592	1713.03	1665.99	10	9	260	389	579.7	632	37	50	53.96	48	96.04	55	288	402
ENSMUSG00000000869	Il4	223	207	97	113	39	87	0	42	3	33	0	0	38	1	22	3	0	16	1	11	17	34	0	0
ENSMUSG00000000876	Pxmp4	796.66	673.56	816.82	422.59	691.75	287.9	784.42	1120.69	304.2	717.02	357.68	392.21	946.32	883.22	672.21	754.77	430.41	318.42	2033.94	2207.84	1271.55	1134.32	491.04	313.78
ENSMUSG00000000881	Dlg3	5161	6709	2187	2339	186	693	152	437	194	40	0	159	1049	1039	1615	1174	44	118	1738	1233	1019	1047	25	1
ENSMUSG00000000884	Gnb1l	65	217.66	58	114	35.58	31	68	15	40	55	32	61	86	38.02	51	76	66	67	251.5	105	76	97	2	83
ENSMUSG00000000889	Dbh	1	21	0	67	493	94	35	0	90	0	0	0	5	24	1	0	27	7	0	0	0	0	83	1
ENSMUSG00000000901	Mmp11	138	91	72	51	20	72.61	79.03	93.83	40	18	18	0	496	544.2	652	736.06	172	87	562	532	435.84	607.68	264	272.36
ENSMUSG00000000902	Smarcb1	2713.48	3019.17	2661.33	2177.81	1570.21	1361.29	816.98	824.03	1367.32	1046.56	867.5	855.54	1890.17	2026.71	1300.8	1586.26	1330.86	1144.29	2032.15	2302.94	1532.81	1720.24	1326.95	1597.61
ENSMUSG00000000903	Vpreb3	0	0	2	0	0	0	145	347	246	363	0	33	0	3	0	1	0	0	0	0	0	7	0	0
ENSMUSG00000000915	Hip1r	1765.3	1425.25	1296.02	1403.65	894.27	1201.49	266.94	428.78	1034.53	953.2	137.75	71.95	718.25	523.22	583.16	867.9	1085.99	968.66	1394.45	1150.65	1210.99	988.07	787.34	739.94
ENSMUSG00000000916	Nsun5	449.17	459.87	480.98	470.43	389.37	396.1	186.41	138.93	443.25	244.71	5.78	66.02	279.96	574.33	460.88	410.15	296.41	159.52	376.47	226.56	377.71	376.27	186.27	126.75
ENSMUSG00000000934	Top1mt	324	391	171	172	159	68	36	91	0	45	61	155	239	133	254	76	29	47	362	516	308.71	393	126	158
ENSMUSG00000000938	Hoxa10	4	0	0	0	0	0	0	0	3	0	0	12	0	0	0	1	0	0	5015	5233	3446	4093	336	187
ENSMUSG00000000942	Hoxa4	0	18	0	0	37	0	74	65.9	24	1	189.83	176.19	269.84	449	513.83	480.96	225.41	130.19	38	50	222.15	106.88	185.62	33
ENSMUSG00000000948	Gm38393	3389.53	3924.48	2465.74	2653.8	129.49	227.79	35.08	29.01	16.88	89.35	12.94	0	131.12	41.54	39.11	188.09	23.64	32.22	67.3	125.24	415.63	366.89	0	39.9
ENSMUSG00000000957	Mmp14	1791.82	1619	1636.48	1562.15	1641.02	1802.28	876	1454	639.02	763.41	4570.07	5134.64	4853.12	6193.17	5924.21	5642.28	4414.93	4017.16	2796.01	2785.63	2007.18	2427.52	1488.21	2059.71
ENSMUSG00000000958	Slc7a7	156.29	151.64	171	142.34	1243.37	1046.38	694.5	455.52	353.74	417.08	808.71	1041.39	808.19	765.21	218.8	251.82	415.69	604.28	5603.89	5843.15	3487.66	3091.79	326	533.54
ENSMUSG00000000959	Oxa1l	1758.71	1327.36	1070	1553.66	1646.63	1006.62	846.5	546.48	736.26	393.92	556.29	600.61	1185.81	1416.79	709.2	1195.18	809.31	653.72	2033.11	1974.85	1324.34	1318.21	829	965.46
ENSMUSG00000000976	Heatr6	1299.05	1251.86	946.63	1116.01	443.62	458.04	268.03	243.04	425.61	634.77	340.29	324.04	694.84	548.46	749.31	721.79	613.24	530.47	831.1	997.58	675.48	592	331.33	140.04
ENSMUSG00000000982	Ccl3	131	133	1115	913	38	2	76	93	1295	1033	1	0	380	112	457	490	8	0	0	57	289	418	0	0
ENSMUSG00000000983	Wfdc18	0	0	0	0	0	12	14	0	0	0	0	0	0	0	0	0	0	0	0	0	0	0	0	0
ENSMUSG00000001014	Icam4	0	0	1	0	0	0	208	227	518.69	496.89	0	0	0	0	0.28	0	0	0	0	0	0	0	0	0
ENSMUSG00000001016	Ilf2	4354.79	3770.19	4104.54	5057.7	1856.7	1129.23	739	872.18	2798.4	2930.38	655.99	1594.04	2477.73	1875.88	3185.22	2757.93	1920.7	1694.8	2598.29	2240.39	2241.67	2588.07	1861.09	2849.73
ENSMUSG00000001017	Chtop	8202.07	7915.83	6264.38	5111	3546.89	3316	1872	1630	3030.05	4351.93	1718.58	1894	5239	5800	4867.8	3970	2371.99	2153.97	4990.96	5194	3241.92	3099.25	2511	3293
ENSMUSG00000001018	Snapin	685.06	855.91	692.66	386.97	174.57	333	179	144	263.63	319.05	285	208.35	896.28	1010	378.07	562.54	269	224	484	492	473.79	379.16	331	362.82
ENSMUSG00000001020	S100a4	113	99	54	48	2	0	255	182	144	144	1	24	565	662	216	338	0	17	316	443	53	78.05	815	1089
ENSMUSG00000001021	S100a3	0	12.08	2.32	67.14	42.17	29.15	0	0	17.86	67.01	38.02	0	0	0.39	24.53	11.08	0	0	0	25.12	18.29	71.05	87.37	4.01
ENSMUSG00000001023	S100a5	0	0	0	0	0	0	0	0	0	0	0	0	0	0	0	0	0	0	3	0	0	0	0	0
ENSMUSG00000001025	S100a6	70	168	338	149	3	0	802	419	1434	1678	1	75	3033	3107	1487	1097	67	71	1028	1179	623	878	298	429
ENSMUSG00000001027	Scn4a	0	0	14	0	0	0	0	0	133	55	26	170	0	6	0	2	26	137	3	48	3	51	95	69
ENSMUSG00000001029	Icam2	118	100	21	40	2613	1860	300	523	49	76	1189	2362	3023	3874	121	75	4099	3037	618	601	7	21	3946	2866
ENSMUSG00000001034	Mapk7	719	946	930	844	400	359	127	178	665	911	566	703	311	425	600	334	722	569	387	518	318	338	878	988
ENSMUSG00000001036	Epn2	3882	3348	2465	2423	3966	2989	365	510	540	27	976	1137	2130	2700	1754	1323	1381	1205	1587	1624	889	1148	999	2324
ENSMUSG00000001039	B9d1	717	483	319	301	193	270	161	31	27	41	174	182	709	723	114	201	118	120	572	694	323	240	281	379
ENSMUSG00000001052	Sec24b	2836	3440	2744	2509	3526	2572	1086	1105	1675	1446	1618	1858	2143	2725	4156	3134	2237	2321	3729	3391	2661	2484	1965	2084
ENSMUSG00000001053	N4bp3	215	472	280	336	3742	2925	153	170	177	67	409	464	822	1257	142	237	2340	2186	574	403	263	194	2297	1983
ENSMUSG00000001054	Rmnd5b	405	648	366	395	1318	541	252	180	459	482	317	245	370	641	313	356	462	419	386	555	410	347	348	534
ENSMUSG00000001056	Nhp2	2176	1919	1491	1427	1671	1067	1434	736	1352	928	451	528	1860	2116	1214	669	598	688	1921	2152	1278	1046	738	1856
ENSMUSG00000001062	Vps9d1	1910.33	1526.49	910.76	1219.05	464.81	817.06	117.1	218.3	232.84	424.36	267.95	474.56	365	533.31	661.01	639.89	562.68	306.45	699.57	953.34	801.38	966.15	429.58	350.95
ENSMUSG00000001065	Zfp276	349.82	319.24	483.95	572.81	247.2	331.94	107	42.49	94	315.53	279.36	366.27	181.87	179.64	204.47	249.05	355.05	349.25	233.06	306.51	227.58	386.9	282.72	974
ENSMUSG00000001076	C1ql4	0	2	0	2	0	33	0	0	0	0	0	0	0	0	0	0	0	7	0	0	26	0	0	0
ENSMUSG00000001082	Mfsd10	218	228	438	556	676	647	277	201	687	760	467	308	630	718	876	518	370	312	649	529	494	445	480	347
ENSMUSG00000001089	Luzp1	2982	3323	2297	2131	10930	7790	1574	2139	1273	1180	5577	8497	4638	6005	5114	5254	5772	4614	6575	6564	4272	4420	5921	7570
ENSMUSG00000001095	Slc13a2	0	0	0	0	0	0	0	0	0	0	29	0	24	0	0	0	0	0	401.29	461.46	388.6	364.2	0	0
ENSMUSG00000001098	Kctd10	2486.44	2675.53	1979	1714	10101	7173	2261	1753.16	1635	1707	4137	4392	12292.1	14531	9803.65	8661.38	7925	6873.59	4412	4008	2038.12	2697.22	5772	6339.18
ENSMUSG00000001100	Poldip2	2736.37	2062.32	2091.04	1685.78	1056.49	756.88	998.16	1093.3	1087.54	1129.04	646.23	697.68	1451.87	2065.39	1383.42	1432.04	717.72	493.22	3115.48	2790.12	2020.51	2289.28	794.39	1013.96
ENSMUSG00000001103	Sebox	2	20	23	5	0	0	24	0	0	5	0	0	0	0	0	0	0	1	0	0	0	4	0	0
ENSMUSG00000001105	Ift20	2402	2504	2262	2444	2124	1237	1296	1578	1399	1348	934	1090	4640	4208	3481	2764	1310	756	3281	3036	2694	2335	854	1320
ENSMUSG00000001119	Col6a1	633	811	1002	815	94	593	2125	1381	2158	2985	25	133	10716	10963	21591	20896	1060	1210	7622	8974	8143	11812	43	23
ENSMUSG00000001120	Pcbp3	2310	1939	1868	1335	643	310	64	0	94	135	45	165	778	1066	491	197	1574	1366	704	726	465	360	484	336
ENSMUSG00000001123	Lgals9	418	374	214	236	5778	3038	4426	3813	947	2283	2002	2993	3266	3066	1041	1148	4849	2467	1554	1822	883	1100	6196	5052
ENSMUSG00000001127	Araf	4071.26	4458.89	2964.47	2949.8	1693.4	1204.72	497.01	447	1035.67	1097.15	681.81	877.34	1173.06	1888.22	2271.8	2175.76	845.34	607.07	1636.02	1925.95	2172.12	2344.29	820.03	627.4
ENSMUSG00000001128	Cfp	108	116	151	160	49	0	1244	1153	871	1049	39	5	360	310	366	564	24	2	41	62	151	64	0	96
ENSMUSG00000001131	Timp1	9	2	2	11	238	119	40	0	20	0	34	0	130	136	126	69	127	74	39	101	16	76	2	60
ENSMUSG00000001134	Uxt	132.83	233	329.7	289.32	315	33.9	301.72	334	246.56	314.09	107	17.3	201.54	624.94	106	160.97	256.23	197	653	646	228.44	336	39.93	478.29
ENSMUSG00000001138	Cnnm3	529.01	595.02	530.27	584.17	333.67	238	126	163	220.97	189.34	176.04	342	242	162.3	322.14	312.26	356.48	248.06	473.88	386	303.75	240.76	429.17	568
ENSMUSG00000001143	Lman2l	1475.97	1420.62	1276.09	1394.09	303.39	663.48	303.98	229.03	647.44	1156.61	210.86	233.6	518	478.29	669.32	627.92	127.11	235.64	1319.04	1338.17	1188.08	1076.92	360.32	393.39
ENSMUSG00000001150	Mcm3ap	2545	2126.09	1774.59	1770.81	1976.23	1769.04	854.69	798	1332.35	1760	601.01	1684	1055	1056.62	2259.46	1713.44	1351.58	1320.53	1870.02	1787.16	1463.84	1430.74	1713	1760
ENSMUSG00000001151	Pcnt	1922	1567	2676	3287	2718	2550	1036	996	5485	5496	2015	3195	2729	2616	6317.64	5463	3547	3727	2187	2310	2641	2881	2655	3042
ENSMUSG00000001155	Ftcd	1	3	0	36	0	0	926	1154	0	38	3	7	0	3	20.02	64	0	0	22	14	36	13.54	0	0
ENSMUSG00000001156	Mxd1	634	647	672	824	475	390	2326	2760	7929	8665	551	776	956	926	1759	1551	443	580	460	559	764	733	512	683
ENSMUSG00000001157	Gmcl1	1282.97	1175.81	1074.66	1292.02	757.51	491	336.27	346.88	236.69	450.25	448.03	484.37	1140.8	838	893.44	760.4	317.98	481.7	1188.85	1665.84	698.79	861.48	252.64	477.22
ENSMUSG00000001158	Snrnp27	854	812	897	613	432	262	761	222	315	478	167	370	903	1378	623	568	304	322	1365	1103	896	699	266	305
ENSMUSG00000001166	Oas1c	29	37	2	1	33	51	56	12	68.62	86	8	12	114	99	74	24	48	46	76.06	57	13	18	0	232
ENSMUSG00000001168	Oas1h	0	0	0	0	0	0	0	0	0	0	0	0	0	0	0	0	1	0	0	0	0	0	0	0
ENSMUSG00000001173	Ocrl	2523.78	3437.31	2189.86	2103.54	831.31	1159.1	434.65	419.49	645.9	759.51	927.19	1107.86	1885.46	2394.37	2240.79	2667.78	806.57	868.09	2436.97	2582.38	2104.22	2941.02	524.55	370.62
ENSMUSG00000001175	Calm1	54301.8	55210.8	15719	15033.9	15407	15434.2	6222	5859	4822	4961	7528	9593	20472	24562	12712	11894	7238	5405	13526	11296	6465.63	6093	12006	11636
ENSMUSG00000001211	Agpat3	9999	9220	5966	5991	3084	3233	1825	1540	534	1020	1135	1485	2427	3547	2302	2440	1989	1420	5920	6333	4037	3872	923	1175
ENSMUSG00000001225	Slc26a3	0	0	0	12	0	0	1.15	0	42.18	4.74	1.19	1	0	0.37	38	15	0	9.77	0	53	8	7	0	3
ENSMUSG00000001227	Sema6b	466	938	194	192	428	578	81	16	33	31	893	1137	14	26	62	0	156	228	85	11	16	14	711	729
ENSMUSG00000001228	Uhrf1	908	1181	1630.94	1840.99	1842	712	1508	2065	3825	4786	436.91	938	707	1028	1061	810	1908	2009	1344.9	1608.99	574.32	827	662	1958.51
ENSMUSG00000001229	Dpp9	1134	1446	731	846	1503	1351	627	582	427	361	647	403	742	1010	1297	1081	703	685	1099	1107	842	959	792	552
ENSMUSG00000001240	Ramp2	706	565.85	312	187.56	8933	5194.56	932.89	545	55	59	2678	3208	4271	4794.29	649.18	578	7100	5002	1454	1299.61	522.64	386	3014	3613.13
ENSMUSG00000001247	Lsr	200.79	324.59	159.73	76.06	8969.5	6161.31	334.11	282.54	81.98	329.55	90	105.44	681.72	911.54	560.87	301.2	55.31	81.19	1017.75	993.83	770.24	663.33	217.34	174.94
ENSMUSG00000001248	Gramd1a	2003.02	2527	2704	3038.11	2468	1625	400	431	1999	2469.81	1139	1508.52	1021	1126	3269.47	2190	1474	1656.02	842	947.62	1059.48	1186.24	1292	1849.77
ENSMUSG00000001249	Hpn	1	0	0	26	41	41	445	380	24	65	36	105	32	41	289	64	64	27	1464	1495	847	750	2	56
ENSMUSG00000001260	Gabrg1	2972	3045	1370	1517	5	140	0	0	48	0	0	0	0	1	8	56	0	0	59	171	20	32.87	0	0
ENSMUSG00000001270	Ckb	9773.51	9641.29	7593.01	7542.33	422.19	1642.88	154	26.01	70.36	258.4	134.13	118	1108.78	2030.43	1795	1779.09	95	194.19	798.1	760.94	741.39	712.17	283.3	430.24
ENSMUSG00000001280	Sp1	3233	2375	3298	2790	4623	4271	2450	2956	3731.5	4117.98	2408	3622	4217	5863.86	6377	4835	3611.71	3417	6784	6929	3777.99	3955.96	4053	4087
ENSMUSG00000001281	Itgb7	7	45	19	53	5	49	314	166	324	541	57	216	127	302	4	257	16	11	45	20	25	30	199	1
ENSMUSG00000001285	Myg1	456.73	319.53	350.45	378.66	210	255.54	266	274	296	206	64	442	383	483.13	314	229.95	213	128	500.02	620.33	292.41	307.16	209	190
ENSMUSG00000001288	Rarg	194	153	65	161	433	415	170	194	64	56	1231	1643	813	947	682	315	1203	869	529	458	239	332	1345	1236
ENSMUSG00000001289	Pfdn5	2836.27	2029.11	1221.55	1538.34	1674.83	824.46	1904.12	1552	1227	993	890	1274	4666	5063.69	1671	1370.05	966	627	3508.18	4614.67	1885.59	1874.84	1541	788
ENSMUSG00000001300	Efnb2	2480	2311	1925	1311	2784	2231	460	481	155	61	2332	3256	5631	6375	3722	3457	12812	12434	3681	3098	1679	1804	13675	15073
ENSMUSG00000001305	Rrp15	705	822.06	924.55	1032.25	1116.47	866	451	267	874.53	858.17	384.14	533.16	790	1474	1022.54	859.58	693	400.19	1371.17	1614.04	1129.17	1083.84	679.69	1064.41
ENSMUSG00000001313	Rnd2	4624	4315	4242	4568	346.67	413	17	99	6	0	51.1	141	276	218	234	107	176.63	188.81	215	374	284	184.07	37	71
ENSMUSG00000001323	Srr	3498.52	3823.81	1836.94	1988.94	729.49	628.77	379.73	575.49	196.14	329.86	301.39	372	1169.17	1797.9	919.64	878.55	550.66	379.39	2500.24	2916.07	1478.89	1367.17	726.3	259.89
ENSMUSG00000001333	Sync	79	60.37	76.5	99	3	0	6	0	16	1	6.87	0	89.36	195.88	127.57	79.78	9.01	18.37	65.04	35.47	20.4	114.23	0	13
ENSMUSG00000001334	Fndc5	2295	2510	1176	1192	79	628	153	87	206	71	0	0	749	1181	608	513	0	39	463	431	238	336	3	2
ENSMUSG00000001348	Acp5	10	1	16.84	8	267	89	792.6	1416	642	546.79	0	50	560	747	373	358	0	0	520	616	254.81	175.7	59	1
ENSMUSG00000001349	Cnn1	14	2	113	108	0	0	0	37	164	65	0	0	1125	1464	1618	1976	62	26	247	545	407	495	0	0
ENSMUSG00000001366	Fbxo9	2757	3306	1272	1332	730	1161	1163	1701	1822	1754	288	303	1260	1562	942	741	514	352	2363	1604	1266	1100	255	191
ENSMUSG00000001376	Vps50	2550.55	2415.95	1870.41	1945.43	812.98	753	536.7	270.21	795.43	838.49	690.93	717.22	1251.74	831	1648.47	1308.58	663.25	613.65	1482.03	1856.06	1477.87	1592.87	697.27	552
ENSMUSG00000001380	Hars	3582.25	3458.51	2023.34	1804.1	1554.88	1321	1384.38	1556	1833.83	2298.3	682	503	1440	1898.52	2090	1402	1187.32	890.17	2425.19	2630.96	1666.9	1434.35	1141	1361
ENSMUSG00000001383	Zmat2	3135	3453	2242	2018	2259	1711	1208	1333	2330	1741	1160	1023	1863	1754	1334	1224	1238	960	1996	2195	1710	1468	1540	1251
ENSMUSG00000001403	Ube2c	875.47	802.3	2311.21	1571.04	1037.78	293.19	2058.43	1809.78	3774.19	3694.11	362.61	461.67	1427.98	1731.07	789.59	824.08	1259.81	1201.98	913.85	950.25	408.86	462.45	455	455.46
ENSMUSG00000001415	Smg5	985.82	1304.11	1363.99	1260.27	1599.46	1315.9	411	332	1378.64	1183.19	685.64	927.38	610.07	1158.73	1325.09	1027.32	1375.45	1252.25	1138	966.01	868.72	1162.63	746.92	1442.89
ENSMUSG00000001416	Cct3	5919	6735.21	5527.06	5915.41	3502.2	2927.02	2483	2294	3098.08	2669.63	1296.52	1486.79	5487	6678.96	3640.79	3198.08	2706.01	2097.01	6279.09	6279	3717.41	4110.15	3689.21	4363.08
ENSMUSG00000001418	Glmp	917.96	1027.35	755.58	917.19	2226.48	1828	538.46	989.86	539.92	1016.29	924.55	1051.82	1341.03	1645.19	1718.09	1255.58	985.99	940.04	2322.14	2564.76	1456.87	1436.2	843.72	1122.58
ENSMUSG00000001419	Mef2d	3538.4	3624.32	1739.76	1671.31	4324.37	3111.15	1093.26	704.28	1517.34	1923.08	1349.14	2232.82	2032.43	2431.3	3171.2	3095.87	1649.83	1788.18	1625.33	1803.7	1555.64	1719.91	1575.29	2541.75
ENSMUSG00000001420	Tmem79	0	1	0	0	53	0	3	1	0	1	2.3	66	71.18	31.39	28.48	0	20	22.96	52	53.63	32.31	33.72	0	0
ENSMUSG00000001424	Snd1	3134	3813	3187.32	3229.83	4495	4258	1795	1588.01	1378.81	2321.84	2050.43	3343.56	3341.11	3797	4663.04	4445.86	3004.01	2704.61	4470	4077	3347.46	3425.65	3567.2	3023.89
ENSMUSG00000001435	Col18a1	736	1270	1437	1092	6868	6638	3549	4283	256	57	446	1174.02	2088	1891	2340.15	2053	4449.05	4025	15947	16128	11988	12048	3875	5844
ENSMUSG00000001436	Slc19a1	331	305	316	276	205	150	18	82	256	94	20	0	108	160	55	111	0	0	1183	1140	709	927	9	0
ENSMUSG00000001440	Kpnb1	18125	19648	17817	15426	15336	11616	8047	8611	11080	12107	6935	8601	13722	14415	11917	10543	10896	9288	16905	16136	10499	10989	10367	14586
ENSMUSG00000001441	Npepps	9807.54	9003.77	6429.87	6206.15	2458.32	2598.35	1361.51	1420	5485.23	6848.92	1390.67	1584.34	2272.79	3583.66	3341.86	3497.59	2104.33	1393.81	4921.84	5035.95	3135.19	3654.42	1719.53	1837.28
ENSMUSG00000001444	Tbx21	77	61	24	0	0	0	114	105	105	159	21	7	8	25	24	81	0	10	0	0	4	17	0	0
ENSMUSG00000001445	Mrpl10	682.04	828.11	417.21	345.95	364.44	476	528	354.02	291.51	125.12	279.32	310.21	911.08	748.57	211.03	277.23	261.57	326.13	768.9	968.92	575.27	575.64	461.02	586.21
ENSMUSG00000001467	Cyp51	9992.15	10309.7	8743.11	7448.26	1139	1267.77	1118	1034.58	832	1113.45	40	9	2515.54	2021	2856.54	2798.91	1460.54	818.4	4481.16	4728.5	3045.59	3208.18	1019.8	1204
ENSMUSG00000001472	Tcf25	9401	11618	6453	7013	5284	4136	1893	2025	2142	3049	1770	2650	3888	4473	5196	4818	2508	2429	4977	4857	4499	4958	3013	2096
ENSMUSG00000001473	Tubb6	148.09	184.02	446.23	124.09	3566.32	2121.1	199	352	131	299	620	630	1634	2328	2543.85	2230	1399.05	1302.01	980	1085	731	905	1684	1999
ENSMUSG00000001482	Def8	1051.19	1407.49	461.8	581.56	322.05	343	246	92.42	219.52	329.38	81.58	281.43	447	342	380.01	336.84	331.01	234	1418.14	1760.84	656.98	899.22	256.26	146.01
ENSMUSG00000001493	Meox1	45	192	42	20	3135	2222	11	0	0	0	1	0	1228	1512	717	778	537	416	624	507	21	44	1641	1926
ENSMUSG00000001494	Sost	13	1	6	0	0	0	0	0	0	12	2	43	10	1	7	57	56	58	61	0	48	3	122	1
ENSMUSG00000001496	Nkx2-1	174.21	221.43	330.25	334.06	88.35	57.09	73.77	34.77	6938.15	4467.51	1235.55	391.55	889.06	748.13	3187.02	2114.12	635.83	486.03	22.39	0	527.39	817.7	33.64	106.54
ENSMUSG00000001497	Pax9	0.82	0	0	9.69	0	17.06	11	0	51.08	167.03	0	49.19	0	0	1.56	0	0	1	26.9	28.95	20.15	52.21	38.25	0
ENSMUSG00000001504	Irx2	347	574.47	486	553	0	14	0	0	33	0	0	44	758	964	2393.01	1932	75	66	1163.01	1160	936	700	0	0
ENSMUSG00000001506	Col1a1	1673	1990	2961	2599	241	2711	5125	2365	8497	6731	316	832	22834	25746	64944	58360	3311	3876	18528	19794	23395	33794	117	206
ENSMUSG00000001507	Itga3	200	298	156	230	450	633	102	21	18	11	15	108	2107	2623	1140	868	2399	2748	1650	1379	1097	1031	1920	2606
ENSMUSG00000001508	Sgca	0	0	0	0	0	0	0	0	0	20	0	0	0	0	0	17	0	1	2	9	45	14	0	0
ENSMUSG00000001510	Dlx3	0	8	13	0	0	10	0	0	0	0	0	0	0	0	0	0	8	23	0	1	8	12	0	0
ENSMUSG00000001517	Foxm1	509.93	788	1744.74	1558.99	937.81	302	417	433	1026	1197	221	708	397	743	923.39	917.99	1427	1389.59	549	475	455	600	644	1575
ENSMUSG00000001518	Itfg2	665.79	839.47	1042.44	950.55	539.91	296.84	209	150.21	435.8	1006.28	155.16	112.04	689	682.93	653.04	598.59	325.47	234	804.09	668.74	955.43	797.75	502.35	425
ENSMUSG00000001520	Nrip2	205.02	272.83	410.94	348.87	77.44	105.27	38.17	72.55	79.14	296.52	74.06	16.72	33.03	26.89	113.15	322.28	54.15	51.62	338.28	191.13	379.81	537.13	0	50.02
ENSMUSG00000001521	Tulp3	973.14	720.72	1233.9	1279.85	577	621	391.32	185.09	430.43	129.9	476.3	667.23	1036	1580.02	1310.81	1482.99	1156.71	838.87	2013.16	1603.32	1164.76	1549.62	607.01	220.56
ENSMUSG00000001524	Gtf2h4	327	269	143	219	215	270	349	197	259	32	195	127	169	186	198	137	150	180	352	289	169	143	94	192
ENSMUSG00000001525	Tubb5	50351	49980	34459.8	29923.6	16860.8	11532	10153	9135.83	13565.1	12194	6287.98	7315	19232.8	26408	11883	10502.9	20066	14616.7	16343.9	14595.8	7739.82	7781	12703	14665
ENSMUSG00000001542	Ell2	657	548	440.16	558.16	443.99	564	1709	2153.74	1922.94	2772.39	165.34	139.72	2043	1790.88	2086.97	1970.14	141.94	97.18	1650.94	1272.86	932.78	968.02	9.7	421
ENSMUSG00000001552	Jup	1253	1429.42	953.61	857.22	6462.79	4327	1142	979.2	834.9	793.94	984.1	1834.21	6234.72	7310.23	3070.3	2693.02	12180	11088.2	5934.11	6007	3138.89	3279.78	5945.83	7763.05
ENSMUSG00000001555	Fkbp10	490	523.89	519.51	692.88	4097	2913	409	274	190	342	695	1026	3130.95	3478	3514.13	2501.22	2459.65	2053	1941	2098.23	1624.05	2141.8	2286.57	3210.33
ENSMUSG00000001558	Klhl10	0	26	15	13	0	0	0	0	0	0	0	81	15	0	14	0	26	8	20	0	10	36	0	0
ENSMUSG00000001566	Mnx1	0	0	0	0	0	0	0	0	0	0	0	0	0	0	0	16	0	0	0	0	0	0	0	0
ENSMUSG00000001569	Nom1	1698.88	2264.81	2399.34	2890.89	2293.47	1510.39	1097.02	1024.51	4344.76	3022.44	2595.52	1395.99	1488.69	2323.2	3175.57	2589.18	1820.44	1464.66	1935.88	2322.33	2272.07	2618.75	1652.37	1823.38
ENSMUSG00000001576	Ergic1	3503	4185	2519	2447	1580	1638	842	774	546	239	514	577	2153	2351	2359	2041	691	764	3364	3876	2275	2531	1049	1297
ENSMUSG00000001583	Tnk1	13.92	23	8.01	0	16	1	62	10	120	14	2	82.05	60.87	32	87.66	68.08	12.18	31.43	129.81	180.77	108	152.82	54	19
ENSMUSG00000001588	Acap1	8	0	7	0	84	37	734	205	1097	1804	61	23	52	124	129	303	15	36	72	12	28	48	77	286
ENSMUSG00000001604	Tcea3	9	70	7	51	165	75	257	303	1	37	0	0	249	247	388	225	10	6	708	562	475	284	6	0
ENSMUSG00000001622	Csn3	0	2.63	1.02	16.83	0	0	0	0	64.48	64.6	47.82	1.02	0	37.25	0	0	0	11.25	0	0	0	8.68	0	0.62
ENSMUSG00000001627	Ifrd1	3104.57	2804.44	3090.5	3514.63	1778	900.59	1250	1046	3959	4134.99	647.34	1957	5333.57	6252	16013.8	14650.8	1210.05	1349	2904	2695	5690.81	5452.44	2153.61	2516
ENSMUSG00000001630	Stk38l	778.83	646.95	988.13	835.22	550.77	312.1	103	188	397	492.24	33.5	197	856	1623.88	1865.95	1698.47	231.94	197.45	1046.71	934.75	927.17	743.32	277.43	866.68
ENSMUSG00000001632	Brpf1	1685.07	1832.85	3089.88	2868.62	2222.32	1552.2	785	663.99	2179.72	3455.74	1161.94	1448	1090.01	2046.92	2423.58	2115.36	1947.27	1326.01	1249.79	1456.98	1623.68	1682.13	1371.02	2581.03
ENSMUSG00000001642	Akr1b3	816.83	496.93	708.56	574.12	385.73	39.69	488.47	523.18	608.99	591.6	318.57	453.08	2052.49	2339.34	1246.19	1291.62	896.83	637.35	2785.67	2886.32	1426.65	1213.09	901.82	1288.97
ENSMUSG00000001655	Hoxc13	0	0	0	0	0	0	1	0	44	0	0	0	0	0	0	0	0	0	0	19	0	3	0	0
ENSMUSG00000001656	Hoxc11	0	0	0	0	0	0	0	0	0	0	0	0	0	0	0	0	0	0	0	7	84	54	0	0
ENSMUSG00000001657	Hoxc8	1	0	1	16	0	0	0	0	0	42.01	7.01	0	0	0	56	0	0	0	310	341	435.01	557.05	0	0
ENSMUSG00000001661	Hoxc6	0	0	0	0	0	0	0	0	0	1	11	25	0	0	0	2	0	0	211	118	277	307	0	0
ENSMUSG00000001663	Gstt1	233	54	113	52	0	42	203	155	92	98	0	0	394	251	495	218	46	39	261	217	74	133	23	0
ENSMUSG00000001665	Gstt3	238.04	134.56	127.15	103	37	51	41	160	22.59	42.01	31	11	434	592.01	520	435.04	27	11	1707.39	1645	967	703.27	59.01	3
ENSMUSG00000001666	Ddt	609	344.74	318.42	178	177	124	901	951	99	43	0	79	537	408	352	299	35	51	1156	901	447	417	82	26
ENSMUSG00000001670	Tat	1	0	4	21	0	0	1420	1959	0	63	0	0	0	0	5	4	20	0	0	0	0	1	0	0
ENSMUSG00000001672	Marveld3	30	32	18	12	11	0	51	21	0	66	0	0	124	116	143	71	1	3	450	409	364	249	0	0
ENSMUSG00000001674	Ddx18	549	599	975.2	795.68	965.52	409	396.59	566.16	736	484.81	174	445	736	785	444	553	552	363.63	868	935	881.37	657.86	353	577.31
ENSMUSG00000001687	Ubl3	6400	6614	5972	6055	3418	3026	1966	2133	2659	3175	1749	2553	5358	5233	4767	4564	1906	1488	5693	4784	3303	3480	2308	2224
ENSMUSG00000001700	Gramd3	839	771	912	800	395	166	401	385	462	826	215	95	502	473	674	686	64	144	692	906	532	565	190	329
ENSMUSG00000001707	Eef1e1	1272	890	661	728	278	132	250	419	363	190	101	120	229	884	220	191	183	88	508	574	200	247	150	129
ENSMUSG00000001729	Akt1	5144.68	4471	3034.99	2913.86	5359.99	3693	1610	1426	1876	1874.96	2743.92	3266	3965.99	5543.99	3917	3575	3894	3487	3509	3689.77	2588.82	2580	3246	3506
ENSMUSG00000001739	Cldn15	0	21	0	24	1	1	30	116	138	24	0	61	127	188	66	80	48	47	482	376	104	76	1633	1425
ENSMUSG00000001741	Il16	423.39	451.21	290.74	630.32	37	23	405.92	787.85	1993.32	2338.22	826.53	922.14	201.52	457	653.96	460	118.65	49.74	253	177	194.31	103.9	683.22	217
ENSMUSG00000001750	Tcirg1	157.93	196.47	371.39	399.17	735.48	183	315.39	577.67	942.39	977.39	408	994.8	264.35	458.16	1301.24	976.45	799	591.13	191	289.75	307.99	525.83	613.78	652.69
ENSMUSG00000001751	Naglu	110	191	187	233	282	340	182	281	101	168	399	394	334	447	167	106	372	255	410	481	449	323	319	429
ENSMUSG00000001755	Coasy	1196	983	762	952	810	673	495	374	416	204	327	357	768	698	600	511	481	449	2114	2456	1159	1301	546	964
ENSMUSG00000001761	Smo	2094	1742	2406	2510	2376	2237	464	851	291.02	288	1128.37	1192.01	3063	2436	2566.02	2251	2403.1	2121.02	4263.76	4623	3058	3388.04	1575	2244
ENSMUSG00000001763	Tspan33	212	291	253	206.02	23	53	1700	1491	4318.81	5424.8	27	19	164	118	207	218	0	14	381.96	538.01	365.11	234	47	0
ENSMUSG00000001767	Crnkl1	1717	1657	2094	1698	1743	858	1236	755	1424	1758	770	404	2514	2402	1808.99	1429.8	878	755	1978	2172	1219	1117	1373	1405
ENSMUSG00000001768	Rin2	875	860	1169	753	998	716	700	539	386	523	3199	3595	2857	3624	3401	2854	1727	1644	2112	1837	1356	1273	959	1300
ENSMUSG00000001773	Folh1	409	353	159	295	0	40	0	0	0	0	0	0	0	0	0	0	0	0	498	664	114	141	0	0
ENSMUSG00000001774	Chordc1	3554.32	3158.61	2419.36	2558.52	2116.17	1731.35	1442.23	1492.3	1996.82	1711.41	602.04	1111.27	2537.77	2856	2039.14	1845.34	1340.83	1045.43	3658.32	3781.95	2537.42	2797.22	926	940.37
ENSMUSG00000001783	Rtcb	2750	2819	2658	2192	2827	1871	929	1431	910	1110	1255	1054	2625	3374	2194	1693	2211	1655	3279	3525	1925	2059	2322	1369
ENSMUSG00000001785	Pwp1	1717.97	1974	1618	1441	891	707	909	752	1559	1805	390	367	1916	2093	1107	758	479	537	1539	1739	1059	930	459	740
ENSMUSG00000001786	Fbxo7	3868	4089.4	1761	1914	715	696	1082	1017.62	3213	3093	374	451	748	600	990	504	270	256	1469.63	1884.93	1530	1451	515	459
ENSMUSG00000001794	Capns1	3152.56	3426	3082.22	2335.86	7193.67	5727	2607	2599	1481	2670	3230	3355	6622.97	8126	5105	4437	4239	3721	6776	7064	3441	4323.5	4412	5467
ENSMUSG00000001802	Lrp3	1907.82	2291.97	1075.28	1564.13	10	365	67	162	82	19	15	92	365.21	478	844.16	751.15	71	50.45	693	311	418	592	102	9
ENSMUSG00000001804	Dsg4	0	0	0	0	0	0	0	0	0	0	81	0	0	0	0	0	3	0	0	0	0	14	0	0
ENSMUSG00000001815	Evx2	0	32	0	14	0	3	0	0	4	0	0	0	0	1	0	0	0	0	0	0	4	17	0	0
ENSMUSG00000001819	Hoxd13	0	0	0	0	15	0	0	0	0	0	0	0	0	0	0	14	3	7	0	5	5	1	0	49
ENSMUSG00000001823	Hoxd12	0	0	0	0	0	0	0	0	0	0	0	0	0	0	0	0	0	0	0	0	12	5	0	69
ENSMUSG00000001827	Folr1	118	98	166	12	17	0	0	5	19	0	41	1	0	0	38	2	5	0	5908	5739	3589	3402	367	63
ENSMUSG00000001829	Clpb	1749	1539	1059	930.01	998	824	454	381	328.99	384.09	177.01	479	828	923	919.55	936	548	539.61	1447	1710	946.1	835.79	542	1067
ENSMUSG00000001833	2017-09-07	17501	18281.8	13472.3	11299.5	6975.95	5537	7352	6598	6605.73	6958.85	3080	5157.09	21096	24807	12475.6	10209	6085.47	4405.72	13773.4	13333.9	8028.12	9655.17	5496	7457.13
ENSMUSG00000001844	Zdhhc4	663	907	746	971	883	634	444	557	303	537	385	336	827	1086	1045	796	547	406	1113	1043	753	773	661	468
ENSMUSG00000001847	Rac1	16222.1	14553.3	11404.3	9984.93	12172.8	9994.81	4849.82	4691.03	2833.37	3820.47	5883.46	6981.84	14693.7	16057.4	8684.59	9309.44	9473.35	7329.43	12287.4	12682.9	6401.93	6833.18	7546.63	9421.57
ENSMUSG00000001855	Nup214	2149.9	2312.52	2100.68	2121.85	2399.21	1711	874.25	748	2482.01	1629.23	1353	1466.33	1355	1369	2600.39	2037.14	1879	1690.41	2320	2259.11	2290.36	2165.5	2079	1665
ENSMUSG00000001864	Aif1l	665	522	634	742	921	924	47	24	0	87	17	39	608	852	609	409	208	280	11506	11123	5874	5612	1153	1698
ENSMUSG00000001865	Cpa3	3	0	98	0	0	0	63	99	518	377	0	0	224	290	278	251	0	0	62	63	91	76	0	0
ENSMUSG00000001870	Ltbp1	701.68	574.42	1018.29	1091.51	359.24	422.18	547.04	462.98	1356.39	1256.46	567.94	1463.97	3844.39	3475.48	4600.84	3923.98	4942.93	4433.77	5503.59	5218.06	4266.27	4964.01	5038.1	8247.1
ENSMUSG00000001891	Ugp2	2192	2134	1576	1448	813	433	1848	2103	686	771	644	888	2658	3775	1628	1544	717	419	2922	2555	1388	1167	696	738
ENSMUSG00000001901	Kcnh6	83	12	1	24	0	0	0	0	0	0	0	0	0	0	0	0	0	8	0	0	0	5	0	0
ENSMUSG00000001909	Trmt1	841	923.3	1186.62	1379.84	1324.02	906.72	519.7	311	607.03	859	632.54	1071.36	503	541	794.56	829.71	640.31	911.48	1115	708	870.57	1216	611.77	632
ENSMUSG00000001910	Nacc1	2393	2535	1414.93	1211.85	3717.64	2270.97	447	740	607	964.09	1228	1337.34	1123.81	1950	1273.97	1488	2063.66	1828.25	2551.39	2633.59	1161.57	1410.97	1639	1839
ENSMUSG00000001911	Nfix	16953	17816.3	12678	12681.9	1018.97	1419	769	953.19	1215.25	1158.29	754.39	1737.26	4277.01	4649.75	6870.91	7469.34	3974.78	3048.34	2753.26	2860	2199.59	3004.24	2225	1789
ENSMUSG00000001918	Slc1a5	192	206	185	145	306	236	793	756	1500	2010	71	185	809	1291	1191	946	343	518	659	880	507	558	689	888
ENSMUSG00000001924	Uba1	19012	21418.1	12944.3	11496.4	12852.5	11243	5168.44	5280.77	5541.78	6173.69	5566.08	5300.5	11315	11969.5	7857.49	8113.09	8225.14	6824.2	15017.1	15706.5	7699.4	8085.73	7931.63	8633.51
ENSMUSG00000001930	Vwf	189.54	423.3	172.05	133.16	10022.6	10754.8	766.21	735.75	205.3	391.29	7499.9	15630.5	1829	2996.18	887.94	354.51	10650.7	11129.5	345.67	243	88.95	170.1	502	429
ENSMUSG00000001942	Siae	591.33	618.2	431.93	324.39	538.98	195.4	611.44	575.12	472.36	290.37	214.06	281.05	653.47	263.48	688.84	589.72	308.78	249.84	1361.19	1604.58	778.29	638.78	188.38	585.44
ENSMUSG00000001943	Vsig2	360	412	34	37	1227	490	26	33	0	0	206	243	345	579	358	352	310	420	4	45	41	32	94	397
ENSMUSG00000001946	Esam	921	665	311	149	17993	14028	1136	798	9	72	5354	5743	4602	4880	1088	745	9814	8289	1647	1501	224	238	5937	8338
ENSMUSG00000001948	Spa17	108	84	201	157	1	21	1	0	26	0	0	32	199	142	151	110	13	2	141	223	54	124	6	0
ENSMUSG00000001962	Fam50a	1613	1885	2317	1634	1918	1316	1226	773	1428	1716	814	1572	1251	1621	1716	1447	1123	780	1974	1775	2265	1581	862	1398
ENSMUSG00000001964	Emd	848.98	865.14	647	734.81	614.87	639.59	331.65	190.91	455.69	620.68	347	306.7	1122.43	1171.45	1061.69	787.21	413	403	893.7	956.69	432.08	601.08	552.13	320.65
ENSMUSG00000001983	Taco1	207.31	414.9	163.17	186.88	105.15	123	60	71	69	69	60	7	279	75	37	90.69	168.6	146	520.5	501.85	425.24	326.55	2	106
ENSMUSG00000001985	Grik3	2751.25	3067.56	1156.45	1728.46	16.08	193.82	0	1.04	33.18	137.12	18.75	38	1	1	66.83	2.28	2.29	5.02	34.37	103.96	59.37	87.81	20.57	3.4
ENSMUSG00000001986	Gria3	4631.73	5608.06	2080.08	3297	81.52	923.31	203	168.35	653.81	627.06	67.61	4.77	658.64	860.47	2260.19	2266.25	128.42	124.69	2113.52	1847.17	1771.5	2145.4	6.03	75.59
ENSMUSG00000001988	Npas1	207	96	54	113	0	0	1	0	0	0	0	0	0	0	0	9	0	2	0	8	2	2	0	0
ENSMUSG00000001995	Sipa1l2	4282	4067.76	3431.7	3167	9715.96	6895	298.04	300	747.44	920.58	628.82	898.26	3257	4028	4226.66	5029.41	3187.71	4033.08	2608.59	2649.12	1720.11	1758.56	3937.01	6874
ENSMUSG00000001998	Ap4e1	687.28	656.54	615.09	949.13	516.47	381.95	341.99	206.65	495.22	859.18	530.63	468.4	425.48	627.02	870.08	747.28	330.39	407.36	563.1	618.39	519.28	799.82	229.45	584.28
ENSMUSG00000001999	Blvra	811	627	466	547	1184	679	923	968	702	483	348	253	1891	1580	1060	1039	647	418	2271	2170	917.91	1095.42	488	440
ENSMUSG00000002006	Pdzd4	2085.87	2228.54	1016.59	1119.95	49	74	69	0	78	51	0	57	133	230	292	178	86	50	102	71	170.27	124.82	61	121
ENSMUSG00000002007	Srpk3	4	7	107	206	50	33	11	4	208	162	40	0	34	0	130	263	0	21	0	6	119	135	0	1
ENSMUSG00000002010	Idh3g	2975	2928	2689	2268	1528	1138	1459	977	1318	1522	367	594	2977	2495	2218	2294	1224	947	5634	5110	3301	3039	1430	1927
ENSMUSG00000002012	Pnck	865	755	430	392	15	63	0	6	36	0	0	0	38	84	33	123	0	26	112	126	74	140	0	0
ENSMUSG00000002014	Ssr4	1097	946	1060	1000	864	873	1096	1158	838	628	372	806	2078	1964	1027	729	533	319	1496	1568	1023	945	743	852
ENSMUSG00000002015	Bcap31	2060	2137	2382	1765	1814	2058	1972	1534	1185	1227	1163	929	4431	5232	2389	2710	1516	1194	4103	3908	2731	2249	1343	2505
ENSMUSG00000002017	Fam98a	1330	1389	1197	1208	595	548	261	487	679	786	218	661	533	654	684	591	408	375	1019	1064	653	645	430	558
ENSMUSG00000002020	Ltbp2	206	120	472.01	387.56	13	0	51	291	267	164	37	20	10404.5	11930	33801.7	34246.1	1070.53	1011	89	16	51.63	78.08	27	7
ENSMUSG00000002028	Kmt2a	6412.92	7985.82	6964.02	7150.78	4973.28	3538	1385	1204	4392	5032	3710.23	6726.75	2607	3183	7597	6110	5627.3	4585	3647	4818	4810	6186.34	5038	4439
ENSMUSG00000002031	Ift46	1517.74	1674.05	1951.22	1803.52	1032.14	658.04	567	534.39	264.11	274.94	567.79	481	1996	2152.06	1611.88	1447.54	766.59	557.7	2021.68	2053.23	1305.17	1480.87	447.67	728.26
ENSMUSG00000002032	Tmem25	217	207	142	215	25	169	42	3	0	28	0	0	22	41	100	47	0	54	658	684	650	685	1	6
ENSMUSG00000002033	Cd3g	0	0	12	7	0	0	446	512	663	580	36.98	58	206	288	86	289	0	11	72	89	62	98	89	0
ENSMUSG00000002043	Trappc6a	177	84	109	104	125	111	130	115	119	47	61	68	427	266	55	86	123	136	454	489	195	168	143	52
ENSMUSG00000002052	Supt6	6380.79	7956.79	6224.4	6568.11	7020.38	5237.53	1925.12	2449.86	4973.98	4893.07	3805.93	4760.33	3995.21	5195.47	8756.69	6849.03	5055.91	3859.31	4888.76	5489.39	6035.03	7157.93	4579.36	6101.79
ENSMUSG00000002055	Spag5	1117.64	1072	2178.13	1968.34	890.44	649.84	1242.6	1506	2753.05	4113.73	306	493.15	891	829	1080.33	892.77	1190.2	1070.4	914	618.92	619.63	672.22	570	946.51
ENSMUSG00000002057	Foxn1	0	0	4	0	0	0	0	0	0	1	0	0	0	0	0	40	0	0	0	0	3	0	0	0
ENSMUSG00000002058	Unc119	444	666	365	621	24	14	540	359	338	336	115	184	365	356	596	346	14	4	375	305	263	228	22	45
ENSMUSG00000002059	Rab34	465.42	519.85	997.42	869.94	428.69	245	151	173	386.82	153.71	95.47	89.26	952.83	954	1115.61	1205.87	115.43	102.46	1755.85	2108.85	1520.4	1756.38	4	114
ENSMUSG00000002064	Sdf2	1579.21	1410.18	1391.12	1141.5	1143.62	855.47	698.88	545.14	500.54	724.96	402.18	341.9	1749.79	2228.53	1207.31	1323.97	549.09	753.69	2240.24	1868.61	1533.97	1407.01	557.64	368.85
ENSMUSG00000002068	Ccne1	280	154	191	135	109	163	1079	889	1636	1749	14	101	204	233	328	217	145	220	285	219	187	109	74	11
ENSMUSG00000002076	Hsf2bp	1	6	24	64.97	74	4	48	0	0	1	0	70	26	30	0	37.05	10	3	36	84	2	7	0	5
ENSMUSG00000002083	Bbc3	121	171	138	136	174	51	65	8	20	165	41	143	95	368	412	269	204	266	83	75	119	98	406	714
ENSMUSG00000002100	Mybpc3	479	291	154	361	0	0	0	0	56	105	0	0	58	11	88	7	15	0	0	0	0	0	0	0
ENSMUSG00000002102	Psmc3	3246	3392	2979	2715	2683	1889	1905	2325	1753	2087	1272	1466	4030	6010	2505	1870	2199	1710	4421	3626	2852	2476	2548	2595
ENSMUSG00000002103	Acp2	3082.62	3035.12	1927.34	2428.78	1456.48	1463.24	798.4	1010.88	989.99	791.04	578.86	688.17	2094.35	2463.26	1980.96	1437.74	733.39	593.38	2094.54	2009.16	1355.68	1746.21	520	1134
ENSMUSG00000002104	Rapsn	0	0	46	23	0	0	30	0	0	0	0	0	0	6	12	26	0	0	78	162	72	91	0	0
ENSMUSG00000002105	Slc39a13	391	484	461	441	620	297	326	274	427	237	255	301	669	852	922	831	247	233	738	1243	836	1044	435	480
ENSMUSG00000002107	Celf2	42530	40817.7	25971.9	27708.8	1172	2636	2582	2858	3921	6862	107	207	7619	9527	15336.7	14721.4	395	352	1492	1679	1355.08	1481.78	452	9
ENSMUSG00000002108	Nr1h3	16	55	32	86	24	0	214	202	80	80	47	42	346	442	102	161	62	44	139	193	27	5	46	0
ENSMUSG00000002109	Ddb2	56.63	90.88	159.73	370.19	156.37	90.76	129.6	198.12	277.01	336.5	53.9	202.83	340.65	251.74	526.89	668.26	93.64	71.63	195.46	119.68	424.92	408.16	0	0
ENSMUSG00000002111	Spi1	324	274	214	324	0	24	1122	1121	1598	2253	0	33	451	603	935	956	0	0	126	112	174	166	0	135
ENSMUSG00000002129	Sf3a1	3428	3515	3368	3204	4074	2450	980	1038	2149	2483	1260	1423	1575	2398	2743	2436	2300	1901	2550	2953	1722	2201	1737	2714
ENSMUSG00000002147	Stat6	257	245	419	284	2357	1850	1277	1295	1343	2259	2119	3165	1872	2170	2046	2077	1261	1065	1463	1757	1177	1296	2318	2018
ENSMUSG00000002190	Clgn	671	867	787	539	0	151	80	125	89	145	1	0	0	0	1	9	0	0	0	0	9	7	0	0
ENSMUSG00000002204	Napsa	2	22	13	53	1	27	357	245	325.37	574.8	0	0	2137.31	4156.57	2850.98	2474.89	27	43	6269.23	5000.14	2406.3	2304.61	318	94
ENSMUSG00000002205	Vrk3	511.41	662	1109.77	836.89	1005.47	396	433.8	572.98	570.23	960.6	529.66	976.86	687.01	591	783.14	693.46	389.81	335.78	1135.37	1071.7	791.1	841.06	643	905.68
ENSMUSG00000002210	Smg9	364	394	485.02	678.05	423	363.15	338	414	287.05	940.11	202.92	418.44	270	246	527.2	243.85	433.04	262	488	475.01	382.06	371.31	250.07	129
ENSMUSG00000002221	Paxip1	1949.14	2141.18	2241.19	2194.28	1245.45	1227.19	954.9	1352.24	2311.51	2256.97	945.26	1384.75	1078.41	1187.48	1685.45	1240.03	1158.71	1124.22	1617.84	1277.31	1252.48	1331.71	1132.28	1016.68
ENSMUSG00000002222	Rmnd5a	4797	5592	3788	3615	3508	3341	2907	2874	3236	2932	1222	1730	4414	5457	5240	4530	2221	2431	7279	7511	3581	3791	2894	3162
ENSMUSG00000002227	Mov10	180	139	126	144	829	495.99	289	399	222.03	200	435.98	682.95	304	342	389	299	1477.11	854.82	563.98	637	500	471	801	1013
ENSMUSG00000002228	Ppm1j	53	46	39	2	164	120	33	0	0	20	80	49	0	101	12	38	86	84	47	50	59	27	295	255
ENSMUSG00000002233	Rhoc	1129	824	962	616	7382	4183	1118	1176	200	379	2839	2874	5873	6991	1845	2253	3820	2860	2010	2233	787	1085	3915	5231
ENSMUSG00000002240	Prr27	0	0	0	0	0	0	0	0	40	0	0	0	0	0	0	0	0	0	0	0	0	0	0	0
ENSMUSG00000002249	Tead3	52	104	99	131	2	2	83	18	47	49	57	0	303	300	632	603	142	82	374	241	381	479	180	120
ENSMUSG00000002250	Ppard	450	304	201	220	4671	2783	118	59	121	217	356	743	261	409	484	345	344	322	534	460	412	374	217	326
ENSMUSG00000002257	Def6	73	166	41	38	3615	1962	244	353	633	1093	29	42	212	371	318	289	217	185	195	77	164	191	148	302
ENSMUSG00000002265	Peg3	15670	20583	10985	14587.1	1835	2159	4329	5416	1924.13	2533.02	507	412	9776	13555	17607	16253	21154	20634	16754.7	18121	17231	24300.6	3967	7114
ENSMUSG00000002266	Zim1	882.8	977.42	256.33	491.87	70.36	133.64	382.64	253.12	450.75	338.08	27.31	77.94	403.85	300.07	1775.42	1145.58	100.31	107.3	1288.25	1692.45	2211.74	3659.92	52.05	0
ENSMUSG00000002274	Metrn	838.63	642.79	616.52	537.09	29.79	25.68	101.37	112	135	150.92	2	79.55	42	52.08	36	47.99	82.2	137.83	147	260.22	123.6	166.75	51.74	52.6
ENSMUSG00000002279	Lmf1	506	373	479.02	371.03	1013	434	81	175	59.15	128	108	463	429	377	440.75	183.78	315	181.54	590.23	551	374.09	464.39	385	585
ENSMUSG00000002280	Narfl	433.31	490.38	245	357.8	462.78	280	99	137	201	187.8	152.2	196	579.69	611	184.72	280.77	160.51	167.41	696.7	911.28	669.95	569.07	212	179.43
ENSMUSG00000002289	Angptl4	870	492	1000	710	3833	3020	570	682	364	453	102	380	2809	3715	2790	2360	249	191	2248	2808	2364	2877	184	422
ENSMUSG00000002297	Dbf4	867.29	808.81	1601.94	1135.03	763.99	510.99	1029	605	1273.78	2133.55	334.06	487.38	699	868	791.49	750.68	779.08	663.53	683	894.07	536.23	632.44	740.22	780.32
ENSMUSG00000002307	Daxx	716	664	671.49	754	751	583	206	122	301	538	576	559	502	563	751	380	902	529	752	686	366	570	1343	1092
ENSMUSG00000002308	Cd320	326	444	223	267	1411	1085	14	10	20	48	41	7	395	289	188	182	151	110	640	392	275	308	123	0
ENSMUSG00000002319	Ipo4	1942	2192	1206	1106.54	1141.31	1445	327.16	480.83	202.49	581.22	425.71	695	607	1126	1087	867	733.44	556.49	1594	1225	1620.54	1454.34	555.91	923
ENSMUSG00000002320	Tm9sf1	423	563	850.79	1032.79	866.69	595	324.84	293.96	553.74	939.88	622.74	964.91	976.07	614.86	1115.09	704.27	841.57	848.07	1337.49	1557.31	888.03	1091.71	847.09	1233.06
ENSMUSG00000002324	Rec8	30	1	4	6	44	0	0	0	4	0	0	12	7	2	41	89	80	1	95	26	66	6	186	0
ENSMUSG00000002325	Irf9	150	143.9	216	212.17	497.46	281	299.01	178	626	751.3	593.29	645	238	313	382.47	257.99	1153.01	546.6	294	353	248.3	180.38	2005.76	1088.18
ENSMUSG00000002326	Gmpr2	567	839	597	470	621	593	365	310	272	438	99	232	1306	594	566	467	291	453	590	661	618	487	698	618
ENSMUSG00000002329	Mdp1	1282.24	930.75	749.65	653.78	918	665	304	445.4	428.99	531.94	360.01	637	629	1553	528.16	263	572.41	395	1377	996	627.05	566.57	781	610.58
ENSMUSG00000002332	Dhrs1	1646	1777	1744	1451	1049	636	932	867	503	508	356	284	1053	786	691	762	617	499	2347	2663	1482	1519	812	673
ENSMUSG00000002341	Ncan	37118.2	35299.1	29588.8	25285.1	948.76	4357.05	39.09	25	11.53	2.23	1.96	33	2	112.74	19.3	1	0	9.12	22.01	1.01	30.03	19.14	0	6.01
ENSMUSG00000002342	Tmem161a	662	889	817	804	1227	604	503	342	456	743	329	688	904	1157	1172	1043	601	435	1450	1024	998	1067	743	803
ENSMUSG00000002343	Armc6	403.35	656	318	411.49	152.69	137	18	13	61	105	118.32	95	169.79	182	160.11	270	226.78	253.87	255.69	216	146	103	294	20
ENSMUSG00000002345	Borcs8	297	348	343	284	173	252	209	120	300	157	101	66	384	567	113	241	181	78	359	327	222	294	21	45
ENSMUSG00000002346	Slc25a42	279.6	406.02	495.16	496.58	958.5	450.85	437.04	412.05	991.16	910.96	551.84	698.76	182.21	159.12	628.89	626.7	324.83	424.86	690.64	915.18	615.11	737.09	640.45	277.32
ENSMUSG00000002365	Snx9	604	792	700	592	2375	1443	1067	1427	902	790	2093	1797	2279	2640	1799	1766	1039	961	3934	4889	2442	2320	2795	2036
ENSMUSG00000002372	Ranbp3	2556	2343	1814	2117	1667	1281	926	587	1345	932	695	1073	1717	1760	1329	1393	1567	1238	1603	1880	1169	1484	1536	991
ENSMUSG00000002379	Ndufa11	640	618	315	504	391	331	192	429	236	187	104	162	573	791	387	320	138	134	996	904	624	548.98	180	231
ENSMUSG00000002384	Bmp8b	0	114.12	80.97	49	0	2.58	0	0	64.19	25.09	20.4	12.66	0.76	0	13.82	33.75	39.07	2.19	0	21.7	14.5	34.26	3.21	55.87
ENSMUSG00000002393	Nr2f6	243.03	264.06	104.75	129.6	438.6	192.99	195	117.78	14.24	0	172.18	90.26	333.13	218.43	165.96	241.62	203.4	214.06	603.08	756.1	295.5	259.81	305.67	479.95
ENSMUSG00000002395	Use1	1871	1418	1425	1244	1499	1048	1130	1134	676	898	665	1299	3974	4880	1921	2017	815	853	2301	1973	1581	1471	1705	1458
ENSMUSG00000002396	Ocel1	160.97	355.94	157.25	187.4	465.4	366.01	90	101.22	190.76	199	219.82	451.74	280.87	214.57	236.04	88.38	352.6	341.94	284.92	408.9	222.5	356.19	441.33	441.05
ENSMUSG00000002409	Dyrk1b	292	267	278	392	316	472	232	15	147	35	241	197	430	468	367	203	309	314	360	516	191	262	463	297
ENSMUSG00000002413	Braf	5860.83	6137	4187.85	4902	2836	1935.48	1549	1127	3094	3737	885	1221	3088	2349	4664	3823	1001	1354	2789	4033.82	2977	3337.13	1332	1733
ENSMUSG00000002416	Ndufb2	2205.91	2051.84	1450.17	1287.48	858.68	838.77	778.18	899.06	559.59	653	324.06	351.31	2233	1999.74	1078.35	737.48	338.96	279.34	2858.9	4162.91	1463.73	1073.94	356.14	311.98
ENSMUSG00000002428	Hltf	1188	803.04	950.08	1157.09	882.1	530.24	569.66	958	815.68	1164.15	435.65	771	998.04	1420	1311.39	1368.95	549	509	1500	1400	772	803.02	814.01	262.08
ENSMUSG00000002455	Prpf6	1630	2035	1853	1828	1660	1589	604	948	1350	1579	1055	1479	1121	1152	1350	1152	1635	1298	1617	2231	1529	1710	889	1541
ENSMUSG00000002458	Rgs19	701	561	427	336	611	717	690	608	492	700	188	330	627	738	320	343	266	300	391	479	178	297	142	829
ENSMUSG00000002459	Rgs20	1066.89	823.36	1041.03	1281.95	25.03	70.41	3.88	1	37.27	15.35	1.05	4.07	0	0	14.88	3.13	21.86	7.61	0	0	3.95	4.07	46.25	12.95
ENSMUSG00000002475	Abhd3	354	520	290	581	0	70	19	7	57	0	39	0	57	57	7	0	0	0	89	154	108	114	0	0
ENSMUSG00000002477	Snrpd1	2721	3134	3296	2367.97	1357.77	805	1558.17	1703	1829.92	1831	461	753	2737	3636	1592	1307	1149	915	2198	1931	1583	1402	1149	1047
ENSMUSG00000002486	Tchp	1054.97	987	1469.74	1053.17	490.77	447	104	181	316.98	598	259	783.21	307.02	521.98	772.93	540.17	594.33	489.02	716	788.13	761.09	800.81	450	266
ENSMUSG00000002489	Tiam1	2821	3420	1336	1583	18920	12011	820	953	1620	1724	1333	1320	1258	1017	862	1053	2256	1811	1646	1580	1079	1128	716	1625
ENSMUSG00000002496	Tsc2	2769.14	3179.95	1801.65	2174.73	2294.85	1740.18	618.85	742.32	821.15	1138.15	952.91	1280.44	1992.62	1584.73	2251.37	1845.28	2165.05	1587.38	2212.18	2023.8	1934.96	1895.17	1083.06	1041.04
ENSMUSG00000002500	Rpl3l	0	0	0	0	0	0	6	0	0	0	38	6	0	0	0	0	26	0	9	9	7	1	0	0
ENSMUSG00000002504	Slc9a3r2	1056	1051	376	482	8222	5721	651	928	355	56	1819	2922	3727	4245	1089	1340	8366	5999	1983	2090	687	837	9916	12271
ENSMUSG00000002524	Puf60	3445	4235	4011	3214	2961	2249	781	1725	1573	1696	1183	1435	2852	3462	3078	2192	2029	1737	3350	2776	2471	2178	1763	2732
ENSMUSG00000002546	Golga2	2608	3153	1901	2022.38	2063.99	1507	930	790	1311	1583	1099	1319	2786	2352	3289	3534.5	2067.99	2041	2227	2519	2427	2551.99	1254	1299
ENSMUSG00000002550	Uck1	807	546	375	447	444	312	250.57	191	311.22	373.64	265	230.32	360.68	668	316	412	186	249	961	740.92	508	400.82	228	215
ENSMUSG00000002565	Scin	37	16.34	6.16	0	7	19.17	0	5	33	27	1.13	0	32.91	15	16	47.11	2	24.41	5804.99	5996	2828.08	1900.69	681.62	1230
ENSMUSG00000002578	Ikzf4	1083.9	902.86	301.38	362.72	96.89	171.23	20	22	224.67	130.32	58.6	1.62	27.44	35	326.29	389.27	73.85	44.47	427.65	207.81	169.54	352.44	0	2.38
ENSMUSG00000002580	Mien1	1680	2198.12	1371.45	1307.89	986	618	530	861	464.8	439	193.39	236	1187	1005.85	291	473.15	216.75	198.86	1973.81	2215.52	1015.4	815.08	375.9	172.16
ENSMUSG00000002588	Pon1	5	0	24	0	0	0	7124	9645	142	141	25	7	159	174	98	139	2	14	0	1	0	0	0	0
ENSMUSG00000002602	Axl	2432	2137	2042	1452	88	302	2185	2576	1356	2330	4	397	4184	4084	6492	5890	347	267	4581	4839	4438	5378	381	161
ENSMUSG00000002603	Tgfb1	488.74	354.5	424.52	420.12	3403.4	2018.23	904.01	1215.4	1462.8	1768.19	3452.56	4433.8	1918.16	1346.21	1358.83	1737.79	2158.12	1985.51	728.13	1131.13	395.54	857.12	2322.38	3588.01
ENSMUSG00000002608	Ccdc97	1110	1286	1143	1243	1569	1284	385	439	701	1101	656	1345	606	969	1190	956	909	820	774	638	613	885	879	883
ENSMUSG00000002617	Zfp40	1277.5	1088	776.01	812	494	174.02	383	266	101	137	53	504.35	438	508	725	683	275	309	743.03	1062	707.02	685	161	349
ENSMUSG00000002625	Akap8l	916	1317	1540	1560	1698	1229	459	471	840	1078	654	1570	764	851	1266	1580	1036	769	1104	961	1433	1429	749	621
ENSMUSG00000002633	Shh	184	184	79	39	42	284	0	0	0	0	0	0	647	480.94	1069.88	646	5	32	107	138	102.94	72.02	0	0
ENSMUSG00000002635	Pdcd2l	529	701	729	460	350	173	298	147	408	284	199	392	747	579	351	424	252	276	685	666	382	345	186	579
ENSMUSG00000002658	Gtf2f1	1645	1391	1706	1427	1666	1086	882	818	1690	1886	724	889	1161	1533	1217	1368	1099	689	1473	1666	1221	1245	614	1171
ENSMUSG00000002660	Clpp	748	991	585	666	517	547	327	217	204	366	190	346	679	474	374	420	316	360	1090	947	747	575	213	65
ENSMUSG00000002661	Alkbh7	253	429	200	174	68	150	237	101	143	4	69	125	334	326	33	108	159	25	361	621	268	208	139	171
ENSMUSG00000002664	Pspn	0	0	0	0	0	0	0	0	0	0	0	0	0	0	0	0	5	0	0	0	3	0	0	0
ENSMUSG00000002668	Dennd1c	0	8	37	35	0	0	134	204	353	636	0	0	55	1	86	251	16	0	80	77	68	76	0	0
ENSMUSG00000002679	Med6	370	290	281	313	461	111	135	289	80	525	181	282	442	977	291	248	302	274	351	643	266	334	99	336
ENSMUSG00000002688	Prkd1	684	695	725	762	184	156	26	2	11	27	111	191	426	493	661	307	554	390	770	997	945	701	338	57
ENSMUSG00000002699	Lcp2	174.93	269.09	309.34	340.12	831.08	833.02	826.39	1034.21	1772.41	1557.6	524.3	691.11	308.81	529.77	837.11	781.3	0	1.02	165	76.17	165.14	141.61	1.1	140
ENSMUSG00000002718	Cse1l	5146.16	5283.62	4150.03	4526.39	2656.55	2054	1922	2032	2375.44	2367.1	1039.06	987.05	3249.39	3956	3096.92	2510.18	2416	1913.42	4221.81	4862	2550.81	2714.7	1774.5	3165.21
ENSMUSG00000002728	Naa20	1477.58	1062.02	1230.76	1740	1104.25	624.52	478	599.84	711.03	766	633	1007	1848.81	2063.97	895.92	982	1004.17	596	1828.26	2093	1314.74	1306.82	1070	531.93
ENSMUSG00000002731	Prkra	1400	811	740	898	360	149	345	298	152	206	99	328	1089	1457	426	404	337	302	1503	1441	781	691	407	296
ENSMUSG00000002732	Fkbp7	99	133	508	242	153	211	145	200	75	139	79	201	1622	1524	812	898	269	214	460	253	499	532	195	349
ENSMUSG00000002733	Plekha3	746.64	541.91	525.66	566.74	708.35	631	205	423.59	306.51	262.41	345.79	508	1014.87	986	670.76	861.28	500.94	577.51	880	880	680.88	690.74	645.13	835.07
ENSMUSG00000002741	Ykt6	4562	4160	2767	2799	3019	2162	1203	1436	1007	1927	1320	1797	2811	3080	2406	1767	2600	1954	2867	2537	1855	2090	1463	2310
ENSMUSG00000002748	Baz1b	8236.03	7218.73	9923.19	9425.22	9143.15	6164	4154.01	5011.99	9039.57	12296.2	4687.47	7166.88	8320	6936.67	9450.21	9246.15	8596.11	7206.96	7423.37	7503.02	6089.67	6415	5444.83	8845.63
ENSMUSG00000002763	Pex6	687	839	360	538	643	430	197	204	194	277	356	341	392	391	402	273	691	301	630	563	387	495	582	755
ENSMUSG00000002767	Mrpl2	466	268	205	184	482	248	394	194	93	187	253	211	200	336	180	211	367	238	511	475	324	420	320	259
ENSMUSG00000002768	Mea1	2703.31	2832	1323.92	1290	1762.96	1303	832	509	424	565.97	406	752	1245	2209.7	777.92	804.4	544	443.88	1941	1624.97	981.95	817.46	711	830
ENSMUSG00000002769	Gnmt	59	5	11	0	0	0	1050	1541	0	0	32	0	27	5	79	3	0	0	85	72	17	25	0	1
ENSMUSG00000002771	Grin2d	372.06	829.66	314	442.9	107	285	0	0	34	0	0	7	37	118	186	192	13.57	43.82	22	53	216	232	0	0
ENSMUSG00000002778	Kdelr1	2363	2765	2395	2012	5108	3685	1882	1816	1442	1215	2292	1442	3952	4494	3076	2957	1472	1287	5694	5730	3428	3437	1779	1775
ENSMUSG00000002781	Tmem143	314.02	240.41	175.59	181.23	222.64	215.83	115	111	45.19	253.68	132.31	126	121.98	199	148.38	131.1	120.51	75.01	452.06	496.17	244.01	294.02	7	38
ENSMUSG00000002791	Pdxk-ps	0	0	0	7	1	0	0	0	1	2	0	18	0	0	0	0	0	0	0	0	27	1	0	0
ENSMUSG00000002797	Ggct	318	452	374.01	187	35.22	24	113	234	269.05	713.06	68.04	226	108	77	204	295	57	123.01	353	406	276	286.06	294	322
ENSMUSG00000002799	Jag2	303	694	180	266	4645	3512	42	0	128	63	19	66	453	636	121	279	3035	2221	249	117	55	82	1490	2492
ENSMUSG00000002803	Btbd6	976	912	587	549	295	295	75	153	271	232	49	35	439	343	178	215	172	274	538	395	427	362	84	97
ENSMUSG00000002804	Nudt14	173	176	209	201	228	226	849	818	158	330	29	42	266	131	65	157	240	80	405	324	304	277	64	178
ENSMUSG00000002808	Epdr1	2110	2186	1984	1371	192	204	451	425	941	306	27	5	711	930	709	658	16	86	1097	863	521	543	20	185
ENSMUSG00000002812	Flii	1647	1551	1800	1037	4107	2466	997	1493	1060	1935	1406	2174	1940	2501	2556	2047	3149	2594	2093	1764	1545	1581	1749	2730
ENSMUSG00000002814	Top3a	252	236	307	246	248	351	89	80	88	359	211	195	366	180	325	313	384	299	525	295	346	396	397	337
ENSMUSG00000002820	Atg4d	368.48	344.7	387.97	415.77	551.2	301	370.5	276.63	536.7	904.12	104.47	369.17	255.21	311.65	341.01	187.31	241.94	216.94	543.59	560.89	473.27	410.56	679.06	329.6
ENSMUSG00000002825	Qtrt1	236	98	178	299	71	100	97	143	72	86	72	160	98	213	152	142	139	178	188	227	205	260	168	240
ENSMUSG00000002831	Plin4	47	19	47	51	0	23	64	23	7	10	45	138	0	58	32	52	22	17	52	73	47	34	11	2
ENSMUSG00000002833	Hdgfl2	2378	2481.98	2858.08	3079.26	3191	2133.75	736.23	694.01	1673.55	2346.46	1733	2196.76	975.1	1034.67	2537.5	2452.53	1933.1	1933.42	1593	1067.62	2177	2273.76	1842.34	1358.51
ENSMUSG00000002835	Chaf1a	1014.47	913.44	1485.3	1024.74	693.18	514.66	909.02	1052.03	2305.34	2629.74	323.06	763.68	767.52	1063.81	993.11	958.64	1645.73	1271.32	686.81	754.95	711.3	898.86	575.5	993.55
ENSMUSG00000002844	Adprh	2330	2586	1776	1621	1546	1587	541	517	505	571	767	1228	1665	2120	879	882	1148	958	1438	1517	1004	929	1576	1262
ENSMUSG00000002845	Tmem39a	213	180.82	262	332.05	371.1	203	388	141	451	332	310	476	527	496.7	914.73	816.97	697.34	368.49	477	783.42	502	561.77	501	609
ENSMUSG00000002846	Timmdc1	527.08	341.58	374.09	381.33	170.63	160.66	291.12	226.93	129.55	161.97	135.99	154.6	386.76	235.83	333.94	211.02	91.63	101.16	561.2	449.22	258.73	350.02	238.85	84.47
ENSMUSG00000002847	Pla1a	19	1	6	26	102	40	698	792	16	12	61	8	57	1	0	15	40	3	1562	1477	784	757	53	17
ENSMUSG00000002870	Mcm2	1504.57	1549	2366.31	1960.58	1428.25	1269	3620	2132.08	5148.63	6592.73	595.67	1048.06	1753	2247	1359.67	1156.39	2680.04	2406.23	2459.6	1913	1292.5	1488.71	934.68	3005.07
ENSMUSG00000002871	Tpra1	458	218	309	329	2005	1219	244	277	176	492	596	496	423	355	293	388	584	501	590	993	583	521	349	1161
ENSMUSG00000002881	Nab1	2975	2893.84	2018.01	1147.03	3634	2388	2490	2115	2303.5	2143.27	1653.12	2720	4529.95	6889	4993	4375	2632.3	1747	4444	4659	2868.97	2708.48	2237	2771
ENSMUSG00000002885	Adgre5	355.82	381.81	325.27	346.5	7741.09	6174.84	2290.02	2497.21	3933.16	4240.52	2410.38	3387.79	6693.64	9604.71	3728.48	4429.52	15286.6	15252	1667.1	1497.54	768.97	1291.13	5067.92	8129.63
ENSMUSG00000002897	Il17ra	302.19	701.1	670.23	465.26	149.97	103	971.43	1226.01	2554.52	3607.27	175.3	292.03	400.16	745.32	2125.78	1601.46	53.81	134.98	612	661.87	876.67	665.03	177.68	118.48
ENSMUSG00000002900	Lamb1	2199	2510	1868	2156	14110	13746	2220	1822	1944	2408	111	65	8522	10883	15917	18080	3310	3760	25276	24810	24459	24297	4999	4274
ENSMUSG00000002908	Kcnn1	241	682	172.86	128	0	50	9	0	34.56	22.19	1	11	0	61	4	33	8.22	9	3	94	108	119.15	15.01	0
ENSMUSG00000002910	Arrdc2	167	70	28	23	292	106	53	108	231	353	102	166	134	197	262	234	140	186	71	68	103	157	241	215
ENSMUSG00000002930	Ppp1r17	378	410	106	88	78	1442	0	0	0	0	2	0	0	0	0	0	0	0	0	0	0	7	0	0
ENSMUSG00000002944	Cd36	238	270	326	144	59	14	7569	8922	1504	1713	22296	28809	44041	56157	10991	11405	24774	20391	1668	1691	473	691	967	1239
ENSMUSG00000002948	Map2k7	1634	1421	1338	1590	2733	1787	626	387	899	1152	1001	1689	1221	1503	2403	1581.88	1207	786	1329	1365	1493	1623	1418	921
ENSMUSG00000002949	Timm44	1165	1349	1076	1363	2079	1372	696	809	970	1373	398	1169	1136	1589	1138	1058	991	953	2652	1981	1669	1748	1262	607
ENSMUSG00000002957	Ap2a2	9899.57	9973.71	4216.79	4233.79	4892.76	5228	3277	3373	3239.89	4522.95	4111.72	5954.88	3426.8	4684	4420.38	2998.15	3673.95	3082.09	7464.71	7824.81	4432.03	5000.65	1679	2326.47
ENSMUSG00000002963	Pnkp	424	360	303	344	612	686	710	368	1710	1840	382	448	500	631	494	352	474	303	546	449	457	350	675	735
ENSMUSG00000002968	Med25	1207.45	1301.5	1593.03	1377.88	1172.85	811.57	377	239.02	681.79	697.14	351.36	501.81	631.23	708.97	1216.56	1173.66	806.51	586.84	1493.94	1463.73	1029.81	1176.85	638.67	540
ENSMUSG00000002980	Bcam	103	215	116	145	1572	1121	114	17	63	144	490	720	3253	4007	2882	1826	2127	1701	4702	4541	3170	2788	2011	2408
ENSMUSG00000002981	Clptm1	2716	2894	1612	1952	2735	2194	752	786	647	703	914	1114	2231	2590	1293	1499	1851	1374	3446	3635	2270	2060	1092	1866
ENSMUSG00000002983	Relb	31.01	24	96.78	42.71	146	274	8	101	222.36	381.71	446	363.9	141	101.03	341.33	537.64	338.08	188.87	188	90.35	199.74	271.74	314.04	185
ENSMUSG00000002984	Tomm40	1301	1510	1224.05	1366.56	714.74	787	537	606	725.04	428.61	271	608.18	1083	1015.07	674.07	675.01	559	390.81	1925.1	1811.12	1462	1188.8	602.52	343
ENSMUSG00000002985	Apoe	61055	53905	52902	39728	3963	6517	78701	70739	6039	7033	23343	22153	6663	8014	8132	7148	122	72	9912	9175	7191	7593	2083	1349
ENSMUSG00000002992	Apoc2	0	0	0	0	0	0	1076.21	391.66	0	0	0	1	0	1	0	37	0	0	0	0	0	0	0	0
ENSMUSG00000002996	Hbp1	2112.76	1483.72	2023.85	1999.21	3146.65	2318.85	2185.24	1945.37	2010.29	2700.02	1192.99	1524.21	6300.2	7490	4720.03	4443.92	1546.54	1576.92	4786.62	5358.06	2625.77	2649.65	1822.38	2346.14
ENSMUSG00000002997	Prkar2b	9566	8348	3277	3712	264	852	2213	1394	3328	2780	259	198	1568	2082	2303	1858	77	77	1034	1200	584	633	259	992
ENSMUSG00000003031	Cdkn1b	3420	3099	4313	4304	1692	1477	1368	893	2712	3759	758	1270	2306	2536	2663	2152	1071	1263	2283	1696	1656	1838	1784	1379
ENSMUSG00000003032	Klf4	657	624	1666	1582	8393	6209	461	417	1938	1495	1211	2655	11933	13915	22029	18430	13879	13786	1844	1983	7037	7718	8509	15808
ENSMUSG00000003033	Ap1m1	2363	2619	2042	1497	1271	811	1305	879	1083	1059	839	995	2205	1665	1060	924	976	762	2485	2297	1255	1425	1041	1706
ENSMUSG00000003037	Rab8a	3264.83	3295.2	3166.82	2553.17	3012.27	2210.11	2626.11	3289.6	2775.93	3433.48	1478.56	1599.71	4250.95	4355.16	2551.28	2433.4	1980.98	1576.34	5817.74	5673.62	2852.52	2864.54	2239.45	2056.77
ENSMUSG00000003038	Hmgn2	4135.24	4284.82	7193.11	5431.57	2888.34	1716.06	3441.22	3070.47	6377.95	7563.74	1081.32	1493.69	4852.11	5391.27	3908.6	3166.16	3002.74	2656.02	4123.28	4067.56	2941.65	2900.31	3411.85	2875.76
ENSMUSG00000003039	Fam32a	2197.45	2214.18	1602.73	1833.98	1027.92	1000.75	717.4	635.43	1040.06	1879.62	559.72	1027.52	1926.06	2827.8	1357.43	1423.23	848.67	872.38	1962.85	2002.4	1246.73	1415.42	1089.16	1213.77
ENSMUSG00000003051	Elf3	0	0	1	2	18	0	36	18	14	0	0	48	94	112	739.68	384.74	11	26	1044	980.41	723.05	719.69	105.77	50
ENSMUSG00000003053	Cyp2c29	0	0	0	0	0	0	1	23	0	0	0	0	0	0	0	11	7.99	0	0	0	0	32	0	0
ENSMUSG00000003062	Stard3nl	798	915	531	561	479	514	322	339	256	213	112	103	1039	694	763	361	293	410	455	485	323	339	317	167
ENSMUSG00000003068	Stk11	1672	1607.83	1477.69	1532.42	1436.53	1161.4	1075	1082	2633.02	3388.3	1386	1819	946	2440.75	1510.66	1532.33	2143.58	1535.97	1353.64	1309.05	1156.2	1284.06	2174.55	1164.97
ENSMUSG00000003070	Efna2	408	634	250	498	35	60	0	0	27	0	0	42	205	52	294	193	17	56	177	161	171	156	0	12
ENSMUSG00000003072	Atp5d	1225	1958	950	896	1257	957	829	891	940	510	426	950	1061	1371	815	985	712	592	3247	3424	1896	1930	961	948
ENSMUSG00000003099	Ppp5c	3207	3431	2470	2262	2712	2340	999	754	704	1355	1111	1219	1669	1888	1752	1555	1212	1133	2735	2742	1843	1885	1226	2162
ENSMUSG00000003119	Cdk12	2653	3323	3880	3438	4173	2664	2351	2290	5148.95	5812	2044	3480	2954	2866	5844.02	5196.99	3080.8	2894	3975	4277	4112.63	4630	3549	4485
ENSMUSG00000003123	Lipe	292.87	170.51	182	351.45	929	618.7	46	59	159	77	248	292.05	262	72.84	298.94	235	738.76	577.04	126	230	186.25	172.12	171	606
ENSMUSG00000003131	Pafah1b2	17404	18899	9613	9759	6434	5567	3019	2442	2459	3225	1819	3220	7846	7861	4911	5267	3030	2861	8320	7475	3914	4050	3356	3259
ENSMUSG00000003134	Tbc1d8	167.63	411	431.36	459.68	328.39	388.54	632.89	512.04	994.97	2144.11	423	460.5	616.82	701.17	690.58	801.04	536.5	673.51	244.04	282.52	153.22	299.98	313	137.96
ENSMUSG00000003135	Cnot11	1744	1492	1158	876	1238	1168	877	552	706	869	602	508	1769	1078	761	825	838	616	1880	1637	838	823	815	405
ENSMUSG00000003153	Slc2a3	2470.69	3550.38	1327.77	1633.68	124.85	755	1793.48	1168.8	6297.88	6528.28	173.39	242.26	335.52	415.26	522.51	653.87	125.58	47.28	158.4	338.41	567.66	755.91	20	79.17
ENSMUSG00000003154	Foxj2	1839	1518	910	894	1063	984	534	361	562	753	1192	1689	1250.88	798	1337	1178.68	1135	1062.91	1202	1467.72	849	1077	980	1490.4
ENSMUSG00000003161	Sri	3071.55	2516.03	2261.67	1821.13	4850.92	3276.32	1941.48	2207.51	2134.85	2766.19	2445.31	2611	5756.27	5846.64	2400.02	2861.11	2249.64	1919.88	6293.01	6846.81	3364.39	3382.06	1972.5	2080.69
ENSMUSG00000003166	Dgcr2	4583.65	5352.64	3209.16	3281.8	4314.77	2851	688	665	1004	617.49	1600.61	1806.55	2351	2667	2318.85	1983.72	2240.18	1937.6	3058.17	3788.01	2062.25	2478.03	1983	2594
ENSMUSG00000003184	Irf3	350	536	532.74	448.5	1635.64	931	534	206	847	678.13	627	604	1154	1076	972	619	835	737.6	912	940	806	960	272	374
ENSMUSG00000003190	Bcl2l12	27	10	39.27	68.5	212.36	55	34	9.64	48.07	77.87	40	81	38.7	132	65.91	43	85.87	71.4	64.63	56	71.48	83	2	203
ENSMUSG00000003198	Zfp959	397.43	307.76	234.24	390.18	438.74	221.01	64.23	59.91	241.61	331.21	287.97	87.37	487.98	504.5	561.24	353.59	104.83	172.9	598.99	486.59	350.33	246.93	156.78	324.02
ENSMUSG00000003199	Mpnd	1151	1213	1216	1311	707	405	159	208	202	275	425	324	626	860	730	481	549	575	833	657	537	604	722	405
ENSMUSG00000003200	Sh3gl1	1130	761	782	783	1372	1250	708	707	357	332	1330	1745	1217	1713	1030	627	1519	1259	1478	1207	1056	1117	639	1828
ENSMUSG00000003206	Ebi3	8.09	70.22	46.72	39	0	0	295	94	434	580.38	0	0	76	96	3.14	48	0	0	3	0	30	30	0	49.26
ENSMUSG00000003208	Ccdc94	351	350	248.93	330.01	392	334.92	110	325	286	107	221	125.75	208	384	212.06	315.98	253	282.87	341	435	224	321.99	205	16
ENSMUSG00000003226	Ranbp2	9855.04	12172.3	10197.4	9079.84	7698.14	7031.01	7055	8842.79	14844.5	14713.1	5264.04	5353.75	10202.5	13022	16203.6	15088.4	8641.32	6490.44	16319	17641.8	12870	13097.5	9325.4	9178.15
ENSMUSG00000003227	Edar	31	20	80	0	38	99	0	0	0	23	0	0	38	60	0	28	0	0	61	22	100	25	0	0
ENSMUSG00000003228	Grk5	492	579	282	251	1402	1605	184.69	215	351	461	100	137	1270	1772	1466	997	852	834	655	658	526	744	665	678
ENSMUSG00000003233	Dvl3	1972.88	2319.61	1745.16	1789.73	582.3	543.01	226	245	129.4	574.18	452.07	407.05	1042.2	939.2	1330.2	1115.52	530.44	470.09	1310.15	1470.44	1412.34	1529.19	634.31	664
ENSMUSG00000003234	Abcf3	1166	1028	946	731	949	801	563	368	571	602	765	574	470	472	530	560	652	584	1048	1136	875	888	678	506
ENSMUSG00000003235	Eif2b5	1292	1459	1123	1037	900	622	484	519	648	667	346	691	1062	1480	754	464	801	722	1746	1335	888	1052	815	711
ENSMUSG00000003269	Cyth2	1707.81	1803.43	1926.06	1842	1029.98	885	374	432	680	433	459	759	1177	1269.12	1492.4	1103	902.07	828.31	964.18	1162	704.5	1018.6	727	1383
ENSMUSG00000003271	Sult2b1	117	242	34	33	0	10	1	2	0	0	0	27	42	40	48	39	17	9	13	89	36	23	61	152
ENSMUSG00000003273	Car11	560	774	280	485	4	227	23	12	0	0	10	58	6	0	16	32	7	0	13	32	50	52	0	1
ENSMUSG00000003279	Dlgap1	10477	9245	4114.24	4129	106	683.58	2	0	148	65	30	0	0	24	47	32	21	21	63	14	144	120	4	0
ENSMUSG00000003282	Plag1	43	79	56	119	252	102	246	385	538	565	60	104	77	50	41	156	40	48	243	208	179	274	45	144
ENSMUSG00000003283	Hck	121	95	92	74	0	1	429	337	555	941	0	0	477	857	650	494	2	19	118	44	61	44	0	0
ENSMUSG00000003299	Mrpl4	695	861	808	683	990	860	505	330	704	465	508	310	735	1016	501	695	634	585	1006	1170	887	869	467	586
ENSMUSG00000003308	Keap1	1590.05	1796.93	934.81	805.93	1119.7	1308.86	860	756	661.85	698.1	545	845	776.11	1064	904.04	946.41	729.78	694.56	1484.52	1379.52	958.19	714.19	742	559
ENSMUSG00000003309	Ap1m2	5	24	1	15	11	1	0	4	3	5	0	100	814	464	278	305	41	6	1616	1585	1067	784	58	110
ENSMUSG00000003316	Glg1	7268	9891	5326	5065	6921	7190	2228	2535	2272	2859.04	3403	3993.32	5123	5347	7225.55	7928.02	6824.32	5721.37	11357	11783	7312	8322.25	4213.37	5073
ENSMUSG00000003341	Atp8b3	25	22	0	17	0	0	0	0	26	19	0	0	0	0	0	11	0	13	0	1	0	11	0	0
ENSMUSG00000003344	Btbd2	651	804	469	334	393	469	174	41	69	43	270	454	306	348	217	317	478	729	626	804	331	509	492	341
ENSMUSG00000003345	Csnk1g2	3191	2972	1940	2340	5321	4532	856	1370	1267	1855	2166	3140	2879	3124	2033	1830	3221	2605	3955	3797	2341	2407	2412	3944
ENSMUSG00000003346	Abhd17a	542	505	233	396	1321	901	243	189	161	175	352	190	383	580	85	38	647	601	297	448	186	133	445	519
ENSMUSG00000003348	Mob3a	251.05	408.36	106.85	80.97	222.88	340.43	229.22	170.82	306.9	375.81	75.31	49	342.78	347.78	303.17	195.39	251.45	109.25	144.73	201.59	0	75.67	90.21	329.03
ENSMUSG00000003352	Cacnb3	2880	2613	1306	1213	7	89	78	15	139	114	48	7	1226	883	1664	1584	436	688	867	547	380	752	90	720
ENSMUSG00000003354	Ccdc65	247	522	235	151	49	40	0	0	0	1	0	0	42	4	44	6	9	12	70	149	86	52	0	0
ENSMUSG00000003355	Fkbp11	21	17	33	8	35	3	400	260	148	145	70	20	208	132	23	35	119	52	147	132	67	50	280	77
ENSMUSG00000003360	Ddx23	2237	2444	2255	2251	3157	2448	1076	754	2093	2338	1521	2194	1541	2467	2458	2205	2307	2309	2038	2211	1671	2140	2237	4006
ENSMUSG00000003363	Pld3	1509	2207	1100	915	691	897	633	186	448	390	559	563	653	952	1401	1011	370	171	1091	1719	898	903	229	238
ENSMUSG00000003378	Grik5	1466	2382	801.4	1551.57	146	288	39	46	31	121.98	74	39	130	153	519.01	277.28	200	274	419.89	411.74	349.03	628.59	348	300
ENSMUSG00000003379	Cd79a	1	0	0	1	9	7	1021	955.12	905	1507	33	14	106	315	231	291	76	11	39	46	36	34.8	59	0
ENSMUSG00000003380	Rabac1	1214	1461	859	762	1175	1039	301	523	252	370	344	449	1469	2226	756	532	704	372	1485	2135	1125	705	532	723
ENSMUSG00000003382	Etv3	700	469	774	1017	1835	921	200	182	1153	1412	1040	1150	950	1052	2078	2483	1229	1260	1138	891	723	1075	870	1574
ENSMUSG00000003402	Prkcsh	1947	1700	1688	2101	1653	1668	1163	948	917.87	1156	1366	1429	2075	2176	2126	2063	1558	1201	3244	2879	2152	2414	916	1520
ENSMUSG00000003410	Elavl3	18028.4	18087.9	10022.6	10224.6	409.9	1807.07	6	1	39.01	72	1.08	2	1	0	57.97	25.01	1	3	6	28	7	4	0	1
ENSMUSG00000003411	Rab3b	868	1247	288	370.03	8	10	151	182	97	15	382	452	80	95	25	9	0	0	362	169	64	89	0	27
ENSMUSG00000003418	St8sia6	171	229	99	89	588	368	0	44	91	160	30	73	478	625	138	416	32	58	1170	1868	579	423	1237	1700
ENSMUSG00000003420	Fcgrt	521	420	487.44	396.13	3890	3174	2551	3090	775	1106	5664.62	6418	2161	3032	2134	2079.1	573	417	3956	3463	1968	2486.03	770	1296
ENSMUSG00000003421	Nosip	712	1515.01	871	995.22	1224	814.96	626.04	531	888.63	428.61	898.02	685	906.02	896	937.03	726.47	1217	672	1149	1146.15	870	858.32	741	903
ENSMUSG00000003423	Pih1d1	595.33	535	266.18	464	432.66	198	270	363.26	332	412.37	337.05	282	521.58	745.95	234.45	210.01	164	241.58	485.33	391	246	420.25	338	38
ENSMUSG00000003429	Rps11	11777.8	9040	8275.4	6314.18	12195.2	7344.07	10547	10085.6	8107.58	7191.22	3987.59	5054.06	25522.6	28223.6	8629.02	8915.86	5619.35	3869.47	14534	17172.5	7290.88	6578.29	11697.9	9123.22
ENSMUSG00000003435	Supt5	3126.02	3491.24	2564.48	2929.62	3336.35	2446.77	908.07	1041.16	1789.49	2732.91	1845.36	2172	2141.78	2722.09	3621.94	2433.56	2758.35	2712.97	2933.76	2330.45	2359	2516.04	2456.38	2748.22
ENSMUSG00000003436	Dll3	65	113	174	160	0	0	0	0	0	1	0	0	0	0	0	0	0	13	0	0	1	0	0	0
ENSMUSG00000003437	Paf1	2711.09	2638.74	2730.33	2281.08	1330.47	1151.26	701.01	864.55	1706.7	1711.96	670.35	1503.07	1778	2674	4012.4	3006.43	1864.12	1638.83	2058.12	2768.13	2688.01	2889.04	2070.83	1544.24
ENSMUSG00000003438	Timm50	639	395	477	675	149	279	229	370	116	431	145	292	380	432	306	100	248	209	472	665	397	321	329	175
ENSMUSG00000003444	Med29	322	308	248	144	337	169	226	220	84	119	172	235	300	298	181	237	217	141	451	514	245	264	88	57
ENSMUSG00000003452	Bicd1	5172.16	5417.65	5387.42	6264.11	205.81	366.86	65.54	94.27	684.47	936.76	183.28	93.12	85.52	38	545.7	487.66	146.67	291.97	1361.9	2025.9	1455.3	1369.2	383.6	170.65
ENSMUSG00000003458	Ncstn	1390.69	1520.93	1421.13	1567.09	2136.15	1711.59	947.96	985.92	1331.63	1815.98	1605.12	1725.89	1804.09	2536.46	2720.43	2355.76	1532.33	1583.57	3198.49	3064.66	2399.42	2462.78	1228.16	1603.94
ENSMUSG00000003464	Pex19	3030	2523	2077	1884	1782.11	1460	941	954	609	728	832	964	2025	2019	1759.57	1481	1213	818	3189	3153	2212	2145	735	955
ENSMUSG00000003469	Phyhip	1486	1576	322	426	32	8	20	23	410	296	0	0	2	37	9	23	11	2	68	144	49	32	43	0
ENSMUSG00000003476	Crhr2	14	13	0	19	0	0	0	0	0	0	0	45	0	0	0	0	1	3	0	0	8	7	0	0
ENSMUSG00000003477	Inmt	0	0	0	0	0	0	578	527	9	0	6	0	571	667	432	325	4	11	13	8	0	7	0	0
ENSMUSG00000003484	Cyp4f18	0	0	0	0	0	0	68	35	321	292	0	0	41	16	12	37	0	0	0	0	23	4	0	0
ENSMUSG00000003500	Impdh1	1184	1539	600	594	4228	2583	469	301	539	600	940	1401	1268	1841	654	498	2706	2412	451	655	203	284	1487	1683
ENSMUSG00000003505	Psg18	0	0	3	0	0	0	0	0	0	0	0	0	0	0	0	0	0	0	0	0	0	0	0	0
ENSMUSG00000003518	Dusp3	2476.36	2328.17	826.87	589.96	4300.62	3095.04	1087.17	1170.62	202.22	227.09	4516.82	4731.01	2875.63	5318.71	1677.7	956.6	2873.32	2111.47	2732.19	2316.25	847.49	1073.51	3502.31	4436.1
ENSMUSG00000003526	Prodh	222	221	314	223	433	319	78	59	142	282	38	0	500	319	180	149	300	410	709	930	428	595	321	332
ENSMUSG00000003527	Dgcr14	471	601	677	597	646	673	110	104	140.99	395	536	411	451.35	537.03	712	298	489.86	353	690	667	384	357	501	700
ENSMUSG00000003528	Slc25a1	1582	1610	1116	973	1573	899	476	716	246	463	241	265	1116	747	713	701	425	456	2701	2130	1384	1394	481	451
ENSMUSG00000003531	Dgcr6	615.58	647	382	438	191.43	283	173	147	74	81	134	133	436	509	268	218.52	279	199	438	783	312.12	373.79	113	3
ENSMUSG00000003534	Ddr1	1004	993	1440	1620	48	197	0	44	120	75	0	61	391	722	543	704	103	92	1879	2456	1430	1516	193	1
ENSMUSG00000003541	Ier3	99	99	410	575	671	543	177	228	1153	1096	848	2327	3201	4857	1949	2069	3368	3635	1017	1030	1365	1558	1027	2223
ENSMUSG00000003545	Fosb	368	539	2101	2179	1356	978	392	269	4012	4385	1208	2724	8338	8638	40056	37814	2899	4403	5439	4077	18460	19981	5349	7585
ENSMUSG00000003546	Klc4	639	299	660	424	645	575	110	168	190	247	149	336	553	516	469	464	554	281	1327	1197	1042	1067	748	536
ENSMUSG00000003549	Ercc1	206.78	231.31	365	266.13	212	128	3.01	46	71	169.02	37	445	525.09	162.42	233	362	69	98	363	329	286	271.44	157	52
ENSMUSG00000003555	Cyp17a1	0	0	0	0	0	0	0	1	0	2	11	84	0	0	18	0	0	0	0	0	23	0	0	0
ENSMUSG00000003559	As3mt	639	389	615	411	1034	650	502	178	111	213	297	249	1438	993	456	536	874	490	1772	2083	1207	959	240	492
ENSMUSG00000003573	Homer3	642.4	595.07	681.61	749.8	1618.93	2354.68	228.45	186.34	99.06	163.9	888.64	1067.77	1402.05	1433.7	722.38	694.99	2196.93	2026.16	564.65	641.52	300.68	403.65	1282.35	1538.28
ENSMUSG00000003575	Crtc1	2230	2429	920	1048	550	805	262	95	331	50	389.06	462	309	180	448	325	336	325	705	680	399	515	379	253
ENSMUSG00000003581	Rnf215	407	360	588	677	409	592	111	83	129	131	361	324	465	870	296	406	415	405	253	464	295	206	224	374
ENSMUSG00000003585	Sec14l2	835	698	567	357	175	151	2290	2027	640	255	0	0	212	171	181	278	299	241	125	152	67	44	135	424
ENSMUSG00000003604	Aven	201.14	268.51	437.01	350.1	144.28	296.82	85.68	26.06	275.9	216.53	11.97	106.13	99.66	525.82	263.31	247.48	150.11	115.13	295.24	214.21	253.85	326.55	52.56	232.98
ENSMUSG00000003617	Cp	1056.57	876	1136.11	529.11	961	414.11	12891.9	16965.3	438	859	15	38	4775	5796.25	5840.43	7138.72	292	217	927	741	446	532.22	27	0
ENSMUSG00000003623	Crot	2494.44	2163.47	2691.54	2251.1	1108.3	574.32	9220.72	11061	1508.28	1868.83	561.58	1163.15	1576.81	1351.07	1667.93	1448.95	813.82	588.86	3672	3297.42	2619.3	2325.36	525.19	565.7
ENSMUSG00000003644	Rps6ka1	776	854	472	788	1790	1247	1167	1033	1797	1270	651	595	870	1534	645	595	917	916	1187	1389.28	706	639.89	649	823
ENSMUSG00000003657	Calb2	3245	2422	2211	1350	7	18	0	0	1	0	0	0	0	1	0	1	0	0	0	0	1	0	0	0
ENSMUSG00000003660	Snrnp200	8543.83	9150.84	8270.04	8275.61	9090.28	7107.13	3650	3952	5892.2	6494.21	3364.21	4038.58	5982.78	6147	6428.18	6149.12	7724.96	6471.26	7585.92	9554.06	6826.95	6909.3	6805.66	7399.04
ENSMUSG00000003662	Ciao1	864	866	698	437	703	612	454	301	566	596	488	567	758	880	612	469	500	451	1644	1280	1035	675	452	400
ENSMUSG00000003665	Has1	2	69	45	42	58	27	0	0	28	0	31	0	150	194	106	188	4	48	7	23	8	34	7	0
ENSMUSG00000003680	Taf6l	542	634	587	755	623	401	513	540	807	665	509	587	796	930	717	339	337	363	1209	1098	651	702	585	820
ENSMUSG00000003721	Insig2	2118	2134	1258	1259	1483	1384	2234	2580	228	193	757	679	2127	2018	1469	1253	493	533	2923	2734	1501	1297	443	799
ENSMUSG00000003731	Kpna6	2725	3006.81	1378.63	1683	1712	1414	570	623	565.26	877	974	1568	1276.95	1748	2019.7	1704.42	1276	1296.31	3150.1	2606	1770	2139.64	1201	627
ENSMUSG00000003746	Man1a	1045	1446	1000	869	2702	1805	2148	2567	1211	1114	3508.96	4278.63	1248	2617	1828	2140	502	516	2157	2699	1344	1333	1319	1321
ENSMUSG00000003752	Itpkc	296.8	284.93	352.95	380.97	121.99	116.28	0	45	245.51	310.96	185.92	115	392.43	185.45	573.33	610.45	190.17	275.97	452.65	192.09	625.01	741.44	181.31	144.49
ENSMUSG00000003762	Coq8b	200	245.87	223	278	57	246.96	128	77	104.38	164	28	155	261	253.65	118	225.24	172	171	406	482	318	277.79	121	85
ENSMUSG00000003778	Brd8	3390.08	2890.36	5283.53	5073.32	3715.25	1445.01	1231.87	1042.31	3631.04	4605.4	1077.87	1487.03	1587.06	1403.1	4133.25	3646.1	2761.06	2203.37	2214.6	2234.81	3110.87	2966.88	1871.45	2864.47
ENSMUSG00000003779	Kif20a	842.35	897.53	1364.52	1088.78	697.89	597.75	1034.85	1282.88	1491.02	1896.38	430.31	352.05	954.66	697.02	779.32	556.32	1362.42	1131.4	1058.53	792.19	650.25	533.96	428.61	1033.97
ENSMUSG00000003808	Farsa	1084	974.82	1123.03	1164.37	1286.66	1012	495.03	481.8	1281.58	1761.31	649.68	485.01	885	1089	1189.73	900.72	807.25	704.58	916.27	1060	847.05	822.85	566	1062.34
ENSMUSG00000003809	Gcdh	359	477	399	480	187	103	1005	1101	224	236	107	158	390	330	204	184	156	172	1576	1631	1009	851	263	211
ENSMUSG00000003810	Mast2	4477	4330.97	3438	3681	1732	1311	629	1055	1803.61	2082	972	873	1839	1573	2955.97	2801	1556	1744	1996	1901	1833	1995	1316	1596
ENSMUSG00000003812	Dnase2a	261.82	136.75	472.96	407.38	27.22	39.3	205.53	288.01	229.78	477.76	177.41	61.32	562.41	357.44	512.21	403.74	7.35	54.25	183.57	277.51	126.2	195.84	45.01	42.96
ENSMUSG00000003813	Rad23a	430.79	604.96	661.75	443.55	539.72	452.73	1240.53	1037.53	2210.33	2227.87	327.39	758.55	473.34	772.77	398.94	368.97	578.44	377.92	825.83	825.06	415.99	638.54	567.58	352.43
ENSMUSG00000003814	Calr	19064	20031	21226	18833	27963	22747	13233	12804	15713	18081	12470	13523	24864	27876	32822	26679	17027	13202	33959	30845	30519	30686	19917	20060
ENSMUSG00000003824	Syce2	180	301	373	286	14	3	398	338	284	225	80	63	295	232	115	173	128	55	101	184	193	129	0	74
ENSMUSG00000003847	Nfat5	4570.94	5644.58	5633.01	5817.01	12180.3	7773.96	1900.33	1681.13	4000.26	4987.34	4270.24	7073.83	5378.09	6686.26	14346.4	12713.9	4984.1	4744.7	19961.9	21704.5	19811.5	22788.6	24443	30152.9
ENSMUSG00000003848	Nob1	398	667	809.11	527	304	433	279	130	382	348	170	295	439	601.1	514	442	409.01	414	756	578.17	601	624.27	351	255
ENSMUSG00000003849	Nqo1	362	255	301	243	54	129	194	214	452	242	28	126	245	388	209	182	22	16	841	782	313	184	99	98
ENSMUSG00000003863	Ppfia3	2608	2309	776	866	61	209	38	0	27	0	0	0	0	0	10	34	38	14	38	6	50	24	0	4
ENSMUSG00000003865	Gys1	587.51	444.25	526	538.55	320	345	200.69	101.31	397.68	663.05	310.49	321.73	448	175	697.34	788.96	269.81	587.82	1422.69	1222.24	941.77	1060.99	553	329
ENSMUSG00000003868	Ruvbl2	2339	2045	2942	2256	2432	1303	840	818	972	974	556	790.1	2085	1781.86	902.55	822	1589	1181.31	2018	2618	1112.27	994.39	1340	1711
ENSMUSG00000003872	Lin7b	111.33	268.69	125.72	46.57	0	23	0	0	17.63	0	2	0	17	0	6	43	4	18	9	0	18	16	29	0
ENSMUSG00000003873	Bax	645	606	623	633	535	468	281	369	370	358	526.15	430.28	454	1000	515	309	560	488.08	542	567	443	303	681	1099
ENSMUSG00000003882	Il7r	57	27	0	1	0	0	549	432	804.06	453.14	59	0	356	290	145	123	6	0	51	0	72	24	0	0
ENSMUSG00000003923	Tfam	2429	2591	2025.01	1720	1809	876	2139	2313	1518.81	1156.01	652	850	2794	3384	1944	1554.02	904	828	4478	3806	2053.01	1927.82	881	1202
ENSMUSG00000003929	Zfp81	3214	2399	1466	1604	737	294	253	336	283	278	95	165	944	1114	513	661	215	288	1417	1440	681.32	708	164	207
ENSMUSG00000003934	Efnb3	4520	5029	1804	1969	156	522	35	10	142	22	4	0	139	97	236	270	91	85	320	457	213	439	57	68
ENSMUSG00000003948	Mmd	4798.71	4692.56	1656.65	1425	2427.61	2416	1162	1018	129	238	1438	1701.87	2609.44	2604	1169	1089	1741	1372	1424.96	1425.81	820.98	1023.94	1097	1093
ENSMUSG00000003949	Hlf	1951	1478	876	654	126	543	905	410	239	204	0	0	570	1101	1598	1699	95	47	1237	1372	441	605	0	65
ENSMUSG00000003955	Fam162a	532	573	512	457	414	267	276	471	391	460	67	290	840	1091	337	315	184	121	1272	1231	726	680	450	139
ENSMUSG00000003970	Rpl8	7581	6604	5791	5112	8287	6196	6542	6068	6505	6419	4215	5685	12138	17347	7838	6586	5756	4650	10240	11888	6042	6042	7811	9113
ENSMUSG00000003974	Grm3	7408	6597	3087	3209	77	161	0	0	1	0	0	0	0	2	3	5	0	0	18	11	2	1	0	0
ENSMUSG00000003992	Ssbp2	3661.31	3643.62	2284.05	2076.89	361.51	279.51	354.66	262.07	2383.57	2175.46	469.33	607.91	490.84	521.36	2307.61	1814.61	381.12	176.14	1236.52	1275.58	1722.87	2318.13	343.93	150.3
ENSMUSG00000004018	Fancl	737.23	769.41	738.11	496.17	805	418	1182.11	1023.9	944.51	786.79	185	379	919.96	913.04	294.68	436.53	248	406.28	1373.51	1421.36	503.85	678.29	442	503.18
ENSMUSG00000004031	Brinp2	2584.09	2175.03	1107.04	1221.31	38	193	0	0	1.71	7.03	2.09	1	17	62	33.01	6.84	5.89	1	9	0	2.01	17.01	0	0
ENSMUSG00000004032	Gstm5	913.51	913.87	513.75	745.95	448.48	249.52	131	139	232	470.88	56	0	243	142	172.04	145.63	136.01	42	714.56	586.57	524.53	354.78	202.38	10
ENSMUSG00000004035	Gstm7	132	185	95	56	1297	544	273	39	7	16	0	0	6	229	63	48	41	69	55	62	10	43	25	83
ENSMUSG00000004038	Gstm3	0	0	0	0	0	0	49.99	60.12	0	43.78	0	0	0	0	0	0	0	0	0	0	0	0	0	0
ENSMUSG00000004040	Stat3	1994	2229	1865.72	1930.2	4642.05	3596.02	2169.43	1961	2663.55	2835.8	2266.01	3101.73	2831	2560	7051.96	4903.88	3595.71	2368.74	3078.03	3594.92	2217.02	2730.38	4363.06	1647.09
ENSMUSG00000004043	Stat5a	35.98	29.66	42.59	76.12	293.41	68.13	220.38	181.68	498.67	632.75	458.57	547.96	179.85	188.09	570.81	630.89	415.1	339.02	111.09	129.03	131.64	219.3	144.63	222.97
ENSMUSG00000004044	Cavin1	801	873	1001	716	12811	10208	2271	1484	847	560	4250	6190	13790	18465	10043	7899	19092	16468	5004	4731	3086	4026	6386	7330
ENSMUSG00000004054	Map3k11	378	280	278	246	3542	2823	495	293	460	748	1755	1931	665	1249	624	465	4745	4082	769	759	311	464	2166	4097
ENSMUSG00000004056	Akt2	2473.32	2399	2066.01	1799.14	711.01	693	964	546	1159	1025.04	341.08	332	1373.01	1313.01	1293	1347	378	362	1714.79	1857.23	1197.15	1052.13	532	208
ENSMUSG00000004069	Dnaja3	1691	1906	783	779	820	1019	1055	799	493	543	423	780	955	952	563	635	695	576	3481	3165	1857	1745	761	370
ENSMUSG00000004070	Hmox2	2092.89	1348.52	910.79	1072.12	1066.12	1014.1	686.13	1102.9	356.45	555.77	1165.31	1020.17	2067.2	1876.05	1395.06	1470.27	966.55	586.11	2028.86	2193.88	1361.6	1365.98	1365.14	775.75
ENSMUSG00000004071	Cdip1	3020.89	3016.83	2209.77	2032.31	2053.84	1500.14	350.87	548.02	721.88	636.76	532.89	739.18	1129.78	1490.88	1299.24	1185.28	836.6	834.51	2151	2470.23	1657.39	1814.41	1236.42	596.12
ENSMUSG00000004085	Map3k20	1245.09	1183.59	1539.44	1134.35	4135.31	3321.88	1245.87	1139.52	2022.62	1774.42	773.24	876.13	7848.82	8572.56	8271.04	7126.13	3110.33	2201.57	3636.98	4001.95	3050.93	3087.04	1283.57	1767.29
ENSMUSG00000004096	Cwc15	3324	2988	3304	3118	2215	1676	1804	1171	1651	2124	985	1306	3861	3566	2229	2410	1102	1000	3151	2689	2293	2167	1694	1561
ENSMUSG00000004098	Col5a3	120	48	65	167	0	4	48	64	75	55	0	0	0	66	39	121	0	6	222	113	111	134	0	58
ENSMUSG00000004099	Dnmt1	4042.68	4309.07	4844.83	5038.25	4028.47	2596	2941.8	2712.41	6216.27	7324.96	2006.63	3206.99	2496	2162	2915.79	2698.73	5935.17	5485.38	3193	2541.46	2139.37	2687.79	3288.1	4445.05
ENSMUSG00000004100	Ppan	394.79	427.6	566.55	611.01	392.45	253.07	230.36	364	595.51	579.08	325.04	62.2	147	224.23	580.36	444.34	469.76	250.23	285.75	443.26	527.65	533.73	406.77	328.22
ENSMUSG00000004105	Angptl2	592	589	669	533	140	61	829	832	668	694	68	47	2630	4059	5173	6015	385	352	3579	3525	2569	3539	184	93
ENSMUSG00000004110	Cacna1e	12027	13191.2	5729.11	8001.02	4906.47	3020.25	65.36	46.79	976.95	1035.38	141	87.67	206.6	56.6	552.63	328.21	109.02	111	54.31	34	133.04	219.43	36.87	40.89
ENSMUSG00000004113	Cacna1b	5171	6375	1943.04	2981.09	52	410	47	28	2	17	6	0	2	0	14	38.01	12	24	1	0	29	15	0	0
ENSMUSG00000004127	Trmt10a	367.61	291.3	329.15	265.17	322.46	194	99	55.55	412.32	492.92	92.2	250.13	340.27	253.24	334.84	212.28	220.36	287.51	376.9	275.19	358.8	548.87	234.11	451.11
ENSMUSG00000004151	Etv1	6011.18	4621.73	3742.46	2956.49	583.34	334.58	115.11	185.44	748.77	331.24	606.07	270.43	5308.63	8061.98	8686.77	9063.57	462.96	507.6	641.96	862.3	645.32	977.57	37.46	227.7
ENSMUSG00000004187	Kifc2	3959	4078	724	986	97	603	15	0	75	58	7	9	101	89	169	167	64	35	64	107	228	249	3	58
ENSMUSG00000004207	Psap	28377	29722	22517	22678	17614	16939	19439	18379	19649	21375	13831	15005	20053	22000	27196	27726	8255	6733	28007	28880	18177	18656	10396	11371
ENSMUSG00000004221	Ikbkg	1317.1	1727.72	1078.1	1501.06	1218.33	1027.09	1067.16	951.13	1113.79	894.95	757.11	611.2	1475.38	1310.12	797.6	898.11	505.16	630.47	1940.88	1649.87	1094.19	1011.21	580.67	518.66
ENSMUSG00000004231	Pax2	258	423	339	319	0	13	0	0	42	1	9	0	0	0	0	0	4	0	2165	1685	1016	947	103	299
ENSMUSG00000004233	Wars2	592.04	465.34	379.79	337.42	691.34	447.01	182.05	233	177.89	247.18	499.47	76	292.4	401.08	241.38	433.43	165.33	207.42	799.8	391.2	434.53	424.02	120.74	416.54
ENSMUSG00000004263	Atn1	8325	6421.62	5257.92	6709.23	5573	3850.77	813.71	651	536.89	599.31	2478	2604	1712.21	1271.85	2378.5	3979.81	3486	2913	3846.42	4774	3820.97	4268.01	4300	4518
ENSMUSG00000004264	Phb2	3163	3330	3083	2821	2579	1943	2602	2553	2820	2427	1054	906	3470	4100	2515	2108	1894	1376	5384	6494	4198.98	3831	1876	2955
ENSMUSG00000004266	Ptpn6	364	296	447.92	242	26	16	1984	1651.09	2494	3059	68.95	38	714	1134	1245.3	909.84	0	5	752	585	469.79	400.53	0	0
ENSMUSG00000004267	Eno2	4552	5702	1219	1879	104	2013	47	28	123	49	0	23	95	142	267	216	32	7	224	215	424	371	84	5
ENSMUSG00000004268	Emg1	517.05	425.13	666.1	712.27	582.18	294.41	429	314.26	663.06	584.44	241.09	412.53	148	494.64	366	360.62	481.87	254.44	423.08	499.55	414.09	524.7	277	229.16
ENSMUSG00000004270	Lpcat3	1053.99	1698.65	1387.24	978.47	3858.82	2714.59	1074	1570.74	1842.99	1577.2	1219.8	1848.75	958	1336.37	1015	969.39	1028.53	756.9	3870.93	4758.49	2214.92	2403.23	874	452.84
ENSMUSG00000004285	Atp6v1f	2916	2763	1811	1689	1495	995	1295	1156	825	876	586	922	2950	2977	1777	1212	479	483	5527	5609	3093	2577	845	470
ENSMUSG00000004296	Il12b	0	0	0	0	0	0	14	0	22	66	0	4	10	0	0	29	0	0	0	0	0	14	0	0
ENSMUSG00000004317	Clcn5	1241	1978	1492	1424	614	659	310	256	697	198	874	1024	1345	1440	2105	2120	368	151	9348	8197	4795	4547	401	483
ENSMUSG00000004319	Clcn3	12661.3	12593.7	7671.1	7975	5932.03	4819.02	3551.12	4243.87	9429.8	11285.4	1068.79	1118.92	1641	1875	1951.15	2034.83	1111.29	937.19	6652	7092.56	4976.68	4175.85	1269.08	1269.98
ENSMUSG00000004328	Hif3a	151	274	274	125	42	0	32	131	166	79	13	4	29	64	153	182	26	44	373	148	247	296	23	2
ENSMUSG00000004341	Gpx6	0	0	0	0	0	0	0	0	0	0	0	0	0	0	0	0	0	0	715	815	487	234	0	4
ENSMUSG00000004344	Gpx5	0	0	0	0	0	0	0	0	0	0	0	0	0	0	0	0	1	0	0	0	34	0	0	1
ENSMUSG00000004347	Pde1c	4297.1	5142.66	6635.07	6249.05	343	4096	223.16	45	71.23	214.52	226.64	338.93	41	121.89	8.19	74.47	82.25	42	234.68	239.84	308.85	148.25	2	17
ENSMUSG00000004356	Utp20	1264	2177	1421	1564	1613	1211	748	525	1086	1342	871	969	1576	1679	2246	1570	1452	1331	2286	2443	1951	1891	1135	1942
ENSMUSG00000004359	Spic	35.49	9.57	19.62	22.78	0	0	220.35	165	292.6	71.36	0	29.23	0	78	330.1	108.41	2.25	36.75	97.36	14.42	55.22	106.7	143.81	0
ENSMUSG00000004360	9330159F19Rik	3906.56	4385.98	2251.88	2707.76	14.56	261.34	1	0	54.83	92.7	6.22	3.17	107	338.98	176.79	213.2	13.45	8.6	0	1	41.69	15.32	1.97	2.19
ENSMUSG00000004364	Cul3	13991	15170	10467	10113	7684	5471	3884	4401	5616	6361	2470	3397	8328	10818	10070	7597	5007	4078	11260	11680	6843	7747	3989	7575
ENSMUSG00000004366	Sst	512	528	203	317	18	0	36	0	69	1	0	0	0	0	0	0	0	0	0	0	0	0	0	0
ENSMUSG00000004371	Il11	1	20.15	34.85	40.3	4.24	7	0	1.44	0	36.51	2.16	4.05	12	0	44.07	56.7	5.47	9.82	34.35	45.49	50.68	54.77	0	96.38
ENSMUSG00000004383	Large1	2206	2869	1294	1878.02	1051	1094	262	33	193.02	257.16	453.03	955.01	967	951	1780.01	1645	558	539	896	881	653	1007.01	668	687
ENSMUSG00000004393	Ddx56	796	765	731	450	531	249	361	431	443	284	276	297	386	663	466	283	449	353	572	876	498	515	578	378
ENSMUSG00000004394	Tmed4	1132	1426	1826	1592	1356	1020	509	769	321	546	581	463	1554	2088	1150	803	1025	776	3431	3130	1966	1870	897	737
ENSMUSG00000004415	Col26a1	568.28	682.71	465.54	455.51	137.08	213.63	19.06	11.98	541.59	454.88	206.73	226.42	62.53	122.95	129.28	79.76	85.25	128.07	2453.77	2551.63	1931.54	2246.09	139.37	190.19
ENSMUSG00000004446	Bid	406.35	408.42	358.85	490.3	124.69	161.3	215.23	284.98	303.49	416.96	28.13	9.21	172.28	215.47	245.63	78.4	118.73	86.8	1350.69	1406.98	631.63	633.98	171	68.72
ENSMUSG00000004451	Ralb	1218	1309	723	462	3777	3054	1131	1211	618	716	4115.05	3789	3619	5056	1589	1582	2980.03	2603	3007	2477	1382	1460	2019	3648
ENSMUSG00000004455	Ppp1cc	6723.84	5806.23	6009.05	5197.54	5846.18	4473.76	2386.7	3869.36	4005.38	4287.41	2868.96	3796	3813.26	7241.6	5794.22	5308.77	3906.18	3286.09	6104.4	5951.86	3724.51	3633.77	3664.61	4256.48
ENSMUSG00000004460	Dnajb11	2660	2634	2779	2493	3132	2103	1753	1860	1820	2977	1505	1712	3353	3274	3449	3205	1940	1648	4041	3278	3216	3347	1749	1501
ENSMUSG00000004462	Tbccd1	486	678	399	313	247	177	399	214	247	526	116	116	393	675	221	297	171	105	830	680	502	396	173	248
ENSMUSG00000004473	Clec11a	49	0	74	54	0	42	0	15	101	6	2	0	104	215	103	65	0	0	57	69	61	22	6	0
ENSMUSG00000004500	Zfp324	619	482	436	260	248	247	130	143	5	116	142	282	250	295	250	147	299	219	588	382	251	362	251	21
ENSMUSG00000004508	Gab2	2407	2407	1327	1139	1825	1378	758	750	1017	1029	1148	1332	2557	2738	3750	3742	2133	1492	2599	3130	1993	3195	1582	1838
ENSMUSG00000004530	Coro1c	6348.32	7056.99	4875.03	4545.03	12637.3	9753.01	2409.52	2876.37	2993.48	3227.65	5384.12	6987.61	7476.13	9098.95	8491.83	7362.16	8814.68	6494.11	5515.91	5888.57	3235.84	3739.26	4431.61	5527.62
ENSMUSG00000004535	Tax1bp1	9970	10179.8	8835.27	6917	7042	4993	7281	6168	8784.51	10306	3847	4275	13801	15538	12090	10590	6722	5691.94	14116	14665.3	9520.45	9014.4	3547	4797
ENSMUSG00000004540	Psg17	0	0	7	0	0	0	0	0	0	0	0	0	0	0	0	0	7	0	0	0	0	0	0	0
ENSMUSG00000004542	Psg19	2.82	8.52	19.87	3.45	21.65	0	0	0	36.86	50.99	112.33	4.71	0	0	14.47	31.01	27.91	20.17	0.61	0	10.59	33.97	19.33	0
ENSMUSG00000004552	Ctse	1	0	3	17	0	27	3589	3833	5716	6992	153	176	422	506	355	502	14	22	55	72	37	45	0	0
ENSMUSG00000004558	Ndrg2	25213	23083	16101	13290	370	1508	4984	5711	326.24	377	94	196	1511	1926	1666.08	1623.98	179	167.87	3380	3737	3164	2880	640	191
ENSMUSG00000004561	Mettl17	374.16	390.62	613.02	563.58	390.25	222.17	103.1	77.45	403.55	418.43	147.26	189.76	229	218	389.8	438.09	238.14	77.53	286.11	403.71	580.54	494.34	115.98	200
ENSMUSG00000004562	Arhgef40	1483.5	1270.63	2154.84	2265.41	1005.73	811.8	468.42	347	1404.44	2134.62	598.66	1161.27	1499.42	2445	3201.7	2613.65	1586.93	1407.23	1735.04	1830.58	2565.71	2747.67	1916	2493.63
ENSMUSG00000004565	Pnpla6	1315	1177	997	1090	6153	3236	244	134	611	831.06	541	881	489	524	727	461	927	1200	1040	1060	1032	1162	910	2299
ENSMUSG00000004567	Mcoln1	574.59	1235.7	1404.56	1763.3	1659.5	772.91	288	201.58	631.39	778.54	511.46	542.17	476	736	1401.37	810.35	867.9	768.94	956.53	1083.15	1158.89	1086.38	439	677
ENSMUSG00000004568	Arhgef18	1453	1628	1236	1302	1691	1121	432	573	1127	839	353	717	1325	1174	1458	1353	721	598	2888	3736	2556	2294	336	1120
ENSMUSG00000004591	Pkn2	2804	2575	2920	2891	3983	3359	2825	2799	4066	4628	2110	2293	7103	8277	6390	6489	4006	2556	6708	7023	4454	4110	2594	3124
ENSMUSG00000004609	Cd33	1282.94	1025.77	2463.85	1473.93	379.75	215.61	2207.58	1612.37	14936.7	17699.8	7.79	4.23	993.98	1530.5	3597.94	3048.09	26.82	25.93	301.15	445.62	409.54	867.12	4.17	0
ENSMUSG00000004610	Etfb	1235	1030	943	950.84	1717	983	2857	2716	926	1125	989	827	3029	2837	1558	1291	747	447	5652	5950	3303	2419	1246.31	845
ENSMUSG00000004612	Nkg7	0	0	0	0	0	0	256	241	244	254	0	0	155	267	36	2	14	0	21	0	0	0	0	87
ENSMUSG00000004613	Lim2	0	0	0	0	0	0	0	0	0	0	0	0	0	0	0	0	0	0	0	0	1	0	0	0
ENSMUSG00000004626	Stxbp2	500.19	505.89	888.61	1095.38	242.31	244.74	851.53	1380.49	3047.72	2905.07	300.69	305.5	1131.88	1234.22	2577.44	1911.58	87	238.19	2456.37	2814.47	2987.84	2761.17	204	191.53
ENSMUSG00000004630	Pcp2	833.93	560.35	177.93	443.76	106.87	1696.86	1	83.49	38.47	0	0	0	0	0	0	3.29	0	0	6.98	0	0	0	0	108
ENSMUSG00000004631	Sgce	1636	1595	1523	1767	1386	1374	795	897	407.26	278.07	2006	1943	4372	4176	3059	3204	1982	1432	1403	1408	1220	1217	1151	1568
ENSMUSG00000004633	Chn2	2842	2580	2024.87	2211.09	1068.62	805.24	535	288.98	324	235	209	292	524.15	514	448.94	346.23	149	213.32	956.92	1170.34	452.58	447.39	868.22	1006.12
ENSMUSG00000004637	Wwox	480.15	652.22	451.3	505.39	574.97	396.05	178	89	446.56	133.25	267.3	285.48	533.68	440.01	377.72	338.44	240.02	126.27	599.13	1078.04	472.05	491.58	276.15	123.15
ENSMUSG00000004642	Slbp	2396.55	2397.93	3100.13	2700.21	1783.64	1728.72	5123.5	4563.04	10598.2	10457	1461	2236.89	2947.02	3379.49	3974.52	3345.52	2295.28	1778.31	3072.32	3717.12	2433.42	2836.81	1834.87	2138.95
ENSMUSG00000004651	Tyr	87.33	108.41	110.03	282.63	37.94	48.7	73.68	100.45	97.1	177.83	34.76	1.27	3.01	1.92	241.35	94.08	5.48	22.02	18.73	30.57	148.49	96.15	18.5	77.5
ENSMUSG00000004654	Ghrhr	0	0	0	0	0	0	0	0	7	0	3	50	0	0	0	0	35	45	0	0	17	0	14	0
ENSMUSG00000004655	Aqp1	42	95	84	21	15	5	4430	4489	5778	6084	23204	21202	6944	10693	1828	1329	12456	10379	3879	3496	1588	1530	1813	2732
ENSMUSG00000004661	Arid3b	132	224.79	198	95	477	272	75	148	362	549	38	75.3	133	376	133	297	164	283	44.01	147	146.37	62	25	1
ENSMUSG00000004665	Cnn2	563	826	682	376	5770	5124	4009	3021	3282	3362	2341	2410	20709	24068	13514	12230	3632	3145	8659	9213	6064	8006	4627	4155
ENSMUSG00000004667	Polr2e	652	671	531	448	648	391	194	371	238	285	325	452	746	1172	524	409	621	435	956	610	540	362	537	333
ENSMUSG00000004668	Abca13	43	0	1	7	0	0	1607	1053	3354	6088	0	0	8	42	137	79	0	0	2244	3059	2301	1944	171	86
ENSMUSG00000004677	Myo9b	1599	1548	2726	2537	2157	1597	1175	1342	1985	3143	1386	1453	1963	2372	3818	3539	1615	1924.43	1714	1665	1582	1762.17	1609	2608
ENSMUSG00000004698	Hdac9	2791	2810	1917.02	2011	258.04	399	745	747	619	515.02	252	579	300	391	348.58	181.76	172	248	307	330	196	307.52	121	66
ENSMUSG00000004707	Ly9	0	23	88	60	0	0	324	363	465	665	58	0	61	210	64	98	0	0	1	29	80	50	0	0
ENSMUSG00000004709	Cd244	0	17	23	27	0	0	255	225	87	234	0	28	160	97	149	43	0	0	19	0	18	10	53	0
ENSMUSG00000004730	Adgre1	557	811	1367	783	0	0	2389	2539	1547	1460	5	0	1075	988	1089	1071	0	0	429	623	394	518	0	0
ENSMUSG00000004748	Mtfp1	494	782	168	170	0	162	150	77	25	121	62	0	54	41	42	112	39	20	450	475	267	119	0	0
ENSMUSG00000004768	Rab23	1929	1738	994	894	475	399	195	195	143	169	367	425	974	824	743	562	492	231	829	960	636	664	500	365
ENSMUSG00000004771	Rab11a	11397	11645.9	4406	4976	4615	3661	2667	2351.87	1937	1752	2313.97	3534	5445	6175	2226.29	2360.68	3024	1977	8440.77	9067	4561.25	3296.47	2916	3122
ENSMUSG00000004788	Eif2b2	881	1249	853	797	1421	1104	517	316	597	1013	547	415	1017	1341	1158	687	545	402	1405	1372	580	761	462	952
ENSMUSG00000004789	Dlst	6782	6463	4634	5155	4732	3437	3988	3972	6503	7996.73	1807	2422	5089	6122	5878.79	5395	2923.02	2420	14210	12771	8872.93	7913	3028	3578
ENSMUSG00000004791	Pgf	122	51	210	243	115	62	0	84	2	39	0	0	368	443	542	392	30	99	89	44	104	106	0	48
ENSMUSG00000004798	Ulk2	8296	9857	4787	4218	2734	1817	1057	842	242	830	1733	1906	3223	2241	2499	1966	1600	1450	3179	2854	1559	1940	1236	2353
ENSMUSG00000004814	Ccl24	26	67	169	194	0	0	477	375	178	443	0	0	7	31	178	67	0	0	28	1	64	30	0	0
ENSMUSG00000004815	Dgkq	277.09	771.06	558.73	783.78	238.06	353.02	180.14	240.32	100.05	233.05	409.14	311.83	108.9	177.13	316.02	298.3	147.22	250.34	496.55	562.4	309.57	493	341.96	278
ENSMUSG00000004821	Tmed11	0	0	0	0	0	0	0	0	0	0	0	0	0	0	1	0	0	0	0	0	0	0	0	0
ENSMUSG00000004837	Grap	237	237	195.01	111	7193.05	5169	484	391	778.53	1001.88	2389.05	2256.01	1247	1095	386.19	363.7	2450	2061	298	347.01	29	121	1221.25	1591.03
ENSMUSG00000004842	Pou1f1	23.85	54.34	246.64	389.59	160.64	99.93	39.66	8.99	2457.79	1613.97	1868.71	384.5	15.02	25.45	383.69	463.96	551.45	180.62	29.41	0	176.84	416.76	95.12	105.22
ENSMUSG00000004843	Chmp2b	2229	1888	1340	806	1663	903	636	517	455	698	778	1093	2558	2543	1484	1659	589	493	2046	2787	1791	1500	1529	1961
ENSMUSG00000004846	Plod3	657.32	1116.86	962.14	849.46	2312.05	2047.58	527	317	485.19	427.1	1034.01	944.59	1163	1815	1684	1549.82	1825.13	1674.5	1622	1699.83	1109.06	1198.01	1453	2501
ENSMUSG00000004849	Ap1s1	1331	1603	531	646	1071	858	463	454	266	230	692	472	1011	1129	703	570	777	644	1307	1149	568	595	453	652
ENSMUSG00000004864	Mapk13	0	13	1	9	0	0	119	151	735	850	0	0	179	96	522	144	0	6	390	469	350	360	1	0
ENSMUSG00000004865	Srpk1	3377.08	3517.43	3366.42	3444.72	3034.87	2133.23	798.39	966.18	2035.82	2083.59	1708.96	1713.67	1420.79	1631.19	2054.17	2007.76	1883	1907.47	2947.67	3857.61	2667.78	2943.72	1287.83	2126.8
ENSMUSG00000004872	Pax3	410.75	575.12	1037.43	1384.44	4.71	0	1.02	0	8.28	13.55	1.36	3.23	0	0	3.57	4.02	1.25	6.32	2.02	0	16.19	20.33	4.41	0
ENSMUSG00000004880	Lbr	957	684	1540	1440.76	2020.97	1422	3572.55	2952	5546.79	7867.42	923	1321.47	1911	2917	1071	1302.43	2576.96	2239.02	1447.47	989	887.05	683.58	2682	1052.49
ENSMUSG00000004885	Crabp2	156	83	88	67	0	47	1	0	0	0	0	0	0	66	133	36	0	12	152	14	148	90	74	49
ENSMUSG00000004891	Nes	2947	2502	2769	2446	29160	20498	1154	822	605	1030	1776	2609	14419	17348	20231	20734	13172	12899	5779	6336	3905	4253	12361	16192
ENSMUSG00000004892	Bcan	11411	11871	12186	12142	184	1112	6	0	89	16	0	0	2	1	40	12	44	11	4	1	1	26	0	0
ENSMUSG00000004894	Hapln2	0	46	12	16	0	0	0	0	0	0	0	0	0	6	0	0	0	11	0	0	0	9	0	0
ENSMUSG00000004895	Prcc	655	983	607	727	512	568	243	234	289	473	331	356	259	875	566	278	537	432	619	753	399	449	626	633
ENSMUSG00000004896	Rrnad1	283.24	401.05	677.93	755.67	257.91	221.44	269.3	20	480.78	518.76	229.49	260.26	75.17	236.64	485.59	513.11	236.96	247.2	223.25	365.33	439.88	754.29	500.37	183.4
ENSMUSG00000004897	Hdgf	8707	8439	10207	9692	7090	5281	5832	6360	10841	10643	1788	2412	7464	6922	8280	6262	5267	4046	9273	9797	5920	5459	4125	5817
ENSMUSG00000004902	Slc25a18	1649	1407	1634	885	89	59	12	0	299	113	2	24	1	1	89	67	2	34	45	48	37	52	22	81
ENSMUSG00000004929	Thop1	812	922	399	534	256	341	243	185	423	370	109	159	323	696	323	408	522	589	499	428	298	428	83	692
ENSMUSG00000004931	Apba3	49	130	127	183	255	46	57	98	15	81	125	168	143	110	104	162	111	117	217	308	239	142	169	113
ENSMUSG00000004933	Matk	1099	1307	409	417	3	274	0	11	103	99	42	4	81	50	60	103	0	7	9	24	54	100	1	8
ENSMUSG00000004934	Pias4	669.02	409	500.01	260.75	577.09	574	255.16	366.01	318.77	411.38	144	257	322.22	601	398.49	436.63	559.84	334.7	453	655.95	304.47	428.79	428.01	382
ENSMUSG00000004936	Map2k1	1830	2027	1210	998	960	863	622	798	655	977	334	1064	1619.01	2179	1426	1003	576	565	1709	2186	1087	1363	918	847
ENSMUSG00000004937	Sgta	3248	2867	2070	2193	1600	1032	783	529	607	638	653	567	1444	1963	1249	1041	1154	1086	2058	2306	1611	1619	960	1186
ENSMUSG00000004939	Nmrk2	0	0	0	24.7	4.84	0	0	0	0	188.45	0	1	0	0	25.66	61.17	14.57	17.05	6.35	0	14.41	4.48	2.89	0
ENSMUSG00000004945	Tmem242	1689	1842	947	925	906	937	757	567	518	473	344	706	2378	2941	801	822	516	470	2981	2766	1477	1251	658	710
ENSMUSG00000004947	Dtx2	177	224	191	107	352	341	126	142	75	189	224	245	75	312	312	216	277	157	344	347	276	176	36	13
ENSMUSG00000004948	Zp3	0	0	0	0	0	0	0	0	0	0	0	0	0	0	0	0	0	0	0	0	0	0	0	0
ENSMUSG00000004951	Hspb1	0	108.56	428.66	395	646.56	569.08	52	0	565.43	364.9	0	79.35	800.92	1387.6	5213.88	5545.6	551.81	352.98	363.84	590.77	2973.64	3614.21	860.28	877.98
ENSMUSG00000004952	Rasa4	233	300	205	251.03	141.42	53	78	203.21	129	184	141	318	68	24	146.02	137.02	37	14	143	131	119.02	125.11	533.71	470
ENSMUSG00000004961	Syt5	1619	1911	449	531	0	129	3	0	29	0	1	0	29	24	0	9	0	0	29	8	23	7	0	0
ENSMUSG00000004980	Hnrnpa2b1	49582.4	46877	71801	64775	39279	27146	27512	26110	50937.8	53349.9	14648	20473	41311.4	46971	51074	44765	34137.9	24907	47936	43308	41533	41519	29945	36256
ENSMUSG00000004988	Fxyd4	12	0	22	0	0	0	0	1	43	29	0	3	0	12	7	51	44	36	365	565	372	165	36	16
ENSMUSG00000004994	Ccdc130	167	237	170	198	121	75	233	0	206	16	133	136	180	134	79	183	65	224	234	231	175	181	105	234
ENSMUSG00000004996	Mri1	154.01	179	143.99	147	161	91	114	105	75	69	99	60	87	98	177.19	106	76	26.01	152	164	190	153.22	83	71
ENSMUSG00000005034	Prkacb	19485	23196	7491	8441	4255	3665	2281	2536	1957	1680	2432	3383	5570	6904	6222	7109	2531	2079	7779	7051	4694	5376	1585	2807
ENSMUSG00000005043	Sgsh	171	212	107.22	192.46	653	315	184	65	214.36	229.32	442.09	751.1	331	543	381	409	510.08	284	420.65	517.84	276.91	263.77	188	210
ENSMUSG00000005045	Chd5	8937	9149.9	1651	2455.51	138	350	9	0	0	6	0	0	73	66	216	149	36	0	20	3	64	31	36	1
ENSMUSG00000005054	Cstb	116	91	26	107	116	44	34	99	53	157	71	75	241	322	203	119	22	46	263	323	172	182	154	18
ENSMUSG00000005057	Sh2b2	193	198	248.01	211	55	112	18	73	80	180	352.94	646	87	36	117.74	64	97.01	65.01	194	8	68	74	238	256
ENSMUSG00000005069	Pex5	1189	1203	834	991	636	722	652	496	844	851	334	440	980	1073	819	890	490	608	1678	1535	840	1102	476	241
ENSMUSG00000005078	Jkamp	2681	2678	2263.02	1948.07	1967.02	1668	467	517	450.19	276.38	431.04	900.04	2847	3294	1482.06	1159	1136	1059	3054	3250.02	1808	1567.03	884	1040
ENSMUSG00000005087	Cd44	761	626	689	475	0	41	2025	1931	5743	7170	68	2	9371	11648	16601	17512	1523	1382	407	440	536	638	138	31
ENSMUSG00000005089	Slc1a2	89854.2	93004.6	47608.3	42515.5	681.85	5505.12	232.72	182.11	246.42	350.29	162.39	48.89	174.13	57.73	143.84	230.36	124.24	87.94	94.71	124.76	70.25	113.92	38.79	10.09
ENSMUSG00000005102	Eif2ak4	779	1088	793	930	1390	670	355	417	881	572	452	565	997	682	1507	1165	665	631	1334	996	1263	1324	736	390
ENSMUSG00000005103	Wdr1	4816.06	4730.11	3293.94	3741.78	5613.39	4954.08	2400	2812	3331.58	3778.92	2818.52	3488.14	4818.21	7616.82	4868.35	4452.81	3398.24	3366.79	5290.03	4911.02	4030.08	4070.55	3973.03	3332
ENSMUSG00000005107	Slc2a9	94	161	80	52	304	57	160	551	60	67	122	118	393	559	211	97	370	146	598	790	454	417	276	110
ENSMUSG00000005124	Wisp1	55	60	150	49	0	46	331	252	244	114	795	848	1431	2292	1466	1592	139	101	1180	1789	1286	1510	526	194
ENSMUSG00000005125	Ndrg1	1475	1586.99	868	772	228	542	1329	1386	337	426	3783	4134.83	1073	1809	1315	963	972.79	716.39	32835.2	33050	16392.4	16433.7	3719.73	4333.2
ENSMUSG00000005131	4930550C14Rik	35	0	30	6	51	24	0	15	0	0	36	0	0	0	24	39	0	10	40	216	30	72	1	0
ENSMUSG00000005142	Man2b1	1205.75	1173	1875.26	1507.81	1531	1056	2409.02	2525	2544.15	3889.59	1291	1118	1431	2080	2576.14	2847.1	954.01	493.11	3889.46	4267	2289	2703.1	818	814
ENSMUSG00000005148	Klf5	365	327	308	172	1	10	141	117	699	851	1	0	984	1211	2115	2067	62	73	487	587	552	616	117	106
ENSMUSG00000005150	Wdr83	449.68	533.71	659.98	521.96	483.46	580.25	259	187	370.73	489.76	257	213.43	185	306	482.73	334.05	336.36	283.71	537.55	583.16	811.89	514.59	199	531.29
ENSMUSG00000005161	Prdx2	15091.7	13216	9714.34	8956	5787.87	4143	14069	13381	19554	18341.8	1972	1903	21215	21694.1	9486	7393	4638.61	3456.86	15055	13773.8	7091	7159	5762	4719.63
ENSMUSG00000005198	Polr2a	9802	11916	14563	14222	19191	13196	5177	6741	14205	16833	6712	7452	10313	11460	18850	17260	14486	12961	15345	14690	12694	15045	11131	14943
ENSMUSG00000005202	Shbg	0	0	0	0	0	0	0	0	0	0	0	0	0	0	0	0	0	0	1	0	15	0	0	0
ENSMUSG00000005204	Senp3	1587	1276.48	1010	1168	662	653	433	656	572	681	620.93	1099	1158	1908	938.77	1156	1058	848.14	1187	983	922	1053.22	1334	769.52
ENSMUSG00000005220	Corin	26	4	25	12	30	71	8	1	0	0	7	0	0	6	77	46	1	9	2935	3170.91	1429	1366	38	0
ENSMUSG00000005225	Plekha8	964	1511	1041	1026	898	799	390.26	339	207	357	582	632	1265	1449	734	697	975	753	2358	2549	1305.95	1571	502.87	469
ENSMUSG00000005232	G6pc2	0	3	0	20	0	0	0	0	2	0	0	0	0	0	0	0	0	6	173	255	160	189	2	0
ENSMUSG00000005233	Spc25	844	821	2292	1622	550	330	1416	1801	1870	1327	150	263	1654	1693	593	607	928	673	4712	4376	1539	1460	624	628
ENSMUSG00000005237	Dnah2	152	95	278	288	5	64.74	34	28	1	32	46.4	153	82	24.26	216	79	63.75	40.21	22	0	43	5	98	109
ENSMUSG00000005251	Ripk4	3	23	62	12	0	0	10	37	79	0	24	51	342	385	755	650	12	12	1003	928	819	734	5	0
ENSMUSG00000005262	Ufd1	3519	3134.52	3014.27	2593.9	2145.01	1566.36	1032.01	1397.03	2355.55	1377.43	900.69	1015.24	3300	3970.98	2499.4	2836.56	1289.01	1272.24	3297.24	2608.84	2206.59	2054.89	1270.06	1424.66
ENSMUSG00000005267	Zfp287	820.46	758.14	772.92	650.09	846.87	695	109.45	79.02	33	40.31	433.9	409.67	376.75	156	242.72	207.58	299	402.03	238.99	95.94	298.3	268.07	325.45	354.68
ENSMUSG00000005268	Prlr	267.16	268.01	112.23	240.83	3	0	572.25	1077.02	205.7	72.56	71.12	1	34	2	83.31	36.01	0	3	2054.31	2248.95	1073.84	1014.09	173	0
ENSMUSG00000005299	Letm1	3475.72	3894.66	2325.22	2700.82	1400.75	1678	1068.32	945.65	1117	939.75	620.62	1089	1530.84	1986	1801.34	1613.37	1344.69	916.47	3620.12	4503	2895.25	2984.29	739.5	1334.1
ENSMUSG00000005312	Ubqln1	5192	5815	4432	4627	4257	2856	1701	1783	2340	2046	1257	1712	2597	4059	3476	2704	1993	1668	5174	4939	3321	3547.02	2515	2008
ENSMUSG00000005320	Fgfr4	5	42	73	90	51	158	89	71	0	5	0	0	652	1050	1089	935	48	110	452	360	410	470	67	8
ENSMUSG00000005338	Cadm3	9881.39	11653	6143.37	8553.1	181	913	309.01	204	337	642.11	121.33	196.01	47	229	51	71	19	17	67	75	60	44	0	2
ENSMUSG00000005339	Fcer1a	0	0	0	0	0	0	0	0	0	0	0	0	0	0	0	0	0	0	0	0	0	0	0	0
ENSMUSG00000005354	Txn2	1843	1738.16	1368.16	1469.25	1559.74	934.04	1009.37	958	1121.15	870.8	434.23	566.89	1265.84	1759	1086.89	1035.56	407	568.9	2242	2219.94	1659.86	1290.72	393.57	361.93
ENSMUSG00000005355	Casp14	0	0	0	0	0	0	55	0	0	0	1	0	0	0	28	0	0	3	0	29	0	0	0	0
ENSMUSG00000005357	Slc1a6	1088	1398	613	516	265	6453	0	0	40	0	1	0	25	104	88	0	0	0	63	1	14	14	0	4
ENSMUSG00000005360	Slc1a3	43653.9	39503.3	41343.2	31828.6	1062.73	2944.29	15	65.6	328.15	289.79	150.8	83.06	790	933.15	1113.61	824.09	166.51	89.8	255.15	372	309.18	320.75	10.69	4
ENSMUSG00000005362	Crbn	2241.68	2210.61	2151.77	1928.32	1043.65	905.8	879.81	1003.73	1246.66	1401.82	523.69	723.58	2035.08	2106.81	1193.52	1895.16	737.63	402.7	2403.24	2714.25	1466.86	1373.49	1074.2	946.75
ENSMUSG00000005364	Il5ra	66.07	78.37	23.5	136.1	0	19.25	36	57.37	243.26	205.72	0	53.49	57.04	13	135.55	142.13	45.81	20.78	511.59	515.02	400.51	307.85	55.53	0
ENSMUSG00000005370	Msh6	2598.95	2201.92	2399	1722	1979	1533	1288	1165	2974	2156	757	1051	1407	1472	1511	1329.96	1459	1214	1983	2258	1273	1411.81	606	1235
ENSMUSG00000005371	Fbxo11	8402	8655	6769	6307	3900	2898	1127	1596	1514	1821	1659	1686	5156	4759	5723	5551	3731	3932	4256	4495	3841	3934	2818	4500
ENSMUSG00000005373	Mlxipl	46	68.87	141	185	0	1	153	294	36.25	12	34	0	0	0	142	37	29	0	515.64	620	821.01	1038.01	71	0
ENSMUSG00000005374	Tbl2	1565.74	1441.56	1299.42	1763.94	601.17	901.81	361.67	467.23	1180.75	767.51	369.08	435.43	1138.57	908.73	1601.71	880.5	901.91	909.08	1507.84	1614.16	878.75	1324.63	505.84	839.63
ENSMUSG00000005378	Wbscr22	701.65	596.96	671.14	661.7	572.59	542	549.21	408.05	365	205.09	246	325	861	739.83	668.5	424.45	581.53	304.63	947.5	720.7	723.38	595.67	307.01	356.96
ENSMUSG00000005397	Nid1	7568.6	8910.7	8196.35	7274.93	47271.3	32592.5	7099.52	6800.18	3759.48	3508.03	19677.7	17667.7	21073	24886.5	24333	22973.3	17191.3	15332.8	26373	29699.2	22804.5	33487.8	15841.1	20118.2
ENSMUSG00000005410	Mcm5	1568.12	1200.45	2106.01	2105.38	1455.02	1029	2754	2649	4562.64	5676	872.92	1796.22	1973	2051	1560	1532	2713.02	2694.98	1797	1830	1201.01	1071.33	1398.05	2605
ENSMUSG00000005413	Hmox1	285	134	426	585	907	390	1064	1697	1241	1040	441	558	390	524	1312	1077	259	104	840	1161	729	1182	473	260
ENSMUSG00000005417	Mprip	16708.3	17366.8	11988.2	11136.9	24157	15782.3	3254.55	4029.52	3093.56	3359.49	5954.41	8257.7	20429.4	24911	21424.1	20109.5	14187.6	11683.4	15772	15334.5	13270.6	15121.7	9451.03	11868.6
ENSMUSG00000005442	Cic	5948	5247	2610	2696	3508	3213	915	1018	1698	1922	2263	3623	1822	2165	2580	2537	4382	3713	1939	2202	1694	1983	3381	3223
ENSMUSG00000005447	Pafah1b3	1437	1027	880	852	176	166	218	254	182	401	33	61	628	645	210	230	265	331	486	598	382	370	405	478
ENSMUSG00000005465	Il27ra	0	55	1	0	300	290	128	251	32	89	537	859	120	57	86	94	68	110	51	88	44	92	289	140
ENSMUSG00000005469	Prkaca	2338	2652	1506	1338	804	882	490	507	492	338	636	812	1419	876	966	729	775	635	1742	1642	884	971	728	574
ENSMUSG00000005470	Asf1b	117	160	246	111	169	100	671	994	991	1144	79	81	404	339	142	210	305	193	157	290	147	122	69	198
ENSMUSG00000005474	Myl10	0	0	0	0	0	0	0	0	44	9	0	0	0	0	0	0	0	0	0	0	0	0	0	0
ENSMUSG00000005481	Ddx39	1587.04	1464.53	1790.15	1882.07	2553.49	1531.89	2493.46	1969.57	4371.32	3393.26	934.7	1130.52	1960.57	1827.43	1448.16	1204.16	2098.21	1306.16	2643.57	2368.96	1777.4	1639.76	1849.2	1754.9
ENSMUSG00000005483	Dnajb1	1152	1236	2033	2308.03	1370	985	963	784	3510.2	4978.96	606.09	1302.97	2108	3024	6440.23	5160	1218.03	1085	1598	1757	4917.02	5578.02	1668	2693
ENSMUSG00000005493	Msh4	82.1	59.9	148.35	242.92	0	0	0	0	36.74	214.32	34.99	48.53	49.26	0	114.41	166.41	3.47	6.89	0	4.21	116.43	39.81	24	0
ENSMUSG00000005501	Usp40	888.27	924.25	1331.82	1315.16	1148.45	821	287	448.67	436.39	750.41	467.52	733	1149	1321.78	1313.45	996.41	459.01	325.79	1607.39	1639.8	1580.9	1647.68	682.86	802.4
ENSMUSG00000005503	Evx1	0	0	0	0	0	29	0	0	0	0	0	0	0	0	0	5	0	0	0	0	0	0	0	0
ENSMUSG00000005505	Kbtbd4	727.52	845.32	582.97	580.66	261.87	304.83	154.92	125.55	414.87	339.06	350	354.31	349.39	320	254.55	251	338.21	323.61	743.36	505.38	226.06	353.83	180.31	315
ENSMUSG00000005506	Celf1	7541	8068	5614	6249	4119	3556	1812	2192	3854	4345	1620	2295	2759	3589	3805	2719	3203	2645	5840	5766	3734	4103	2919	1736
ENSMUSG00000005510	Ndufs3	1076	1194	763	845	887	760	565.89	856.12	1002.05	446.98	841	532.46	1394	1045	992	1001	486.79	484	2414	2542	1514	1217	1211	690
ENSMUSG00000005514	Por	1075	1636	1364	1433	2037	1719	1432	1749	848	751	478	830	2014	1984	3330	3077	836	818	2618	3524	1997	1835	522	1947
ENSMUSG00000005533	Igf1r	6160	6279	5044	5309.01	40560	28342	1409	1838	4427.59	5215.22	2464.12	4463.05	5431	6883	10552.1	8772	6594	7070.48	11741	12214	8857	10539.1	3477	5321
ENSMUSG00000005534	Insr	2856.41	3161.24	2467.23	2724.11	14856.1	9626.19	1392.43	1957.75	1245.82	1335.68	1777.5	2247.57	1742.99	1765.2	3673.28	2998.39	2225.72	2149.67	3876.15	3988.82	2958.23	2961.34	1659.32	1650.67
ENSMUSG00000005540	Fcer2a	8.78	14	45.99	60.66	90.61	24.74	79	2	132.74	56.96	0	65.41	26	5.02	45.41	0	19.62	25.69	0	0	17	41.6	48.98	98.36
ENSMUSG00000005547	Cyp2a5	0	0	0	0	0	0	71.3	90.36	0	0	0	0	0	0	0	0	0	0	0	0	0	10	0	0
ENSMUSG00000005553	Atp4a	23	53	34	92	0	0	5	51	35	0	0	4	61	0	2	0	0	5	358	449	472	286	58	62
ENSMUSG00000005566	Trim28	4160	3971	4143	4287	3720	2474	1514	1764	1746	2072	1445	1823	2404	3016	2938	2901	3660	3281	3923	3803	2785	3086	2036	4054
ENSMUSG00000005575	Ube2m	2445	2258	1428	1483	978	1024	452	624	967	560	283	578	1375	947	1078	1155	831	541	1810	1462	1180	1210	809	505
ENSMUSG00000005580	Adcy9	942	695	391	300	461	687	128	121	239	101	44	273	469	488	360	486	516	321	446	330	424	434	254	384
ENSMUSG00000005583	Mef2c	23109	26564	3960	3863	2841	3008	785	1230	1376	1952	3979	4737	3130	4148	3112	3206	4315	3183	2752	3121	1779	2161	6477	9017
ENSMUSG00000005609	Ctr9	3657	4272.03	3302.22	2935.56	2534.03	1751	1437.03	1334.03	2028.68	1536.34	1280.85	1441.69	2527	3304.05	2857.54	2707.23	2083.71	1850.02	4081.92	4684.21	3791.79	3808.46	1160.09	1641.64
ENSMUSG00000005610	Eif4g2	56892.6	57351	42787.2	40351	29633.6	23633.3	13786	12356.9	16075.9	18723.4	11015.9	12300.1	35896.2	46854.5	31420.8	26715.3	23073.5	21895.3	41995.5	42218.8	24813	26506	20670.7	26589
ENSMUSG00000005611	Mrvi1	119	61	104	55	24	8	447	572	185	75	131	102	233	431	477	528	101	117	1048	1005	1300	1773	3	244
ENSMUSG00000005615	Pcyt1a	3206	2901	1796	1904	2056	2228	1912	2144	3055	3706	1379	1424	2870	2326	3398	2591	1609	1467	4081	3254	2124	1792	1507	1150
ENSMUSG00000005621	Zfp592	1597	1064	1285	1029	1443	1063	965	743	1300	1754	814	1188	1059	934	1886	1285	1646	1273	1338	1432	1323	1358	1010	1106
ENSMUSG00000005625	Psmd4	1943	1952	1665	1705	1487	1043	1201	1080	1882	1771	682	529	2256	3046	1416	1645	1264	673	2004	2071	1527	1525	1421	1305
ENSMUSG00000005628	Tmod4	0	26	46	11	53	104	0	0	14	45	19	39	9	0	39	60	129	122	10	0	0	68	0	0
ENSMUSG00000005640	Insrr	0	50	23	0	0	0	22	0	11	0	0	0	0	0	21	0	0	0	474	263	628.06	551	1	0
ENSMUSG00000005649	Cabp5	2.23	9.27	15.97	84.84	9.1	5.41	0	1.64	57.32	34.02	21.04	28.82	0	2.5	17.86	11.84	21.01	15.07	0	5.21	0	12.47	7.13	11.83
ENSMUSG00000005656	Snx6	2965	2576	2791	2299.54	2584.18	1958.64	1564.84	1953	1257.92	1666.23	1851	2003	3040.02	4653.11	2182.01	2232.31	1581.61	1205.02	5720.63	5206	3269.97	2900.09	1751.75	1264
ENSMUSG00000005667	Mthfd2	527	358	522	362	69	172	604	491	952	1164	30	44	426	143	262	457	196	147	435	427	420	285	265	31
ENSMUSG00000005672	Kit	2769	3624	1569	2225	4500	3217	770	626	1170	1232	2552	2948	4967	5492	582	676	15537	14638	1743	2096	1014	1184	2479	2696
ENSMUSG00000005674	Tomm40l	1175.84	958.75	606.97	688	1171.6	866	390.85	241.95	148.83	393.56	321.46	724	315	914	388	411.96	510.93	445	977.98	726.97	532	486.65	453	572
ENSMUSG00000005677	Nr1i3	18.16	16.25	16.03	0	135.4	0	259.15	255.05	48.17	62.44	11.54	0	0	0	0	8.04	35.07	2	12.02	25.03	0	26.35	0	0
ENSMUSG00000005681	Apoa2	11	0	0	0	0	0	7698	8409	0	142	16	16	0	0	0	0	0	0	0	3	0	0	0	0
ENSMUSG00000005682	Pan2	1083.87	1118.02	1615	1292.81	1591.3	979.46	455	483.54	1393.85	1913.27	786.85	991.04	879.03	1071.08	1280.69	1144.97	1321.28	1329.89	1203.08	1362.8	1299.23	1712.6	1358.02	1236.5
ENSMUSG00000005683	Cs	11299.9	12505.2	6948	6855.3	5056	5503	2220	2920	3816.28	4342.93	1983.01	2050.87	4992	6067.95	3873.68	4347.32	3058.03	2567.35	11815	12319	6279.14	5824.96	4528.86	4644
ENSMUSG00000005686	Ampd3	1514.28	1333.2	1162.95	849.94	177.25	285.87	778	765	869.18	1759.74	147	425	76	314.01	238.06	259.97	136.01	53	1159.72	1191.14	725.9	647.41	206	174
ENSMUSG00000005687	Bcas2	3300.63	3056.57	3464.81	2946.64	1266.61	763.43	1682.59	1428.15	2502.21	2491.29	611.19	784.99	2545.61	2547.34	2405.63	2116.01	963.19	694.09	2592.84	2577.71	2147.15	1966.8	1428.73	1234.98
ENSMUSG00000005696	Sh2d1a	617.65	643.35	103.5	287.83	8.07	4.31	6.29	0	34.75	17.73	21.45	3.87	13.86	44.6	12.05	22.42	4.2	2.23	2.86	7.2	6.44	14.07	8.5	12.18
ENSMUSG00000005698	Ctcf	5576.7	5432	6041	5403	5161	4196	3154	3222	4451	5514	1520	2424	5323.37	5503	3988.42	3452	3784.66	3268.57	5644	5995	3700	3426	3297	2735
ENSMUSG00000005699	Pard6a	295	446	170	216	98	117	52	24	68	249	105	74	174	148	34	18	67	114	133	101	56	109	113	82
ENSMUSG00000005705	Agrp	0	0	0	0	0	0	0	0	0	0	26	0	0	0	0	0	0	0	0	0	0	0	0	0
ENSMUSG00000005716	Pvalb	305	365	140	77	47	1024	0	0	0	7	0	0	19	0	0	0	0	1	893	881	599	443	8	2
ENSMUSG00000005718	Tfap4	20	204	117	139	172	118	46	34	115	164	26	0	41	2	15	124	136	57	153	79	47	76	102	67
ENSMUSG00000005732	Ranbp1	2556	2302	2834	2861	2418	1562	1709	1584	3265	3439	1014	1137	2231	3144	1729	1866	1834	1114	2755	2688	1896	1560	1460	1838
ENSMUSG00000005763	Cd247	114.89	51.21	62.12	62.37	31.19	180.75	226.74	309.11	272.88	469.12	22.76	112.61	327.15	175.09	156.76	212.12	58	35	145.48	1	19.23	30	1	0
ENSMUSG00000005774	Rfx5	637	857.48	948.32	882.21	776	510	472	397	360.21	170.39	454	520.85	573	590.38	749.85	626.82	504	347.35	726	783.15	698.87	724.22	643	281
ENSMUSG00000005779	Psmb4	3991	3803	3562	3157	4132	3005	2223	2007	2171	2038	1783	1655	4591	5212	2776	2354	3475	2398	5530	5789	2553	2990	4314	2599
ENSMUSG00000005800	Mmp8	1	41	3	5	0	0	2482	2412	6361	9360	2	0	254	382	347	223	0	0	42	10	19	29	0	0
ENSMUSG00000005802	Slc30a4	2999	2942	1413	1468.24	1754	1329	133	367.62	316	216	612	606	2242	2184	1466	1409	634	695	2158	2901	1446	1274	1512	1302
ENSMUSG00000005803	Sqor	272	154.25	244.92	156.28	552	596	1150	925	498.33	608.05	446.98	533	1233	1221	777	848.41	683.6	402.88	785	711	494	496.02	228	68
ENSMUSG00000005804	Bloc1s6	2279.59	2466.15	1224.33	1223.4	1582.31	996.02	622.12	679.16	432.25	603.99	804.15	1089.73	957.14	1263.62	808.24	660.34	1123.52	819.59	2196.77	1765.41	725.83	961.62	989.6	676.6
ENSMUSG00000005813	Metap1	1438	1812	1288	1304	1951	1251	657	646	790	1246	508	588	1349	1124	1400	1397	753	487	2116	2190	1851	1641	1021	1140
ENSMUSG00000005823	Gpr108	363	431	522	459	1075	541	479	304	283	416	187	382	617	907	913	826	533	481	761	624	755	577	624	537
ENSMUSG00000005824	Tnfsf14	0	0	0	0	0	0	78	29	166	253	0	11	2	9	54	119	8	0	4	28	4	17	0	0
ENSMUSG00000005836	Gata6	0	1	0	6	0	37	250	162	242	221	327	386	959	965	1148	679	948	1059	509	216	301	499	237	432
ENSMUSG00000005846	Rsl1d1	3444	3701	3705	2940	1959	1351	1746	1244	1775	2259	664	693	3267	3305	2278	2920	1149	932	3733	4144	2644	2535	1442	2112
ENSMUSG00000005864	Cnga2	17	0	0	18	0	0	0	0	0	0	68	0	0	14	0	49	1	11	0	0	0	6	0	0
ENSMUSG00000005871	Apc	132762	110144	29508.9	29474	12207	9918	2413	3072	2877	2604	8855	12206	8705	10293	10566	8860	7674	6332	9766	10638	8208	8537	7686	7204
ENSMUSG00000005873	Reep5	13908	16101	6569	8008	3439	3159	2371	2212	2659	2632	1273	1976	5665	6393	4161	3935	2126	1508	4620	4996	2535	2638	2073	2676
ENSMUSG00000005881	Ergic3	1770	1734	1535	1324	1473	1539	646	607	614	612	625	709	1652	2582	1590	1251	1079	709	2126	2433	1526	1533	835	1308
ENSMUSG00000005882	Uqcc1	1042.97	839	609.46	506	284.81	535	411	272	373.5	323.45	152.01	398.9	860	525.29	913.17	344.72	209.24	233	1620.56	1621.58	1091.6	921.39	158	266
ENSMUSG00000005883	Spo11	0	0	31	0	0	0	0	0	0	2	0	0	0	43	0	0	2	0	0	0	13	0	0	0
ENSMUSG00000005886	Ncoa2	4570.26	4599	3130.11	3396.12	2693	1783	1052	1053	2503.33	2554.33	1148	1809.6	2201	2428.85	3515.21	3247.83	2140.52	1751.87	3038.06	4021	2422.2	3027.68	1979	2467
ENSMUSG00000005891	Prl4a1	0	0	0	0	0	0	0	0	0	0	2	0	0	0	0	54	0	0	0	0	0	0	0	0
ENSMUSG00000005892	Trh	51	82	37	46	0	0	0	0	0	0	0	0	0	0	16	0	10	0	41	0	2	8	0	0
ENSMUSG00000005893	Nr2c2	6071.91	6790.85	3338.08	4302.77	2430.01	1606.8	956.72	969.12	2889.82	2783.27	1221.81	2241.43	2230.37	2988.59	3049.34	2788.87	2007.67	1902.56	2692.9	2716.23	2223.23	2422.19	1948.79	1923.27
ENSMUSG00000005897	Nr2c1	685	711	784	635	1002	758	114	318	370	185	275	329	837	1133	948	708	522	491	820.05	811	731	789	393	594
ENSMUSG00000005899	Smpd4	826.51	1028.35	1206.07	1216.25	807.25	668.28	387.71	379.27	1353.66	1404.58	636.21	356.48	533	1203.02	1264.7	1020.09	455.73	663.78	989.5	1107.78	1245.25	1190.74	603.69	1350.93
ENSMUSG00000005907	Pex1	689.89	608.72	765.22	624.79	449.66	166.25	170.05	196.08	204	290.95	116.51	321.07	201.96	285.96	527.95	281.67	210.66	166.34	653.55	1004.34	946.36	858.53	363	364.71
ENSMUSG00000005917	Otx1	626	1044	1696	1801.02	185	74	0	0	22	0	68	0	1	2	23	0	37	0	0	0	0	29	1	0
ENSMUSG00000005936	Kctd20	1734	2236	1192	927	2563	1879	1357	1412	2531	2388	1278	1699	1720	2054	1296.48	1074	1945	1345	1653	1828	936	1256	1018	1536
ENSMUSG00000005947	Itgae	0	9	19	1	40	0	59	104	346	563	31	126	98	2	100	55	11	24	51	26	41	64	34	0
ENSMUSG00000005949	Ctns	432	489	689	722	447	440	432	247	222	585	617	576.72	322	330	538.01	516	316	389	749	1107	596	642	221	305
ENSMUSG00000005950	P2rx5	65	40	40	17	121	81	0	0	66	0	0	0	40	44	136	119	0	42	22	117	53	30	0	0
ENSMUSG00000005951	Shpk	102	167	111	67	88	12	93	139	70	5	82	126	57	44	74	66	1	39	240	278	70	165	0	3
ENSMUSG00000005952	Trpv1	0	0	2	0	0	0	0	0	0	0	0	0	0	0	30	0	0	0	0	0	0	0	0	0
ENSMUSG00000005958	Ephb3	402	855	521.01	795.02	11	45	17	21	184	49	0	56	830	627	1166.01	991	73	114	652	431	735	804	95	28
ENSMUSG00000005968	Tuft1	207	107	78	72	10	84.1	267	60	154	86	0	0	527	366	503	343.43	41.89	40.06	674.04	856.41	912.66	824.56	67	3
ENSMUSG00000005973	Rcn1	2825	2644	3119	2738	2635	1625	1427	1072	1126	962	2925	3105	4003	4393	5081	5131	4299	2348	3562	3279	2899	3508	4601	2502
ENSMUSG00000005980	Dnase1	87	54	116.51	112.74	76	52	0	2.28	7	17	2	33	78	161	44	96	49	35	125.19	272	175.38	154.61	102	30
ENSMUSG00000005981	Trap1	2006	1959	1658	1397	1178	1292	1879	1462	974	1335	746	1007	1387	2430	1428	1130	1134	858	4561	4875	2968	2726	1562	1972
ENSMUSG00000005982	Naa60	1699	2009.46	1252.27	1047.95	2234.94	1388	627	1024	491	783	730.88	762	1091.86	1304.91	962.86	862.63	1151.71	917.8	985.18	1126	680.6	596.99	1421.91	1233.07
ENSMUSG00000005983	1700037C18Rik	11	40.01	32.66	40.7	4.14	0	0	63	0	101	32	56	62.59	2.21	35.19	66.13	45.17	23.32	138.24	193.53	57.91	93.49	24.78	49.81
ENSMUSG00000005986	Ankrd13d	261	414	119	396	1	174	37	49	144	93	80	31	40	0	2	30	20	31	47	63	68	76	47	0
ENSMUSG00000005994	Tyrp1	2	81	34	261	0	0	0	0	31	0	0	0	0	0	12	0	0	0	0	0	0	14	0	0
ENSMUSG00000006005	Tpr	12692.8	14015.4	13936.4	12351	12945	9330.6	6498.49	7802.84	11186.8	14468	6679.51	7464	10284	13685.2	14664.5	15509.5	8939.89	7753.31	14146.7	15878	13482.6	13631.3	7714	7902.97
ENSMUSG00000006007	Pdc	0	0	0	0	0	0	0	0	0	0	0	0	0	0	0	31	0	0	0	0	1	11	0	0
ENSMUSG00000006010	BC003331	2641	3105.56	1792.07	1597	1630.89	946	1037.95	738	730	828	1008.81	845	3063	3442.78	2079	2164	971	730.69	3144.24	3077	1714.31	1901.47	521	1161
ENSMUSG00000006014	Prg4	4.17	55.02	8.52	93	52.15	37.4	214.57	171.16	451.2	146.96	80.68	53	193	27	342.54	685.55	3.11	6	56.1	2	156.04	49.2	67	1.03
ENSMUSG00000006019	Dhx34	244	144	312	155	119	105	75	53	52	190	156	219	172	212	396	207	248	187	301	221	333	225	238	112
ENSMUSG00000006021	Kptn	401	245	286	313	163	177	96	44	53	371	153	42	214	123	230	160	144	113	227	310	164	199	194	200
ENSMUSG00000006024	Napa	3265	2238	2376	2274	1675	1355	1033	920	1644	2465	661	1163	2765	2437	1695	1890	875	849	2435	2653	1934	2197	983	879
ENSMUSG00000006050	Sra1	1066	897.46	1173.76	790.57	698.66	638.43	727	629.84	960.61	681.61	291.77	431.07	1440.24	1148.03	1487.6	1378.41	857.12	531.42	1540.8	1768.52	1310.44	1412.98	706.96	644.18
ENSMUSG00000006056	Calcoco2	0	0	0	0	0	0	0	0	0	1.64	0	0	0	126	0	0	0	0	0	0	0	0	0	0
ENSMUSG00000006057	Atp5g1	3004.09	2709.63	1475.2	1351.04	591.03	750.51	1002	1034.99	872.55	1057.29	178.99	407.64	1253.18	1088.2	1111.28	731.69	475.01	329.06	5448.01	5948.58	3778.21	3018.2	680.17	302.75
ENSMUSG00000006058	Snf8	970.28	781.04	686.54	667.37	772.19	427	458	396.54	1339.54	1011.07	385.71	701.38	695.44	780.87	1161.79	667.84	428.63	453.03	1089.85	686	595.05	796.08	354.86	391
ENSMUSG00000006095	Tbcb	3121.36	2830.93	1657.45	1350.98	931.31	882	295	579	200	118	635	453	1951.32	1726.3	1081	933.54	616.79	645	1360.13	1667.93	1112.25	1153.92	698	731
ENSMUSG00000006127	Inpp5k	1265	1026	914	1061	2326	1370	650	491	672	1270	1042	1617	1164	2231	1041	996	1074	1059	1095	1262	767	830	886	1162
ENSMUSG00000006134	Crkl	2233	2091	1428	1371	1928	1136	705	425	769	876	778	710	1333	1217	1060	979	1094	1029	1515	1446	806	1015	1457	653
ENSMUSG00000006143	Upk3bl	0	0	1	0	0	0	0	0	0	0	0	0	0	0	0	0	0	0	11	0	1	3	0	0
ENSMUSG00000006154	Eps8l1	48	52	59	14	6	0	0	1	50	32	48	2	324	297	842	487	38	73	227	375	352	219	25	15
ENSMUSG00000006169	Clint1	3060	3819	2468	2619	5390	3972	3619	3371	5081	5618	1296	2023	4181	6267	5683	4702	2750	2017	7593	8023	4694	5385	2466	1961
ENSMUSG00000006179	Prss16	21	0	0	0	0	0	30	0	1	9	0	32	49	0	0	0	8	10	0	5	26	0	21	0
ENSMUSG00000006191	Cdkal1	927.22	809	1394.05	1017.55	542.34	362	363	418.07	569	648.43	344	430	1166	1120	999.24	1263.59	601.61	315.76	2028.97	2119	1258	1280.68	256	543.34
ENSMUSG00000006200	Rhox6	0	0	0	0	0	0	0	0	0	0	0	0	0	0	0	0	0	0	0	0	0	0	0	0
ENSMUSG00000006204	5430419D17Rik	0	0	10	8	0	0	0	19	0	0	0	0	0	55	0	0	0	0	0	0	0	0	0	0
ENSMUSG00000006205	Htra1	2943	3213	3921	3256	2258	2203	131	40	257	137	4	252	9938	13669	17567	18494	868	550	1304	1594	613	670	522	368
ENSMUSG00000006215	Zbtb17	512	643	838	641	462	539	167	88	544	361	249	546	401	446	595	699	672	577	423	645	516	640	481	710
ENSMUSG00000006216	Clcnkb	5	0	2	0	0	0	0	0	0	4	0	0	0	8	0	4	0	0	4757.8	5534.57	5169.49	4200.41	263	0
ENSMUSG00000006218	Fam131c	90	146	20	8	0	0	26	0	0	3	0	0	0	0	0	0	0	0	0	1	7	8	0	0
ENSMUSG00000006219	Fblim1	393	237	154	173	72	133	265	329	364	452.87	125	126	3028	4480	3796	3617	1556	1575	2325	2289	2361	2980	781	1270
ENSMUSG00000006221	Hspb7	17.99	2.58	47.43	17.91	30.39	25.28	137.03	76.11	101.44	158.6	37.34	4.89	247.95	300.01	238.76	345.06	46.64	49.27	53.91	152.36	310.17	289.58	22.98	7.92
ENSMUSG00000006235	Epor	19	12	6	103	337	302	327	170	634	826	182	268	106	133	94	36	75	17	107	52	104	119	64	6
ENSMUSG00000006241	Ccdc159	113	13	26	61	0	0	0	0	29	0	39	0	105	3	41	9	1	5	0	17	53	46	0	1
ENSMUSG00000006262	Mob1b	2204.26	2377.12	1891.94	2042.19	1224.64	1102.82	1226.25	1012.21	1634.19	1730.42	740.64	851	2392.51	2409.21	3464.42	2248.01	864.82	755.82	3046.83	3521.17	1988.37	2228.61	872.76	857.51
ENSMUSG00000006269	Atp6v1b1	20	0	11	20	0	0	0	2	0	0	0	4	0	0	0	5	0	0	3910	4336	3201	2748	107	11
ENSMUSG00000006270	Vax1	8	0	0	0	1	0	0	0	0	0	0	0	0	0	0	0	0	0	0	0	0	0	0	0
ENSMUSG00000006273	Atp6v1b2	11721.5	11643	5681.12	5538.16	3163	3099.15	2502	2701	2790.76	3588.28	1926.14	2401.14	3654.02	4133	4898.49	4495.46	1788.01	1404	10592.7	9850	5492.54	5668.17	1650	1528
ENSMUSG00000006276	Eps15l1	2442.55	3068.08	2484.18	2784.79	4749.73	2562.32	1320.76	1530.05	1880.42	2048.72	2150.32	3800	2360	2599.02	3069.36	2279.97	3022.11	2469.13	2120.47	2908.36	2449.53	2573.27	2072.36	2660
ENSMUSG00000006281	Tep1	100	238.42	211	148.23	184.45	336.54	478	437	710	479	366.23	341	263.44	444	550	847.69	251	241	745.85	843.86	758.69	866.4	285	404
ENSMUSG00000006288	Ttc5	630	501	642	416	319	167	168	22.75	394	122	255	138	367	245	166.97	344	303.91	387.99	406	402	350	369	87	249
ENSMUSG00000006289	Osgep	856.67	722.74	1025.48	1276.74	744.67	532.12	365.2	385	573.48	835.24	413.31	365.13	1338.06	1560.23	1202.79	834.73	578.19	531.82	1476.64	1124.7	770.55	934.4	693	628.59
ENSMUSG00000006299	Aamp	3087	3557	2392.96	2377.44	3571	2487.72	1832	1165	887	1458.34	1668	2077.17	2930	3293	3430.85	2409.45	2202.69	1602.74	3642	3441	2886.39	3079.56	1407.28	1920.37
ENSMUSG00000006301	Tmbim1	610.12	679.13	1013.3	1081.51	1953.13	1082.49	565	628.03	578.83	535.32	1252.08	1820.21	2464	2363.1	3854.48	3258.52	2096.83	1675.38	938.76	940.62	975.63	1216.73	2520.97	3695.04
ENSMUSG00000006304	Arpc2	5378	5416	4740	3657	6474	4461	4164	4486	5157	6973	2908	3562	7988	9031	7056	7075	5620	3972	6838	8017	4415	4083	5693	5099
ENSMUSG00000006307	Kmt2b	918	1564	1898	1811	1951	1214	397	517	1298	2271	1772	1899	761	1119	1950	1788	1791.08	2037	1171	1210	1391	1759	1860	1505
ENSMUSG00000006310	Zbtb32	71	21	34	40	10	0	0	2	8	67	0	0	1	0	38	73	43	14	18	21	49	30	24	81
ENSMUSG00000006311	Etv2	0	0	0	0	0	0	0	0	29	0	0	0	0	0	0	0	0	0	0	0	0	0	0	0
ENSMUSG00000006313	Upk1a	0	0	10	17	1	15	0	0	53	0	0	4	21	30	15	0	0	0	95	95	44	77	0	0
ENSMUSG00000006315	Tmem147	390	262	361	250	114	198	123	117	9	262	155	181	330	183	109	75	204	99	788	965	397	327	186	257
ENSMUSG00000006333	Rps9	11657.7	8988.5	7865.25	6479.4	12446.2	8002.76	10575.4	9479	11039	10552.8	5320.59	6756.11	25927.9	29512.1	10000	10178.2	8055.92	6921.31	16200.6	16051.6	8508	7837.39	12301.1	11912.3
ENSMUSG00000006335	Tfpt	535	602	558	345	471	443	374	276	364	401	318	377	520	735	988	359	300	301	495	674	416	473	298	192
ENSMUSG00000006342	Susd2	59	152	184	112	69	92	160	96	41	175	12	0	151	252	308	115	68	83	3041	2897	1913	2176	107	158
ENSMUSG00000006344	Ggt5	206	82	78	97	0	22	30	48	165	166	25	0	9	19	123	47	2	0	173	277	228	178	103	1
ENSMUSG00000006345	Ggt1	66	9	14	9	15	0	0	1	0	3	0	0	0	0	1	10	0	0	4800	4573	3592	3314	298	272
ENSMUSG00000006356	Crip2	929	1040	599	463	2312	1441	297	375	182	181	566	792	2807	4076	1414	1080	2899	2432	800	648	340	249	1350	2128
ENSMUSG00000006360	Crip1	72	8	177	66	36	89	662	439	1414	813	174	170	2857	3645	1891	1863.13	1283	978	756	1097	712	651	589	916
ENSMUSG00000006362	Cbfa2t3	1054	1545	2061	1828	2029	1261	597	780	1178	1091	1453.17	3265.93	1841	1544	815	826	3175	2962	607	858	239	364	2708.91	3463
ENSMUSG00000006369	Fbln1	421	442	537	380	1506	866	232	4	32	44	2	0	1313	1563	2681	2473	165	155	2723	2697	2382	3448	406	153
ENSMUSG00000006373	Pgrmc1	8557	8925	5426	5569	2926	2486	3937	3871	1142	984	520	671	7340	9787	3944	3664	1608	1283	9992	9775	5768	5521	1741	2387
ENSMUSG00000006378	Gcat	179	171	53	143	0	25	321	330	31	49	10	50	41	96	78	229	33	8	487	475	359	406	9	14
ENSMUSG00000006386	Tek	728	1102	262	137	23824	18110	1713	2350	49	134	10324	15386	9812	13466	974	636	19511	17973	4172	4688	155	184	16529	25584
ENSMUSG00000006389	Mpl	0	0	2	24	0	0	164	159	78	42	21	0	106	50	0	57	22	9	0	7	1	4	0	0
ENSMUSG00000006390	Elovl1	400	423	701	480	1482	817	622	430	891	857	615	912	2515	3012	2549	1704	1306	1156	1966	1899	1044	1063	990	976
ENSMUSG00000006392	Med8	575	671	781	713	380	242	897	491	738	696	332	276	1062	982	584	825	572	388	1161	890	477	458	653	543
ENSMUSG00000006395	Hyi	158	77	129	59	14	27	306	475	46	9	21	21	230	122	244	273	95	128	211	275	285	238	305	19
ENSMUSG00000006398	Cdc20	580	458	1233	907.25	385	175	779	830	1737	1775	295	401	772	797	537.84	508	1198	952.01	557	1167	532	440	582.79	1494
ENSMUSG00000006403	Adamts4	1028	1686	1370.09	1633	762.92	837	257	143	245	175.02	968.7	2888.05	401	422	1721.11	1668	294	314	448	721	722	1039.71	1412	2006
ENSMUSG00000006411	Nectin4	34	75	39	23.09	0	0	53	100	33.01	11	0	30	59	101	111	284	2	20	47	220	130	77.08	0	0
ENSMUSG00000006412	Pfdn2	683.15	1009.18	723.57	793.62	656.31	330	311	235	535	473	316	234.84	417	517	618.57	464	561	303	820.81	641.26	561.32	698.76	456	382
ENSMUSG00000006418	Rnf114	3008	2565	2253	1974.12	3556.93	2611	1979	2091	1579	1714	1621	2194	3192	4168	2423	2090	4451	1883	3273	2712	1678	1570	5883	2775
ENSMUSG00000006423	C330007P06Rik	2614	2388.54	2148.86	2462.87	2209.43	1503.01	1175	1142.64	1818.77	1896.51	1783.47	1657.1	2964.02	3775.01	2685.1	2314.16	1678.23	1121.48	2431.33	2609.35	1680.82	1857.64	1518.95	1066.63
ENSMUSG00000006435	Neurl1a	2249	2120	228	495	121	363	27	20	53	3	62	275	97	107	413	125	109	108	78	89	106	77	0	0
ENSMUSG00000006442	Srm	1304	1023	818	850	681	526	337	461	386	280	147	522	586	582	549	388	304	282	622	644	401	542	204	429
ENSMUSG00000006445	Epha2	1	67	57.5	31	1204	1203	38	71	294.02	376.07	347	789.69	688	839.01	905.2	816.84	1459.36	1719.54	435	465	492.07	624.01	1492.1	1554
ENSMUSG00000006456	Rbm14	883	1032.95	1034.03	868.12	754.77	544.56	290.24	372.72	663.16	895.95	465.63	415.13	384.8	294.86	450.88	684.33	567.99	635.37	692.11	1146.41	610.76	847.46	825.83	454.11
ENSMUSG00000006457	Actn3	41	77	21	70	0	3	60	0	26	0	0	0	0	0	36	1	11	6	70	44	38	20	0	6
ENSMUSG00000006462	A530013C23Rik	0	23	17.04	0	0.87	0	20	2	65.16	79.78	5.26	67.01	18	0	79.94	20	54.91	29	0	0	18.07	38.37	34	0
ENSMUSG00000006463	Zdhhc24	403	366	480.99	360	319	176	290	304	318.43	403.19	309.01	213.01	339	193	100.01	100.06	210.01	111.01	363.01	305	218.15	306.02	218.02	159
ENSMUSG00000006464	Bbs1	711.14	668.68	526.85	637.01	161.83	182.01	74	33.29	285.86	407.87	91.18	177.69	170.13	15.99	256.58	221.35	35.51	71.26	344.75	303.17	288.79	374.34	164.16	6
ENSMUSG00000006469	Slc34a3	0	0	0	0	0	0	0	0	0	6	0	0	0	0	0	0	0	0	317	336	171	91	0	0
ENSMUSG00000006471	Ndor1	420.76	380.65	566.79	585.91	683.46	380	111	127	471.17	452.99	193	335	271	415.68	425.98	600.34	284	316	540.59	525.37	426.03	489.1	536	257
ENSMUSG00000006476	Nsmf	4544	4197	1444	1418	3127	2141	234	218	156	141	384	388	308	942	676	553	747	760	600	706	884	991	385	682
ENSMUSG00000006488	Prl7a1	0	0	0	0	0	0	0	0	0	0	0	0	0	0	0	0	0	0	0	0	0	0	0	0
ENSMUSG00000006490	Prl8a9	0	0	0	0	0	0	0	0	0	0	4	0	0	0	0	0	0	0	0	0	0	0	0	0
ENSMUSG00000006494	Pdk1	1297	1494	663.62	555	784	794	484	508	450.99	470.04	460	986	631	472.9	316.79	267	261	294	2111	1714	878	831	1525	837.02
ENSMUSG00000006498	Ptbp1	3022.43	3360.95	4839	4422.89	10199.8	5215.86	3721	4330.14	6885.92	6555.41	3016.91	3744.66	8362.99	8592.91	10286.5	9174.19	7907.25	7858.08	11786.5	10485	8135.76	8307.9	7058	7331.98
ENSMUSG00000006517	Mvd	907	1114	1070	893	138	301	65	34	87	171	1	126	95	157	234	176	119	228	656	413	366	400	242	4
ENSMUSG00000006519	Cyba	207	221	340	343.41	1422	919	1708	1467.03	1898.44	2307.77	456.07	450	1787	2955	1565	1149.24	532	559.16	4609.09	3972.01	2697.95	2308.08	725.2	1194
ENSMUSG00000006522	Itih3	929	879	1253	1250	34	127	13607	13678	99	263	124	27	8	66	14	34	6	15	2	0	3	12	0	0
ENSMUSG00000006526	Tmem110	575	253	317	269	629	419	207	164	233	156	184	348	1209	1663	754	1221	496	255	575	784	455	514	357	784
ENSMUSG00000006527	Sfmbt1	2777	2770	2119	2158	832	695	2076	1569	1803	2852	599	778	1887	1496	1935	1869	734	691	2788	2926	1279	1815	676	640
ENSMUSG00000006529	Itih1	3	0	0	0	0	0	3244	4336	64	31	66	0	2	0	17	32	0	0	33	1	24	19	0	0
ENSMUSG00000006538	Ihh	0	0	16	0	0	0	0	18	10	30	0	0	0	0	0	0	0	2	149	97	62	105	0	0
ENSMUSG00000006542	Prkag3	0	16.14	77.93	75.68	55.26	87.37	4.27	5.57	599.73	341.43	522.8	4.79	141.76	130.7	212.32	279.3	129.86	152.74	9.47	0	128.85	95.08	6.35	3.13
ENSMUSG00000006546	Cryba2	0	0	0	0	0	0	0	0	0	34	2	0	0	0	0	0	0	1	0	0	0	0	16	0
ENSMUSG00000006567	Atp7b	383	329	284	275	0	0	313	213	77	526	15	0	596	118	538	516	11	1	29	37	46	31	0	0
ENSMUSG00000006570	Defb2	0	0	0	0	0	0	0	0	0	0	0	0	0	0	0	0	0	0	0	2	0	6	0	0
ENSMUSG00000006574	Slc4a1	84	10	28	24	137	125	18021	16501	40399	40136	1063	1766	2020	1791	761	1296	138	123	381	534	403	483	37	1
ENSMUSG00000006575	Rundc3a	2902	2770	1641	1964	117	531	10	69	80	78	44	1	38	25	79	55	54	172	49	97	28	144	64	123
ENSMUSG00000006576	Slc4a3	2066	2044	898	1033	45	577	2	25	1	0	22	0	50	156	418	334	63	17	255	301	502	639	93	0
ENSMUSG00000006585	Cdt1	331	214	724	671	482	174	518	831	1775	2452	181	423	768	312	671	729	421	472	685	922	410	447	257	316
ENSMUSG00000006586	Runx1t1	4759	5833	1888	2353	122	175	445	401	545.03	446.02	0	10	1168	1404	2254	2117	198	173.01	374	455	485	758.01	26	32
ENSMUSG00000006587	Snai3	0	0	0	0	0	0	0	0	0	0	17	3	0	0	0	0	13	0	0	0	0	0	0	0
ENSMUSG00000006589	Aprt	808	737	606	606	1369	493	418	482	766	602	46	59	1133	1278	543	502	297	212	1473	1738	750	631	1046	432
ENSMUSG00000006599	Gtf2h1	1267	1090	1444	1193	853	789	778	984	1349	1209	611	829	1034	1338	1203	1430	795	521	1809	1610	998	1401	859	1067
ENSMUSG00000006611	Hfe	76.93	99.09	257.74	115.67	580.35	371.09	575.91	525.22	139	429.03	671.5	772.15	446.59	346.37	196.51	258.89	386.08	315.05	470.87	579.67	207.14	241.33	561.21	522.17
ENSMUSG00000006638	Abhd1	609.57	476.99	246.84	346.32	466.87	396.95	200.83	338.6	471.01	90.9	106.54	1.04	217.48	87.95	163.74	171.81	107.94	110.61	770.38	560.55	430.8	528.46	426.51	678.24
ENSMUSG00000006641	Slc5a6	810	670.12	355.01	545	2592	2443	64	156	155	51.93	18	105	243	70	216.57	235	192.22	144	1397.29	1046	492	619	83	358
ENSMUSG00000006642	Tcf23	10	2	18	0	89	46	0	0	0	0	56	0	0	0	38	9	38	7	13	31	8	15	0	0
ENSMUSG00000006649	Nphs1	118.73	9.32	114.47	246.1	1.54	0.75	36.62	39.36	117.22	44.46	12.73	0	384.26	129.31	51.9	37.7	0	23.46	736.11	1044.71	840.26	578.18	9.22	0
ENSMUSG00000006651	Aplp1	6745	8157	3731	4896	338	1009	83	32	2	1	57	104	111	263	233	190	147	89	311	273	266	266	282	25
ENSMUSG00000006673	Qrich1	5045.42	5123.05	4393.48	4104.17	3629	2683.44	1923	2562.82	3165.66	2339.01	2440.9	2542.88	3638	4697	5389.73	4739.62	2577.81	2163.67	4637.88	5091.01	3847.37	3769.98	2882	3563.23
ENSMUSG00000006675	P4htm	235	294	220	85	0	51	0	0	9	89	10	79	65	0	96	4	18	28	49	5	130	61	115	1
ENSMUSG00000006676	Usp19	2055	2366.43	2060.29	2039.75	2416	2292	911	892	1548.9	2060.94	1260.3	2401	1123	1646	2377.41	2193.86	2052.91	2005.01	2672.62	2915.69	2168.81	2522.36	2141.18	3058
ENSMUSG00000006678	Pola1	1786.85	1470.29	2267.7	1840.54	1104	782	2656.02	2340	5079.67	5885.63	626.3	919.99	2132	2814	2710.11	2228.3	1709.18	1687.14	2735.93	2096.01	1619.52	1960.54	620.18	1416.4
ENSMUSG00000006699	Cdc42	19460	18447	11735	11038	15813	11650	9529	10026	7674	9449	7845	10075	24129	28994	11646.8	13378	8572.99	6460	19798.2	21602.2	9867	9331.97	8909	10357
ENSMUSG00000006705	Pknox1	1095	1217	782	1162	504	575	214	381	306	311	391	674	1110	1666	581	590	833	650	1302	1273	772	719	362	522
ENSMUSG00000006711	D130043K22Rik	737	813	187.02	350	0	70	0	27	66	21	0	0	79	80	2	0	0	0	190	163	71	86	0	112
ENSMUSG00000006715	Gmnn	725	463	476	445	814	313	1186	1019	2257	2112	146	314	866	747	420	369	474	446	940	1101	389	376	224	551
ENSMUSG00000006717	Acot13	1160	1032	766	688	344	349	510	820	427	377	233	153	885	533	298	341	113	163	4522	3570	2415	1839	113	6
ENSMUSG00000006720	Zfp184	442	391	436	430	240	177	37	0	68	37	3	0	213	502	382	111	209	104	230	217	208	276	95	212
ENSMUSG00000006724	Cyp27b1	15	0	0	2	0	0	0	0	0	0	0	0	0	0	0	0	0	0	84	319	52	150	0	0
ENSMUSG00000006728	Cdk4	6441.68	5450.86	7490.12	6169.73	4434.92	3161.63	3614.56	2473.79	2997.36	2667.76	3210.96	4409.88	6765.53	10428.4	4112.11	3350.95	4288.31	3512.42	7681.25	7592.23	4442.44	4214.39	4432.21	4503.19
ENSMUSG00000006731	B4galnt1	1028	1380.62	562.85	610.14	15	127.14	297.78	419.93	650.64	1266.17	0	47	154.22	330.28	369.01	556	0	5	41.8	0	92.16	63.04	0	0
ENSMUSG00000006732	Mettl1	551.11	282.99	172.01	213.27	274	133.25	358	70	517.93	289.97	82	81.01	343.4	145	103.55	111	206	150.85	517	669	462.95	445.24	216	187.03
ENSMUSG00000006736	Tspan31	2126.41	1891.32	2015.36	1783.72	1685.4	1204.82	1726.67	1842.84	430.86	221.85	726.13	681.47	2634.48	3033.55	1459.37	1324.82	1084.65	557.6	3268.77	3580.8	1775.11	1846.55	1086.39	1041.01
ENSMUSG00000006740	Kif5b	19618.6	18241.7	13401.2	12307.3	18338.8	14247.2	6031.97	5408.32	5799.92	6862.91	4801.28	5272.76	17794.8	22314.6	15392.9	15107.2	8262.45	6973.01	19201.9	18050.6	11759.1	12401.6	8479.6	9496.56
ENSMUSG00000006763	Saal1	465	781	871	729.2	325	143	427.85	434	299.97	408.02	159	357	458	584	376.33	447	236.51	216	844	562	343.02	485	309	532
ENSMUSG00000006764	Tph2	52	103	26	52	0	0	0	0	0	5	0	0	0	0	0	0	20	0	0	0	5	14	0	0
ENSMUSG00000006777	Krt23	0	0	0	0	0	0	141	125	56	56	0	0	267	594	664	562	0	28	178	59	89	55	17	0
ENSMUSG00000006782	Cnp	7103.28	8640	6846.21	8133.66	744.13	1474	903.15	658	321.35	711.76	1096.5	974.92	665	599.38	313.05	248.86	828.61	417.74	562	357.91	223.05	227.17	528	665
ENSMUSG00000006784	Ttc25	108.79	28.59	139.77	168.19	0	43	0	7	66.48	150.63	3.79	93.5	0	73.16	173.2	76.51	29.38	34.02	4.59	48	78.16	34.72	0	0
ENSMUSG00000006800	Sulf2	5393	7528	3932	4803	136	175.06	339	399	268.24	247	84	143	1171	705	1149.38	1294.72	180	177	2482	3482	1617.78	1714	4353.02	5848.9
ENSMUSG00000006818	Sod2	5330.61	5063.09	2285.77	2273.96	1031.88	1195.71	1564.71	1224.95	1552.26	1829.53	402.56	857.81	1899.88	2401.99	2279.25	2002.26	911.29	676.74	6784.84	7336.53	3446.09	3123.15	864.07	892.85
ENSMUSG00000006850	Tmco6	172	40	100	91	42	31	73	27	172	148	64	25	114	98	34	107	43	54	42	40	41	96	123	132
ENSMUSG00000006906	Stambp	611.16	789	536.15	650.64	283	197	203	376	382.7	377.75	193	274.34	436	830	572.8	435.03	189.33	237.25	655	716.67	306	387.2	525	160
ENSMUSG00000006920	Ezh1	828	1359	1125	1070	2154	1605	589	786	981	1186	1182	1282	1470	1479	1139	877	1121	1125	2007	2039	1426	1570	887	812
ENSMUSG00000006930	Hap1	2788	3081	1572	1854	97	264	1	9	0	85	130	157	59	66	184	85	139	171	334	403	356	402	268	81
ENSMUSG00000006931	P3h4	279	318	219	344	523	214	93	70	8	78	1	91	651	762	363	666	247	174	442	706	425	543	292	274
ENSMUSG00000006932	Ctnnb1	34287.5	32818	18180.6	17213	41241	32468	5703.86	6621.74	4022.03	4021.58	11481.7	13771.5	26902	33527	19661.6	15155.8	20514.2	19637.5	34410	31410.1	16039.1	15184.9	27102	31936.6
ENSMUSG00000006941	Eif1b	2697	2315	1620	1395	707	502	453	410	599	780	290	120	1108	1106	785	536	595	373	782	1234	640	558	791	434
ENSMUSG00000006948	Klk4	0	0	14	0	0	0	0	0	0	0	0	0	0	0	0	0	0	0	0	0	0	0	0	0
ENSMUSG00000006958	Chrd	188.07	263	706	769	6	27	0	0	0	0	0	0	9	0	119	77	11	7	55	20	57	48	0	0
ENSMUSG00000006998	Psmd2	9642.77	10370	7912	7415.67	6848	5234	3141	2919.87	3555	3516	2354	2450	6079	7990.85	5591.89	5002.89	4642	3111	8571	7458.87	5290.27	5050.99	3496.15	4126
ENSMUSG00000007021	Syngr3	1553	1485	603	451	3	462	0	0	0	1	0	43	0	0	1	0	0	0	12	0	6	0	0	0
ENSMUSG00000007029	Vars	1091	1020	990	1028	953	572	539	309	680	619	491	538	490	607	655	759	905	628	968	1237	607	931	770	887
ENSMUSG00000007030	Vwa7	27	9.29	82.73	35.95	20.17	14.72	4.25	7.35	8.88	93.98	209.9	346.33	0	27	16.15	24.39	103.83	125.32	58.01	23.37	38.98	72.1	7.04	32.07
ENSMUSG00000007033	Hspa1l	56.34	85.88	53.97	54.08	5.67	0	0	0	7.6	0	0	45.15	0	48.19	0	2.2	0	6.47	32.74	29.19	15.42	73.76	144.07	70.78
ENSMUSG00000007034	Slc44a4	0	1	2	0	0	0	0	3	8	56	30	13	5	0	128	107	16	28	832	1046	583	489	113	0
ENSMUSG00000007035	Msh5	11	116	88	165	68	56	51	2	135	165	116	9	53	102	65	47	76	145	69	72	23	150	0	92
ENSMUSG00000007036	Abhd16a	950	874	992	1252	806	802	289	496	666	562	518	773	872	1148	693	579	726	767	1113	1328	927	985	923	536
ENSMUSG00000007038	Neu1	667	705	740	905	848	803	640	579	1319	2301	632	607	1132	1019	908	1152	420	302	4446	4394	2934	3117	1028	750
ENSMUSG00000007039	Ddah2	3756	3755	4086	4090	2213	1957	446	320	104	321	2692	3408	3410	4525	1269	1132	6141	5156	1992	1918	953	1232	3545	3809
ENSMUSG00000007041	Clic1	1460	1320.59	2297.17	1259.45	4149.05	2513	2091.85	1836.91	1892.39	2728.49	2748.46	3576.61	5045	6104	2837.39	2057	3830.64	2516.78	3836	3236.09	1774.02	1617.2	4206.14	4557.57
ENSMUSG00000007050	Lsm2	651.04	638.75	936.54	754.1	702.06	329	483.57	525.03	530.87	515.66	269	425.67	482	319	276.94	335.24	218.02	219.09	509.08	713	430.75	383.48	324.02	196.07
ENSMUSG00000007080	Pole	614	698	1252.05	1425.28	827.28	258	538.96	625	2805.66	2523.82	443.99	839.14	658.22	873.87	1829.98	1199.53	1618.59	1372.71	926	861.14	1080.19	972.88	786.36	1258.62
ENSMUSG00000007097	Atp1a2	32707.1	33670.7	27254.9	22983.5	943.97	3685.03	113.4	85.71	635.24	427.77	96.15	31.61	1673.49	1866.74	3091.11	2747.11	166.5	272.81	656.97	666.32	924.88	1238.25	19.67	91.79
ENSMUSG00000007107	Atp1a4	30.15	3.01	26.05	18.04	0	0	0	0	0	0	0	0	0	0	106.37	16	0	7	11	0	54.3	58.26	0	0
ENSMUSG00000007122	Casq1	87	6	8	6	5	88	22	0	0	10	0	31	25	312	126.44	74	49	77	24	2	23	79	0	99
ENSMUSG00000007207	Stx1a	1966	1703	538	409	1467	608	8	0	0	35	82	120	62	246	208	154	133	146	34	63	94	176	13	131
ENSMUSG00000007209	Ceacam9	0	0	0	12	0	0	0	0	60	16	0	0	0	0	9	0	3	0	0	0	0	0	0	0
ENSMUSG00000007216	Zfp775	383	294	274	337	236	110	34	0	4	0	94	104	44	128	188	120	174	218.07	332	295	150	257	103	34
ENSMUSG00000007279	Scube2	449	576	715	811	46	210	85	0	76	2	0	4	3399	3964	4108	3364	187	70	248	184	263	259	0	1
ENSMUSG00000007338	Mrpl49	588	687	542	643	746	545	347	453	441	447	140	292	994	856	368	349	445	395	1043	1055	582	518	380	439
ENSMUSG00000007379	Dennd2c	81	122.63	98.06	38.36	1360	619.49	427.63	353	669.08	764.15	440.49	682	361	268.13	603.79	231.66	600.14	511.46	183	161	128.61	159.18	532	261.24
ENSMUSG00000007411	Mark3	3695.03	4197	4064.63	3645.92	3837.33	2559.01	560	735.02	1899.57	1842.04	1876	2442.1	2330.18	2510.02	3181.65	2888.94	2300.04	1921.08	3630.04	3702.17	3087.88	3442.27	1423.13	3019.12
ENSMUSG00000007415	Gatad1	5078.1	4266.88	2725.35	2140.1	2473.66	2486.63	1641	1333	1262	1097	786.81	1154	3472	2822.03	1732.94	2275	1394.08	1613.54	4966.52	4279.07	2267.56	1963.69	1255	1213
ENSMUSG00000007440	Pcdha11	462.11	751.9	277.36	325.36	99.74	247.22	0	0	0	0	0	0	174.6	23.13	154.2	39.8	0	4.42	49.67	0	0	17.01	0	0
ENSMUSG00000007457	2310003L06Rik	0	0	0	0	0	0	0	0	0	0	0	0	0	0	0	0	0	3	0	0	0	0	0	0
ENSMUSG00000007458	M6pr	4344	3654	4065	4130	8725	5434	4712	4542	4473	5401	2076	2728	8154	9465	7088	7238.58	2234	1962	11112	11293	6499	5910	2429	1900
ENSMUSG00000007476	Lrrc8a	1021.54	1703	854.54	719.49	2784	2443	544	676	194.98	501	1656.38	2086.99	1364	1392.12	1099.96	756.5	2387	2546	1603.7	1578	702.79	662.12	2609	4115
ENSMUSG00000007480	Mc5r	71	104	22	108	8	3	0	0	0	0	41	0	0	97	7	9	0	26	0	45	0	20	0	0
ENSMUSG00000007564	Ppp2r1a	6155	6385	3050	3155	2389	2611	1172	780	1142	1937	982	1290	2398	2920	2001	1885	2975	1964	3452	3110	1796	2485	1837	3579
ENSMUSG00000007570	Fance	143.59	101.04	177.08	116.63	227.84	166	54	128.73	75.54	16	160.08	59	223	107	150.59	313.7	129	217.05	232.09	186.07	162.07	188.22	326	234
ENSMUSG00000007589	Tinf2	420	256	390	389	446	163	275	170	507	422	74	116	430	300	208	338	265	274	223	516	299	308	226	432
ENSMUSG00000007591	Tssk4	18	12	15	0	46	0	0	0	16	4	7	28	11	44	0	20	1	26	22	25	10	10	49	0
ENSMUSG00000007594	Hapln4	191	145	2	16	64	449	0	19	44	0	12	0	0	0	0	0	0	1	0	1	0	0	0	0
ENSMUSG00000007603	Dus3l	457	476	365	540	298	252	149	45	87	153	211	172	275	317	159	340	350	224	397	287	261	455	298	394
ENSMUSG00000007610	Gtpbp3	111	129.4	81.04	188.09	179.01	302.12	129.03	16.03	194.76	78.81	110	146.26	196	49	137.31	114.44	305.02	281.09	246.08	109.96	56.08	157.01	172.03	252
ENSMUSG00000007613	Tgfbr1	3971.06	3632.82	3639.76	3654.74	1851.17	1177.29	1635.97	1179	1240.95	1275.4	624.77	1094.15	3827	4657	5110.33	5019.02	1231.11	1080.5	7193.18	7366.33	4436.85	4372.75	1385.4	1749.6
ENSMUSG00000007617	Homer1	7487	7678	3275	3492	1899	930	393	479	750.01	750	195	288	1118	929	2600.01	2327	357.05	271	1141	1513	1076	1385.01	493	620
ENSMUSG00000007646	Rad51c	238.34	173.95	374.05	225.45	292.31	264.56	127	176	439.57	112.52	182.63	239.16	148.42	196.18	145.07	130.46	157.13	87.55	179	293.7	93.83	171.95	113.08	118.05
ENSMUSG00000007653	Gabrb2	3763	4333	982	1322	33	1188	2	0	5	7	0	0	0	33	59	1	0	4	37	34	15	21	1	1
ENSMUSG00000007655	Cav1	1229	1478	792	794	9643	9622	442	305	208	359	619	952	30009	39638	7894	6181	38352	32221	3987	4098	1369	1392	2836	6106
ENSMUSG00000007656	Arpp19	8841	9093	4901	4834	2960	1639	1476	1991	1577	2193	1029	1417	4915	5055	3653	3361	1592	1395	8207	6762	4004	3801	2404	2657
ENSMUSG00000007659	Bcl2l1	1330	1269	1265	1230	1274	1023	1269	1600	2149	2550	768	1097	1422	1841	1292	932	1108	1147	1089	1401	889	919	2215	1134
ENSMUSG00000007670	Khsrp	5359	5272	3837	4086	4603	3750	2500	1981	4333	3899	2238	2398	2581	3377	4078	4142	3842	2812	4536	4890	3630	4017	2351	3988
ENSMUSG00000007682	Dio2	2573	2524	1919.92	1217	146	175	0	95	17	176	0	0	145	125	34	115	17	0	169	91	99	64	0	0
ENSMUSG00000007721	Ccdc124	967	1216	736	757	814	591	229	418	198	467	394	578	590	687	596	515	853	468	647	385	496	400	362	571
ENSMUSG00000007739	Cct4	14293	11679	9689	8454	7065	4415	6960	6977	6208	7783	2038	3351.99	16281	18208	8338	7493	4479	3440	15764	15135	8287	7934	5586	6933
ENSMUSG00000007777	0610009B22Rik	684	637	316.64	413.03	181	223	425	201	111	224	122	106	614	412	242	163	171	50	809	977.11	377.96	405	153	170
ENSMUSG00000007783	Cpt1c	938.08	1033	1074.68	972.26	45	120	17	89	145.74	156.88	103	217.75	208	104.03	541.5	295	20	86.56	57	219	277.46	410.17	239	187
ENSMUSG00000007805	Twist2	0	8	0	19	0	0	42	17	10	27	0	0	78	89.57	176	84.69	5.5	0	25	47	67	114.61	0	0
ENSMUSG00000007812	Zfp655	1750	1551	2117	1599	890	756	1181	833	1748	2229	858	761	1664	1598	3128	2696	507	573	2197	2619	2091	2042	479	888
ENSMUSG00000007815	Rhoa	12545.6	11505.3	9855.89	9397.37	24380.9	17080.8	8403.69	8107.26	10995.6	10008.2	8423.59	9645.83	27241	33429.6	16751.4	15493.8	14425	12750.7	19018.6	18202.7	11523.5	11073	14980.1	17693.1
ENSMUSG00000007817	Zmiz1	12463	13819	9203.98	10438.3	13260.8	9257	2462	2324	2707	2841	6692.64	9683.29	5693	6524	8682.62	7872.88	8746.59	8675.95	8969	11213	8207.7	8413.43	8215.89	13493
ENSMUSG00000007827	Ankrd26	1433	1094	1887	1231	713	311	553	384	486	680	261	678	828	323	891	741	581	506	1433	668	1058	923	477	398
ENSMUSG00000007833	Aldh16a1	173.67	201	362.82	190.05	415.34	418	303	187.74	286.16	702.08	363	363	372.67	497.05	322.56	517	202.25	177.42	715.67	487	572.09	657.84	305	683
ENSMUSG00000007836	Hnrnpa0	4303	3909	4708	4214	3805	2474	1406	1121	2260	2000	1548	1928	2179	2429	2687	3359	2529	1978	3459	3604	2707	2958	3471	2921
ENSMUSG00000007837	Prrg2	102	120	92	86	453	342	181	148	141	143	152	189	394	304	214	99	171	233	476	393	355	375	400	187
ENSMUSG00000007850	Hnrnph1	16089.8	14899.8	24428.2	24441	8460.78	4836	4000	3595.72	15215.6	16660.2	3862	5501	10070	12674	26483.6	23363.2	8861.71	8253.95	9616.97	9276.99	15831.2	17944.7	9501	8880.89
ENSMUSG00000007867	Ift43	226	206	405	310	244	148	97	81	52	92	192	318	874	1014	880	597	224	255	387	709	474	350	23	35
ENSMUSG00000007872	Id3	5983	5473	7754	4785	7710	5112	4414	3887	3118	3164	10055	10616	12685	14235	12490	10003	8598	5952	9183	11043	7793	9619	6131	6364
ENSMUSG00000007877	Tcap	0	6	0	0	0	0	0	0	0	0	0	0	0	85	0	2	0	0	0	0	99	71	0	0
ENSMUSG00000007880	Arid1a	7592	9806.04	7459	7870.04	7314	6581	2394	2705	5702.01	6505.78	4612	5641	4261	4413	7880.8	7613	8712	8497.17	6888	7967	5844.29	6746.07	6225	8289
ENSMUSG00000007888	Crlf1	47	57	30	57	0	0	0	0	0	0	0	15	625	676	472	268	34	49	0	1	0	12	0	0
ENSMUSG00000007891	Ctsd	2803.31	3313.27	3891.63	2766.17	1368	1054.58	2113.1	1806.12	2191	2983.97	3110	2879.7	2700.11	4553.69	3399.89	3168.97	1256.66	1346	3812.25	4229.6	2739.95	2932.21	2352	1867.81
ENSMUSG00000007892	Rplp1	10237.5	8703.46	4669.16	3748.17	5704.28	3431.14	6904.28	6498.98	8398.62	8591.94	2702.3	3564.58	12332.6	13744.1	5362.83	5172.34	2666.21	2234.48	10114.2	9410.53	5987.82	5567.4	4613.91	4118.22
ENSMUSG00000007907	Cabs1	0	0	0	0	0	0	0	0	0	0	0	0	0	0	0	0	0	0	0	0	0	0	0	0
ENSMUSG00000007908	Hmgcll1	1022	1142	561.21	588.97	56	97	92	36	0	358	1	0	264.99	124	28	55	24	4	58	48	89	10	0	0
ENSMUSG00000007944	Ttc9b	978.72	1064.75	566.26	443.57	22	67	0	0	0	0	21	0	0	0	25.45	0	0	0	0	0	7.8	9.99	0	0
ENSMUSG00000007946	Phox2a	0	0	0	0	1	0	0	0	1	0	20	0	0	0	1	38	62	0	0	0	0	0	73	9
ENSMUSG00000007950	Abhd8	2535.37	2610.59	1102.53	786.91	459.19	744.27	99	286	231.33	298.63	201.94	208.52	328	653.92	468.39	361.87	157.44	241.53	440.6	335	280.62	270.11	271.87	259.58
ENSMUSG00000007987	Ift22	933	1112	895	774	313	231	260	99	74	117	190	255	334	229	371	165	45	156	419	728	415	390	86	144
ENSMUSG00000007989	Fzd3	16742.2	18399	10994	10030.8	1110	815.01	11	124	240.01	115.96	10	32	1414.6	1470	2072	1618	326.21	323.29	3056.18	2758	1954	1965.2	213	349
ENSMUSG00000008028	1700008O03Rik	23.52	98.06	35.71	80.07	0	0	1.9	0	16.69	12.64	0	0	0	0	2.08	43.98	0	5.19	2.11	0	81.68	2	0	146.06
ENSMUSG00000008035	Mid1ip1	3680	3697	2990	2473	270	493	696	799	834	1120	147	120	2855	3212	3062	2397	1513	1446	1494	1655	1046	1182	809	1004
ENSMUSG00000008036	Ap2s1	1482	1377	821	632	716	916	962	527	324	595	1291	1413	746	903	520	426	515	478	943	1159	548	444	531	288
ENSMUSG00000008090	Fgfrl1	593	508	504	566	116	191	99	127	89	191	0	28	530	626	524	536	225	232	565	558	422	475	246	96
ENSMUSG00000008129	4930432K21Rik	18	8	40	27	31	3	0	0	0	0	0	0	1	0	0	24	0	2	1	4	13	33	0	0
ENSMUSG00000008136	Fhl2	414	459	222	218	0	21	100	109	490	154	0	0	484	833	875	947	30	74	2337	2479	2032	3058	94	146
ENSMUSG00000008140	Emc10	2239	1994	1450	1385	1090	775	570	687	599	418	540	499	1409	1309	966	792	462	629	1792	1756	1275	1036	501	618
ENSMUSG00000008153	Clstn3	3312	5425	1218	2163	135	4517	0	40	87	20	0	17	1	1	7	3	1	0	58	32	87	23	0	2
ENSMUSG00000008167	Fbxw9	1126	1044.5	681	411	563	492	245	192	76	138	280	202	653	469	508	386	329	323	904	814	688	505.74	500	515
ENSMUSG00000008193	Spib	0	0	0	16.49	0	0	324	85.85	197.11	580.15	36	18.01	8.01	27	156.09	47.06	17.38	5	26.04	0	26.02	14.6	80	1.58
ENSMUSG00000008200	Fnbp4	1783	1974	3496	3372	2684	1525	958	855	3943	4569	1258	2826	1161	1140	4106	4345	2681	2294	1830	1588	3296	3770	2566	2998
ENSMUSG00000008206	Cers4	2330.77	2926.42	2179.93	2555.55	1974.39	1447.94	644.55	513.31	835.61	931.85	1647.57	1394.4	2530.07	2654.08	2254.21	1960.72	1798.25	1646.61	1577.26	1403.02	1292.19	1350.1	1317.09	1932.91
ENSMUSG00000008226	Scrn3	734	210	318	256	254	156	742	626	1145	1271	178	121	398	596	779	386	65	131	1297	1107	690	545	59	135
ENSMUSG00000008301	Phax	2508	2330.01	1960	1739.87	1483.3	1106	809	471	626	726	766	722	1303	2045.63	1062.52	1347	637	699	1813	1826	885	1119	775.89	1935
ENSMUSG00000008305	Tle1	2032.01	1800.03	2845.61	2438.52	2608.75	1623.67	542.03	370.04	454.88	248.91	989	1923.14	1881	2293	1734	1605	1914.08	1952.46	1508.07	1511	1540	2382.09	636	1022
ENSMUSG00000008307	1700109H08Rik	0	76.58	138.26	88	16	0	0	17.85	195.01	150.53	31.01	155	48.17	5.12	181.01	180.72	19	14	27	62	66.72	167.84	36	0
ENSMUSG00000008318	Relt	69	113.03	65	90	33	120	409	330	695	528	103	69	71	78	185	116	152	28	11	56	103	79	1	5
ENSMUSG00000008333	Snrpb2	2085.11	1907.65	1738.35	1699.64	1893.03	797.03	1291.73	861.46	932	1221.81	456.42	391	2515.77	3332.31	1627.34	1399.62	1075.55	600.29	2448.37	2431.6	1287.31	1099.63	1510.52	654.99
ENSMUSG00000008348	Ubc	15824	16699	15652.8	14255.2	14749.4	12557.7	7990.44	7715.45	13025.9	13435.2	4986.54	8465.49	19750.2	25749.1	32443.3	30697	11706	9327.28	24910.4	24189.3	27994.3	24093.8	12653.2	15099.8
ENSMUSG00000008373	Prpf31	1552.83	1785	1300.19	1266	1133	792	571	537	1090	1466.78	434	768	1237	1102	663	775.24	828	772	904	1367	839.37	998.69	1187	1066.48
ENSMUSG00000008384	Sertad1	66	38	78	56	320	223	57	136	177	449	176	200	893	1041	1190	881	645	692	470	352	240	234	642	670
ENSMUSG00000008393	Carhsp1	2604.03	2874	2892	2530.38	1644	1416	2893	2623	3513	3938	1434.49	2171	3590	5125	1867	1534	3169	2379.29	2242	2263	981	989	3011	4366
ENSMUSG00000008398	Elk3	870.77	886.51	835.94	734.95	11367.1	7726.87	2278	2682.78	583	669.67	11300.7	14949.9	6063	7310	2061.32	1993.26	12825	12094.8	3308.89	3480.52	728.91	1254.55	12549.4	15405
ENSMUSG00000008429	Herpud2	2013	2685	2140	1641	1438	1065	1032	934	1570	1526	560	864	2372	2549	1749	1903	964	704	2838	2069	1535	1746	599	1038
ENSMUSG00000008435	Rdh13	564	676	450	627	316	284	64	59	23	293.64	75	146	305	402	501	488.05	261.28	205	736	695	459	688	277	411
ENSMUSG00000008438	Adam21	80	66	28	36	17	0	0	5	10	1	0	0	0	0	5	0	0	0	0	0	13	0	2	0
ENSMUSG00000008450	Nutf2	810.1	1147.96	68.9	118.14	26.05	37.41	0	43	97.17	9	0	0	9.44	87.14	108.47	6.32	102.58	102.71	179.11	3	190.58	29.98	69.73	13.36
ENSMUSG00000008461	Fut1	0	0	1	0	45	0	1	0	0	0	45	84	0	0	0	0	64.04	2	0	39	0	1	0	0
ENSMUSG00000008475	Arpc5	6753	6586	3209.66	3165.63	4111	2335	3702.84	5045	5087.81	6057.12	1888	2225	9740.39	10337.5	4552.76	3863.19	2706	2056	7347	5890	2890.03	3132	3430	3099
ENSMUSG00000008482	Rnf151	0	9	0	0	1	24	0	0	0	18	36	39	0	0	0	29	32	1	0	0	23	34	0	46
ENSMUSG00000008489	Elavl2	7872	8865	7057	6960	48	546	2	0	8	2	42	50	35	54	9	9	113	41	2	4	15	30	0	0
ENSMUSG00000008496	Pou2f2	1356.27	1260.01	715.72	1173.21	159.51	47.63	220.2	169.71	1067.76	1045.3	383.72	294.52	298.72	300.91	901.71	343.66	189.68	255.23	74.44	90.74	219.92	218.37	23.48	98.42
ENSMUSG00000008540	Mgst1	1072	842	971	1159	78	154	6787	7846	1208	1421	151	187	3634	3884	2195	1855	250	121	2777	2498	1285	954	422	5
ENSMUSG00000008575	Nfib	51144	52235	58817	58170	16885	11230	5218	5988	3462	2716	7773	10415	33552	36733	48524	49345	18832	17532	9781	10481	5090	5460	7872	10498
ENSMUSG00000008590	Htr3b	0	0	1	0	0	0	0	0	0	1	0	0	0	0	0	0	0	0	0	3	6	0	0	0
ENSMUSG00000008601	Rab25	62	32	3	31	0	1	34	0	37	4	14	0	200	276	166	119	7	26	297	161	164	145	0	33
ENSMUSG00000008604	Ubqln4	1261	1134	890	1028	571	487	290	366	540	460	400	466	584	414	453	521	653	720	1256	1143	819	756	678	237
ENSMUSG00000008658	Rbfox1	5436	7137	1583	1898	125	349	0	11	0	0	1	0	241	562	521	885	24	11	65	53	87	16	0	0
ENSMUSG00000008668	Rps18	314.28	232.97	308.4	491.69	332.67	129.48	320.35	168.89	413.22	752.14	214.71	338.93	253.77	744.08	463.05	577.99	170.46	222.59	461.6	479.4	477.67	506.22	281.1	228.31
ENSMUSG00000008682	Rpl10	7079.87	6034.36	5190.61	5308.6	3859.21	2075.61	3723.91	3300.92	5473.45	4365.71	1063.71	1493.46	21602.7	20378.5	12040.6	9321.74	2455.19	2028.29	12043.6	12758.2	7347.51	5906.45	2877.79	2510.75
ENSMUSG00000008683	Rps15a	3041.03	2386.7	2082.99	2189.67	1980.48	1164.52	1746.86	1370.94	2930.03	2862.72	1027.44	1081.63	3302.55	4568.92	2474.9	2262.38	1666.29	1190.59	1889.91	2760.17	2415.79	1815	3234.24	2129.55
ENSMUSG00000008690	Ncaph2	3062.48	2792.31	2972.39	2806.57	2552.13	2268.77	1968.77	2053.54	3063	3710	1609	1851.71	2941.3	3335.46	2545.51	2004.9	2352.26	2080.87	2989.03	2892.3	2287.81	2011.35	1730.34	2405
ENSMUSG00000008730	Hipk1	8239.66	8784	6590.49	6269.01	9887.34	7150.01	8733.52	8868	16883	16930.5	3296.05	5055.02	9205.55	10379	9617.07	8843.27	5823.01	6267.34	9716.7	9194.47	5435.23	6117.41	5476.98	6893.01
ENSMUSG00000008734	Gprc5b	2199.63	1805.89	2187.83	1506.95	357.38	1165.28	163.21	8	5	48	53	132.75	551	532	1005.16	552.83	106.55	115.58	1153.55	968.89	629.08	565.39	708.7	1500.92
ENSMUSG00000008763	Man1a2	5273	5830	4198	3081	2635	3376	1117	1015	1176	1854	777	1416	3714	4241	3676	3794	1793	1483	5955	6260	3613	4461	2447	1783
ENSMUSG00000008789	Ceacam5	0	0	16	7	0	0	0	0	0	0	0	0	0	0	1	0	0	0	0	0	16	0	0	0
ENSMUSG00000008813	Tppp2	0	0	0	0	0	0	0	0	0	2	0	0	0	0	0	0	0	0	0	0	0	0	0	0
ENSMUSG00000008822	Acyp1	319	278	224	427	208	110	146	274	236	50	105	31	549	260	111	164	65	65	478	581	394	219	122	322
ENSMUSG00000008843	Cldn13	0	0	0	0	0	0	667	1009	1368	1780	33	0	0	0	0	25	0	0	0	0	0	0	0	0
ENSMUSG00000008845	Cd163	63	167	249	330.57	0	0	254	654	389	234	0	0	86	57	171	155.05	0	0	188	264.03	128.69	134.25	0	0
ENSMUSG00000008855	Hdac5	2100.98	2019	1045.05	1347	1038	1199	435	477	750	623.35	457.01	1100	923	1192	2029	1925	955	839	749	1145	1015	903	1337	1554
ENSMUSG00000008859	Rala	8842	8856	5648	4431	4395	3192	1281	996	1229	717	915	877	5045	5434	3375	2955	2385	1501	4399	4633	2341	2319	2083	3039
ENSMUSG00000008874	Clec3a	0	0	0	0	0	0	0	0	0	0	0	0	0	0	0	0	0	0	0	0	0	0	0	0
ENSMUSG00000008892	Vdac3	12351	13716.8	8805	7570	4809	3467	3628	3811	3105.63	3388.43	1605.95	2117.75	9146.59	10799.7	4395	3657	4590	3360	9180	9382.35	5633.05	4476.67	3296	3598
ENSMUSG00000008932	Slc1a7	0	8.3	0	12.02	0	23.18	0	0	44.31	5.24	0	0	0	0	1	1.07	2.01	0	0	0	4.12	7.99	4.98	0
ENSMUSG00000008958	Vps72	1369	1324	1383	1407.97	2561.22	1388	497	508	450.49	603.87	580.15	1117.29	2069.01	1973.58	1101.46	736.52	1275.23	1073.02	1181.28	1229.01	1013.97	1204.54	1097.99	1360.07
ENSMUSG00000008976	Gabpa	3311	3914.7	3317.3	3379	5655.92	3948.04	2108.59	1833.43	2524	2787	1718	2092.97	4709.23	6691.97	4501.71	4028.95	2379.23	2430.22	6775.76	5851.6	3757.39	3236.3	3053	4510.76
ENSMUSG00000008999	Bmp7	836	968.97	914	836.07	60.03	154	87	0	165.28	5.97	1	0	127	137	87	31.55	0	6	2875	2939	1838.03	1644.01	43	14.01
ENSMUSG00000009013	Dynll1	3004.63	2508.08	2198.05	2485.16	1504.37	1194.61	669.39	835.81	1172.4	1045.79	511.19	879.79	1926.51	3025.89	1752.49	1584.76	1616.69	1343.06	1539.52	2167.56	1717.51	1428.29	1793.3	1248.9
ENSMUSG00000009030	Pdcl	3388	3171	2541	2128	2762	1730	1398	1044	1234	1117	1582	1588	4365	5009	2484	2335	1334	1382	4745	4343	2497	2056	2142	3037
ENSMUSG00000009035	Tmem184b	898	945	688	815	4567	3692	370	523	371	398	1225	1533	1537	2213	2062	1713	2707	2295	1405	1102	796	1000	2080	1907
ENSMUSG00000009047	Gm5965	0	0	0	0	0	0	0	0	0	0	0	0	0	0	0	0	0	0	0	0	1	0	0	0
ENSMUSG00000009070	Rsph14	0	0	0	22.01	0	0	0	0	1	45.01	0	0	7	26	6	0	0	0	0	0	0	7	0	0
ENSMUSG00000009073	Nf2	9022.41	9051	4636.04	4097.05	5214	4510	1054.01	1453	1206.78	1682.32	2049.07	2095.16	3445	3582	3202.23	3516.25	2921.87	2423.05	5064	4503.01	3591.83	4345.06	2283	3493.05
ENSMUSG00000009075	Cabp7	55.37	171.29	72.88	42.59	0	67.36	0	0	0	0	0	0	0	0	0	44.04	0	0	2.14	0	26.19	26.62	25	0
ENSMUSG00000009076	Zmat5	82.63	277.71	120.12	65.41	173	106.64	23	18	94	68	7	3	120	93	110	70.96	37	25	57.86	150	146.81	130.38	141	13
ENSMUSG00000009079	Ewsr1	7585.24	7830.4	12125.2	11681.4	10397.7	6683.48	4630.96	4192.66	9663.4	11441.3	4346	6441.3	8153.71	8445.56	13397.3	11823.2	8562.93	7598.47	8500.57	7797.45	11697.6	13232.7	9034.78	7968
ENSMUSG00000009090	Ap1b1	2486	3045	1935	1650	2328	2291	2966	3565	2397	2646	5948	7876	1381	2071	1816	1461	1787	1540	4079	4386	2507	2794	2193	2298
ENSMUSG00000009092	Derl3	31	63	45	7	1	0	0	45	52	68	18	0	0	6	4	53	0	15	8	3	52	124	99	9
ENSMUSG00000009093	Gstt4	0	0	0	0	0	0	0	0	15	0	7	0	0	0	0	0	0	0	0	0	0	0	0	0
ENSMUSG00000009097	Tbx1	15	38	0	0	532	249	0	0	0	0	0	0	0	0	22	0	0	0	0	0	0	0	0	0
ENSMUSG00000009108	Gnat2	40	0	3	14	0	0	0	4	47	106	0	0	0	0	6	0	0	29	29	0	22	0	8	0
ENSMUSG00000009112	Bcl2l13	3627.36	3400.48	2472.73	2378.33	2049.37	1962.7	1397.77	1575.02	2708.34	2220.42	606.87	1295.79	1564.72	2259.53	1517.21	1501.89	1158.27	958.2	2882.32	2543.02	1167.76	1439.53	984	2360.25
ENSMUSG00000009114	2610028H24Rik	0	0	0	0	0	0	31.42	0	0	0	0	64	132	78.52	93.08	138.6	0	11.73	0	3.47	0	0	10.12	1
ENSMUSG00000009115	Spatc1l	0	0	0	0	0	0	0	0	0	0	0	0	0	0	0	0	0	0	0	0	0	0	0	0
ENSMUSG00000009145	Dqx1	2	0	58.27	42.8	1.05	0.38	42.15	135.76	133.4	45.24	92.49	109.18	49	0	71.74	74.67	14.15	5.02	156.04	120.01	181.26	164.16	33.01	0
ENSMUSG00000009185	Ccl8	0	0	0	18	0	0	0	0	0	0	0	0	38	0	0	0	0	0	21	36	15	9	0	0
ENSMUSG00000009207	Lnpk	1823	2015	1564	1696	229	378	284	484	1264.13	1899	128	146	666	388	1007	791	164	108	516	419	671	704	161	173
ENSMUSG00000009210	Prr29	0	0	20	8	8	26	0	0	0	0	23	54	3	0	0	2	103	69	27	0	0	0	72	173
ENSMUSG00000009214	Mymk	0	8	0	0	0	0	0	0	0	0	0	0	0	0	0	0	0	0	0	0	0	0	0	0
ENSMUSG00000009216	Fam163b	2206	1744	601	227	41	35	0	1	12	0	0	39	0	1	13	63	2	0	1	7	0	12	1	0
ENSMUSG00000009246	Trpm5	0	0	12	2	41	57	0	0	60	60	78.01	92	0	0	16	71	80.28	132.44	74	44	55	29	193.36	23
ENSMUSG00000009248	Ascl2	0	13	0	4	0	0	0	0	0	7	9	0	18	0	21	0	0	0	64	0	0	1	0	0
ENSMUSG00000009281	Rarres2	359.45	169.6	492.92	343.68	0	58.63	3831.08	4752.68	268.08	556.35	2	2.3	5616.27	7500.58	4522.73	4963.62	92.31	170.96	833.35	1566.45	1133.61	1769.59	1	0
ENSMUSG00000009291	Pttg1ip	3650	2732	2658	2407	7100	5563	3257	3182	1059	2298	4238	5320	7032	8516	4541	3720	2564	2031	9320	9524	5011	5115	2970	3342
ENSMUSG00000009292	Trpm2	252.47	382.47	187.8	157.73	0	316.96	434.7	565.61	1388.73	1647.1	112.79	1	40.94	16.92	25.14	161.72	18.46	3.81	2	0	20.76	93.2	65.87	22
ENSMUSG00000009293	Ube2g2	1773	1509	1022	1180	1556	1508	678.88	825	1559	769	403	939	1251	2156	1080	1093	772	802	1240	1307	612	714	923	1308
ENSMUSG00000009350	Mpo	1	24	10.02	12.2	0	0	961	1556	3505.62	4139.44	15.19	0	0	0	20.43	7	28.8	0	0	0	1.1	24.16	0	0
ENSMUSG00000009356	Lpo	156	149	151	62	28	2	0	0	0	0	0	0	0	0	0	0	0	0	0	0	16	0	0	0
ENSMUSG00000009376	Met	1219	1503	82	176	52	114	425	783	461	100	319	269	1919	1355	2266	2871	120	56	5297	5702	2676	1996	1291	1188
ENSMUSG00000009378	Slc16a12	230	288	280	242	43	44	872	766	168	343	412	760	591	429	542	140	3	9	12163	11295	5186	5116	186	37
ENSMUSG00000009394	Syn2	5318.63	5979	1809	2556.01	10	527	1	0	20	0	7	0	4	2	146	33	14	5	99	249	115	49	1	1
ENSMUSG00000009406	Elk1	1308	1113	714	874	543	564	206	64	403.5	192	261	533	556	438	513	414	288	309	437	576	428	457	135	278
ENSMUSG00000009418	Nav1	22552.1	26917.9	13165.5	14330.2	8483.56	6034.53	692	939	473.93	746.71	5159.45	6073.43	1740.66	3180.4	2839.92	2164.58	5850.94	5532.72	2548.73	2721.83	1829.49	2155.14	4786	6132.18
ENSMUSG00000009470	Tnpo1	10513	10156	10112.1	9086	8461	6651.18	3336	3851.78	4422.61	4952.84	3455.91	5714.03	7810	8710.9	8572.02	8886.29	5435.07	5349.97	14220.6	12630.6	7802.25	7611.75	4810	4592.18
ENSMUSG00000009471	Myod1	2	20	11	72	0	0	9	0	0	0	0	0	0	0	0	0	0	0	0	0	0	0	0	0
ENSMUSG00000009487	Otog	28	0	0	19	0	0	0	0	5	0	0	0	0	0	0	0	0	2	0	0	14	1	0	0
ENSMUSG00000009535	Rnmt	4841	4423	2964	3251	1088	676	981	666	1051	1932	420	577	1262	1418	1094	1470	458	454	1448	1231	1031	951	660	950
ENSMUSG00000009545	Kcnq1	28	22	0	0	991	669.14	51	36	0	104	345.76	610.48	210	438.38	149	121.93	626.42	481.05	348.48	543.97	320.38	338.09	303	413
ENSMUSG00000009549	Srp14	4429	4592	3234	2945	2538	2140	2117	1550	1151	1621	1202	1523	4810	4788	2619	1927	1440	765	3542	3778	2032	1773	1315	921
ENSMUSG00000009551	6330409D20Rik	57	76	49	84	77	0	64	5	46	94	0	88	12	0	11	0	59	112	0	0	13	32	201	91
ENSMUSG00000009555	Cdk9	342	823.68	851.08	896.65	1142.17	726.17	521	413.94	1125.48	1416.76	632.58	665.85	510.84	663	1076.57	1142.21	979.91	985.69	536.24	875.11	732.6	974.07	1006.3	663
ENSMUSG00000009563	Tor2a	306	426	387	453	636	225	56	140	337	113	173	427	466	453	526	239	563.43	245.42	738	857.56	451	436	170	96
ENSMUSG00000009566	Fpgs	170	147	183	217	818	590	413	305	263	335	422	757	124	188	323	152	426	507	845	739	577	571.25	340	1193
ENSMUSG00000009569	Mkl2	3085.87	4694.06	1135.71	1284.12	9424.09	6351.56	623.36	560.88	683.02	797.73	896.43	1687.53	2348.76	3178.96	2198.49	1981.76	4548.14	4085.31	3331.9	2931.32	2022.71	2167.95	2364.93	2967.07
ENSMUSG00000009575	Cbx5	25299.1	26030	18589	18385.3	6799.04	4738	4775.7	5594	9513	10427.8	2350	3290	5439.18	6843	6553.78	6281.01	3895	4050.02	14706	14677	7459	9370	3754	3776
ENSMUSG00000009580	Odam	0	0	0	0	0	0	0	0	0	0	0	0	0	0	0	0	0	34	0	0	0	0	0	0
ENSMUSG00000009585	Apobec3	199	322.88	363.96	334.85	804	444	709.3	661.9	1444.83	1439.3	426.21	1020.55	698.37	583.39	936	833.94	979.07	555.61	441.98	480.18	333.66	489.85	776.82	470
ENSMUSG00000009588	St6galnac1	0	0	0	12	0	0	0	0	2	0	1	0	0	0	0	0	0	0	0	0	0	0	0	0
ENSMUSG00000009596	Taf7l	0	0	0	23	0	0	0	0	0	1	0	0	0	0	0	0	0	0	0	0	0	16	0	0
ENSMUSG00000009614	Sardh	658	873	448	433	626.67	550	2095	1983	87	89.24	407	655	1096	652	661	835	559	473	3151	3202	1975	2153	516	386
ENSMUSG00000009621	Vav2	1790	1384	1642	1362	863	557	799	800	671	769	468	843	1237	1173	2228	1780	259	457	1103	1480	985	1243	232	127
ENSMUSG00000009628	Tex15	569	384	430	353	3	84	56	75	116	174	3	0	956	1616	1326	1027	19	34	53	90	127	144	0	0
ENSMUSG00000009630	Ppp2cb	4077	4263	2823	2828	2858	2172	1113	1127	753	1359	626	877	4411	3623	1942	2640	1285	1448	3327	2744	1564	1699	1564	1471
ENSMUSG00000009633	G0s2	44	63	143	75	4	1	1602	784	1101	1412	0	35	1709	2145	632	460	1	39	569	593	438	510	0	0
ENSMUSG00000009640	Dmap1	828	875	962	870	779	302	209	362	244	307	180	176	545	366	420	426	534	399	544	562	646	640	533	473
ENSMUSG00000009646	Pla2g12b	0	0	0	0	0	8	363	322	0	0	104	82	0	0	0	0	0	0	0	0	1	5	0	0
ENSMUSG00000009647	Mcu	1476	1496	1083	989	484	424	513	346	347	838	852	1248	769	631	861	980	582	489	1514	1257	809.01	898	566	972
ENSMUSG00000009654	Oit3	4	1	0	15	3	0	2600	3311	3	63	16233	14541	72	51	32	37	35	59	58	46	0	9	17	39
ENSMUSG00000009670	Tex11	27	12	9	0	105	26	0	16	0	0	32	0	30	0	0	70	0	1	0	0	0	10	0	0
ENSMUSG00000009681	Bcr	3193	3034	1687	1786	2853	2013	266	442	475	892	830	938	906	1628	1772	1598	1020	913	1621	1097	896	977	319	958
ENSMUSG00000009687	Fxyd5	91	74	62	94.02	1635	960	625	578	971.38	1263.3	743.17	587.03	1054	991	743.02	860.17	881	544	240	164	99.25	65	859.73	1445.02
ENSMUSG00000009731	Kcnd1	421	756	497	369	4	110	6	1	157.05	152	40.03	122	20	71	116	78	0	14	195	123	232.04	154.51	112	31
ENSMUSG00000009733	Tfcp2	313	593	385.01	469	462	329	57	257	64.03	199	281.03	304	267	192	467	153	224	290	525	616	562	465.02	151	181
ENSMUSG00000009734	Pou6f2	204	204	46	72	0	0	0	0	0	0	0	0	0	0	16	0	17	0	0	0	1	3	0	0
ENSMUSG00000009739	Pou6f1	2571.34	2547.55	1467.95	1322.33	468.34	402	47	34.1	68	223	198	758.23	527	914.6	671.17	964	869.98	874	810.5	609	548.24	868	807	868.88
ENSMUSG00000009741	Ubp1	2938.13	2444.55	3472.4	4227.61	2934.82	1522.08	1297.8	1494.94	6014.37	7258.21	1046	1641	1587	1993.34	5429.16	5011.94	1839	1659	2315.91	2511.01	3394.36	3472.65	1499	2442
ENSMUSG00000009772	Nuak2	97	83	202	138	42	6	211	327	235	277	361	451	168	508	497	580	328	336	1549	1744	872	934	60	87
ENSMUSG00000009828	Ick	4668	5123	3398	3452	1995	1447	640	396	286	280	580	647	1709	3016	1563	1699	960	1179	2030	2384	1391	1566	1349	1672
ENSMUSG00000009863	Sdhb	4292	3834	2667	2512	2264	1646	2121	2896	1200	1083	985	998	2998	4113	1564	1597	1753	1126	9600	10419	4533	4413	1658	1552
ENSMUSG00000009876	Cox4i2	49	8	67	70	0	54	0	59	7	9	0	0	1380	1289	276	191	90	71	108	27	99	77	0	0
ENSMUSG00000009894	Snap47	4344	4918	1834	1732.84	620	652	139	240	80	152	134	250	852	815.82	636	426	290.84	155	1411	1112.05	873.9	681	501	195
ENSMUSG00000009900	Wnt3a	0	0	0	2	0	0	0	0	0	0	0	0	46	63	43	34	39	0	0	0	0	0	0	0
ENSMUSG00000009905	Kdsr	1396.08	1548.33	1134.76	692.77	1192	1162	430.02	371	464.13	557.08	301.03	579.08	1884	2075.94	1462.54	1235.11	496.11	538.06	1448.79	1187.21	798.63	786.6	330.72	400
ENSMUSG00000009907	Vps4b	2313.73	2484.49	2374.98	2217.5	2483	1876	2043	2291	1934	2874	1322.86	1591	3577	4845	3959.35	3082.82	1271	1499	4916	5041	2761.11	3521.07	1190	2243
ENSMUSG00000009927	Rps25	4113.64	4219.47	4670.53	3228.9	5044.25	1930.16	4264.1	5123.5	4211.12	7427.39	1660.63	2326.09	8655.92	10765.1	4688.34	5034.24	2964.21	2027.85	5599.16	5615.29	4512.4	4653.56	4575.42	4519.42
ENSMUSG00000009941	Nxf2	21	14	0	5	0	0	0	0	0	1	0	0	1	0	22	0	0	20	0	29	0	30	0	0
ENSMUSG00000009995	Taz	893.35	561	1401	1353.08	1255	483	488	395	993	1146.07	265.02	617	1039	836	746.02	1198	584	431	1614	1045	1299.07	1469	266	779
ENSMUSG00000010021	Kif19a	87	97	285	231	61	25	8	1	0	23	0	45	37	0	34	16	0	24	0	17	0	14	0	0
ENSMUSG00000010025	Aldh3a2	1131	1423	819	1102	1393	817	1209	1102	498	597	803	965	1867	3014	1638	1745	1201	1045	2075	2542	1104	1459	700	1007
ENSMUSG00000010044	Zmynd10	67	47	203	137	39	0	0	0	0	0	0	0	125	59	29	99	32	6.02	188	122	47	62	94	3
ENSMUSG00000010045	Tmem115	356	407	185	244	388	316	251	28	70	54	153	174	330	288	244	184	375	227	516	336	287	267	645	585
ENSMUSG00000010047	Hyal2	446	176	288	124	1305	1193	663	280	115	151	1878	1507	753	1154	230	139	2327	2079	1300	1111	399	322	1596	2047
ENSMUSG00000010048	Ifrd2	180	92	85	116	270	204	963	1150	1494	1737	187	392	214	388	113	115	289	189	365	230	232	261	275	575
ENSMUSG00000010051	Hyal1	249.87	144.08	367.89	326.71	500.86	127.64	54.38	69.6	257.88	396.37	219.42	464.82	439.28	532.95	370.24	208.92	459.3	622.51	81.09	550.93	222.03	248.32	410.57	191.64
ENSMUSG00000010054	Tusc2	906	531.34	356.74	415.81	824.23	455.72	210	127	212	178	326	184	112.41	221.25	24	167	495.19	280	240	349.99	140.15	179	431	317.69
ENSMUSG00000010057	Nprl2	147	254	190	234	187	165	33	119	17	75	175	172	238	292	123	224	167	65	294	159	394	247	188	68
ENSMUSG00000010064	Slc38a3	4026	4213	3696	3382	24146	14705	2121	2472	22	0	7	54	0	62	28	1	42	71	769	786	368	472	118	30
ENSMUSG00000010066	Cacna2d2	1234	2958	1026.09	1502.01	123	2926	0	0	9	0	0	0	0	51	1	9	100	1	629	363	294	297.42	44	107
ENSMUSG00000010067	Rassf1	221.65	303.87	518.26	524.77	910.8	549.78	285.14	56.74	431.86	193.64	431.47	650.37	1279.11	990.23	913.35	1136.14	1287.25	1159.6	332.12	405.06	746.51	642.83	1059.9	1283.8
ENSMUSG00000010080	Epn3	43	134	79	57	0	0	0	0	24	1	0	0	126	325	363	363	0	17	588	727	505	383	120	121
ENSMUSG00000010086	Rnf112	645	1107	439	612	34	86	0	1	0	0	0	0	0	0	10	0	0	0	1	0	36	4	0	0
ENSMUSG00000010095	Slc3a2	5618.59	6576.72	6244.97	4947.05	49787.3	34608.1	2017.41	1740.75	4270.36	4572.5	2416.48	2584.68	3859.79	4710.26	6890.27	5886.19	1642.73	1704.66	13125.8	13430.7	8825.05	9241.22	1847	2366
ENSMUSG00000010097	Nxf1	3992	3208	4254	4277	4621	2908	1670	1316	2998	4138	2152	3088	3373	4602	5575	5035.35	3060	3028	3867.78	3880	4239.37	4344	3522	3956
ENSMUSG00000010110	Stx5a	1618.34	1469.65	1901.33	2300.13	2553.23	1596.23	875.91	1009	1451.91	2237.77	1125.97	2038.36	2253.55	2653.39	3596.01	2989.21	1925.88	1511.38	2112.68	1931.21	1932.1	2402.41	1024.53	2097.61
ENSMUSG00000010122	Slc47a1	55	67	30	20	0	97	406	573	9	1	0	6	84	85	64	128	0	13	5090	4119	3181	3387	154	41
ENSMUSG00000010136	Pifo	122	29	46	135	7	27	0	0	0	0	0	0	47	141	8	2	0	1	0	0	0	0	0	0
ENSMUSG00000010142	Tnfrsf13b	213	153	189	115	25	1	376	350	492	517	32	3	241	208	243	257	106	166	53	112	95	67	0	50
ENSMUSG00000010154	Spire2	197	347	150	142	21	32	19	0	0	0	15	0	1	0	41	43	0	39	89	70	59	55	0	0
ENSMUSG00000010175	Prox1	4559	5014.72	3481.34	3773	80.41	117	2030	2810.58	371	431	510	1416	334	177	446	219	168	197	1299	1486	955.12	837	322	395
ENSMUSG00000010205	Raver1	968	996	904.47	769.81	1651.12	1009.13	319.44	607.01	1237.68	1270.97	588.9	729.17	516	1142.96	1138.39	668.34	1590.39	1087.6	1224	1512	747.39	468.61	1078.17	1074
ENSMUSG00000010277	2610507B11Rik	12854	14217	8953	8140	7594	7584	3302	3736	3969	4016	4377	5491	5332	6324	5450	6279	4819	4232	14153	14713	8308	8410	4709	4893
ENSMUSG00000010290	AI597479	2398	1913	1276	1280	668	519	121	406	547	348	197	510	826	1120	625	686	306	254	1233	950	760	901	26	831
ENSMUSG00000010307	Tmem86a	520	590	487	340	1401	875	554	528	447	122	219	236	405	737	303	312	303	158	907	873	448	479	373	377
ENSMUSG00000010311	Optc	145	101	355	220	1	7	0	5	26	33	5	0	2	9	26	31	6	22	0	15	20	59	90	134
ENSMUSG00000010342	Tex14	255	157	198	202	29	66	0	0	43	0	21	62	146	299	151	156	70	45	0	15	8	16	88	0
ENSMUSG00000010358	Ifi35	121	100	43.05	96	869	200	233	285.53	121.05	287	287	443	845	689	552	389	788.39	525	363	468	227	204	1563	746
ENSMUSG00000010362	Rdm1	94	126	373	168	458	344	160	181	275	491	145	60	518	652	220	91	178	198	438	360	190	233	15	142
ENSMUSG00000010376	Nedd8	2990	2900	2233	2000	2389	1389	1356	1573	1153	838	953	801	3215	2426	1169	1394	1089	658	3009	2263	1549	1535	1239	1302
ENSMUSG00000010392	Gosr1	1763	1577	999	907	1005	959	572	583	424	621	660	758	1003	1430	944	1126	671	638	2079	1629	816	1292	573	403
ENSMUSG00000010406	Mrpl52	372	436	403	256	69	164	189	179	359	108	116	105	441	847	196	236	150	58	597	629	335	326	410	140
ENSMUSG00000010435	Spaca7	0	0	0	0	0	0	0	0	0	0	0	0	0	0	0	0	0	0	0	10.83	21	0	0	0
ENSMUSG00000010453	Kansl3	2031	1706	2198	1773.95	2277	1943	714	724	799	1518	961	1450	1517	1361	2523	1811	1396.07	1377	2714	2516	2487	3245	1010	1205
ENSMUSG00000010461	Eya4	251	92	181	224	0	0	34	100	150	250	99.03	27	45	3	125	52	62	7	397	296	413	310	0	0
ENSMUSG00000010476	Ebf3	3927	5134	7151.66	7128.62	330	657	47	0	24	31.89	19	0	0	1	79	95	38	22	308	222	258	305.28	257	270
ENSMUSG00000010492	Uckl1os	103.96	156.1	22.55	118.72	130.43	12.45	15	3	91.25	95	3	30.52	156.74	89.47	207.8	40	66.1	61.36	57.5	18.77	99.27	138.4	240.17	46.86
ENSMUSG00000010505	Myt1	3814	3688	5001	4694.29	156	82	0	0	1	35	0	0	0	0	3	0	0	0	1	0	8	14	0	0
ENSMUSG00000010517	Faf1	1998	2394	1613	2177	1274	1108	1250	955	1299	1746	653	880	1886	2260	1920	1483	1186	816	2266	1705	1401	1513	997	654
ENSMUSG00000010529	Gm266	56	14	28	14	0	1	0	0	0	0	0	0	0	0	0	0	0	0	18	73	19	6	0	0
ENSMUSG00000010538	Tsacc	50.63	3	69	0	0	44	11	0	23	0	0	0	0	0	41.13	23.43	0	1	50.77	17.03	12.09	4.17	0	9
ENSMUSG00000010554	Mettl16	2075.25	2002.07	1753.03	1534.15	1087.09	1060	496.03	730.01	904.66	957.59	704.51	800.04	1118.01	1705.26	1152.65	852.83	993.31	745.04	1625.79	1567.1	1213.22	1243.2	590.81	978.14
ENSMUSG00000010592	Dazl	3	3	0	24	0	0	0	0	0	0	2	0	0	0	0	0	0	0	0	0	0	1	1	0
ENSMUSG00000010601	Apol7a	0	0	7	0	0	9	286.79	356.65	50	0	23	0	0	0	0	27	0	0	0	0	20	11	0	0
ENSMUSG00000010607	Pigyl	758	378	267	219	228	139	129	123	162	80	95	22	295	782	65	210	53	52	475	348	270	187	69	152
ENSMUSG00000010608	Rbm25	9134.94	10441.9	12807.6	12765.9	6599.76	4329.8	3815.1	4252.89	12631.8	13807.4	4436.23	7979.4	5646.28	6966.32	14492.9	15054.9	5893.77	4178.49	9149.37	9768.2	11848.5	12182	6034.87	6009.13
ENSMUSG00000010609	Psen2	309	377	261	206	533	326	282	413	491	272	725	989	470	85	513	414	185	171	415	504	388	457	192	330
ENSMUSG00000010651	Acaa1b	29.45	13	5.55	7.74	83.36	0	1874.69	1888.33	40.09	0	9.38	28.56	138.26	477.2	263.92	396.54	15.07	0	1954.08	2058.28	839.75	872.73	0	0
ENSMUSG00000010660	Plcd1	523	403	669	703	49	85	1	100	59	26	203	259	86	235	628	399	75	58	315	490	414	330	281	612
ENSMUSG00000010663	Fads1	15047	14355	11993	8923	4778	2661	6357	6773	1260	1301	1749	1802	6333	5257	5205	4570	2730	2677	5245	5032	3404	3009	1468	2319
ENSMUSG00000010721	Lmbr1	2987	2661	961	1318	4327	2865	396	245	202	79	305	541	993	1193	586	837	367	220	1379	1161	735	761	286	500
ENSMUSG00000010751	Tnfrsf22	207.67	82.53	167.46	262.36	875.38	756.62	48.08	206.73	315.6	143.33	759.59	1422.77	282.83	392.92	190.2	344.44	1269.96	996.85	641.18	499.5	230.57	411.97	1978.34	2319.9
ENSMUSG00000010755	Cars	1788	2040	2159	1849	1003	941	675	1126	1819	2370	601	1418	863	882	1461	1222	1167	813	1177	1226	1056	1269	1212	1630
ENSMUSG00000010760	Phlda2	0	0	0	0	0	0	0	0	11	0	0	0	0	0	1	0	0	0	12	25	31	9	0	0
ENSMUSG00000010796	Asz1	0	1	0	0	0	0	0	0	0	0	0	0	255	262	69	132	26	0	0	0	6	2	0	0
ENSMUSG00000010797	Wnt2	82	2	6	4	1	0	676	677	141	19	2226	2948	3074	4770	2373	1822	178	144	20	1	2	9	0	0
ENSMUSG00000010803	Gabra1	3518	4828	877	1038	29	2650	61	0	0	0	30	78	9	1	2	0	7	6	1	26	44	5	0	0
ENSMUSG00000010825	Grid2ip	244	373.97	351.13	331.61	36	413.99	0	0	0	3	8	1	0	0	0	0	0	12	0	0	37	1	0	0
ENSMUSG00000010830	Kdelr3	64	7	43	151	23	21	110	30	24	81	17	0	676	848	525	339	146	10	406	301	109	218	162	144
ENSMUSG00000010841	1700006E09Rik	0	0	0	0	0	0	0	0	0	0	0	0	0	0	0	0	0	18	0	0	0	0	0	0
ENSMUSG00000010911	Apip	581	434	325	583	462	265	419	681	451	340	133	221	1442	1588	595	497	345	306	798	947	439	357	393	263
ENSMUSG00000010914	Pdhx	2565	3136.14	1518.22	1422.2	1139	1053	732	843	1030.88	520.63	297	397.01	1053.41	1290.05	1077.14	889.08	352.04	421.13	2748.12	1997	1613.91	1212.71	220	50
ENSMUSG00000010936	Vac14	845	1228	747	926	948	691	334	360	440	1007	523	734	650	390	1022	751	775	731	705	783	611	692	1031	568
ENSMUSG00000011008	Mcoln2	0	2	0	0	0	21	220	189	105	184	2	0	0	0	39	39	0	0	119	108	31	129	0	0
ENSMUSG00000011034	Slc5a1	84	57	38	14	24	526	0	38	87	88	0	0	303	184	149	102	0	0	2894	2468	1462	1239	41	0
ENSMUSG00000011052	1700049J03Rik	0	0	0	0	0	0	0	0	0	0	0	0	0	0	0	0	0	0	0	0	0	0	0	0
ENSMUSG00000011096	Akt1s1	1041	976.91	1067	861	948	820	385	288	217	267	730	718	568	419	442	740	511	404	1358	1003	961	834	624	1713
ENSMUSG00000011114	Tbrg1	1873.67	1631.83	1628.3	1303.26	2360.02	1139.6	1197.56	1241.88	1001.54	1281.75	968.94	776.96	4284.53	4616.52	2249.26	2288.33	1694.66	1126.16	3165.81	3077.42	2041.04	1843.76	2365	2097.61
ENSMUSG00000011118	Panx3	0	0	0	2	0	0	0	0	0	0	9	0	0	0	0	0	0	0	0	0	8	16	10	0
ENSMUSG00000011148	Adssl1	60	68	66	20	0	20	43	127	175	129	14	0	235	181	95	95	0	19	127	149	174	67	0	0
ENSMUSG00000011154	Cfap161	110	20.33	101	124	6	12.53	0	0	57	0	0	96	2.03	32	0	74.85	13.14	19	0	0	0	7.94	0	0
ENSMUSG00000011158	Brf1	1937.88	1671	1405	1514.37	2254	984	588	518	1672	1905	580	585	1167	1252	2220.79	1851.75	1456.47	1462.88	1758	1459	1589.97	2318.93	1142	1489
ENSMUSG00000011171	Vipr2	203	133	103	96	0	0	36	0	1	81	0	0	605	443	724	703	60	71	99	73	70	93.01	0	0
ENSMUSG00000011179	Odc1	5516.58	5334.4	7769.95	7205.98	8446.6	5115.03	11824.6	11391.2	20166	19021.6	2222.91	3637.38	7810.99	8564.02	8767.07	8014.21	1368.19	1858.94	9046.2	8836.46	5708.97	5774.81	3611.51	5890.38
ENSMUSG00000011254	Thg1l	172	110	237	148	158	123	32	24	84	111	1	145	190	203	164	102	114	50	80	269	110	121	252	18
ENSMUSG00000011256	Adam19	837.12	1062.01	353.39	445.01	768.5	843.78	505.5	625.89	825.93	1047.92	1036.06	1600.65	3063	3152	5194.34	5721.91	2051.98	1878.18	1299.55	1522.01	1469.01	2217.46	993.26	2741
ENSMUSG00000011257	Pabpc4	1862.31	2116.32	1902.86	1499.2	2355.48	1653	2900.45	3127.62	6383.11	6987.52	630.5	1315.94	1802.15	1653.77	1809.83	2294.67	1207.81	1199.21	2723.5	2382.65	1748.36	1662.83	1133.76	2394
ENSMUSG00000011263	Exoc3l2	11	9	5	2	93	53	235	244	4	43	2331	3778	106	57	0	0	90	79	852	885	50	18	3618	4624
ENSMUSG00000011267	Zfp296	0	0	0	0	0	0	0	0	2	6.93	13	51	0	21	0	35.83	6	16	0	0	81	31	7	38
ENSMUSG00000011305	Plin5	26	80	22	12	0	6	60	52	1	0	22	0	54	0	35	0	0	0	0	20	4	11	22	0
ENSMUSG00000011306	Sugp1	1263	1122.42	1293	1645	1392	603	520	527	511	853	421	657	737.97	1087	773	826	880.09	888	1194.15	1225	889	954.86	908	667
ENSMUSG00000011349	Dmrtc2	0	0	0	0	0	0	0	0	0	0	2	0	0	0	28	0	0	0	20	1	19	12	0	0
ENSMUSG00000011350	Gm5893	0	0	0	0	0	0	0	0	2	0	0	0	0	0	0	0	0	0	0	0	0	8	0	0
ENSMUSG00000011382	Dhdh	534.3	501.35	613.05	429.54	203.59	206.71	905.97	822.49	531.09	582.58	148.69	553.47	479.56	591.3	761.62	564.38	513.97	436.4	336.82	365.45	337.91	562.79	200.15	466.69
ENSMUSG00000011427	Zfp790	681	881	443	490	232	330	45	155	276	85	442	283	234	268	375	530	392	382	554	677	320	470	314	549
ENSMUSG00000011463	Cpb1	94	35	1	30	0	3	1687	1130	652.04	183.01	9	0	87	102	155	42	0	0	10	32	47	17	0	0
ENSMUSG00000011486	Slc25a41	0	0	10	0	23	0	0	0	0	0	0	0	0	0	29	0	0	0	0	0	2	13	0	0
ENSMUSG00000011589	Fsd1	677	1004	459	449	0	100	0	0	0	0	22	3	0	0	106	36	27	0	19	13	0	3	84	0
ENSMUSG00000011632	Pinlyp	0	0	0	0	0	0	0	0	0	0	0	0	0	0	0	0	0	0	0	5	0	0	0	0
ENSMUSG00000011658	Fuz	147.01	130.2	220.41	252.8	602.06	365.98	37.4	11	110.67	170.29	195.99	216.46	81.63	146.14	231.92	198.69	91.09	97.32	278.14	321.13	192.14	264.23	0	174
ENSMUSG00000011751	Sptbn4	2139	1686	1006	1277	162	467	0	8	1	0	0	0	0	0	1	1	0	0	0	1	48	23	28	166
ENSMUSG00000011752	Pgam1	8723	8576	5406	4676	2923.47	3465	1959	1673	1894	1590	612	1335	2359	3133	1956	2214	1511	1256	8899	9309.92	4739	4009	1819	2111
ENSMUSG00000011831	Evi5	6614.11	5784.71	3627.19	3814.18	3536	3428.61	2827	3466	2792	3600.61	1858	2089	5884.76	7142	4813.93	3886	2152	1709	9320.63	9585	4919.51	5309.3	1415	1858
ENSMUSG00000011832	Evi5l	3714.6	4236.47	2019.22	2441.94	1298.96	1032	222	149	215.02	161.64	641	574.71	602.9	598	1346.13	936.39	615.53	424	1230.19	981.85	996.08	1308.47	334	155
ENSMUSG00000011837	Snapc2	524	664	649	347	508	222	341	238	79	317	182	60	404	341	275	235	245	255	613	601	279	334	160	198
ENSMUSG00000011877	Git1	2492	2919	1418	1306	4803	2778	315	490	249	437	1357	2559	1673	1935	1757	1471	4411	3642	1391	1818	1149	1291	4252	4939
ENSMUSG00000011884	Gltp	3081	3301	2608	3660	5072	4484	1351	1564	2178.32	2057	1697	2140	3378	2866	1820	1882	5669	3704	2065	1953	1153	1057	1415	1927
ENSMUSG00000011958	Bnip2	1834	1494.96	2100	1717	7067	4008	2528	2241	1988	1730.95	3099	4794	5965	7055	3103	3054	3997.85	3463.35	3275	2854	1600	2026.84	3178.97	3263.99
ENSMUSG00000011960	Ccnt1	3385.23	3294.56	2523.2	2864.61	2373.06	1997.58	1479.49	1482.59	3449.45	3786.46	1119.34	1942.48	2885	2990.51	4247.83	3617.7	1318.98	1508.51	3933.14	3539.68	2164.02	2439.52	2244.65	1972.44
ENSMUSG00000012017	Scarf2	41	24	23	46	0	4	23	202	126	170	0	99	975	1136	1709	1684	107	115	404	458	660	788	94	40
ENSMUSG00000012042	4930579F01Rik	0	0	0	0	55	0	0	0	0	0	0	0	0	0	0	0	7	0	0	53	0	9	0	0
ENSMUSG00000012076	Brms1l	2563.53	2580.49	2114.37	2005.32	1506.34	1086.73	437	225.08	923.02	744.25	567.42	1128.85	2056.17	2368.15	1808.98	1132.68	861.22	816.73	1842.06	1853.7	1373.6	1293.41	1119.17	657.38
ENSMUSG00000012114	Med15	1630	1921	1694	1278	1646	1403	403	756	1176	932	630	1336	1392	1989	1763	1797	1421	1284	1619	1366	1246	1232	878	936
ENSMUSG00000012117	Dhdds	1281	1257	784	1057	1010	704	573	380	452	1000	442	420	1014	1363	574	559	659	620	1337	1516	654	614	487	728
ENSMUSG00000012123	Crybg2	0	11.13	26.55	61.11	0	0	44.79	4	36	122.42	26.99	76.29	28	25	28.37	40.55	35.8	0	0	5	28	54.59	29.93	0
ENSMUSG00000012126	Ubxn11	63	93	216.23	116	28	0	15	38.01	117.03	76	0	3	120	172	74.06	50.16	1	79.07	18.01	68	78	69	50	107
ENSMUSG00000012187	Mogat1	0	0	0	0	0	0	0	0	0	0	0	77	0	0	13	0	0	0	309	350	128	90.31	0	0
ENSMUSG00000012211	Tex22	0	0	0	0	0	0	0	0	0	0	0	9	0	0	0	2	0	14	0	0	0	10	0	0
ENSMUSG00000012282	Wnt8a	0	0	6	0	0	0	0	0	61	0	0	0	0	0	0	0	0	0	0	0	0	0	0	0
ENSMUSG00000012296	Tjap1	383	582	486	319	1401	524	182	351	467	293	277	331	451	251	573	385	782	530	592	720	491	419	298	787
ENSMUSG00000012350	Ehf	17	0	57	8	0	0	119	13	143.01	82	0	0	296	152	537	461.01	46	17	3060	3216.01	1704	1557.02	170	0
ENSMUSG00000012396	Nanog	0	0	0	48.5	0	0	0	0	66.88	30.27	18.68	83.55	0	0	15.5	2.79	43.59	0	12.82	0	2.6	27.45	0	0
ENSMUSG00000012405	Rpl15	14305.8	14525.5	8154.17	6388.54	5396.72	4307.14	4601.49	4964.16	4307.72	4187.06	1865.84	1949.6	16044.4	18368.7	6968.86	6848.87	3115.87	3058.34	11772.2	8778.8	6068.92	5827.32	2543.51	7459.46
ENSMUSG00000012422	Tmem167	5283.08	6167	3626	3552.02	1122	882	1682	1444	1407	1957	359.01	512	3297	3839	2236.44	1826	826	641	3614	4105.43	2197	2358.13	704	408
ENSMUSG00000012428	Steap4	3	36	13	59	18	62	4602	4982	2084	2711	49	69	695	412	896	1036	37	13	483	303	293	261	0	0
ENSMUSG00000012429	Mplkip	1065.82	904.88	807.4	912.19	546.93	308.95	409.19	486.81	1027.71	1070.9	530.92	555.39	711.37	820.23	721.5	744.78	375.78	336.04	1028.17	1169.86	935.95	902.41	461.46	661.93
ENSMUSG00000012443	Kif11	1538.43	1178.37	3360.2	2827.62	1099.47	655.15	2678.9	3128.42	5534.51	5046.75	495.3	531.71	1446.59	2351.09	1812.18	1301.01	1953.26	1761.71	1991.56	1797.18	827.88	919.58	838.18	1291.4
ENSMUSG00000012483	Rpa3	833	667	1247	832	399	365	804	1060	918.77	917	129	129	1273	1000	532.29	348	357	211	1329.59	897	716	640	84	562
ENSMUSG00000012519	Mlkl	3	23	38	24	741	301	584	726	437	512	918	1463	504	906	201	74	1137	405	230	216	64	71	1863	794
ENSMUSG00000012520	Phox2b	0	114	3	45	0	0	0	0	13	0	0	0	0	0	0	10	2	1	0	3	0	9	0	0
ENSMUSG00000012535	Tnpo3	6998.04	7008.66	5669.8	5393.99	4519.86	3243.84	2271.01	1994.56	3080.35	3656.76	1651.38	1749.08	4385.16	5015.12	4039.56	4469.79	2570.58	2354.22	5779.94	6071.77	4492.96	4629.11	2398.92	2813.69
ENSMUSG00000012609	Ttll5	853	1067	1074	918.5	1214	1147	360	333	573	692.34	271	351	311	919	953	577.21	419	446.02	749	641	749.95	678	277	548
ENSMUSG00000012640	Zfp715	1212	1333	832	682	855	745	661	478	569	1062	1021	1302	1304	1708	859	502	453	360	1081	1348	770	788	687	1206
ENSMUSG00000012705	Retn	0	8	29	2.01	1	0	4	0	4.07	2.1	0	0	0	0	0	0	0	0	1	0	0	7.92	0	1
ENSMUSG00000012777	Acpt	13.01	0	0	2.02	0	2	2	0	0	8.33	0	5.18	0	60	0	0	55	28.17	0	0	1.06	11.52	0	0
ENSMUSG00000012819	Cdh23	254	172	49	110	2	28	0	3	49	135	34	161	0	0	1	6	44	16	0	0	45	2	58	0
ENSMUSG00000012848	Rps5	11793	10422	8169	7317	6091	4191	10324	9476	7592	9958	2822	2864	24230	26816	8793	8712	4034	3147	15872	19319	8791	8193	6187	6597
ENSMUSG00000012889	Podnl1	0	11	0	10	4	0	19	1	8	76	17	25	0	0	13	7	0	0	0	0	4	10	0	0
ENSMUSG00000013033	Adgrl1	11220.4	12362.2	4559.41	6143.18	2295.63	3305.66	562.74	278.16	565	355	790	1903	1887.03	2295	2820.54	2312.43	4413.04	3858.19	1818.12	2053.73	1598.51	2050.7	1856	1327
ENSMUSG00000013076	Amotl1	2736	2097	1841.09	1784.08	9301.07	6823.03	1146	1876	595.02	537.04	8758.25	12307.3	5578	6070.06	5145.23	5171.56	9585.75	8045	4632.11	4235	2660.05	2952.09	9826.4	8957
ENSMUSG00000013083	2200002J24Rik	0	0	0	0	0	0	0	0	0	0	0	0	0	0	0	0	0	0	0	0	0	0	0	0
ENSMUSG00000013089	Etv5	2331.29	2222	1521	1797	400	293	282	298	64	164	396	110	3030	4172	4754	4220	224.42	266	859	746	413	556.96	244	526
ENSMUSG00000013091	Tmem190	0	0	0	0	0	0	0	0	0	0	0	0	20	0	0	0	0	16	18	17	6	0	13	0
ENSMUSG00000013150	Gfod2	656.89	480.43	413.81	403.06	1075.66	526.6	50.55	74.51	34.5	109.55	363.34	153.39	292.46	137.27	96.88	157.37	505.94	601.76	305.72	410.57	204.11	244.21	553.1	744.89
ENSMUSG00000013155	Enkd1	105.22	129.01	405.7	430.11	144.39	55	27.81	86	262.41	79.62	100.63	40.33	84.13	198.65	164.51	220.59	44.88	53	110.42	146.43	210.26	92.26	17.57	124.27
ENSMUSG00000013158	4933405L10Rik	0	23	36	0	0	0	12.56	0	0	0	0	0	0	0	0	3	25	0	0	21	0	20	0	0
ENSMUSG00000013160	Atp6v0d1	3720	3224	2291	2307	1760	1340	583	683	870	1106	1155	1006	1873	2131	1121	1510	473	608	2387	2357	1408	1259	497	240
ENSMUSG00000013236	Ptprs	17293	20690	19247	20536	3236	4720	910	1073	996	1402	435	364	6140	7419	10211	10352	4750	4429	5411	5318	6051	6928	1957	2676
ENSMUSG00000013275	Slc41a1	1772	1850	1593	1530	2168	1793	133	182	383	168	236	484	559	688	1054	752	522	744	1060	1019	607	746	227	671
ENSMUSG00000013338	Fer1l4	0	0	12	0	0	0	0	0	51	0	4	0	0	0	0	0	0	26	0	0	0	10	0	0
ENSMUSG00000013353	4931406B18Rik	2.08	3.17	61.72	115.78	49.13	3.18	2.76	0	464.2	315.74	302.77	180.28	0.43	5.79	91.42	116.09	125.5	98.23	2.1	4.75	65.68	103.97	10.04	87.59
ENSMUSG00000013367	Iglon5	876	1484.18	774.07	831.19	1	531.04	0	0	0	3	0	1	54	0	47.59	18.06	32	0	46	40	31.04	50.18	74	4
ENSMUSG00000013415	Igf2bp1	30	46	58	26	0	0	0	0	0	30	0	58	107	60	169	26	49	9	787	685	724	624	201	640
ENSMUSG00000013418	B4galnt2	59	0	0	0	69	12	2	0	8	0	0	0	0	0	0	1	0	0	95	223	144	41	0	0
ENSMUSG00000013419	Zfp651	2211	1695	996	947	334	669	106	128	284	105	43	302	848	886	1324	1199	416	363	1057	893	702	1146	501	305
ENSMUSG00000013465	Nelfb	1648	1766	1323	1094	1689	1528	570	489	954	729	990	1474	1721	2278	1139	1045	1332	1227	1557	1577	1216	1289	1343	1488
ENSMUSG00000013483	Card14	0	0	38.79	12.54	0	0	0	0	60.65	19.7	0	0	0	0	0	0	0	0	151.35	152.16	85.09	178.24	0	0
ENSMUSG00000013495	Tmem175	724.91	816.94	979.27	745.22	347.94	314.98	192.86	142.68	299.95	260.95	208.86	286.17	630.1	518.87	481.98	492.7	316.78	113.66	1191.45	852.6	870.43	773	269.04	213
ENSMUSG00000013523	Bcas1	10021.9	10574.8	9086.26	9604.74	137	144	17	26	83	120	0	0	17	107	16	36	0	0	13	2	32	9.28	0	0
ENSMUSG00000013539	Tango2	598.07	836	679.31	917.31	308.51	373.71	331.08	597.97	1261.81	1309.02	464.14	210.35	471.89	308.03	939.41	771.52	295.66	315.86	838.53	1219.19	762.14	966.32	360.07	644.31
ENSMUSG00000013562	4833413E03Rik	0	0	23	18	0	0	0	0	0	1	0	0	0	0	0	0	17	0	0	0	6	18	0	0
ENSMUSG00000013584	Aldh1a2	636	502	202	223	53	78	53	5	35	10	0	0	465	576	286	251	0	39	2299	2677	1439	1245	98	0
ENSMUSG00000013593	Ndufs2	6771	6732	4804	4350	4018.08	3652	3180	3389	1784	2002	1537	1576	4790	6477	3526.95	2968	2735	2212	13899	12414	7825	7090.29	2120	4018
ENSMUSG00000013611	Snx31	0	4	17	1	0	0	0	3	0	0	0	0	182	0	0	13	0	23	133	142	155	72	77	29
ENSMUSG00000013622	Atraid	1868	2227	1644	1470	1280	873	810	924	367	203	569	635	2424	3126	1544.43	1121	655	522	3535.71	2887	1982	1526	728	524
ENSMUSG00000013629	Cad	915	1134	812	985	1268	1076	153	501	798	904	312	419	403	694	820	1069	966	961	772	772	680	861	593	679
ENSMUSG00000013643	Lypd8	0	0	0	0	0	0	0	0	0	0	0	0	0	0	0	0	0	0	0	0	0	6	0	0
ENSMUSG00000013646	Sh3bp5l	1124	1106	588	740	771	774.06	280	278	346	273	317	143	524	802	533	361	616	414	853	746	426	477	402	69
ENSMUSG00000013653	1810065E05Rik	0	0	0	0	0	0	0	0	0	23	0	0	0	0	0	0	0	0	0	0	0	0	0	0
ENSMUSG00000013662	Atad1	7800	8943	5799	6201	1694	1838	1712	1327	1554	1555	545	1014	4059	4623	2681	2663	1009	919	6153	6447	3756	3607	1399	1345
ENSMUSG00000013663	Pten	17250	18283.9	9075.74	8070.12	8306.92	6288	6117.29	5427.64	5126.87	6029.38	2577.59	4151.83	14315.9	16079	12139.8	11629.4	4620.66	4285.74	9928.47	11250.9	6729.23	6708.82	4015	4891.3
ENSMUSG00000013668	4933402N03Rik	0	0	0	1	0	0	0	0	9	18	0	0	0	0	0	0	0	0	0	0	0	0	0	0
ENSMUSG00000013698	Pea15a	14396.3	14658	9890.29	8493.63	10662.2	8191.59	1542	1278	572.58	524.57	4445.44	4848.52	6015.33	5083.3	2241.75	2726.46	4506.6	3460.56	5614.81	6065.7	2862.91	3206.52	4351	4566.03
ENSMUSG00000013701	Timm23	1746.58	1373.05	634.09	82.89	1621.86	688.49	43.83	642.3	85.42	1313.87	171.22	320.88	2440.81	1758.53	325.01	988.48	499.06	21.51	3271.46	1112.67	1514.47	872.38	51.29	630.73
ENSMUSG00000013707	Tnfaip8l2	20	29	21	41	15	0	103	192	215	188	46	157	82	201	35	94	10	11	53	52	32	37	0	0
ENSMUSG00000013736	Trnt1	2661.49	2636.15	2164.26	1645.25	1111.35	607.2	990.39	854.36	1162.44	1506.9	514.31	329.42	2821.95	3306.19	1413.66	1284.07	873.37	516.3	3203.79	2786.75	1902.11	1968.16	1040.8	653.25
ENSMUSG00000013766	Ly6g6e	18	1	0	0	0	0	0	0	0	0	0	3	0	0	0	0	0	14	52	4	22	1	1	0
ENSMUSG00000013787	Ehmt2	3324.01	3584	2475.26	2409.72	1949	1835	1143	1275	1181.67	1301.8	1418.07	2499.6	1479	2277	2591.98	2016.06	1689.31	2013.7	2372.36	2652	1805.52	2213.2	2053.09	2540.57
ENSMUSG00000013822	Elof1	823	847	802	760	173	486	414	386	219	359	247	324	913	673	458	352	350	304	866	1121	562	355	463	728
ENSMUSG00000013833	Med16	941.71	661.82	376.16	486.43	655.02	686	313.48	271.71	500.61	547.77	409.84	400.08	518.02	617.25	1070.13	729.57	477.19	304.75	1040.49	1183.45	862.18	769.38	162.5	449.25
ENSMUSG00000013846	St3gal1	912.86	1242.34	440.22	599.26	2633.6	1439.53	1475.9	1606.85	3049.38	3764.62	2853.66	2543.21	2400.16	2241.34	3909.94	3009.24	3467.44	2827.93	1323.23	1288.45	1532.07	1636.52	2439.17	3014.9
ENSMUSG00000013858	Tmem259	1011	1020	1198.01	1196	1925	1011	552	555	760	1055	716	790	1014	886	1131	1037.56	1004	970.18	1420	1613.04	1654.97	1317	845	881
ENSMUSG00000013878	Rnf170	1467	1380	850.22	906	1006.04	571	549.84	447	466.02	169.01	192.63	198	1076.36	1628	594	1027.11	417	312.51	1868	1933	831	879	237.98	527.84
ENSMUSG00000013921	Clip3	10914	14034	7659	6828	374	1104	46	76	60	144	6	1	747	633	1138	1380	111	56	629	677	608	1105	261	118
ENSMUSG00000013928	Thap8	0	0	7	0	6.73	21	0	0	72	23.41	17	46	6	27.63	0	10	31	21	3.75	0	13	12.23	0	257.97
ENSMUSG00000013936	Myl2	2	0	1	0	0	0	33	0	79	2	0	0	12	19	4	0	0	0	0	0	2	0	0	0
ENSMUSG00000013973	Dedd	503.03	681.25	480.84	477.53	416.4	647.59	350.24	274.12	305	372.03	487.02	471.11	536.51	376.65	228.78	372.9	606.78	368.55	405.52	700.69	283.82	414.14	449.46	54.87
ENSMUSG00000013974	Mcemp1	1	0	0	22	0	2	438	497	1179	2033	0	0	335	376	373	428	24	0	0	0	38	6	0	0
ENSMUSG00000013997	Nit1	1249.97	891.75	973.16	889.47	768.6	306.41	980.76	641.88	238	807.97	113.98	158.89	1263.49	1423.35	611.22	595.1	359.22	459.45	1684.48	1659.31	1188.18	1182.86	450.54	521.13
ENSMUSG00000014030	Pax5	247	152	53	2	5	0	1038	1550	2215	2495	157	69	200	172	253	410	0	1	44	9	55	75	0	0
ENSMUSG00000014039	Prdm15	749	715	797	744	532	266	101	103	383	310	382	626	479	402	413	422.03	403	425	417	288	348.04	452	502	396
ENSMUSG00000014074	Rnf168	1627.36	1843.5	1125.29	1247.26	1583.86	1248.79	999.29	753.52	1029.92	1743.46	870.59	1250.76	1285.1	1587.84	1189.41	1230.73	1382.68	960.22	1392.83	1500.82	832.48	804.98	1088.91	1553.12
ENSMUSG00000014075	Tctex1d2	448	355	332	294	396	67	122	11	315	344	127	150	349	185	168	142	73	56	598	648	226	390	332	212
ENSMUSG00000014077	Chp1	3367.75	3349	2181	1633	2141	2069	2685	2635	3306	3986	1160	1150	4165	4832	5105	4502.86	1080	1081	3745	4014	2192	2498	1005.37	840.83
ENSMUSG00000014104	Sval2	0	0	0	0	0	0	0	0	0	0	0	0	0	0	0	0	0	0	0	0	0	0	0	0
ENSMUSG00000014158	Trpv4	20	22	47	46	42	0	37	25	0	25	0	0	92	0	25	13	21	73	666	1079	695	861	62	240
ENSMUSG00000014164	Klhl3	939.94	1308.98	459.89	552.41	713.68	756.3	468.49	412.62	230.01	203.72	1737.03	2007.25	0	224.89	214.16	161.82	251.67	314.21	1577.86	1989.91	1282.48	1448.17	209.56	163.28
ENSMUSG00000014177	Tvp23b	1524	1154	1045	1084	684	745	870	884	355	75	570	575	2934	2565	1218	1289	581	717	3069	2437	1438	1394	1233	885
ENSMUSG00000014195	Dnajc7	6967.72	6754	6628.78	6197.34	4341.87	2484	1921.85	2195	1860.65	2662.24	1720.31	2251.08	4528	5164.62	3747.95	3690.95	3701.74	3010.58	5575	5419.09	4435.99	4310.84	1638.17	3367
ENSMUSG00000014198	Zfp385c	213.46	387.13	135.98	41.33	70.31	376.86	0	5.99	27.03	49.18	65.23	229.06	0	0	72.54	1.31	27.92	43.04	8.89	37.5	17.23	8.33	0	52
ENSMUSG00000014226	Cacybp	4377	3646.59	3096	3304	1619	1151	1602	1652	2299	2445	432	637	2349	2525	2056	1756	1296	1048	3013	2764	1913	1849	2452	1705
ENSMUSG00000014232	Cluap1	1478	1032.64	772	726	638	496	226	371	438	254	126.49	272	1166	710	797	345	319	321	1177	1077	829	507	353	161.02
ENSMUSG00000014243	Zswim7	153	129	69	146	80	65	70	53	14	81	0	6	117	120	57	87	29	1	260	363	219	210	0	2
ENSMUSG00000014245	Pigl	191.64	167.14	257.78	249.33	348.09	39.53	38.24	133.99	449.95	353.46	177.69	189.02	116.4	150.75	393.46	178.06	142.71	128.59	126.98	360.47	178.71	228.01	157.19	264.4
ENSMUSG00000014294	Ndufa2	600	433	542	493	243	428	707	446	276	372	301	204	692	795	442	308	131	159	891	1154	710	437	181	65
ENSMUSG00000014301	Pam16	355.5	442	129.98	232	0	74.22	0	32.97	89.45	0	22.33	43	33.02	59.02	58.93	27.43	147	109	164.09	414	241	144.51	0	155
ENSMUSG00000014303	Glis2	678	507	482	464	441	344	122	163	208	319	72	242	851	949	1113	668.96	1306	920	4003	5162	3063	2837	394	522
ENSMUSG00000014313	Cox6c	12696.2	10359.7	7338.53	5713.45	5282.53	3388	6148.08	5058.13	4025.2	4012.26	1848.11	1863.01	12491	11919	6186.29	4694.92	2316.59	1676.74	21730	23593.8	12081.5	11390.5	3604.07	3850.22
ENSMUSG00000014329	Bicc1	639	677	794	586	117	119	817	517	917	843	7	27	2029.09	2910	3080	3080.23	89	163	20654	21157.6	12788.3	12769.1	446	270
ENSMUSG00000014349	Ube2z	2516	3013	1540	1554	2641	2363	965	1026	950	1448	1209	1690	2450	3080	2045	2023	1455	1553	2827	2796	1615	1786	1396	1471
ENSMUSG00000014351	Gip	0	0	0	0	0	0	0	0	0	16	0	0	0	0	0	0	0	0	0	0	0	0	0	0
ENSMUSG00000014353	Tmem87b	1454	1641	1320.68	1546.02	1205	1140	431	397	938	797.01	1019	1596	1820	2062	2232	2101	600	850	2257	2130	2170	2074.01	918	614
ENSMUSG00000014355	Anapc1	6353	7797	5321.59	6359.01	5701.01	4413	2113	1704.01	2905.17	3819	2277.01	2749	5196.57	5648	6129.82	5013.98	6526	4591	6061	5843	4550	5023	3804.02	5010.03
ENSMUSG00000014361	Mertk	890	833	1539	1491	673	753	920	1822	717	1030	2771	3209	1347	1920	1964	2225	1028	642	3319	2976	1928	2274	806	776
ENSMUSG00000014402	Tsg101	3511	3475	3288.3	2811.74	2192	1207	836.84	1068	1290.14	836	937	859	2743	3091	1632.01	1403	1542.46	1178	3114.9	3073	2048.76	1461	1040	1550
ENSMUSG00000014418	Hps5	823.91	840.59	1189.76	1242.22	857.08	751	445	751	695.19	1280.52	718.14	838.89	1724.01	1269	1491.04	1669.75	750.24	610	2907.06	2773.38	2166	2077.16	873.29	1280.09
ENSMUSG00000014426	Map3k4	1625	2026	1602	1567	1843	1338	483	678	518	571	592.8	589.69	786	990	1154	916	1496	1124.53	1873	1983	1393.52	1784	848.7	1676.2
ENSMUSG00000014444	Piezo1	392.71	566.46	430.26	392.07	8908.77	6589.75	743.22	880.12	1822.93	2625.93	3262.69	5067.93	3124.65	4022.42	2850.07	2495.93	8453.18	8241.41	2323.75	2414.95	1863	2143.51	5864.18	9115.3
ENSMUSG00000014453	Blk	0	0	0	0	0	0	83	143	200	344	138	215	87	0	64	50	0	0	0	7	14	18	0	0
ENSMUSG00000014470	Rnf166	470	464	607	557	478	423	722	517	626	555	524	384	1235	696	837	785	432	255	1094	749	591	464	114	887
ENSMUSG00000014496	Ankrd28	2615	3176	1866	2174	3604	2263	812	813	1497	1570	510	576	2057	2277	1887	1492	1410	1344	2603	3578	1604	1850	1629	2485
ENSMUSG00000014498	Ankrd52	2559.71	2935.63	1473.77	1798.44	2127.01	1888.33	829	946.97	1112.09	2070.23	846.95	1508	745.49	834	1455.18	1330.71	2192.71	1559.54	2229	2343.72	1525.89	1845.04	1228.05	1288
ENSMUSG00000014503	Pkd2l2	111.16	207.74	179.73	115.44	0	38.04	75	251.75	25	185.89	99.28	179.04	174.84	0	146.79	149.63	46.61	101.09	82.1	106.38	129.92	91.8	9	90.76
ENSMUSG00000014504	Srp19	2134.53	1480.01	2174.65	1711.06	1616.01	1377.04	1028	1159	1519.03	1085.7	590.01	351.07	1830	1826.2	1430.55	1166.21	612.45	701.02	1810.35	1674	1222.79	1198.96	990.69	1177
ENSMUSG00000014529	Tmbim7	0	0	0	0	0	0	0	0	0	57	1	2	0	0	2	1	3	0	0	0	0	5	0	0
ENSMUSG00000014542	Clec4f	3	0	0	0	0	0	5315	6131	2516	3398	0	0	0	0	0	2	0	0	0	1	0	1	0	0
ENSMUSG00000014543	Klra17	0	0	0	0	0	0	52	0	57	180	0	0	0	66	32	22	0	0	0	0	0	0	0	0
ENSMUSG00000014547	Wdfy2	1513.45	1380.01	1220.31	1421.91	1065.59	683.14	911.08	557.88	503.95	1021.98	1399.03	1796.25	1044.17	1335.92	1207.6	1141.74	671.89	783.19	1682.6	1571.57	934.49	955.46	588.43	889.91
ENSMUSG00000014550	Rbsn	3018.86	2950.54	1999.8	2030.07	2108.33	1208.35	528.73	725.73	785.83	1524.57	741.55	1296.74	1579.8	1731.79	1526.79	1620.99	1083.47	912.05	1868.5	1854.5	1342.13	1671.49	1539.61	1274.02
ENSMUSG00000014551	Mrps25	2782.49	2988.34	1903.68	1911.46	805.98	828.53	853.01	578.23	621.51	1093.92	463.24	272.93	2151.29	2422.54	1669.56	1227.75	606.09	464.79	2947.44	3269.24	1641.01	1615.35	636.37	695.53
ENSMUSG00000014554	Dguok	418	208	356	265	348	116	80	77	130	240	202	116	349	673	238	265	169	126	380	582	207	501	69	297
ENSMUSG00000014592	Camta1	11520	15432	5869	7443.62	582.09	1176	65	28	257	284.01	174.06	367	265	336	819	381.91	229.05	158	365	731	512	387.63	207	348
ENSMUSG00000014599	Csf1	703	668	1093	968	3181	2251	755	720	1125	1526	763	1136	712	671	1204	1001	1754	866	328	498	558	612	1159	1221
ENSMUSG00000014601	Strip1	2992	3665	1913	2087	2828	1985	433	323	624	585	669	1321	1545	1577	960	584	1367	997	1382	1620	951	1205	603	808
ENSMUSG00000014602	Kif1a	59113	55409	10256	12306	587	5221	10	3	63.01	7	14	14	219	135	292	256	31	18	335	318	619	562	0	6
ENSMUSG00000014603	Alx3	13	5	45	6	0	26	0	0	0	0	0	5	0	0	0	0	3	2	0	0	2	0	0	0
ENSMUSG00000014606	Slc25a11	2954	3326	2287.67	2142.36	1819.25	1591	1693	1542	853	998	967	1224	2464	2937	1759	1868	1035	835	6776	7066	3743.72	3511.75	1090	928.54
ENSMUSG00000014609	Chrne	0	0	0	0	0	0	0	0	58	116	0	15	0	0	0	0	0	15	0	0	1	22	2	0
ENSMUSG00000014633	Cmc2	613.97	411.42	308.74	436.48	255.92	277.23	644.15	395.32	837.21	727.2	233.42	548.89	412.98	683	422.42	203.01	314.64	222.19	914.49	639.6	506.5	444.24	257.79	143.96
ENSMUSG00000014668	Chfr	2416.43	1734	1322.59	1472	1492	695	532	376	1034.86	1468	487.11	366	1329	1457	1062.43	983.54	611.73	559.91	1028.55	1364	855.96	678.28	593	511
ENSMUSG00000014686	Ceacam16	33.15	50.83	1	3.07	0	35	0	0	71	0	0	0	0	0	0	0	0	0	0	0	0	0	0	0
ENSMUSG00000014704	Hoxa2	4	45	10	31	24	0	60	45.87	20	79	153	696	387	409.46	897	504	256	451	72	9.34	121.29	169	47	176
ENSMUSG00000014725	Adam28	1.04	1.19	0	78.69	4.36	4.25	22.36	0	24.15	9.05	3.51	0	28	245.09	109.85	138.9	0	0	2.66	18.32	18.28	16.72	0	0
ENSMUSG00000014747	Ankrd53	88	32	21	7	0	0	0	21	0	53	0	0	105	0	5	0	0	0	0	0	0	16	29	0
ENSMUSG00000014748	Tex261	1155.44	1358.99	996.87	1265.48	1520.61	1854.53	786.64	516.28	751.7	881.07	855.15	1125.58	1026	1487.77	926.78	695.32	944.72	799.78	1676.53	1849.72	975.27	1121.29	982.31	665.43
ENSMUSG00000014763	Fam120b	2232	2021	1413	1382	571	521	466	385	143	299	357	614	1131	1051	865	733	585	565	1458	1502	1001	1159	656	377
ENSMUSG00000014767	Tbp	1488.06	1342.82	1831.82	1728.9	959.38	504.89	630.48	423.68	795.99	1279.58	459.07	624.96	665.76	903.48	939.63	940.75	606.58	422.07	1025.18	901.07	935.89	992.8	625.26	367.18
ENSMUSG00000014769	Psmb1	7646	7121.23	5545	4791	5299	2990	4998	3822	3244	3432	2159	2387	10691	11344	4396	3343.7	3504	2576.97	8640	8837	4177.29	4337	4269.54	3193
ENSMUSG00000014771	Pdcd2	398.06	364.43	525.4	486.95	159.09	107.34	568.06	178.42	351.17	96.8	171.61	168.67	216.2	279.31	168.03	415.03	80.1	84.75	654.21	824.59	377.11	374.82	214.67	146.27
ENSMUSG00000014773	Dll1	281.71	281.19	317	511	82	37	129	56	2	121	395	859	223.61	309.26	234.93	2	950.42	1044.14	188.44	201	149.19	174	789.68	649.54
ENSMUSG00000014776	Nol3	115.88	36.84	89.07	91.47	0	0	2	0	0	0	6.54	5.12	235.81	410.82	272.87	574.78	19.86	32.98	78.26	24.43	94.81	115.5	0	0
ENSMUSG00000014778	Fhod1	99	229.02	269	434	845	413	377	461	619	843.01	1141.51	1788	1736.65	2471.88	3069.43	1966.28	1220.82	1316.69	537	659	608.77	1093.14	796.02	1997.14
ENSMUSG00000014782	Plekhg4	2	54	47	33	0	0	0	0	0	1	3	2	0	17	27	26	20	32	2	43	4	11	0	4
ENSMUSG00000014786	Slc9a5	394	332	455	570	290	150	8	2	19	160	164	148	165	186	384	380	234	300	75	36	109	259	318	603
ENSMUSG00000014791	Elmo3	0	23	40	56	62	1	324	108	142	163	32	16	264.04	725	263	196	36	72	400	719	359	426	116	0
ENSMUSG00000014813	Stc1	194.38	271.2	132.6	93	159	231	184	81.62	35	0	633	651	1539	1590	2678.8	3363.83	594	359.57	1079.72	984	590.25	591	1341.07	1387.64
ENSMUSG00000014837	4931428F04Rik	2276.46	3528.74	1343.23	1427.61	552.37	310.3	0	2	99.05	139.25	193.35	282.57	210.51	268.19	517.53	97.34	311.12	330.78	175.77	164.05	162.82	309.44	418.75	339.61
ENSMUSG00000014846	Tppp3	1149	1052	1003	732.03	103	154	85	62	135	133.77	45	0	3809	4408	2075.89	2246.03	389	467.75	236	140	253	164.19	21	16
ENSMUSG00000014850	Msh3	1526.74	1280.3	1547.87	1551	794.89	567	432.71	382.4	850.98	1401	273.05	596.27	879.01	892	1223.27	1006.75	353.66	485.13	1557	1471.8	1351.47	1604.13	737.57	755.47
ENSMUSG00000014852	Adamts13	61	0	0	0	0	0	770.3	888	527	560.79	0	0	5	0	0	37.83	12.27	34.4	0	1	16.42	1	0	0
ENSMUSG00000014856	Tmem208	756	727.98	516	489	480	377	430	511	441	311	190.51	95	1105.35	1275.12	567.57	492.72	273.19	325.31	841	831	392.23	494.86	495.98	375.86
ENSMUSG00000014859	E2f4	300	230	262	449	646	385	606	583	1731	1805	589	540	394	549	311	413	488	407	573	341	293	364	696	109
ENSMUSG00000014867	Surf4	2273	2454.29	2002.64	1637.18	4300	3332	2308.93	1608.96	1329	1655	1693.6	1707	4657.68	4899	3711.7	3797.03	2348.88	2354	5335.45	6081	3086.84	3018.71	2268	2210
ENSMUSG00000014873	Surf2	624.24	920.99	842.39	544.5	389.54	292.75	210.4	66.04	500	417	178.8	362.24	581.29	814.44	757.23	548.71	426.16	387.34	747.49	617.19	608.16	548	443	528
ENSMUSG00000014905	Dnajb9	1996	2871	3261	3076	1638	1711	1078	1563	2751	3055	634	1371	4081	4195	7083	6848.9	1057	806	3468.94	3541	5680	4402	1569	1984
ENSMUSG00000014907	Naf1	996	988	814	536.98	712	549	216	248	314	531	321	380	919	752	935	619	504	289	1081	1230	961	815.42	243	276
ENSMUSG00000014932	Yes1	2152.38	1955.98	1959.77	1770.24	4573.45	3505.55	1167.77	1147	367.5	138.33	2638.19	3541.84	4392.19	6174.61	1618.59	2006.07	3685.04	2900.84	3489.27	4079.66	1774.6	1621.85	4151.63	4626.54
ENSMUSG00000014956	Ppp1cb	18844.4	18431.2	13034	12698.6	6858.41	4753.95	11396.1	12847.4	12595.3	13206.1	3522.33	4656.34	27989	30132	15036.6	14711.2	4032.97	3558.13	20553	16596.4	10661.6	9939.67	6764.01	5514.96
ENSMUSG00000014959	Gorasp2	3181.62	3613.71	2487.05	2818.87	2943.32	2464.06	1113.19	1397.97	1070	898	1359	2206	3829	4649.05	3605.77	2482.85	1733.62	1457.45	3880.7	4869	2544.95	2721.52	1824	1725
ENSMUSG00000014980	Tsen15	839.34	633.64	884.65	808.68	333.76	475	212.71	212	392.18	554.44	355.21	226.39	864.87	1432.85	658.49	485.7	229.92	285.1	1572.46	1179.18	1012.76	892.17	460.06	399
ENSMUSG00000015001	Oc90	0	0	0	0	0	0	0	0	0	0	0	0	0	0	0	0	0	0	0	19	0	0	0	0
ENSMUSG00000015002	Efr3a	4047	4538	3038	2590	3578	2802	1363	1915	1720	1985	1098	1456	4123	4749	4195	4078	1729	1476	7401	7781	3952	4209	1495	1245
ENSMUSG00000015013	Trappc2l	713.05	536.08	489.35	458.23	270.22	188	91	260.2	347.21	266.5	195	181.75	592.25	746.12	211.96	398.65	167.55	138.42	417.41	709.07	345.16	385.64	286.25	180
ENSMUSG00000015016	Acsf3	290	291	298	322	392	195	51	131	86	244	105	185	283	225	265	197	156	206	607	447	443	409	159	71
ENSMUSG00000015023	Ddx19a	1915.52	1298.33	1523.24	1552.66	1815.81	1096.79	1459.03	1587.43	1386.35	1687.46	1126.45	860.58	1890.44	2549.82	1308.54	1213.85	1138.37	1151.36	2454.79	2028.22	1104.73	1254.76	1173.66	2069.55
ENSMUSG00000015027	Galns	250	193	152	269	339	156	178	269	356	593	130	185	428	509	583	302	248	185	1338	1180	562	740	315	459
ENSMUSG00000015053	Gata2	7	121	15	28	1621	1826	45	79	226	223	430	393	1023	1263	305	279	3463	3773	949	479	420	568	1435	1732
ENSMUSG00000015083	C8g	10	5	11	23	33	46	608	630	0	19	48	1	0	0	0	23	0	0	6	23	18	57	0	61
ENSMUSG00000015085	Entpd2	615	434.35	507.24	382.71	6	70	5	0	16	48	13	0	72	0	87.9	102	1	0	184.86	84.39	111	109.89	0	0
ENSMUSG00000015087	Rabl6	2809.99	2662.37	2292.52	2123.78	1492.49	1550.02	826	908.47	982.73	1049.22	830.82	889.46	1415	1991	1970.45	1364.32	1269.27	1202.4	1973.9	1736.22	1667.82	1845.76	1412.58	1417.62
ENSMUSG00000015090	Ptgds	5260	3389	1463	737	48	701	2	0	2	0	0	0	43	6	0	2	0	0	536	720	334	263	0	0
ENSMUSG00000015092	Edf1	2073.47	2482	1870	1273	1356	1028	1095	1253	899	993	535	731	1749	2273	832	1154	889	677	3238	3057	1759	1359	764	1186
ENSMUSG00000015093	Clic3	63	12	15	26	17	25	2	0	0	0	0	0	885	1372	730	530	57	89	153	91	34	34	0	0
ENSMUSG00000015094	Npdc1	1093	1654.65	1118.76	1225.29	527	494	82	87	147	0	378	317	182	311	170.1	70	499	444	142.14	279.61	171	189.11	496	329
ENSMUSG00000015095	Fbxw5	1338	1418	1250	1095	1184	905	471	452	308.98	665	567.03	465	686	1076	933	818	880	705	1432	1769	1168	1368	855	868
ENSMUSG00000015112	Slc25a13	259	235	222	217	438	214	2720	3697	134	423	3	1	491	854	304	360	139	83	5504	5611	2049	1864	402	175
ENSMUSG00000015120	Ube2i	4650	4438	3827	3907	3791	2476	1496	1482	2653	3230	1211	2153	4202	4788	5207	4209	2684	2422	3843	3882	3250	3320	2511.56	3320.09
ENSMUSG00000015126	Tsr3	347	281.83	253.7	225.49	165	96	91	50	97	41	25	31	287	89	263.89	147	80	119.79	209	366	263.77	202.87	281	10
ENSMUSG00000015127	Unkl	1000.36	729.5	470.94	515.18	835.36	490.67	527	123.12	215.61	221.39	98.29	514.54	405.65	567.72	313.9	492.69	758.93	377.98	667.14	1232.6	454.91	343.46	493.01	406.25
ENSMUSG00000015133	Lrrk1	282.23	135.68	202.26	138.67	1571.22	1058.79	363.08	375.62	768.59	783.26	537.58	769.58	1384.64	1429.09	2041.17	1497.66	471.7	658	1128.47	1172.02	843.45	1219.45	1052.05	921.01
ENSMUSG00000015134	Aldh1a3	27	118.43	22.17	60.41	11.17	1.04	58	104.1	20.31	88.39	0	0	72.29	40	197.32	154.82	1	1	2757.01	2183.82	857.02	777.49	257.64	338.72
ENSMUSG00000015143	Actn1	1663.95	1652	1393	1418	7301	5657	2736	2624.99	3555	5348.3	1312.07	2774.61	6042.76	8045.24	13873.9	12613.9	3280.25	3470.33	5829.02	5416.36	5749.99	6647.49	1533.36	1561
ENSMUSG00000015149	Sirt2	5724	6148.56	6058	5562.09	1704	1487	942	911	703.78	728.48	1012.24	1356	2177	1717	1714.29	1614.73	521.01	642	1612	1498	1300	1293.99	841	1124
ENSMUSG00000015165	Hnrnpl	5937.04	6097.08	7194.36	7642	5036.84	4284.62	2161.42	2420	3890.69	5751.61	2961	3850	5773.01	7046.23	8689.2	7605.64	5726.04	5091.03	5868.77	6020	5201.1	5851.88	5842	7849
ENSMUSG00000015176	Nolc1	3111	3443.01	2938	2625	2223	1564	1502	1425	2442	3111	845	1370	1588	2122	3016	2747	1893	1292	2229	2303	2148	1974	1456	2669
ENSMUSG00000015189	Casd1	3250	4552	2317	2481	2012	1714	546	675	452	961	1022	1520	3130	3982	1928	1700	1934	1788	3065	3505	1569	1897	997	1364
ENSMUSG00000015202	Cnksr3	369	736	832	803	1470	878	324	771	128	399	2551	3247	587	980	1757	1215	826	540	1655	1522	1374	1452	775	1270
ENSMUSG00000015214	Mtmr1	2197	1958	1705	1798	1402	728	1022	1020	569	1254	653	560	1625	1793	1111	1473	683	536	2249	2305	1224	1205	436	568
ENSMUSG00000015217	Hmgb3	5121.19	6233.77	6330.67	5320.29	1873.63	1349	2108.5	1788.77	3775.32	4376.11	472.78	478.98	2058.24	2510.68	1594.19	1837.97	2020.56	1383.28	2075	1773.03	1421.67	1576.16	2181	1677
ENSMUSG00000015222	Map2	120704	106966	23825	25859	461	1700	201	251	203	22	5	0	885	810	871	690	50	101	1173	1238	959	641	114	16
ENSMUSG00000015224	Cyp2j9	738	892	784	641	0	2	0	31	0	55	42	0	231	54	46	40	78	15	182	257	280	280	0	0
ENSMUSG00000015242	Nipsnap3a	0	0	0	0	0	0	0	0	0	0	0	0	0	0	0	0	0	0	0	0	0	1	0	5
ENSMUSG00000015243	Abca1	7381	8072	8274	7320	44266	28736	4576	4217	1327	1915	5548	6840	2269	2217	3551	3212	2493	2321	2968	3641	2105	2675	4025	6034
ENSMUSG00000015247	Nipsnap3b	1522	1377	940	806	334	362	1129	1123	670	349	179	297	1411	1355	513	521	342	291	1388	1233	725	685	199	235
ENSMUSG00000015289	Lage3	485.68	620.37	628	550.12	324.19	172	520	246	236	220.69	222.08	241	632	588.79	359.83	274.71	215	297.68	888.26	1313.17	546.96	454.68	648.01	311.68
ENSMUSG00000015290	Ubl4a	1363.15	1193	965	885.37	485	297.95	378.57	165	206	349	280	272	1367	1662	373	567	691	365	995	1328	762	697	693	809
ENSMUSG00000015291	Gdi1	12024	12540.3	8298.12	9094.37	2796	3269	892	1051	2040.45	3324.59	1254.4	941	2508	2646.69	3185.04	2634.01	1554.06	1578	2730	1568	2470	2729.02	1436	1977.06
ENSMUSG00000015305	Sash1	7811.87	8566	5263.87	5282.42	6073.98	4566.95	2111	2025	1062.16	825	6081.26	8497.13	4530	5860	5220.01	3435.48	5217.94	4941.78	4576.71	4610	3413.2	4059.44	4640.61	7140.83
ENSMUSG00000015312	Gadd45b	127	10	561	531	604	299	240	201	1483	1347	497	1026	2193	2420	3640	3051	1091	1419	998	513	2228	1973	1438	1541
ENSMUSG00000015314	Slamf6	0	0	13	50	1.07	4	382	247	741	1090	34	23	277	128	220.76	570	1.45	0	1	65	86	31.02	0	0
ENSMUSG00000015316	Slamf1	0	14	16.84	22.96	1.33	0	196.62	128.58	461.38	291.57	79.42	93.03	169	15.65	62.31	106.24	23.71	0	17.2	59.92	6.07	40.76	0	0
ENSMUSG00000015335	Zdhhc12	84	176	99	134	222	83	21	123	51	32	83	51	140	242	162	46	52	100	133	187	194	166	90	2
ENSMUSG00000015337	Endog	153.52	118.96	119.42	36.47	1.36	17.73	243.46	276.29	34.71	1.52	0	80.13	118.19	275.42	48.56	0	0	5.98	343.64	337.28	181.4	114.43	83.55	0
ENSMUSG00000015340	Cybb	23	50	166	323	12	0	8720	7981	14123	16853	0	92	4176	3583	6177	6712	0	0	558	461	611	644	0	0
ENSMUSG00000015341	Golga7	5576	5378.72	3551.97	4191.53	2373	2109.1	1956	2082.43	1736	2214.94	4626.56	4899.3	3542.21	4445.36	2679.04	2657.65	1577.53	1455.91	6149.3	5507.98	3393.11	3820.27	2260	2524
ENSMUSG00000015342	Xk	966	834	191	381	51	100.01	542	665	1906.28	2217.74	0	68	125	121	155	129	277	100	39	78	55	83	0	88
ENSMUSG00000015354	Pcolce2	60	32	83	32	0	0	179	90	67	100	0	0	1771	2484	1330	1191	72	94	5	0	34	36	0	0
ENSMUSG00000015355	Cd48	63	29	3	4	0	0	349	176	436	287	0	0	321	396	216	161	0	0	38	0	25	33	0	0
ENSMUSG00000015357	Clpx	1846	1475	1693	1083	1453	1212	2887	2324	682	1452.78	1103	1058	2008	2234	1367.81	1472	939	659	3688	3665	1831	2115	812	1122
ENSMUSG00000015363	Trabd	639	561.38	420	565	1495	1242	485	403	549	667.82	783	618	863	1441	597	636	971	1061.54	1394	1145	756	724.01	791	932
ENSMUSG00000015365	Mov10l1	28	0	0	0	0	0	0	0	0	0	0	0	0	0	0	0	0	0	0	0	0	0	0	0
ENSMUSG00000015377	Dennd6b	327	575	388	615	257	261	23	28	123	45	103	4	51	1	102	205	99	64	96	34	286	217	117	50
ENSMUSG00000015396	Cd83	442	417	699	756	517	207	339	381	654	955	31	0	832	1676	1632	1404	129	6	244	379	399	551	25	4
ENSMUSG00000015401	Tmem27	8	10	9	1	0	0	29	2	15	13	0	0	0	0	1	3	0	6	23448	25563	11006	10166	564	234
ENSMUSG00000015405	Ace2	196	84	83	46	20	23	37	38	163	34	0	0	123	405	96	198	32	25	9935	8478	6980	7934	215	235
ENSMUSG00000015437	Gzmb	0	0	21	13	0	0	488	294	690	760	4	0	106	21	87	76	0	0	0	45	12	14	0	0
ENSMUSG00000015441	Gzmf	0	0	0	0	0	0	0	0	0	0	0	0	0	0	0	0	0	0	0	0	0	0	0	0
ENSMUSG00000015443	Gzmn	0	1	0	0	0	0	0	0	0	0	0	0	0	0	0	0	0	0	0	0	0	0	0	0
ENSMUSG00000015451	C4a	25.98	0	22.91	27.56	1	24.09	16.9	63.21	16.73	1.36	16.29	98	5.67	16.57	95.46	54.59	0	0	7.01	7.03	5	7.97	2	0
ENSMUSG00000015452	Ager	21	23	46	34	266	43	1	6	36	67	65	68	9957	12082	9247	6015	424	641	41	31	98	127	31	7
ENSMUSG00000015461	Atf6b	874	1099	832	659	904	956	379	201	490	521	685	601	726	656	471	543	788	741	788	927	535	448	780	564
ENSMUSG00000015467	Egfl8	77	119	72	31	2130.05	1336	1	39	0	0	2	28	114.9	33	18	15	186	217	57.17	157	3	28.22	255	596
ENSMUSG00000015468	Notch4	141	279	123	60	6916	5748	184	169	25	80	1895	3073	1319	1117	178	131	7688	7293	391	657	64	126	4477	5911
ENSMUSG00000015474	Ppt2	582	760	751	506	1545	1680	413	559	472	355	434	208	1014	808	507	653	1009	665	2158	2527	1135	1235	684	571
ENSMUSG00000015476	Prrt1	857	865	466	332	23	173	3	54	114	56	1	5	0	0	47	55	4	0	1	47	72	47	11	0
ENSMUSG00000015478	Rnf5	2119	2437	2044.16	1782.95	499	450	922.5	573.66	531.5	327.63	326	252.66	690	853.69	657.01	675	265.92	199.63	2209.7	1751.62	893.41	882.26	268.6	267
ENSMUSG00000015484	Fam163a	350	478	208	167	16	7	0	0	0	2	18	0	0	0	3	0	2	58	49	14	10	9	0	0
ENSMUSG00000015488	Cacfd1	1101	1682	1037	1183	1051	1072	179	463	387.01	307	294.32	267	715	1046	1127	664	673.44	532	1383	1257	856	995	578	278
ENSMUSG00000015501	Hivep2	16293.6	16112.7	5029.79	5698.91	2097	1755.54	719	539	1140.59	1213.71	1300.83	1726.88	2700.44	2396.28	6669.85	5624.74	1443.37	1462.96	1532.06	1657.98	1725.66	1424.37	2869.39	2872.66
ENSMUSG00000015519	2310057J18Rik	0	0	0	3	0	0	0	0	0	1	0	0	0	0	0	18	0	0	0	4	0	0	0	0
ENSMUSG00000015522	Arnt	1299	1357.67	2120.02	2200.98	2846.22	2181	764.24	1253	1838.71	2299.73	2064.78	1692.95	2886	3483	4902.09	4378.47	2130.8	2165.86	2629.02	2438.25	2353.68	2576.31	1288.7	2606.61
ENSMUSG00000015533	Itga2	256	202	284.01	345.1	361	847	128	7	84.01	131.11	233.01	287	3299	3886	1104	987	8249.72	6357	259	212	152	262	603	1105.01
ENSMUSG00000015536	Mocs2	3455.63	2745	1956.7	2450	746	649	2080	2242	755	772.71	762	375	3512	3470	1372.91	1199	1628.3	1049.42	3596	2998	1688.83	1743	1541	1853
ENSMUSG00000015542	Nat9	177	388	165	187	468	190	219	196	62	169	123	159	220	214	236	96	151	158	336	381	190	217	72	388
ENSMUSG00000015568	Lpl	2550.92	3620.71	3013.53	2695.2	405.97	212.16	4873.48	4777.36	10850.4	7580.45	3296.26	1059.23	4902.69	5929.24	9759.23	8299.3	2044.9	1817.65	5623.09	6885.74	6830.93	7390.88	379.62	356.03
ENSMUSG00000015575	Atp6v0e	1113.09	831.95	1298.47	1067.28	788.1	578.01	1146.01	806	904.24	1555.2	583.26	808.99	2203	2950.56	1109.1	918.5	488.46	443.55	3961.25	3541	1882.44	1659.2	763.31	677.01
ENSMUSG00000015579	Nkx2-5	0	0	0	0	0	0	0	0	11	0	0	0	0	0	0	0	0	0	0	0	0	0	0	0
ENSMUSG00000015597	Zfp318	4490	4118	3604	4018	2239	1535	514	588	345	1074	876	1743	1928	2519	2378	3298	1266	1250	2662	3394	2931	3334	1323	1968
ENSMUSG00000015599	Ttbk1	3988.87	4099.64	1198.6	1418.3	247.79	672.73	2.11	23.13	219.68	149.97	81.59	30.6	0	1	17.31	90.11	8.79	26.47	23.87	100.02	89.22	121.99	26.52	15.97
ENSMUSG00000015605	Srf	959	921	1148	1106	1273	1407	244	313	520	381	331	502	1510	1706	3084	2869	928	862	1141	1309	2063	1744	534	1563
ENSMUSG00000015619	Gata3	74	216	73	130	92	220	170	50	437	376	20	126	272	200	402	260	1230.45	1141.77	2650.22	2325.1	1802	1794	43	57
ENSMUSG00000015627	Gata5	0	0	0	0	0	0	0	1	23.37	0	0	0	557.9	547.98	717.96	632.88	13	43	58	15	0	41	242	87
ENSMUSG00000015647	Lama5	244	255	325	603	3072	2222	58	98	234	78	354	502	2686	3422	7207	5275	3873	3618	3243	3512	4319	3919	2638	4994
ENSMUSG00000015652	Steap1	23	0	37	0	0	15	0	0	35	0	0	0	30	0	0	0	1	0	154	10	45	25	0	0
ENSMUSG00000015653	Steap2	855.63	968	723.02	575.37	44	1291.87	263	95	97.87	61.77	400.58	769.01	357	263	409.01	254.36	55.91	46.13	4173.92	3548.04	2184.79	1638.17	122	314.85
ENSMUSG00000015656	Hspa8	25891.2	30877.7	39564.6	40156.8	29302.2	22860.5	8514.11	7388.01	20184.7	19245.6	9967.82	12427.2	30859.2	34052.5	43743.8	43837	22717.2	17036.9	24725	23935.9	31622.5	36791.6	26451.5	28758.5
ENSMUSG00000015659	Serac1	517	915.9	539.01	796.93	232	130	66	105	102.08	70.06	55.22	113.01	51.01	163.63	677.14	437.11	106.04	84.01	340.02	594.39	236.05	355.01	87	246
ENSMUSG00000015665	Awat1	0	0	0	0	0	0	0	0	0	0	0	0	0	0	0	2	0	0	0	0	0	6	0	0
ENSMUSG00000015668	Pdzd11	717.74	601.11	817.89	634.24	716	308.54	311.01	201.02	439	373	332.07	168	907.73	1040.77	652	315.23	253.41	154	885.69	972.37	613.65	534.46	502	101.96
ENSMUSG00000015671	Psma2	7401.31	6581.46	5797.99	5509.34	4845.66	2559.73	4371.69	4064.98	4474.06	4630.11	1736.18	1803.04	9565.31	10989.8	5558.7	4336.63	3064.46	1814.76	9294.17	8557.23	4633.1	4644.53	4781.57	2708.99
ENSMUSG00000015672	Mrpl32	1073	1127	772	908	459	250	346	466	730.99	475.61	140	454	1311	979	520	763	389	304	1116	1810	778	791	394	292
ENSMUSG00000015697	Setdb1	2634.92	2597.98	2063.63	2104.17	1358.12	1131	666	856.7	1019.13	1471.42	577.52	967.76	965	2118.45	1578.56	1623.02	1472.03	1639.63	1728.13	1984	1658.49	1654.24	1263.42	1180.89
ENSMUSG00000015702	Anxa9	15	4	8	15	30	0	0	1	57	146	0	145	76	46	87	11	0	34	83	101	94	56	0	2
ENSMUSG00000015709	Arnt2	5953	7053.46	2702.59	2891.7	63	226	2	43	44	13	5	0	371	268	547.72	484.24	0	19	1741.87	2214.59	1555.06	1115.31	73	8
ENSMUSG00000015711	Prune1	1509	1526	796	772	617	413	270	93	284	490	113	111	721	1148	591	518	243	383	1286	1184	684	589	410	301
ENSMUSG00000015714	Cers2	2162	2339	2630.66	2463	3673	2107	1823	1818	2230	2709	1125	1801	4970	5176	4956	4124	2421	1964	4626	5343	3877	3535	2278	2181
ENSMUSG00000015721	Nlrp5	0.54	68.01	0	11.01	0	0	0	0	0	2.64	30	0	77.26	47.07	49.99	0	0.33	0	40.5	21.22	19.64	53.62	4.24	0
ENSMUSG00000015733	Capza2	18926.7	18547.8	13474	12627.6	12189.7	7400.89	8743.19	8727.31	7367.59	9205.85	6541.52	7939.44	23720	22763.3	13308.2	12023.3	5510.57	3959.64	15931.4	15576.1	8057.43	8591.89	6727.2	7982.95
ENSMUSG00000015745	Plekho1	917	906	1082	1130	98	115	502	449	675	741	1846	2229	1498	1940	1093	782	2484	1843	708	776	450	695	1370	1690
ENSMUSG00000015747	Vps45	1124	1342	909	731	818	376	332	256	320	397	350	638	661	812	505	573	373	321	832	962	391	648	164	407
ENSMUSG00000015748	Prpf3	766	655	1155	1081	493	450	598	326	1170	1205	283	740	801	844	741	721.98	1110	765	707	568	918	840.54	420	625
ENSMUSG00000015749	Anp32e	14530	13396	16546	13789	6290	4151	5070	5967	12955	12267	2074	2752	9040	10798	7757	6959	7690	7270	9199	8903	5880	6500	3283	3678
ENSMUSG00000015750	Aph1a	1286.21	1347.67	1076.91	975.66	4542.21	3145.83	498.38	496.57	340.05	523.04	1265.01	1333.93	1883.1	2121.81	784.32	596.79	3750.28	3149.08	2612.47	2144.57	1388.68	1731.45	1862	1819
ENSMUSG00000015755	Tab2	9229	8321	7282	7268	6475	4532	3935	4478	6635	7478	2154	3045	7386	9014	8597	7911	3488	3379	8518	9130	6015	6560	4141	4791
ENSMUSG00000015757	Ppil4	3539.24	3657.26	3613.26	3327.57	1933.95	1437	1430.45	1289	2408.85	3047.53	926.18	1076	2476.94	3604.57	2967.78	2897.23	1568	1240.95	2985.18	3101	2534.4	2516.36	1622	1781
ENSMUSG00000015759	Cnih1	4759	4675	3396	2955	2354	1753	2363	2082	864	1214	889	1637	6326	6311	2567	2356	1533	1218	4911	5428	2258	2279	1439	2631
ENSMUSG00000015766	Eps8	3173	3858	2275	2858	264	283	258	279	445.03	399	7	9	524	1247	1341	1161	36	29	4264	3697	2829.01	2727.03	208	1
ENSMUSG00000015776	Med22	570	415	525	457	687	640	422	189	397	244	208	194	561	582	599	326	500	477	603	735	443	526	513	964
ENSMUSG00000015787	Abo	0	0	5	0	0	0	0	0	0	0	0	0	0	0	0	0	0	0	0	0	0	0	0	0
ENSMUSG00000015790	Surf1	1340.46	1344.72	762.98	990.32	919.46	660.25	247.67	388	375	241	483.61	716.76	1131.03	1576.56	831.07	759.8	478.96	379.66	1241.06	1532.81	945	874.29	502	574
ENSMUSG00000015804	Med28	1039	822	921	731	916	521	293	341	393	356	134	178	611	911	593	385	385	245	1021	1021	566	527	710	337
ENSMUSG00000015806	Qdpr	1473.07	1287	1286	1090.64	959.41	703.48	812.44	678.63	345	410	326.32	560.91	1054.16	1028.26	429	629	464.07	355.5	5207.48	5097.02	2396.55	2144.25	1138	887
ENSMUSG00000015812	Gnrh1	0	11	14	28	0	0	0	0	1	91	8	0	58	0	5	9	15	0	19	1	7	0	0	0
ENSMUSG00000015829	Tnr	12880.8	15073.1	9977.72	11972.3	201.92	371	1	1	34.01	127.4	0	0	13	1	11.77	82.05	2	8	5	2	32.01	23.01	0	1
ENSMUSG00000015837	Sqstm1	4037.42	3780.65	3051.73	2816.3	4195	3096	2020.19	2295.12	3159	3302.12	2088.86	2392	4486.08	6018.92	7110	6604.87	1805.86	1892.35	5497.2	6021	5403.25	5438.38	3232	4615.66
ENSMUSG00000015839	Nfe2l2	566	657	811	674	1817	849	1296	1087	2146	2419	1410	1908	3051	3048	3106	3192	913	1165	3559	4410	1879	2165	1714	627
ENSMUSG00000015843	Rxrg	374	431	388	323	0	0	27	72	1	0	41	0	0	53	1	0	0	0	14	4	21	42	0	0
ENSMUSG00000015846	Rxra	769	781	568	800	1222	1083	1854	1792	682	883	1344	2521	1788	1741	1816	1672	1864	1481	2251	2917	1553	1644	1473	2354
ENSMUSG00000015850	Adamtsl4	42	17	23	140	62.96	117	202	81	198.12	107	49	251	325.01	216	533.94	786.29	122	151	86	162	229.77	153.05	104	82
ENSMUSG00000015852	Fcrls	1275	983	2400	1738	28	13	0	54	2	0	0	0	320	760	486	438	0	0	188	150	208	214	0	0
ENSMUSG00000015854	Cd5l	0	0	0	0	0	0	3106	2680	1449	2621	0	0	5	69	65	50	0	0	0	0	34	3	0	0
ENSMUSG00000015869	Prpsap1	1572	1581	1581	1129	1036	1189	665	614	210	396	444	470	1310	1460	1107	1179	662	640	1960	2349	1332	1493	775	1410
ENSMUSG00000015879	Fam184b	850.17	1287.5	490.97	548.75	83	980.48	0	10	6	34.69	9	115	0	2	123.49	71.93	31.55	43.19	253.97	103.51	37.65	119.35	938.34	577.43
ENSMUSG00000015880	Ncapg	869.81	788.6	2410.41	2015.64	1029.99	194.52	1689.79	1807.04	3719.34	3934.21	242	150.55	1512.48	1183.37	1272.09	919.58	1289.88	968.49	820.06	678.09	601.75	561.4	584.05	1293.83
ENSMUSG00000015882	Lcorl	5580.19	5174.4	3949.36	4323.36	2183.01	1386.48	483.21	859.96	1825.66	1509.84	495	670.59	2356.52	3274.63	3507.64	3254.08	1139.12	843.51	2794.94	2864.91	1992.25	1935.19	1717.96	1286.17
ENSMUSG00000015889	Lta4h	1229	1130	1690	1246	2331	1709	1582	1176	3479	3986	602	693	1328	1854	1085	1123	1360	1057	1741	1959	1247	977	1130	2316
ENSMUSG00000015890	Amdhd1	8	0	1	0	64	39	673	607	0	17	6	0	0	0	0	0	0	0	29	0	17	36	43	0
ENSMUSG00000015932	Dstn	10110	9262	7523	6256	7454	5475	4287	3229	4021	3678	3569	3055	17358	20258	12509	11726	3718	2589	13874	12637	8976	8144	3803	3913
ENSMUSG00000015937	H2afy	3734.36	3685.82	5343.46	5158.61	2632.36	1843.84	1933.69	2017	2528.98	3604.97	960.89	1405.07	2180.61	2396.31	2219.25	2399.32	1425	1234	3419.62	3300.47	2711.89	2735.33	2577.81	2723
ENSMUSG00000015942	Gtf2ird2	303	398	201	211.04	185	145.02	107.54	152.42	616.04	702.41	143	307	91	528.99	447.37	256.06	281	174.97	469	233.02	320.59	285.88	75	146
ENSMUSG00000015943	Bola1	327	232	206	275	282	46	175	101	111	73	43	28	270	377	163	1	11	56	288	408	122	80	46	0
ENSMUSG00000015944	Gatsl2	4908	4317.01	1681	1753	757	735	103	146	21	58	478	513	337	880	647	732	336	408	2747	2421	1127	1356	311	242
ENSMUSG00000015947	Fcgr1	179	207	246	374	0	35	377	248	320	162	0	0	240	302	220	66	0	13	21	64	55	65	0	0
ENSMUSG00000015950	Ncf1	237	413	272.64	234	42	83	2598	2043.58	5972.97	8046.95	62.06	77	580	904	1242.65	833.56	19	30	106	89	143.16	130	253	125
ENSMUSG00000015957	Wnt11	0	0	17	87	0	0	9	0	5	42	0	5	412	653	972	719.06	0	68	166.76	144	136	271	0	0
ENSMUSG00000015961	Adss	6789	6885.02	4690.18	4532.01	6461	3691	2284	1896	2956.69	3240.03	1287	2218	6028	7247	4035.04	3267.59	2468	2190.81	7629	6879	3941.47	3738.58	3595.05	3528
ENSMUSG00000015962	1700016C15Rik	0	0	0	0	0	0	0	0	0	0	0	0	42	0	4	0	0	0	15	90	33	15	0	0
ENSMUSG00000015966	Il17rb	1	34	31	12	5	1	162.01	45	19	59	80	39	0	0	8	78	10	1	197	287	295	202	44	98
ENSMUSG00000015968	Cacna1d	1723.46	1926.38	1420	1826.34	153	67	21	36.97	41.33	157	0	0	3082.53	3016.85	6175.76	5163.13	254	323	991.32	1074.71	1191.3	1415.84	0	1.16
ENSMUSG00000015970	Chdh	101.54	37.62	81	23.66	45	29	1230	1465.03	215.67	746	0	0	92.47	2.15	240.24	146.87	2	8	5535.68	6065.29	3015.7	2654.16	300	131.84
ENSMUSG00000015971	Actr8	1046.36	1187.01	1179.01	1104.4	889.04	798	406	288.03	342.02	766	603.08	545	933	1026	960.01	615	745.43	587.03	1100	1070	888.54	845.51	316	506
ENSMUSG00000015980	Lrrc27	171	136	99	180	149	99	86	13	49	148	16	17	57	42	79	159.8	78	60	31	193	99	53	22	6
ENSMUSG00000015981	Stk32c	610	872	299	243	98	71	26	0	78	24	72	102	41	149	0	3	45	41	91	108	9	3	754	433
ENSMUSG00000015994	Fnta	3580	3237	3004	2646	2504	1985	1533	1841	1152	1079	1035	765	3613	4098	2048	2314	1257	896	4715	4115	2441	2416	1740	1454
ENSMUSG00000016018	Skiv2l2	4041.44	5496.69	4384.26	3773.22	2908.18	1820.24	2222.61	1835.16	3253.73	2491.21	1073.53	1197.74	3678.71	2943.47	3096.88	3004.77	2046.84	1734.19	4894.62	4473.84	3470.16	3251.88	1864.43	2452.62
ENSMUSG00000016024	Lbp	169	123	126.01	171	35	77	1587	1874	231.04	714.01	848.1	1751	991	1159	805	862	185.01	132	814	806	230	194.01	831	1211
ENSMUSG00000016028	Celsr1	677	780	736	929	234	100	84	22	167	147	1	38	395	498	775	709	91	134	2147	2221	1364	1136	2120	2157
ENSMUSG00000016087	Fli1	639	729.1	372.02	411.01	12499.4	8434.92	2804	1963	1705.83	1976.52	2864.34	4095.14	4165	5000.04	1199.48	1189.97	5590.09	4160	2290	2226	1100.04	1556.95	5006	4449.63
ENSMUSG00000016128	Stard13	480	373	548	726	4421.4	2957	194	174	70	58	170	332	2728	3008	4215.24	3157.24	1563.78	1640	935	1219	1228	1315	1108	102
ENSMUSG00000016150	Tenm1	6188.47	8467.57	2066.76	3119.22	63.42	386.97	14.04	6	174.13	66.92	194.69	25	7	1	23.49	32.75	26.78	18.73	24.34	1	40.68	50.5	1.03	2.33
ENSMUSG00000016179	Camk1g	336	401	135	146	6	0	38	0	0	21	0	0	300	92	259	419	45	17	206	155	188	218	0	0
ENSMUSG00000016181	Diexf	787.02	957	600	736	466	369	176	85	411.03	938	203	456	324	367	416.99	339	524.02	357.39	326	611.56	630.02	443.13	234	235
ENSMUSG00000016194	Hsd11b1	438	514	178	202	0	17	3350	3904	1179	1362	9	0	4670	5825	1683	1576	136	135	241	184	132	122	0	0
ENSMUSG00000016200	Syt14	1739	2060	1097	1498	80	228	168	141	1237	702	34	126	157	180	300	248	10	0	470	362	168	253	77	12
ENSMUSG00000016206	H2-M3	37	165	18	23	556	254	195.38	460	239	432.48	166.32	213	464.99	567	178	164	354.98	207	231	269	93	84	975	89
ENSMUSG00000016239	Lonrf3	408	651	521	710	555	199	82	53	189	362	77	97	365	168	909	822	352	332	199	127	175	171	62	112
ENSMUSG00000016252	Atp5e	947	905	766	571	325	236	536	602	896	523	224	181	943	1210	616	464	194	131	980	996	934	714	866	387
ENSMUSG00000016253	Nelfcd	1562	1417	886	1256	939	954	736	870	813	1184	385	392	900	1139	770	774	560	633	1315	1504	834	788	761	786
ENSMUSG00000016255	Tubb1	0	0	0	12	0	3	425	191	0	18	17	82	441	523	186	101	61	0	6	0	7	0	0	0
ENSMUSG00000016256	Ctsz	1499	1581	2473	2063	1910	1352	1886	2262	1649	1556	445	646	4097	4238	5474	5322	1332	1066	2858	2755	1943	2448	1307	1269
ENSMUSG00000016257	Prelid3b	3213	2362	2101	1926	1616	1212	1352	1283	1982	1878	446	346	2609	2069	1756	1362	563	676	2777	3187	1833	1683	726	609
ENSMUSG00000016262	Sertad4	1325	1967	758	859	85	94	10	111	38	40	84	0	699	741	808	467	369	329	1116	1179	1230	1666	284	115
ENSMUSG00000016283	H2-M2	0	0	0	0	1.94	0	121.01	31	48.27	44.02	2	9.4	0	14.01	43.02	17	0	6.27	0	0	0	0	19	0
ENSMUSG00000016308	Ube2a	1281	1191	741	760	1041	687	412	492	622	535	446	510	1544	2692	643	589	788	422	1148	931	720	533	360	555
ENSMUSG00000016319	Slc25a5	17920.2	15567.5	14985.2	11862.3	12062.5	8499.64	9705.21	9814.21	7844.6	7261.98	2640	5471	25359.3	28902.7	12539	11982.4	6504	5789	52041.4	54981.3	27576.2	23209.1	9952.78	9455.57
ENSMUSG00000016327	Atp1b4	0	0	0	30	0	6	0	0	0	0	12	25	0	0	15	0	0	15	0	0	0	0	0	0
ENSMUSG00000016344	Ppdpf	778	767	570	500	1489	1037	450	274	153	204	359	354	1004	1027	266	280	645	485	524	737	264	427	575	522
ENSMUSG00000016346	Kcnq2	5480.85	6728.2	2365.68	3061.5	57.59	583.09	1.03	0	184.4	104.23	25.98	19.8	1.04	1	42.16	29.51	14.76	4.82	4.8	0	38.01	31.68	5.49	1.23
ENSMUSG00000016349	Eef1a2	8931	10848	1968	2969	211	2307	35	0	18	0	0	0	55	80	21	0	11	0	17	0	0	4	0	0
ENSMUSG00000016356	Col20a1	0	20	33	53	14	16	14	0	80	3	74	0	24	35	207	151	7	14	54	38	84	94	0	7
ENSMUSG00000016382	Pls3	3472	3996	3250	2941	15348	11490	1216	1145	594	652	2858	2184	14748	15190	13804	13780	4622	3648	10904	10916	6956	6905	6612	8738
ENSMUSG00000016386	Mpped2	1000	809	775	678	191	285	0	0	0	0	0	0	175	87	145	110	252	233	632	421	261	200	88	235
ENSMUSG00000016409	Nkap	2065	2362	1597	1346	1381	800	333	660	400.01	562.11	471.06	885	2067	1402	1031	1065	544	548	2344	2168	1123	1065	819	882
ENSMUSG00000016427	Ndufa1	1684	1110	945	902	902	522	901	759	674	424	265	563	1041	1741	523	537	325	310	1883	1661	1049	1162	511	307
ENSMUSG00000016458	Wt1	1	0	3	8	0	0	80	73	130	46	0	0	109	11	24	65	0	31	1320	1505	1231	1087	211	70
ENSMUSG00000016477	E2f3	1775	1609	1203	1357	796	778	361	518	557	630	776	471	767	1000	1195	973	429	551	1190	1059	722	635	433	1217
ENSMUSG00000016481	Cr1l	1094.36	1219.1	1175.88	994.33	4002	2473	1688.71	1267	1861.04	2191	893.59	1489	2864	2976	1887.15	2060	1714.05	1399	2164.32	2979	1852	1524.15	1284	1737
ENSMUSG00000016487	Ppfibp1	3242	2913	2625	2571	13531	9320	1667	1879	798	1033	4586.05	5257.21	8786	8974	8530.86	6574.07	5373.32	4302	9696	7965.87	5828.35	6298.65	7928	11064.7
ENSMUSG00000016493	Cd46	92.35	56.75	152.75	151.22	84.96	62	90	1	112.67	350.47	19	228	26	0	284.72	159.88	49.51	38.8	13	208.28	193.83	357.6	105	38
ENSMUSG00000016494	Cd34	1323.13	1656.26	728.72	586.35	31525.1	21837.7	646.76	440.06	1086.02	872.21	886.68	1447.6	18488.7	23888.4	9041.1	8775.24	19802.5	15681.3	5153.02	5066.62	327.33	554.53	19603.9	20200.3
ENSMUSG00000016495	Plgrkt	631	421	740	797	380	261	300	206	597	861	281	207	797	585	623	796	480	281	596	762	347	452	667	658
ENSMUSG00000016496	Cd274	34.91	51.85	289.79	109.19	9.86	21.98	128.15	261.56	2642.35	1404.86	273.02	136.98	387.69	585.41	1721.67	1071.16	962.24	173.35	100.99	31.33	185.44	379.42	4030.27	529.02
ENSMUSG00000016498	Pdcd1lg2	22	0	0	0	0	0	68	84	20	3	0	0	0	0	49	21	0	0	0	0	0	0	24	0
ENSMUSG00000016503	Gtf3a	650.63	914.29	374.83	466.55	428.42	357.62	353.13	367	259.96	323.24	186.15	346.99	819.29	844.55	336.93	301.64	736.99	341.46	996.97	734.1	425.63	418.86	514.16	553.27
ENSMUSG00000016510	Mtif3	792.37	681.71	414.17	488.45	348.58	266.38	695.87	145	354.04	161.76	149.85	297.01	455.71	497.45	263.07	277.36	257.01	251.54	824.03	1274.9	455.37	503.14	78.84	297.73
ENSMUSG00000016520	Lnx2	865	603	631	360.04	2286	1651	929	395	327.09	195.14	1771.18	1937.64	1474	1094	1821.56	1493.69	1236.67	1238.11	1489	1609	927.65	919.01	1462	2172
ENSMUSG00000016524	Il19	0	9	0	3	0	0	0	0	8	0	0	0	0	0	0	10	0	1	0	0	0	0	0	1
ENSMUSG00000016526	Dyrk3	53	86	157	146	0	3	279	290	409	331	0	0	75	43	93	79	0	1	125	27	11	19	0	3
ENSMUSG00000016528	Mapkapk2	897	1005	802	906	2016	1556	1018	958	2316	2451	1248	1784	1948	2699	2910	2104	1346	1556	2442	2706	1453	1737	2699	1620
ENSMUSG00000016529	Il10	0	0	0	0	0	0	0	0	0	110	0	1	124	1	183	110	0	16	0	0	18	20	86	0
ENSMUSG00000016534	Lamp2	6950	6055.01	6982.06	4814.59	5523	4205.01	9583	11689	4549.58	5437.18	10572.1	13548	19327.8	21427	14156.5	14182.4	4740.06	3452.41	36026	36770	21056.4	20111.9	8913	8572.95
ENSMUSG00000016541	Atxn10	11028	12659	7942	7511	2490	2374	1830	1909	2463	2157	1132	1109	6068	7023	4340	4456	2196	1522	5384	6062	3379	2984	2127	2513
ENSMUSG00000016552	Foxred2	363	671	371	414	208	33	59	23	178	62	0	0	75	1	76	48	16	17	168	173	123	148	59	0
ENSMUSG00000016554	Eif3d	1828.29	2006.49	1969.73	1782.96	2101.23	1403.79	1081.98	1169	897.24	2367.06	932.92	1365.32	1967	2270	1396.73	1235.02	1536.76	1183.84	2403.52	2406.27	1582.23	1494.02	1574.75	1145.52
ENSMUSG00000016559	H3f3b	32555	29143	34635	31233.9	17336	10527	15151	14952	26042	28779.8	5807	9344	41902	51007	33207	33875	13246	10881	41893.7	42005	29939	28479	18872	20984
ENSMUSG00000016619	Nup50	3142	2794	3070	2728	3120	2330	2018	2305	2620	3954	1132	1499	2187	2067	2436	2376	1878	1695	4339	4209	2073	2521	1459	1519
ENSMUSG00000016624	Phf21b	1296	1091	2249	2144	371	186	0	0	0	83	52	23	0	15	34	70	63	45	11	37	80	29	64	41
ENSMUSG00000016626	Nlrp14	0	0	0	0	0	0	0	0	3	0	5	0	0	0	0	0	0	0	0	0	0	0	0	0
ENSMUSG00000016637	Ift27	637	330	370	458	143	125	143	215	103	224	140	187	466	496	122	284	144	108	411	347	184	220	201	102
ENSMUSG00000016664	Pacsin2	1465	1193.02	1652.01	1272.03	2322	1587	1753	1264	2021.74	1906.79	1245.04	1394.94	3099	4440	3286.26	2575.06	2403	2311.11	6253	5880	4477	3529	2173	2309
ENSMUSG00000016756	Cmah	1088.27	993.5	1299.46	1724.12	293.14	204.74	1306.24	1847.96	3656.94	4156.83	818.93	484.44	530.06	551.25	1601.65	1421.99	511.78	428.99	1799.17	2070.28	1285.18	2039.06	585.16	789.86
ENSMUSG00000016757	Ttll12	1251	1424	752	985	872	828	533	1097	1357	1743	496	719	818	347	743	576	923	625	846	1166	627	844	535	1124
ENSMUSG00000016758	Bik	4	0	0	0	0	0	52	71	0	0	218	295	75	407	50	79	316	154	125	93	19	8	345	100
ENSMUSG00000016763	Scube1	943	1337	637	609.26	107	121	78	64	74.01	276.47	0	0	620	783	988.4	1173.01	514	858	971	516	669	1054.91	155	203
ENSMUSG00000016831	Tox4	2174.29	1939.84	2096.03	2075.34	1896.25	1783.62	1105.72	949.71	1837.74	2101.24	1005.81	1292.94	1615.97	2030.51	1747.33	1564.45	1309.06	1128.78	1633.64	1771.78	1388.33	1550.42	2054.43	1782.55
ENSMUSG00000016833	Mrps18c	318	510.71	355.34	389.45	493.03	114	286.98	479	661.14	351.7	234.52	174.2	489.42	703	323.56	228.45	142	139.18	312.72	599.93	198.7	196.72	254.07	44
ENSMUSG00000016918	Sulf1	526	772	467	611	2	112	283	121	176	8	66	220	2313	2404	2803	2930	814	974	116	574	171	168	122	6
ENSMUSG00000016921	Srsf6	10533	11150	15796	15481	8118	4642	4612	5841	9608	11430	3704	5774	10410	12301	18012	17974	5518	4834	11383	10817	12342	13026	8598	10030
ENSMUSG00000016933	Plcg1	3128.17	3608.98	3380.64	4115.8	9021.2	6918.22	781	715	1057	812.6	3719.98	6564.09	3428.98	3624.88	3108.82	2872.13	7131.43	5997.43	3282.64	2426.42	2509.8	2796.05	5771.66	6792.98
ENSMUSG00000016940	Kctd2	655	615	499	388	588	464	88	148	323	373	465	405	319	289	355	424	498	416	312	422	327	398	341	390
ENSMUSG00000016942	Tmprss6	45	31	0	3	20	22	421	668	7	1	5	0	0	15	7	0	0	0	24	0	16	11	0	131
ENSMUSG00000016946	Kctd5	3053	3580	2544	2545	1584	1024	243	531	194	656	673	565	1687	2085	1017	982	941	1106	1602	1388	870	1001	678	610
ENSMUSG00000016982	Pom121l2	0	8	0	0	0	0	0	0	7	0	40	0	0	0	36	12	18	0	0	0	0	0	0	0
ENSMUSG00000016984	Etaa1	1441	915	1110.62	1268	593	458.54	491	582	986	1004.36	185	236	929	662.65	550	678	624	464.71	932	1167.68	763	648	400.78	831.95
ENSMUSG00000016995	Matn4	566	608	478	633	30	82	15	0	1	70	0	0	563.51	567	707.82	694.91	19	48	38	14	43	43	0	56
ENSMUSG00000016998	Svs4	0	0	0	0	0	0	0	0	0	0	0	0	0	0	0	0	0	10	0	0	0	0	0	0
ENSMUSG00000017000	Svs6	0	0	0	0	0	0	0	0	0	0	0	0	0	0	0	0	0	0	0	0	0	0	0	0
ENSMUSG00000017002	Slpi	67	42	71	57	0	0	508	443	868	903	0	64	215	416	332	394	0	8	42	47	17	16	0	0
ENSMUSG00000017003	Svs3a	0	0	0	0	0	0	0	0	0	0	0	0	0	0	0	0	0	0	0	0	0	0	0	0
ENSMUSG00000017004	Svs5	0	0	0	0	0	0	0	0	0	0	3	0	0	0	0	0	0	0	0	0	0	0	0	0
ENSMUSG00000017007	Rbpjl	108	65	79	139	0	0	0	0	17	44	10	6	440.49	458	1602.18	1386.09	15	33	14	0	38	34	0	0
ENSMUSG00000017009	Sdc4	680	897	1052	733.11	213.03	208.38	1406	1647	400.7	389.68	43.04	249	2945.45	3169	4684.21	3953.98	168	262	7842	8610	5887	5183.64	177	16
ENSMUSG00000017049	Ccdc70	0	0	0	0	0	0	0	0	0	16	0	0	0	0	0	0	0	0	0	0	0	0	0	0
ENSMUSG00000017057	Il13ra1	907	605	675	468	1717	1240	1123	1895	502	326	2604	3164	3391	3352	1431	1943	888	525	4214	4845	2047	2001	1168	960
ENSMUSG00000017064	Prl5a1	0	0	0	2	0	0	0	0	0	0	0	0	0	0	0	0	1	0	0	0	7	0	0	0
ENSMUSG00000017119	Nbr1	7945	8531	6844	6296	7018	4795	2899	3330	3416	2491	3499	4012	5203	5655	5927	4872	3985	3504	7978	9640	5794	5677	4178	5152
ENSMUSG00000017132	Cyth1	1095	1110	624	640	1806	1629	419	552	1003	1003	728	1306	1035	811	1206	1149	1625	1101	672	888	620	808	725	726
ENSMUSG00000017144	Rnd3	4698	3655	3982	3040	351	299	924	896	750	601	2633	3448	2918	3548	3807	3647	1036	1285	2120	1451	3576	3513	1686	1706
ENSMUSG00000017146	Brca1	809	941	1687	1624	641	374	1161	1246	2805	3585	231	360	651	740	940	693	876	823	936	800	706	801	483	818
ENSMUSG00000017165	Gast	0	0	0	0	0	0	0	0	0	0	0	0	0	0	0	5	0	0	0	0	0	0	0	0
ENSMUSG00000017167	Cntnap1	619.05	1031.33	681.15	891.72	199.95	1673.58	2	2.11	54.77	36.11	121.65	191.56	30.2	43.47	98.49	98.99	13.06	31.32	96.73	93.76	130.9	184.6	121.14	359.15
ENSMUSG00000017176	Nt5c3b	636	939.11	610.49	551.12	512	480	149	108	345	193	142	178	1061.05	1094	316.87	570.78	468.35	494	1076	970.77	480.95	472.2	590.43	322.67
ENSMUSG00000017188	Coa3	439	626	352	294	431	306	407	94	215	228	148	93	733	535	200	61	277	134	668	934	346	260	252	295
ENSMUSG00000017195	Zpbp2	0	0	6	0	0	0	0	0	75	53	0	0	0	0	0	0	0	0	0	0	21	1	0	0
ENSMUSG00000017204	Gsdma	0	0	0	0	0	0	0	0	0	5	19	3	0	0	0	0	28	0	0	0	17	0	0	0
ENSMUSG00000017210	Med24	1335	1585	1227	1604	1423	899	595	332	642	758	441	783	682	933	1215	747	1154	820	1079	1475	888	1104	748	549
ENSMUSG00000017211	Gsdma2	0	0	0	4	0	0	0	0	44	0	0	0	0	0	0	0	0	0	0	0	0	5	0	0
ENSMUSG00000017221	Psmd3	2262	3306.04	2506.03	2196.76	2812	2303	1394	1286	1722.03	1707.22	1449.01	1806	1894	3098	2501.06	1699.1	1970.01	1867.03	6529.01	6692	4371.98	4298.19	1790.02	1925
ENSMUSG00000017264	Exosc10	2073	2024	2159	1642	2136	1461	883	1172	1160	1042	1042	1480	1446	2381	1524	1456	1525	1446	1864	2106	1744	1689	1301	1692
ENSMUSG00000017286	Glod4	1579	1923	1515	1420.92	1943.07	1210.02	771	732	998	693.78	799.02	1354	2623.55	2667	1462	1150	1456	1003.97	3093.84	3376.8	1565	1423.13	1521	1055
ENSMUSG00000017288	Vps53	2042	2037.06	1275.07	1394.76	1489.46	1046.86	537	441	478.41	532.19	749.98	828.28	1186	1287.14	851.2	995.62	757	621.9	2359.26	2426.93	1475.45	1398.37	1126	647.38
ENSMUSG00000017291	Taok1	20688.9	23789.2	12357	12770.1	13001	8460	3210	3480	3551	4356.02	4113	7121	8828	12098	11976.8	12884	7946.55	7053.95	11815.8	12407.8	7461.75	8155.22	7040.98	8249
ENSMUSG00000017299	Dnttip1	1122.24	750	1123	973	1444	780	534	709	531.64	849	748	720	845	1311	933	815	897	726	1140	1038	873	751	999	479
ENSMUSG00000017300	Tnnc2	0	0	8.78	0	0	26	123.95	0	41	0	0	0	0	17	0	0	10.42	0	14	0	0	2	0	0
ENSMUSG00000017307	Acot8	179.78	134.14	190.96	240.73	223	47.13	216.41	2.2	247	205.62	111.71	388.9	276.88	298.53	156	102.82	119.09	141.82	570.98	612.34	317.35	417.22	38	205.52
ENSMUSG00000017309	Cd300lg	0	0	6	2	147	57	478	934	70	26.01	4897.93	5026	368	391	0	50	252	132	244	318	7	15	955.05	311
ENSMUSG00000017310	Spint4	0	0	0	0	0	0	0	0	0	3	0	0	0	0	0	0	0	0	0	0	0	0	0	0
ENSMUSG00000017311	Pyy	0	0	0	29	0	0	0	0	0	0	0	0	0	0	0	0	0	0	0	0	0	0	0	0
ENSMUSG00000017314	Mpp2	874	1512	471	492	326	348	216	119	550	321	89	86	258	246	128	138	33	94	353	327	320	143	1	149
ENSMUSG00000017316	Ppy	0	0	0	0	0	0	0	0	0	0	1	0	0	0	0	0	0	0	0	0	0	0	0	0
ENSMUSG00000017344	Vtn	2214	2054	2360	1621	63	500	8996	8867	42	104	72	0	13	412	73	15	20	0	0	1	2	10	0	1
ENSMUSG00000017376	Nlk	3196	3352	2053	2139	2202	1889	539	218	356	480	1146	1256	1278	1730	1531	1142	1419	1172	2036	1833	1116.98	1262	1464	1161
ENSMUSG00000017386	Traf4	518	546	488	504	98	103	42	148	121	213	22	152	330	220	251	378	384	209	643	621	512	565	147	503
ENSMUSG00000017390	Aldoc	14347	13535	9970	8146	287	4455	10	53	58	63	1	0	108	307	84	94	56	61	232	371	241	142	32	4
ENSMUSG00000017400	Stac2	256	266	55	70	72	152	72	75	1	77	76	280	37	0	16	22	6	1	28	19	23	59	0	1
ENSMUSG00000017404	Rpl19	2421.71	2834.11	1843.39	2160.83	1305.84	1154.36	2429.6	1857.38	2839.48	1453.17	896.19	1497.65	5069.1	6334.41	1735.54	2097.35	2547.59	1229.35	4268.43	4625.11	2156.02	1472.07	2663.36	724.21
ENSMUSG00000017405	Nek8	223	102	183	120	178	223	131	97	502.14	399	164	182	84	488	298	254	142	180	513	326	540	525	70	64
ENSMUSG00000017412	Cacnb4	4293	5477	1417	1608	46.62	912.06	85	0	0	98.55	0	63	243.3	206.02	421.46	463.25	21.87	53	286.64	289.91	253.02	202.97	0	35
ENSMUSG00000017417	Plxdc1	176	220	73	169	79	966	50	31	133	192	129	156	275	67	169	237	0	0	29	0	42	55	0	1
ENSMUSG00000017418	Arl5b	1888	1912	1680	2218.01	955	1127	377	686	960.03	1259.03	287.04	769	2252	2967	4973.06	3971	1196	1279.04	1662	1396	1822	1262.01	572	759
ENSMUSG00000017421	Zfp207	9685.96	8595	8902	7714.09	5141.07	3693	3924	3877	6695.61	6792.69	2487	2996.91	9141	10024	6916.36	6631.45	4810	3844	8512	9071	5682.02	5863.94	4324	4807
ENSMUSG00000017428	Psmd11	2739.97	2983.73	3044.48	2218.56	2832.25	1922.67	2274.11	1338.88	2445.58	2550.67	946.61	1116.79	1966.66	3017.57	2540.68	2438.72	1843.58	1399.7	3537.3	3985.6	2273.12	2274.78	1335.48	1863.22
ENSMUSG00000017446	C1qtnf1	117.21	115.33	271.31	251.69	303.46	183.48	793.64	988.85	1320.18	1114.42	10934.2	11140.6	312.61	512.94	860.74	699.88	351.68	266.76	438.94	708.01	386.68	674.92	306.33	369.39
ENSMUSG00000017453	Pipox	93	61	205	159	17	0	920	1433	61	74	0	74	42	43	1	17	36	28	2015	2151	1382	1350	74	0
ENSMUSG00000017466	Timp2	7811	9536	4260	4403	101	724	1601	1601	1700	1557	1674	1786	14254	19126	16824	16596	3318	3454	6126	7161	5234	6865	918	1841
ENSMUSG00000017478	Zc3h18	2232	2368	2823	2656.86	2758	2163	1054	964	2461.09	3868	1422.81	2650	1283	1718	3646	2994	2862	2272	2686	2741	2546	2744	1444	4142.98
ENSMUSG00000017485	Top2b	23660	26832.6	24132.2	21657.4	15556	10806	6330.57	6469.06	9462.62	11707.2	5045.62	6227.54	15121.9	18474.8	16098.7	15733.1	10071.7	8794.98	16808.5	17621.3	13231	15608.7	9545.9	12020
ENSMUSG00000017491	Rarb	42	156.6	112.61	105.61	32.01	22.03	209.43	214.94	136.38	130	1329.65	1720.46	39.1	67.17	147.37	93.92	36.28	74.02	516.51	593.66	504.94	765.28	1444.1	1015
ENSMUSG00000017493	Igfbp4	3691.96	3722.62	3394.82	2906.48	20135.9	15988.1	16348.4	14898	3518.87	3424.03	31053.6	34930.5	23777.5	25999.6	19752.9	15899.1	16448.2	13400.1	27426.3	29316.8	17528.7	21645.2	14087	17114.5
ENSMUSG00000017499	Cdc6	128	153	401	406	280	82	689	928	2648	2358.85	108	135	205	237	215	245	406	304	325	341	118	206	64	605
ENSMUSG00000017548	Suz12	4731.22	4647.51	4819	4133.08	4333.93	2461	2593.63	3911	6338.91	5686.73	1028.71	1607.73	4171	5195	3202.23	3627.33	2585	2505.56	5101.77	6011.72	2819.69	3389.19	2362.08	2134
ENSMUSG00000017550	Atad5	1109	1154	1908	1814	344	295	1019	1070	3536	6026	352	273	1076	1083	1656	887	669	653	1112	631	1082	917	413	729
ENSMUSG00000017561	Crlf3	560.35	611.53	833.4	833.01	871.32	571	1510.37	2163.26	2363.27	2673.37	522.76	1020.46	1283.38	1615.84	1246.51	1211.83	609.84	751.58	705.34	513.78	581.94	573.02	219.1	594.1
ENSMUSG00000017588	Krt27	0	0	0	0	0	0	0	0	0	0	0	0	0	0	0	0	0	0	0	0	0	0	0	0
ENSMUSG00000017607	Tns4	11.27	4.27	1.36	22.35	0	0	92	46.38	164.04	139.61	0	6.02	28	128	32.64	63.75	0	0	36.94	1	31.59	23.13	15.66	66
ENSMUSG00000017615	Tnfaip1	4029	4069	3177	2517	12451	8925	2052	2620	239	279	7605	8686	6255	7884	4410	3252	5035	4150	4791	4231	1984	2030	4571	4904
ENSMUSG00000017631	Abr	13940	13377	5970	5908	1868	3187	900	1282	1416	2034	499	1327	2478	2579	2981	3085	1322	1221	2538	2664	2059	2167	1414	1500
ENSMUSG00000017639	Rab11fip4	7252	7727	2444	2376	112	980	116	136	147	394	45	50	141	282	365	288	1	38	3907	4119	2416	2623	467	63
ENSMUSG00000017652	Cd40	58.86	81.15	58.53	80.27	1955.88	610.72	146.34	173.46	249.24	176.19	144.75	130.2	1389.03	1593.4	574.67	400.5	570.03	432.12	301.72	283.61	324.63	366.87	793.68	546.48
ENSMUSG00000017664	Slc35c2	357.96	298.19	228.35	246.9	167	216.64	230.15	99	156.21	320.04	119.17	43.14	239	358.01	362	197.17	144.8	86.01	221.2	510	205.38	163.11	155.25	241.87
ENSMUSG00000017667	Zfp334	1071	1150.01	841	823	498	271	253	310	30	47	407	482.34	396	1023	727	464	435	531	711	788	532	535	278	518
ENSMUSG00000017670	Elmo2	2340	2271	1593.81	1788.03	1033.89	955	495	490	437.8	580.24	487.09	856	1212.98	2558	1642.62	1539.75	1559	878	1562.85	1788	1235	1552.49	1219.49	801
ENSMUSG00000017677	Wsb1	3575	3451	7752	8649	3682	2979	1571	2074	5481	6710	3075	4203	8850	10075	12414	10439	4496	4898	9562	8960	12296	10700	6317	8376
ENSMUSG00000017679	Ttpal	1830	1625	862.3	785	1275	904	639	355	827	1390	1195	1176	759	1079	1480.11	1159	566	633.33	1076	1166	511	670.99	1096.01	1200
ENSMUSG00000017686	Rhot1	3469	3653	2203	2324	2589	1844	779.57	1242	648	640	879	1007	3184	4350	2628	2018	1433	1252	3723	4099	2210	2151	1611	2469
ENSMUSG00000017688	Hnf4g	0	0	2	0	0	0	10	104	0	0	0	0	0	0	0	0	0	0	160	110	78	78	4	0
ENSMUSG00000017692	Rhbdl3	220	295	198	229.01	0	215	41	2	18	0	0	0	50	120	159	62	26	3	36	53	152.08	162.01	82	102
ENSMUSG00000017697	Ada	6	108	124	31	52	29	137	145	163	260	220	137	151	293	72	126	102	113	170	196	94	76	684	889
ENSMUSG00000017707	Serinc3	8261.94	8815	8476.67	7493.83	17484	12455.9	19022	20353	28749.9	27040.3	15609	16227	18495.2	20559	11513	12125.9	10019.9	9131	15619	17132.1	8481.01	8837	10463	12188
ENSMUSG00000017713	Tha1	26	57	74	8	22	13	65	19	40	2	229	87	31	46	29	26	115	62	172	75	67	52	26	112
ENSMUSG00000017715	Pgs1	635.6	851.79	552.16	597.55	592.86	455	188	164	684.97	750.26	609.99	515.5	753.91	1103.69	1496.91	971.4	530.61	556.95	515.85	429.97	392.69	357.44	637.99	905.66
ENSMUSG00000017716	Birc5	384.89	400.14	1096.56	863.83	500.6	276	1343.06	1822.14	4608.21	4760.2	222	283.78	815.06	417.01	706.13	610.85	967.41	816.99	802.15	817.01	372.31	497.49	1068.36	326
ENSMUSG00000017718	Afmid	4	44	14.26	107.82	61.93	0	333.99	642	127.61	441.53	0	0	38.84	147.8	43.49	94.84	16.34	39.23	309.02	415.4	291.28	195.76	0	33
ENSMUSG00000017720	Trp53tg5	0	1.47	0	0	0	0	0	0	0	0	0	0	0	0	1	4	0	0	0	17	35	0	0	0
ENSMUSG00000017721	Pigt	1939	2686	2086	1923.09	1035	1276	488	529	709	712	921	885	1262	1110	1063.05	842.01	1003	786	2506	2909	1877.36	1794	865	1061
ENSMUSG00000017723	Wfdc2	0	2	1	4	0	0	50	109	0	35	0	0	2829	3643	2366	2040	58	95	3456	4035	2304	1566	36	324
ENSMUSG00000017724	Etv4	410	427	401	302	132	54	0	0	0	0	0	0	44	292	260	211	118	66	65	17	16	42	22	190
ENSMUSG00000017733	Eppin	0	0	0	0	0	0	0	0	0	0	0	0	0	0	0	0	0	0	33	0	0	0	0	0
ENSMUSG00000017734	Dbndd2	3470	4310	2838	3232	255	571	268	108	263	107	254	360	1043	1065	575	284	334	455	663	1164	612	385	463	467
ENSMUSG00000017737	Mmp9	134	64	189	220	0	19	1353	1201	3043	4298	11	21	59	89	171	101	0	0	23	51	40	89	0	0
ENSMUSG00000017740	Slc12a5	2211	2952	752	941.01	141.01	1148	33	28	0	135	234.01	277	6	41	44	54	69	48	2	20	25	60	243	27
ENSMUSG00000017747	Ghdc	438.76	147.61	273.37	251.35	302.57	249.26	87.2	56.35	172.73	342.25	316.24	339.35	348.69	223.29	156.13	257.09	257.72	158.26	512.58	371.22	219.25	321.63	106.61	270.23
ENSMUSG00000017754	Pltp	1802.95	2515.21	1356.83	1078.49	20897	17024.4	454.41	454.17	243.04	564.26	16.02	54	4430.28	5065.6	1994.31	1837.54	3494.22	3302.56	1095.31	1128.62	770.52	882.13	1230.3	1114.49
ENSMUSG00000017756	Slc12a7	160	203	314	466	2602	1831	543	417	442	350	565	829	853	503	656	627	2018	1155	1580	1180	1197	1284	2030	1039
ENSMUSG00000017760	Ctsa	1691.12	1610.19	2507.83	1805.6	2888.49	1772.83	1359.64	1446.95	1100.45	1478.62	751.6	1144.07	2913.69	3657.95	2881.14	2091.45	1303.54	1070.2	5688.88	5964.26	3070.4	3041.85	1050.7	1271.51
ENSMUSG00000017764	Zswim1	499.5	357	238	196.65	159.71	91	23	103	21	65	64.58	4	10	259	139	54	94	43.63	260	261	157.62	194	71.18	73
ENSMUSG00000017765	Slc12a4	920	1058	893	947	812	708	159.71	273	363.79	440	330	1008	1345	993	1725	1806.25	1085	1121.02	1007	1086	877.65	1316.48	1548	1419
ENSMUSG00000017767	Spata25	17.5	0	0	9.35	15.29	1	3	0	43	0	39.42	0	0	0	0	0	0	14.37	0	0	10.38	0	21.82	0
ENSMUSG00000017774	Myo1c	380.21	782.46	441.64	324.17	4667.42	3796.17	2050	1742.14	1309.92	1966.46	5757.4	7182.19	5560.98	5861	5609.15	4292.1	5218.14	4921.38	4829	5157.47	2821.35	2980.38	6291.28	6500.05
ENSMUSG00000017776	Crk	9321.01	9723.2	4517.15	4613.44	9876.15	6073.45	3126	2846.01	990.29	1683.54	4149.87	5244.07	9389	11494	4992.51	4590.48	4312.07	4033	10301	9564.67	4182.04	4393.09	3714.36	5606
ENSMUSG00000017778	Cox7c	8730.22	6665.18	4705.56	4814.81	3249.01	1958.51	3769.51	3626.82	3165.27	2270.49	982.56	1064.17	6034.75	8133.73	3366.69	2602.13	1340.88	845.51	13903.3	16609.4	8272.66	6895.26	2746.53	2550.14
ENSMUSG00000017781	Pitpna	13075	11651	5924	6550	14910	9612	4518	4611	3203	3559	6636	7938	9794	10662	5067	5132	6689	4872	7240	7196	3752	4048	5074	6405
ENSMUSG00000017801	Mlx	717.64	843.18	464.69	557.74	222.37	337.35	306.32	459.3	316	182.69	219.98	52.66	633.04	1107.56	505.63	335.74	237	222.61	716.89	726.57	461.3	417.23	157.21	325
ENSMUSG00000017802	Retreg3	2232	2291	1379	1571	3448	2277	1472	605	1331	962	917	921	1731	2341	1198	1121	1797	1205	2517	3021	1390	1459	1358	1900
ENSMUSG00000017817	Jph2	51	45	28	12	12	11	121	33	0	13	5	55	299	654	672	548	47	99	279	209	345	314	0	54
ENSMUSG00000017830	Dhx58	32	34	63	18	124	30	28	101	51	135	104	201	88	44	0	18	237	50	21	56	18	4	91	157
ENSMUSG00000017831	Rab5a	6446	6343.16	4274.36	3976.92	3006.49	1803	1760	1922	1660.24	1913.15	1076.96	1194.52	5253	6001.77	4372.12	3812.66	1504.37	1073.82	4868	5298	2852.17	2277.51	2166	1622
ENSMUSG00000017832	Hspb9	0	24	0	0	21	0	0	0	38	28	0	32	0	0	0	0	31	14	0	0	22	13	0	0
ENSMUSG00000017837	Nkiras2	704	978	655.1	474	1006	875	527	291	526	378	261.19	428	860	1243	561	423.19	759.65	700.68	925	1100	396	336.99	881.83	566
ENSMUSG00000017843	Ppp2r5c	9219.03	9871	5167.05	4888.28	5627.23	3574	2792.03	3110	3335.01	3482.22	2553.03	3492.14	6506	7604	4091.51	3715.73	3586.06	2977.23	5976.01	5223	2970.12	3205.05	3383	3918.63
ENSMUSG00000017858	Ift52	1267	1026	576	680	781	411	349	509	157	329	369	707	769	865	507	751	255	280	1285	1490	623	885	469	742
ENSMUSG00000017861	Mybl2	304.4	275.98	598.26	499.27	328.61	162.78	703.04	636.07	2835.64	2507.98	272.99	327.85	292.11	617	279.99	245.34	731.39	508.11	183.5	164.2	200.8	295.51	264	1101.84
ENSMUSG00000017868	Sgk2	49	14	17	46	0	0	76	4	0	1	46	4	0	0	0	0	25	9	866	583	524	645	0	150
ENSMUSG00000017897	Eya2	93	99	136	122	0	11	45	17	48	4	34	15	183	128	198	93	0	31	71	160	148	143	0	0
ENSMUSG00000017922	Prl3c1	0	0	0	0	0	0	0	0	0	0	0	0	0	0	0	0	0	0	0	0	0	6	0	0
ENSMUSG00000017929	B4galt5	3938	2981	1524	1420	2222	2814	490	638	552	563	614	1308	1319	2082	1177	1146	1602	1344	1568	1364	735	867	1531	775
ENSMUSG00000017943	Gdap1l1	940	1073	404	673	5	70	0	0	2	0	0	0	0	0	0	0	0	0	1	0	0	0	0	0
ENSMUSG00000017950	Hnf4a	2	0	3	12	0	0	1803	1974	72	92	87	46	0	0	0	0	0	19	8746	7595	3667	4152	452	104
ENSMUSG00000017969	Ptgis	209.1	30	21	20	584	308	62	0	109	150	0	0	222	607	540	221	102	82	128	76.23	168	175	0	1
ENSMUSG00000017978	Cadps2	8505.44	10164	8366.69	9044.53	387.8	189.1	4	113.18	119.55	139.68	177.04	71.73	1226	1789	944.71	711.1	1699.25	1619.05	1877.17	2035.58	1508.46	1649.58	175.52	197.79
ENSMUSG00000017999	Ddx27	1755	1930.87	1857.16	2132.47	1712.04	1438.02	1227.85	1387.01	2442.82	2121.05	1080	1091.84	1661	1939.09	1893.98	1868.18	1506.34	1179.62	2019	1856.12	1872.73	1978.3	919	2397
ENSMUSG00000018001	Cyth3	3358	3049	2102	1712	1160	1714	1662	1424	3087	2373	2092	2558	10472	14469	7924	7732	7171	6711	7073	7543	6197	8325	5265	5085
ENSMUSG00000018008	Cyth4	371	246	372	344	608	181	386	455	714	1019	168	323	169	459	435	639	285	143	180	80	37	118	193	88
ENSMUSG00000018012	Rac3	2409	2803	520	812	17	86	100	0	35	26	25	0	231	307	275	272	22	40	163	156	239	224	0	0
ENSMUSG00000018040	Rrp7a	1496.49	1976.2	1363.82	1018.49	1949.81	1415.05	254.67	526.39	679.4	706.55	953.74	570.45	716.43	1046.54	1050.87	776.29	1432.68	813.17	1252.63	1612.53	760.23	933.54	1131.96	1105.2
ENSMUSG00000018042	Cyb5r3	5748.4	4924	3952.99	3201	9085.98	6515	4437	4754	3349.25	3258.99	5672.99	7681	13118	15037	8693.27	8096.03	7803	6567.98	6889	8084	4731.32	4703.37	7062.81	6762.25
ENSMUSG00000018068	Ints2	1432.19	1219.45	2110.4	1465.39	1114.43	715.35	577.39	487.36	1397.9	1114.44	565.18	628.31	559.86	699.29	1277.42	1206.41	726.68	761.87	1964.19	1711.9	1358.53	1625.63	576.28	846
ENSMUSG00000018076	Med13l	4957	5192	3439	3834	2114	1573	1972	2384	5414	6275	1387	2201	2150	3277	4372	3919	2323	2969	2647	3005	1916	2671	2791	2740
ENSMUSG00000018102	Hist1h2bc	541.56	496.53	812.79	557.09	85.91	102.72	1105.8	1113.65	1960.82	1458.54	104.57	56.64	632.08	1578.35	728.72	516.07	185.04	125.93	1247.44	1902.38	578.64	723.54	399.8	779.31
ENSMUSG00000018126	Baiap2l2	6	14	13	3	0	0	0	0	90	0	0	0	23	0	16	0	0	0	415	478	545	519	0	0
ENSMUSG00000018143	Mafk	110	178	343	205	794	377	331	356.4	1331	1987.97	252.73	913.99	1019.96	911	2758.87	2527.85	739.94	663.97	500	479	1218.26	1214.59	1186	1228
ENSMUSG00000018160	Med1	4875	4633.97	4191.7	4160.56	4914	3883	1843	1638	2417.25	3481.52	1818	2913.98	3494	3167	3388.92	3869	3386.13	3091.67	4834	4810	3010.02	3833.22	3865	4653.22
ENSMUSG00000018166	Erbb3	105	191	176	188	138	36	375	461	94	117	19	19	467	540	926	756	1	80	2336	1531	1307	1415	230	147
ENSMUSG00000018167	Stard3	755	637	513	442	1248	776	354	203	175	324	383	397	790	1002	721	740	609	466	647	693	428	300	764	513
ENSMUSG00000018168	Ikzf3	12	0	2	0	3	0	445	757	957	1221	79	128	109	377	210	452	0	16	11	29	63	53	0	0
ENSMUSG00000018169	Mfng	339	328	282	254	4125	2744	208	129	204	7	303	267	1216	1511	162	178	1807	1635	464	292	35	33	964	1947
ENSMUSG00000018171	Vmp1	4201	3915	2514	2394	3217	2050	2346	2664	2210	2270	468	1155	5101	5847	4417	4296	1236	950	12555	12218	6150	5599	1220	1622.26
ENSMUSG00000018189	Uchl5	2391.84	2417.14	2429.45	1973.65	1963.5	1156.28	1437.64	2092.85	3076.62	3547.11	1025.95	977.91	1404.74	2480.77	2604.73	2111.23	1509.45	954.09	2717.24	2700.7	2654.32	1963.58	1016.09	1295.12
ENSMUSG00000018196	Glrx2	1332.98	1299.46	1263.34	1235.35	714.55	540.41	166.41	191.54	546.29	751.68	630.14	611.1	644.92	658.68	1108.78	956.31	477.59	425.28	775.84	779.36	748.01	803.42	567.25	433.03
ENSMUSG00000018199	Trove2	5447.17	5980.03	3097.08	3054.67	6652.36	4704	389	294	107	257.02	1060.08	1581	2620	3476	1962.97	1642.12	3038.7	2061.46	3241.06	2345	1607.06	1337.68	1394	894.04
ENSMUSG00000018209	Stk4	2851	3068	2456	1737	1628	1283	3216	2673	5230	5524	957	652	5056	5833	3879	2807	5276	4298	3023	3388	1764	2037	1238	1470
ENSMUSG00000018211	Wfdc15b	1	0	0	0	0	0	0	0	0	0	0	0	0	0	0	1	0	0	934	1325	793	476	54	1
ENSMUSG00000018217	Pmp22	1059	825	1080	693	1239	792	602	360	442	553	201	218	13873	13859	7753	6739	2875	2398	2044	2033	1403	1605	1988	1751
ENSMUSG00000018238	Gdf9	25	6	0	6	28	0	37	0	0	5	28	24	0	0	2	30	0	27	5	17	2	6	2	0
ENSMUSG00000018239	Zcchc10	159	255	329	228	274	109	47	127	147	154	35	72	305	252	240	353	151	98	201	274	301	222	10	134
ENSMUSG00000018259	Prl8a2	0	0	0	0	0	0	0	0	0	0	0	0	0	0	0	0	0	0	0	0	0	0	0	0
ENSMUSG00000018263	Tbx5	0	0	1	1	0	0	0	0	12.03	0	0	10	2727	2648	3112.05	3548.07	155	172	0	0	1	13.01	0	0
ENSMUSG00000018286	Psmb6	4860.51	4277	3246	3254	2403	2431	2863	2646	1241	1479	920	1146	5365	6062	2181	1952	1865	1528	5531	4743.97	2892	2400.64	2146	1718
ENSMUSG00000018287	Spag7	1152	1068	1433.04	997	1072	749	479	592	553.18	661.02	430.22	545	1152	746	900.02	791	787.08	541	1585	1167	1306.02	998.02	813.55	616
ENSMUSG00000018293	Pfn1	1895	1568	1797	1870	5093	3138	2365	1753	4444	5393	2458	2777	3138	3317	3787	3256	3320	2495	2639	2351	2705	2921	3757	3934
ENSMUSG00000018322	Tomm34	616	441.9	528.27	535.06	486.01	214	0	96	547.65	313.19	165	502	305.04	322	262	238.02	430	239	449.14	243	293.12	384.09	240.04	283
ENSMUSG00000018326	Ywhab	29574	32222	14528	14899	18613	15706	6588	6787	4416	4900	8469	9380	20597	27482	12793	12310	11454	9274	18227	17562	9291	9565	12436	17217
ENSMUSG00000018334	Ksr1	1046	857	342	350	931	651	91.03	197	398	779	681	1366	620	491	594	647	912.97	723	513	309	430	466	918	1094
ENSMUSG00000018339	Gpx3	339	493	313	431	49	115	272	159	264	123	192	241	1404	1392	630	529	164	136	55016	61551	15354	16181	513	1981
ENSMUSG00000018340	Anxa6	2732	2991	2493	1992	13207	11494	2909	2918	2709	2485	1554	1566	14373	17260	14876	13762	6468	6204	7527	6276	4874	6077	5498	8349
ENSMUSG00000018341	Il12rb2	24.09	45.88	4.25	77.67	2.25	0	246.15	118	526.34	249.16	2483.87	1.56	140.25	168.45	360.68	223.27	57.81	0	1.08	0	7.79	63.34	0	0
ENSMUSG00000018347	Zkscan6	193	238	126	182	281	193	188	18	350	272	201	166	253	364	264	143	193	92	238	383	111	144	11	42
ENSMUSG00000018362	Kpna2	53.41	277.49	264.94	413.79	411	0	271.13	479.35	318.73	266.23	0	14.35	607.83	221.81	182	66.15	31.31	0	76.67	178.27	9.9	170.8	0	779.09
ENSMUSG00000018363	Smurf2	2668	2837	2745	2373	5079	3416	1926	1601	994	1089	1830	2288	7360	8872	5121	4853	4776	4497	4203	3994	2201	2422	2828	3836
ENSMUSG00000018372	Cep95	295	513	605	524	312	227	139	324	503	514	457	691	73	368	392	577	376	191	217	341	592	622	242	183
ENSMUSG00000018377	Vezf1	4787	5389	4147	4523	2475	1874	1716	1319	1913	2260	1118	2154	5620	5655	5559	4754	2489	2842	6196	6637	3797	3748	3091	3886
ENSMUSG00000018378	Cuedc1	1273	1007	1043	944	209	178	257	142	172	201	569	843	574	574	791	751	490	517	638	537	1080	1181	779	999
ENSMUSG00000018379	Srsf1	12558	13537	15630.9	14244	7218	4335	5251	5254	9271	9114	2174	3574	9424	10797	8187	7669	6347	4645	10536	11587	7711	7740	5079	5468
ENSMUSG00000018381	Abi3	50.38	70.29	134.2	3.8	143.75	67.56	308.47	191.55	22.22	46.17	888.25	1150.86	310.73	108	220.48	182.24	1389.21	942.22	213	78.05	4	6.7	1169.26	610.89
ENSMUSG00000018387	Shroom1	140.02	145.18	41.92	67.25	2039.76	999.93	83.07	36	59.31	91.05	0	0	50.23	37	80.87	50	83.92	63.49	24.02	34.52	17	46.88	39	0
ENSMUSG00000018395	Kif3a	9838.97	11226.4	5706.57	6323.19	1764	2256.95	544.41	411	780.51	168	821.57	1180.61	1614.8	1264.66	1892.66	1925.75	737.18	814.89	1989	2142.82	2033.87	1999.69	983	1004
ENSMUSG00000018398	2017-09-08	4084	4750	2736	2994	3229	1708	1279	1802	2458	3023	1023	1958	2312	2632	1656	1881	2396	2151	2278	2327	1742	1862	1508	2042
ENSMUSG00000018401	Mtmr4	3650	4543	2612	2954	1543	1660	941	747	742	1330	596	980	1269	1390	1579	1560	1357	1438	2710	2471	1873	1717	593	1105
ENSMUSG00000018405	Mrm1	399	539	197	152	167	112	143	280	799	948	102	51	252	209	169	39	91	146	248	318	133	120	133	243
ENSMUSG00000018411	Mapt	40958	44497	9486	10549	322	2628	23	17	61	101	174	76	698	1078	369	460	570	418	1295	1749	784	728	211	43
ENSMUSG00000018412	Kansl1	4718	5358	3842.31	3544	3105	2368	1506	1205	2212.92	2229.89	1502.06	2006	3219	3612	4015	3782	2442	2196	3300	3657	3057	3319	3154	2912.89
ENSMUSG00000018415	Gid4	3622	3009	1648.72	1267.56	1649	902.5	618	842.87	549.75	640.2	404.01	954	1588	2099	894.15	1370.69	767.04	705.02	1963	2283	1022	1121.21	413	536
ENSMUSG00000018417	Myo1b	3308.63	3869.92	3146.73	3094.18	25917.6	18717.9	1270	1484	537.86	856.34	1136.1	1282.1	10838.1	12583.1	11584.1	11051.4	5339.01	3975.57	7027.99	6883.08	6127.2	8326.94	4769	7082.58
ENSMUSG00000018425	Dhx40	1534.97	1961	1962.23	1779.23	3096.84	1552.18	1177	845	1862.41	2515.25	686.72	1086	2206	3004	3332.68	2884.25	1273.04	1320.99	3305	2902	2155.78	2184.31	1307	1549
ENSMUSG00000018427	Ypel2	647	907	505	750	841	760	373	564	132	147	1334	1536	1126	1303	841	1137	1524	1314	1352	1349	939	1045	748	610
ENSMUSG00000018428	Akap1	2146	2030	1169	1365	1170	1317	854	456	407	160	1149	1080	785	1211	801	683	987	736	2005	1679	1374	1410	1093	1879
ENSMUSG00000018433	Nol11	1591	1473	1310	1342	1116	673	740.99	796.3	939	802	407.88	278.26	1542	1509	1349.37	1073	851	717	1830	1989.89	1250.93	1065	993	1173.12
ENSMUSG00000018442	Derl2	1019.08	1369.61	1527.59	1354.6	1081	779.99	1239	1196.01	654.05	1051.77	534.57	689.65	1676.53	2106.4	1290.34	1404.18	960.4	765.3	2047.55	2145.43	1083.09	1038.21	290	373.29
ENSMUSG00000018446	C1qbp	1838	1876.04	1550.04	1499.82	865	985	1227	928.3	888	1256	407.32	640	1503	1431	858.26	847	795.53	485.71	3396.42	2734	1824	1608.21	824	1847
ENSMUSG00000018449	Rpain	132	261	217	104	202	198	304	232	424	565	74	235	135	217	164	205	200	146	184	235	231	145	205	181
ENSMUSG00000018451	6330403K07Rik	2489	2480	1395	1387	90	107	66	28	3	65	0	0	654	600	927	577	92	68	210	81	115	162	0	12
ENSMUSG00000018459	Slc13a3	1160	761	1025	581	11	181	1440	1368	7	38	1	41	4	13	173	8	0	0	4133	4386	1785	1978	11	31
ENSMUSG00000018470	Kcnab3	338	303	234	149	101	172	0	3	0	35	63	44	23	10	18	36	49	93	121	113	122	110	111	131
ENSMUSG00000018474	Chd3	23819	23866	8174	7612	12580	12745	1126	957	1936	1967	1536	2766	5118	5810	10363	9084	6989	7193	11040	10462	10902	12223	8371	13968
ENSMUSG00000018476	Kdm6b	3341	2995.02	2758.94	2486.66	2372.09	1650	690.4	798	2606	3868.99	2295	3560	1897	2942	4957.88	5294.92	2347.69	3198.77	2514	2506	2795	3350	3214.05	3879.85
ENSMUSG00000018479	1700125H20Rik	0	0	0	0	0	0	0	0	0	0	0	0	0	0	42	0	2	0	0	0	1	1	0	0
ENSMUSG00000018481	Appbp2	9659.57	11460.8	4871	4644.12	4851.63	3782.02	1516.57	1805.94	2568.25	1970.38	1484.31	1817.9	5340.11	5584.81	4389.78	4038.4	3038.49	2515.68	7379.92	6615.75	3855.32	3779.6	2080.28	3177.25
ENSMUSG00000018486	Wnt9b	62	1	15	15	7	0	50	56	0	0	48	624	0	0	0	24	0	2	438	572	167	149	64	0
ENSMUSG00000018500	Adora2b	443	428	419	378	0	25	0	4	10	29	0	0	74	18	360	210	12	4	60	74	106	141	20	1
ENSMUSG00000018501	Ncor1	19328.2	20743.8	16368.9	16168	15069.9	9109.6	4989.24	5564.97	10980.5	11623.5	5720.24	9009.85	10849	10623	15408.5	15647.7	9457.55	7963.76	16394.4	16230	12552.4	12381.5	9448.43	9441.29
ENSMUSG00000018507	Trpv2	383.97	372.83	220.42	158.88	4.2	14.21	348.43	299.71	609.05	528.05	0	0	158.41	103	235.23	218.89	21.61	30.74	89.08	131.89	36.72	106.11	0	42.61
ENSMUSG00000018509	Cenpv	137	305	576	436	17	41	41	52	44	22	0	0	3	7	35	18	2	14	50	47	54	74	0	1
ENSMUSG00000018537	Pcgf2	1090.64	1041.16	1450.16	1340.23	555	439	27	226.86	104.49	105.86	272.35	600.89	914.04	614	1673.01	1238.26	491.89	481.19	681.79	1071.87	1015.07	1075.83	147.63	515
ENSMUSG00000018541	Cwc25	1161.62	1212.02	1035.14	939.91	1361.71	548.84	604.34	330.06	1051.08	1055.04	730.5	833.97	714.45	896.21	1661.61	1447.35	790.99	504.48	1028.9	1098.92	1026.85	1077.98	1073.43	1354.32
ENSMUSG00000018543	1700001P01Rik	1	59	7	40	31	5	0	14	40	17	0	15	6	0	35	0	0	17	0	0	1	3	0	0
ENSMUSG00000018547	Pip4k2b	4448	4423	1638	1590	1067	1087	374	316	143	530	1014	1446	793	612	621	316	1503	1283	982	894	356	602	1082	1238
ENSMUSG00000018548	Trim37	17633.1	16341	8787	8851	1922	2849	1248	1669	2275.03	2048	1271.02	1714.02	2146	2653	1558.17	1603.02	1339.01	1310	3204	3224	1927.02	1874.07	1058	2196.51
ENSMUSG00000018554	Ybx2	10	81	118	161	0	21	0	0	35	0	74	0	82	1	59	28	20	6	402	308	608	602	0	1
ENSMUSG00000018559	Ctdnep1	1861	1511	1220	958	1631	1201	616	461	545	720	693	1039	1838	1945	1533	1158	1408	946	1492	1821	781	819	1183	1212
ENSMUSG00000018565	Elp5	1573	1897	1101	926	815	452	351	529	351	452.01	176	279	1005	918	520	604.24	534	373	1284	673	884	585.02	934	493
ENSMUSG00000018566	Slc2a4	104	111	210	249	25	8	448	398	1089	1702	16	49	118	95	235	104	9	43	446	531	410	444	3	1
ENSMUSG00000018567	Gabarap	4604	3943	3669	3045	3254	2454	2811	3019	2601	2844	2729	1691	5059	4878	5058	4173	1762	1605	5627	6458	4090	3787	2853	2541
ENSMUSG00000018569	Cldn7	1	31	1	3	0	0	71	147	42	177	92	0	866	1134	807	710	34	39	2274	1720	1156	976	336	0
ENSMUSG00000018570	2810408A11Rik	267	140	462	164	233	65	12	36	148	191	12	52	601	208	85	181	162	115	176	192	146	187	164	24
ENSMUSG00000018572	Phf23	1247	1405	1163	1122	1568	987	595	773	879	1325	959	1368	1049	1000	1686	1820	1671	1469	1244	1492	1152	985	2071	1485
ENSMUSG00000018574	Acadvl	1608.49	1985	2010.13	1709.93	2200	2218.13	2749.65	3681.02	1379.44	991.47	489	913	2186.29	2786.16	2322.26	2070	878.57	756.1	7634.57	6535.6	4694.58	5131.86	1878.23	934.15
ENSMUSG00000018581	Dnah11	94.04	277.08	666.88	320.23	56.53	1.08	59.03	94.52	0	0	3	0	125.49	178.02	194.67	214.77	15.06	38.23	238.61	87.71	152.01	114.42	0	0
ENSMUSG00000018583	G3bp1	5178	5074	4996.02	4459.01	6337	4522	2670	2536	2850.08	3971.29	2310.83	2940	3796	5668.92	4400.99	3661.05	3677.99	2832.16	6373	7282	3985	3826.23	3385	3420.01
ENSMUSG00000018585	Atox1	256	73	236	193	797	596	75	174	190	320	190	218	696	673	124	205	313	209	686	592	300	351	395	152
ENSMUSG00000018589	Glra2	1938	2519.05	797	987	7	80	1	0	0	0	37.06	0	0	2	1	0	0	0	0	0	0	0	0	0
ENSMUSG00000018593	Sparc	24739	23984	14992.2	11892	134556	101771	27261.5	25847.1	11098.5	12926	40281	46323.5	124046	144535	74493.4	66293.3	53946.2	44228	42036	46293.1	23507	27459.8	68686.6	80506.3
ENSMUSG00000018595	Glra4	0	0	0	0	0	0	0	0	0	0	0	0	0	0	0	0	0	0	0	0	0	0	0	0
ENSMUSG00000018599	Mief2	500	494	245	308	432	506	89	59	201	185	41	14	350	218	277	282	196	162	377	289	225	271	168	261
ENSMUSG00000018604	Tbx3	126	117	177	124	3223.24	2323	33	104	90	27	85	2	3407.91	4478	3358.7	2696.54	8382.07	7458.78	1269	1051	1120.92	1593.48	1181	1868
ENSMUSG00000018620	Mmp20	0	0	0	28	0	0	0	0	0	0	0	0	0	0	0	0	0	0	0	0	26	0	0	0
ENSMUSG00000018623	Mmp7	0	0	0	0	0	0	0	0	0	0	0	0	0	0	0	0	0	0	0	0	0	0	0	0
ENSMUSG00000018634	Crhr1	206	415	56	89	0	0	0	0	0	0	0	0	0	0	1	0	0	0	0	0	0	3	0	0
ENSMUSG00000018648	Dusp14	385	393	288	309	0	18	42	0	1	7	0	60	480	934	480	605	15	13	740	568	576	578	58	0
ENSMUSG00000018651	Tada2a	895	858	595	830	318	206	142	138	207	207	222	240	277	492	537	258	234	286	426	573	521	490	45	45
ENSMUSG00000018654	Ikzf1	280	356	359	322	8	21	2362	2712	5034	5697	0	111	481	833	688	1096	0	25	80	97	42	111	0	0
ENSMUSG00000018656	Tcaf3	0	0	0	0	0	0	0	0	6	0	0	0	0	0	20	1	0	0	0	0	0	5	0	73
ENSMUSG00000018659	Pnpo	341	238	156	78	174	117	2515	1882	4048.79	3767.31	226	240.15	946.81	1282.89	293	486.7	113	57.54	656	463	289.18	398.82	42	47
ENSMUSG00000018661	Cog1	1370.68	2221.28	1380.44	1596.48	947.19	1083.64	405.36	366.2	370.43	443.84	228.04	716.9	828.79	1308.12	714.87	452.07	767.46	600.49	899.73	912.07	750.09	911.98	403	492.47
ENSMUSG00000018666	Cbx1	2794.4	3088.01	3861.21	3330.47	2307	2037	1686	1260	1687.5	1698.85	1151.03	1261.54	3361	3821.18	3079.98	2411.72	2397.21	1606.37	4097.32	3964.67	2435.67	2837.26	1499.84	1853.43
ENSMUSG00000018669	Cdk5rap3	1022.13	1244.03	903	1277	1180.83	638	473	561	498.61	674.91	631	653.43	914.2	1203	1137	1061	722	426	1231	1569	1154.98	1193.45	746	498
ENSMUSG00000018672	Copz2	107	75	201	44	153	130	210	320	86	72	235	235	962	941	736	619	170	141	619	638	498	587	211	141
ENSMUSG00000018677	Slc25a39	1072	1159	1094	1198	1547	1178	2220	2490	2360	2485	697	1366	4781	4466	3115	3586	757	676	4146	4235	2199	2011	448	781
ENSMUSG00000018678	Sp2	577	463	815	663	534	347	373	367	893.53	1236.19	254	273	456	612	930	746	509	442.96	646	528	768	760	376	321
ENSMUSG00000018697	Aatf	608	670	816	831	510	281	367	471	568	582	301	525	409	446	316	755	517	393	513	716	726	786	292	464
ENSMUSG00000018698	Lhx1	1499	1612	2921	2442	55	766	0	25	14	107	0	8	0	0	3	3	1	9	609	416	525	512	118	2
ENSMUSG00000018707	Dync1h1	26554.9	32153	15459.1	17930.4	25718.8	22912.7	3457	3418	7287.61	6582.98	11058	15104.4	9131.27	11478.9	18916.3	15114.6	22580.2	19413.1	15565	16455.3	13721.6	14918.6	20525.6	22737
ENSMUSG00000018727	Cpsf4l	38	0	8	8	1	0	0	1	0	52	7	0	69	0	0	20	0	0	16	16	23	21	0	0
ENSMUSG00000018733	Pex12	481	793	540	514	440	175	123	200	155	421	34	141	185	357	294	231	180	120	453	717	409	361	30	232
ENSMUSG00000018736	Ndel1	1865	1891	1519	1462	2409	1595	1232	830	2475	2976	1662	1895	2585	2428	3533	2615	1657	1430	2820	2793	2657	2350	2318	3127
ENSMUSG00000018740	Slc25a35	165.04	210.3	214	244.43	269	88	10	45	26	228	328.82	500	293	380.71	593.96	372	292	182.62	819.63	1242.09	738.2	693.23	212	18
ENSMUSG00000018750	Zbtb4	2860	2083	1264	1213	2130	2304	757	790	349	499	2192	3012	2779	2700	1546	1787	2579	2727	1658	1943	941	997	1459	1273
ENSMUSG00000018752	Tnfsfm13	15.83	21.65	53.77	69.02	255.83	167.22	206.56	0	5.78	0	168.81	342.03	381.66	194.69	395.44	324.78	251.38	257.96	271.51	44.35	191.01	201.28	343.69	286.95
ENSMUSG00000018761	Mpdu1	1505	1557	1540.87	1432.58	958.31	799.41	807	613	804.36	533.41	236	695	1388	1689	677	720	431.05	514.1	1991	1934	1011	782	483.06	430
ENSMUSG00000018765	Fxr2	2449	2273	2223	2169.41	2150	1971	807	389	1185	1370	1010	1612	1835	1734	2219	1831	2384	1976	1936	1782	1586	1760	1187	1685
ENSMUSG00000018770	Atp5g3	2931	3608	3071	2522	1609	1472	1695	1763	1428	2087	1024	806	1973	2623	2608	2239	1001	771	7706	7085	5509	4865	1800	1320
ENSMUSG00000018774	Cd68	195	232	449	244	22	11	219	364	418	320	58	83	502	436	1040	887	102	92	40	27	224	206	28	53
ENSMUSG00000018776	Slc35g3	55	0	10	25	2	9	0	7	0	16	0	0	12	9	15	57	38	113	0	5	6	30	56	0
ENSMUSG00000018796	Acsl1	1189	1629.4	695.01	1007.99	2453.72	1351	7950.59	9606	4050.03	4749.41	366	496	1182	1197	996.98	1291.16	448.18	364.94	9910.12	10228	5171.93	5336.44	491	943
ENSMUSG00000018800	Abca5	2292	2744	2478	2401	577	803	123	165	265	99	28	0	926	1294	1604	1690	65	78	1484	1680	916	1048	70	149
[truncated: 50,551 more rows]

## Sheet: B) Normalized counts
Ensembl_ID	Gene	Brain_Total_R1_expectedCount	Brain_Total_R2_expectedCount	Brain_GFPneg_R1_expectedCount	Brain_GFPneg_R2_expectedCount	Brain_GFPpos_R1_expectedCount	Brain_GFPpos_R2_expectedCount	Liver_Total_R1_expectedCount	Liver_Total_R2_expectedCount	Liver_GFPneg_R1_expectedCount	Liver_GFPneg_R2_expectedCount	Liver_GFPpos_R1_expectedCount	Liver_GFPpos_R2_expectedCount	Lung_Total_R1_expectedCount	Lung_Total_R2_expectedCount	Lung_GFPneg_R1_expectedCount	Lung_GFPneg_R2_expectedCount	Lung_GFPpos_R1_expectedCount	Lung_GFPpos_R2_expectedCount	Kidney_Total_R1_expectedCount	Kidney_Total_R2_expectedCount	Kidney_GFPneg_R1_expectedCount	Kidney_GFPneg_R2_expectedCount	Kidney_GFPpos_R1_expectedCount	Kidney_GFPpos_R2_expectedCount
ENSMUSG00000000001	Gnai3	5141.49	4741.98	4841.22	4166.54	3778.48	3903.24	6963.66	6051.74	3903.41	3535.63	3738.43	2703.2	7816.68	8382.45	4166.96	4599.04	4613.05	3758.83	7782.38	6794.04	4072.75	4468.57	4865.46	3898.39
ENSMUSG00000000003	Pbsn	0	0	0	0	0	0	0	0	0	0	0	0	0	0	0	24.927	0	0	0	0	0	0	0	0
ENSMUSG00000000028	Cdc45	203.842	168.304	267.511	430.713	305.349	73.8605	485.912	885.112	826.049	1047.99	92.5532	389.479	147.703	151.047	204.485	161.195	393.825	576.781	177.288	222.166	139.661	223.348	508.903	677.447
ENSMUSG00000000031	H19	1080.7	853.308	958.7	542.297	272.084	2034	325604	265517	15424.4	13344.2	25840.5	28054.7	19767.5	14010.9	6651.84	5875.3	182974	131411	8954.62	8314.16	7428.79	8309.68	41284.1	50239.3
ENSMUSG00000000037	Scml2	167.752	119.188	393.313	424.018	141.586	12.4995	77.231	83.2294	0	186.143	179.662	125.287	230.448	66.9112	207.515	197.754	94.0479	242.415	278.866	91.0696	283.503	226.562	104.992	150.668
ENSMUSG00000000049	Apoh	2.67333	1.30976	0	0	0	0	6797.94	5645.19	15.7689	1.07597	0	0	0	0	0	0	0	0	0.630918	0	0	0	0	0
ENSMUSG00000000056	Narf	1959.55	1740.67	890.738	949.949	713.049	1740.84	3629.86	3148.31	3691.14	4125.26	851.127	1084	975.152	728.073	793.707	471.121	664.213	916.72	1520.51	1507.64	922.431	1130.4	747.297	959.809
ENSMUSG00000000058	Cav2	998.491	864.441	646.364	424.018	1898.62	2297.63	1185.82	1081.98	0	217.346	1497.18	1872.49	9458.43	9788.91	1265.54	1159.94	3627.9	3470.44	3680.15	2917.97	1508.67	1339.29	1309.31	1755.56
ENSMUSG00000000078	Klf6	3198.65	3056.98	6759.34	6329.77	6941.14	6450.86	4310.45	4484.78	15796.4	14230.8	3446.25	5102.72	16892.3	14704.6	29619.3	29821.1	6142.5	7356.05	7102.25	5152.29	23519.9	20484.6	9094.78	12598.1
ENSMUSG00000000085	Scmh1	1548.53	2099.54	1720.74	2030.08	1377.48	1461.3	530.963	1426.1	1043.17	834.952	693.242	1098.98	759.396	1347.5	729.332	1136.67	1150.91	975.234	645.429	671.794	699.141	952.845	770.765	412.941
ENSMUSG00000000088	Cox5a	3371.78	3286.54	2567.21	2172.02	2175.45	2890.79	4183.35	3089.09	2174.34	2094.91	1315.16	1436.39	2070.17	1774.07	1190.89	1420.2	1004.69	1026.78	5313.34	5485.92	4534.73	3736.53	2061.55	1843.68
ENSMUSG00000000093	Tbx2	28.7383	64.8331	169.182	148.778	5.9705	77.2695	427.988	113.64	84.9095	361.526	1783.92	1269.21	4309.69	4025.27	4472.17	5252.13	1712.85	1411.3	1266.88	1412.83	1708.55	2251.96	1011.63	552.448
ENSMUSG00000000094	Tbx4	15.3717	2.61952	12.291	0.743892	313.025	512.478	0	0	1.23725	3.27095	94.368	68.1588	2889.88	3388.62	5077.66	5691.71	303.304	331.58	0	0	0.836293	6.42729	0	0
ENSMUSG00000000103	Zfy2	0	0	0	0	0	0	0	0	0	0	0	0	0	0	0	0	0	0	0	0	0	0.803411	0	0
ENSMUSG00000000120	Ngfr	349.184	502.948	538.087	611.516	59.5771	1617.28	1288.45	897.005	645.786	832.133	14.4093	13.4956	34.0723	4.55791	36.2015	30.0288	31.2709	3.95666	267.459	205.537	334.074	470.542	0	3.23657
ENSMUSG00000000125	Wnt3	47.4517	96.9222	31.0891	104.889	0.852929	81.8147	0	0	3.63898	0	21.7772	0	0	0	0	0	0	0	0	0	0	12.8546	0	0
ENSMUSG00000000126	Wnt9a	68.8384	135.56	20.2441	29.7557	0	40.9074	17.6988	0	67.9276	0	0	0	129.144	167.609	269.618	266.719	58.7799	54.3345	23.344	9.35647	57.7042	30.5296	0	1.11606
ENSMUSG00000000127	Fer	1674.18	1419.78	1049.8	1161.96	1186.42	734.06	872.067	1158.81	321.443	753.178	1440.93	3275.16	1251.23	1369.36	1155.72	1042.78	1005.14	1051.86	979.816	1226.94	1338.9	1094.25	1301.9	1343.73
ENSMUSG00000000131	Xpo6	2454.85	2731.67	2427.69	2696.9	1960.47	1853.15	2529.33	2562.55	2936.1	5356.42	2245.03	2166.03	1254.21	1198.93	2484.25	2451.54	1485.33	2107.66	2034.17	2315.21	2114.46	2005.41	2106.62	2548.15
ENSMUSG00000000134	Tfe3	459.814	635.233	442.477	485.761	926.281	1159.04	1007.22	681.841	1114.74	1307.3	1362.89	905.606	659.639	720.124	820.214	1380.13	678.32	951.55	766.566	609.418	646.454	739.941	1478.54	920.747
ENSMUSG00000000142	Axin2	779.945	732.156	963.248	746.778	1448.27	1555.62	57.9232	46.4164	235.321	76.3938	339.362	221.976	531.268	830.759	982.288	1215	603.082	803.872	205.339	286.932	358.77	477.25	529.901	399.549
ENSMUSG00000000148	Brat1	143.023	167.649	245.821	239.533	149.263	270.443	86.8849	78.4277	110.382	64.5581	350.251	325.473	105.944	64.9237	93.9119	177.813	317.412	234.056	95.2687	107.287	130.462	136.58	263.098	127.231
ENSMUSG00000000149	Gna12	1501.99	1508.19	1301.32	1237.72	1591.28	1567.87	1283.97	1506.47	367.537	584.251	4642.18	3976.5	1060.22	930.052	1049.45	948.058	3372.31	4146.31	1742.6	1570.13	1022.29	1483.02	2051.67	3156.21
ENSMUSG00000000154	Slc22a18	0	0	0	0	0	22.7263	188.251	35.2124	0	1.07597	10.8886	0	0	1.32497	0	0	0	0	331.232	272.585	74.4301	148.631	0	0
ENSMUSG00000000157	Itgb2l	0	0	0	0	85.2929	0	46.6604	124.844	766.612	1126.54	0	0	0	0	0	45.6996	0	0	3.15459	19.3367	9.19922	42.5808	0	0
ENSMUSG00000000159	Igsf5	16.7083	22.8815	5.78401	0	1383.01	720.424	600.149	878.71	16.9819	53.7984	0	0	400.578	505.478	319.603	343.162	18.8096	9.75234	1264.36	1688.53	1126.72	1005.87	87.6993	26.7854
ENSMUSG00000000167	Pih1d2	43.5018	13.0976	181.271	39.4263	34.9701	44.3163	43.4424	0	0	0	0	1.36181	2.31995	5.47214	31.0515	34.4741	55.2531	22.1657	14.5111	54.2675	75.2663	37.7603	130.931	0
ENSMUSG00000000168	Dlat	2244.26	2003.93	1268.15	1155.26	1020.1	1702.2	1275.92	1331.67	950.987	866.155	597.059	747.636	1165.39	1442.23	1107.25	1080.17	815.865	766.255	3344.5	3160.61	2508.88	2044.68	1111.68	657.358
ENSMUSG00000000171	Sdhd	3208	2655.54	1635.43	1594.16	1814.18	2179.45	7838.94	7348.19	2645.54	2405.87	1482.67	608.731	4088.52	3325.02	1579.84	1228.9	1287.28	1278.95	10401.3	11287.6	5043.68	3957.6	2826.14	2507.78
ENSMUSG00000000182	Fgf23	0	0	0	3.71946	0	0	9.65387	0	87.3355	0	30.8511	125.287	1.54663	0	0	0	0	9.75234	0	0	10.0355	0	0	0
ENSMUSG00000000183	Fgf6	0	0	0	0	0	0	0	0	16.9819	0	3.62954	0	0	0	0	0	0	0	0	0	0	4.01705	0	0
ENSMUSG00000000184	Ccnd2	12128.4	10499.7	14544.8	13221.5	5103.93	4995.24	4463.31	3110.09	1908.61	1873.15	8674.6	10916.3	10026.8	11076.4	8745.13	8103.17	4168.67	5089.33	5107.77	4882.2	5025.29	6166.12	6802.25	6155.06
ENSMUSG00000000194	Gpr107	1166.09	1207.47	1008.44	1065.72	1605.44	2015.35	889.492	957.026	1217.59	963.939	2167.4	2478.51	953.058	878.319	1066.11	1148.84	1586.99	1417.14	1079.7	1207.12	1216.05	1246.51	2130.81	886.384
ENSMUSG00000000197	Nalcn	2847.77	3523.91	1251.52	1792.03	45.2052	865.872	0	1.60056	0	13.9876	0	0	17.013	1.32497	1.51471	0.830901	0	0	14.5111	0.623764	42.6509	22.4955	0	0
ENSMUSG00000000202	Btbd17	120.968	205.632	552.373	381.616	0	35.2258	0	0	0	41.9628	0	0	0	0	0	0	0	0	26.4986	0	0	4.82046	0	0
ENSMUSG00000000204	Slfn4	0	3.92928	1.446	0	0	4.55663	556.9	858.463	4188.85	5546.07	14.2278	16.3281	13.9197	0	61.7546	160.58	15.3416	1.40712	0	0	20.071	13.6821	0	42.4102
ENSMUSG00000000214	Th	40.1	81.86	60.0092	58.0235	2.55879	0	48.2694	0	105.53	0	0	0	0	0	0	0	0	0	0	0	0	0	0	0
ENSMUSG00000000215	Ins2	0	0	0	0	0	0	397.418	22.4079	0	47.3426	0	0	0	0	0	0	0	0	0	0	0	5.62387	0	0
ENSMUSG00000000216	Scnn1g	0	17.6818	19.5211	66.2063	0	0	0	0	0	2.15194	0	0	1426	1936.45	1459.42	970.492	144.599	319.041	1925.56	1627.4	1912.6	1668.68	312.506	0
ENSMUSG00000000223	Drp2	1672.86	1667.98	1200.91	1141.14	62.2638	134.085	32.1796	129.646	162.553	18.2915	10.8886	0	7.73316	72.8736	73.4406	123.804	24.6876	37.6162	12.7887	22.4555	36.7969	80.6464	0	0
ENSMUSG00000000244	Tspan32	1.7243	10.9561	23.8591	27.1297	9.51869	14.7607	966.835	1225.57	1173.58	1201.8	276.879	129.127	108.481	122.719	84.6343	85.8487	120.146	42.6177	3.59623	2.11456	24.7292	60.0871	36.1914	53.8721
ENSMUSG00000000247	Lhx2	1580.61	1085.79	1042.57	595.113	1.70586	7.95421	572.796	393.739	231.682	361.526	58.0726	69.4525	0	2.64995	6.81618	0	0	0	1.26184	0	20.071	20.8887	0	0
ENSMUSG00000000248	Clec2g	0	0	35.4271	0	0	0	0	38.4136	0	0	0	0	1.54663	1.32497	40.8971	0	0	2.78638	14.5111	0	0	4.01705	0	0
ENSMUSG00000000253	Gmpr	378.945	400.786	106.281	261.634	1294.75	1380.62	814.143	542.591	450.021	135.572	2119.65	1056.77	216.529	365.03	164.399	89.056	163.408	371.982	666.881	790.933	372.987	415.363	550.9	270.086
ENSMUSG00000000263	Glra1	6.015	82.5148	20.9671	57.2796	0	34.0895	0	0	0	1.07597	0	0	0	0	0.757354	0	0	0	0	0	0	0	0	0
ENSMUSG00000000266	Mid2	1563.23	1440.32	571.772	823.919	692.433	926.109	1424.4	1232.43	85.4069	295.257	2687.27	3208.66	4147.12	5210.47	2143.67	1278.1	6224.98	7137.38	1694.72	1952.94	988.122	1135.54	3859.62	3091.05
ENSMUSG00000000275	Trim25	244.61	347.741	165.582	101.913	4336.29	2560.12	2143.16	2032.72	2145.8	1773.92	3092.4	4172.6	1251.23	1126.23	1737.54	1891.36	2733.35	2668.12	1209.47	1236.92	812.885	788.307	2776.73	3446.39
ENSMUSG00000000276	Dgke	913.405	1297.32	683.569	693.307	1194.2	743.173	62.7502	474.359	400.724	841.505	1062.67	1032.1	402.318	327.838	407.827	661.929	502.169	841.948	326.589	205.194	313.033	424.016	1032.05	1580
ENSMUSG00000000278	Scpep1	286.715	333.334	291.37	405.421	343.73	257.944	1123.07	1033.96	358.573	470.198	1079.79	1425.82	992.165	1261.38	1203.43	1282.08	826.446	480.651	2474.46	2524.37	1969.43	1928.47	831.29	629.456
ENSMUSG00000000282	Mnt	638.927	780.617	449.707	464.188	723.284	460.208	873.676	609.815	1333.08	930.713	936.421	697.249	306.233	547.877	1281.44	911.499	831.148	828.949	709.152	721.072	703.322	791.359	1120.33	752.223
ENSMUSG00000000290	Itgb2	42.105	27.5049	88.9292	145.059	30.7054	30.6805	3856.72	2660.14	3595.31	4973.13	3.62954	0	1533.49	1066.6	1623.01	1855.4	34.0924	20.8979	90.2213	22.4555	74.982	59.4524	156.871	0
ENSMUSG00000000295	Hddc2	502.587	329.404	433.801	461.957	584.256	348.849	419.943	382.535	215.913	251.777	127.034	625.072	723.824	655.2	318.089	314.081	159.881	193.654	723.663	528.328	482.541	421.791	295.213	350.442
ENSMUSG00000000296	Tpd52l1	89.5567	116.569	23.1361	108.608	679.784	794.285	38.6155	0	0	19.3674	0	0	224.262	53.6615	14.3897	38.2215	0	29.257	237.225	120.387	106.209	81.9479	39.5264	0
ENSMUSG00000000301	Pemt	54.8034	24.8854	15.906	47.6091	31.5584	7.95421	1951.69	2111.14	0	0	5.44431	5.44725	57.2254	8.61233	0.757354	39.0524	9.40479	4.17957	27.1295	40.5447	9.19922	12.0512	56.8192	0
ENSMUSG00000000303	Cdh1	30.7434	9.8232	26.0281	19.3412	6.82343	99.9958	1139.16	1810.24	663.507	363.677	39.9249	1.36181	2320.72	1495.9	3055.92	3056.89	89.3455	146.285	4325.58	4570.95	4142.99	3645.07	338.445	131.695
ENSMUSG00000000305	Cdh4	1139.51	1569.09	895.799	901.597	34.1172	176.129	217.212	236.884	439.104	46.2667	575.282	906.968	324.793	188.809	302.941	347.317	411.459	305.109	136.909	177.773	123.771	108.46	281.626	404.013
ENSMUSG00000000308	Ckmt1	1197.65	1506.22	272.572	487.993	41.7935	949.96	0	14.4051	139.494	88.2295	0	0	139.97	207.358	81.0368	82.2592	0	40.4026	916.724	1118.41	1047.87	988.999	478.023	7.8124
ENSMUSG00000000317	Bcl6b	159.732	184.676	107.727	92.9864	5251.48	5544.08	714.387	1406.9	172.245	176.459	4593.18	4815.37	1792.55	1835.09	368.831	213.542	6075.49	6552.18	602.527	558.893	63.5582	107.657	7837.35	9161.71
ENSMUSG00000000318	Clec10a	0	85.1147	85.1696	41.6877	0	0	80.0628	57.6203	175.836	123.457	0	0	119.214	76.1993	74.0768	100.331	0	25.0774	74.461	63.3745	98.4735	116.262	0	0
ENSMUSG00000000320	Alox12	42.3055	0	28.7972	0	30.7225	17.0447	662.899	625.821	4.85197	137.821	520.984	518.865	178.814	188.809	57.574	79.4425	277.441	129.567	101.672	107.911	62.6383	79.8188	944.941	1046.91
ENSMUSG00000000325	Arvcf	859.738	829.327	823.051	587.496	429.168	524.978	1374.57	655.543	1034.68	761.678	210.513	140.294	283.389	424.098	426.822	418.001	160.528	432.293	582.376	754.98	662.235	936.946	60.5248	292.407
ENSMUSG00000000326	Comt	816.624	981.586	717.536	637.002	807.92	887.962	2502.53	1781.65	1172.79	869.458	200.659	353.227	1081.21	1830.11	1084.14	1156.17	545.525	607.055	2725.55	2768.19	2035.57	1735.05	646.702	660.862
ENSMUSG00000000339	Rtca	2128.49	1793.58	1850.91	1970.7	1449.13	1370.4	1327.41	1006.76	712.161	1093.03	684.513	901.398	1482.45	1253.43	1184.23	1017.35	1318.55	917.57	1473.83	1803.93	1343.36	1150.8	1217.91	1084.76
ENSMUSG00000000340	Dbt	526.821	507.918	478.634	580.459	50.1863	186.378	985.886	880.567	469.768	458.675	706.163	163.104	329.178	435.652	172.298	343.727	305.326	360.447	856.705	968.769	678.76	723.214	519.735	434.303
ENSMUSG00000000346	Dazap2	3599.65	3858.55	4273.66	3295.44	5751.3	5488.4	8566.2	9443.33	8488.81	8302.18	7986.8	7628.88	8535.09	8440.09	5412.81	5818.8	4975.13	5243.97	7475.75	7470.83	4875.59	4368.14	5694.28	7027.81
ENSMUSG00000000355	Mcts1	1003.84	804.847	687.575	489.481	487.875	506.797	574.405	412.946	775.103	628.366	286.734	251.936	831.315	948.682	424.875	725.377	335.046	280.032	573.505	323.11	632.237	561.584	391.559	361.603
ENSMUSG00000000359	Rem1	0	0	28.1971	26.0362	0	4.54526	27.3526	108.838	128.577	69.938	5.44431	73.5379	523.535	261.02	327.934	306.603	51.7263	36.223	355.207	289.427	293.539	491.687	146.989	101.561
ENSMUSG00000000365	Rnf17	0	60.9038	7.95302	3.71946	0	0	9.65387	56.0198	92.1875	0	9.07385	0	0	34.4493	0	7.47811	21.1608	0	20.1894	1.87129	7.52663	49.0081	0	0
ENSMUSG00000000374	Trappc10	1181.61	1789.13	963.761	1141.87	676.373	732.924	1177.77	1245.24	2143.36	3070.82	1228.6	867.475	733.104	632.675	895.949	1082.66	1090.96	1120.13	1012.62	1179.54	878.107	897.41	772.001	564.725
ENSMUSG00000000378	Ccm2	550.039	502.293	268.234	383.104	340.319	461.344	759.438	646.628	287.479	547.668	778.536	364.966	571.481	424.654	343.839	533.439	625.418	495.976	273.819	223.931	418.146	290.031	479.258	497.762
ENSMUSG00000000381	Wap	0	0	0	0	0	0	0	0	0	0	0	0	0	0	0	0	0	0	0	0	0	0	0	0
ENSMUSG00000000384	Tbrg4	268.323	352.672	381.579	513.977	380.236	349.065	320.171	705.449	850.272	1184.35	499.189	943.396	205.238	122.818	389.136	423.793	404.371	538.636	416.406	628.854	574.5	597.633	549.072	1088.01
ENSMUSG00000000385	Tmprss2	1.33667	0.65488	2.16901	0	0	0	16.0898	73.626	3.63898	43.0388	156.07	84.4324	796.516	455.791	583.162	546.733	43.4971	61.3004	3312.32	3696.43	3241.47	2876.21	201.338	175.221
ENSMUSG00000000386	Mx1	0	0	2.89201	0.743892	0	0	40.2245	80.0282	132.228	406.738	72.6089	119.84	47.9456	0	31.8089	30.7433	67.0091	26.4706	6.9401	12.4753	11.7332	6.42729	74.1121	1.11606
ENSMUSG00000000392	Fap	21.4669	19.6464	33.2581	59.4592	17.9115	3.40895	96.5387	67.2237	53.3717	46.6002	0	1.36181	139.97	49.6865	70.0552	178.644	50.5507	4.17957	223.976	49.9012	190.298	211.578	0	0
ENSMUSG00000000394	Gcg	0	4.58416	0	0	0	0	59.5322	0	0	0	0	0	0	0	0	0	0	0	0	0	0	0	0	0
ENSMUSG00000000399	Ndufa9	1846.71	2059.81	1579.76	1228.04	1488.72	1989.69	2455.3	2054.61	1238.58	1170.62	1255.82	697.249	1798.73	1951.02	923.858	936.426	1473.02	1297.08	4563.43	3630.93	2520	2141.48	1563.81	1862.7
ENSMUSG00000000402	Egfl6	183.792	193.203	177.15	148.146	0	0	0	3.20113	66.7268	140.995	7.25908	79.026	3155.21	3221.73	4780.46	5147.26	145.786	75.6642	3516.78	3580.41	4446.33	3391.56	103.757	0
ENSMUSG00000000409	Lck	42.7734	39.9477	30.3661	0	0	10.2268	416.726	534.589	716.879	504.629	148.811	284.619	138.424	164.959	166.618	138.76	56.4287	59.9072	63.7228	42.416	71.9212	26.5126	172.928	180.801
ENSMUSG00000000411	Tssk3	0	11.133	0	2.97557	0	0	0	1.60056	9.70395	45.1907	0	24.5126	0	0	23.478	0	0	69.6596	0	0	0	4.01705	0	1.11606
ENSMUSG00000000416	Cttnbp2	2388.23	2390.89	2717.77	2869.17	2339.25	2379.44	175.379	116.873	207.422	39.8109	606.133	776.234	339.486	527.34	222.662	383.278	1306.96	1382.28	1231.19	1127.63	1376.23	1430.66	2857.02	3148.4
ENSMUSG00000000420	Galnt1	3021.54	2567.13	2686.67	2167.7	4251.85	4579.35	6714.27	7040.88	5909.7	6259.99	5337.24	5189.87	5053.62	4707.63	2913.54	3380.94	3221.14	3343.66	3885.83	3902.89	2907.3	3223.28	2692.74	3575.85
ENSMUSG00000000435	Myf5	0	0.65488	0	0	0	0	0	0	31.5378	0	0	0	11.5997	0	62.8604	23.2652	0	0	0	0	0	0	0	0
ENSMUSG00000000439	Mkrn2	1251.88	1037	917.807	749.634	361.966	576.169	575.837	782.948	731.12	1663.79	534.94	592.743	568.016	713.386	995.966	655.564	741.603	883.019	952.264	516.982	823.807	852.491	813.479	414.046
ENSMUSG00000000440	Pparg	0	0	9.39902	0	0	0	154.462	203.272	61.8627	4.30388	237.735	578.771	185.596	126.535	208.272	344.824	17.634	0	47.3189	53.6437	33.4517	49.0081	254.451	30.1335
ENSMUSG00000000441	Raf1	1412.72	1197.43	1356.77	1375.73	1438.35	1298.47	1150.6	935.018	2580.32	3392.14	1692.36	962.23	1093.31	959.189	1920.06	1834.13	1547.3	1705.53	809.405	736.229	959.002	1022.31	1356.77	1405.29
ENSMUSG00000000486	2017-09-01	5.34667	57.6294	130.863	70.6697	311.319	736.332	1330.63	1168.41	1506.54	1611.8	370.213	206.996	473.27	771.798	393.067	414.62	83.4675	117.028	41.6406	60.5052	122.935	103.64	184.045	231.024
ENSMUSG00000000489	Pdgfb	155.722	358.219	57.1171	135.388	4076.15	4269.14	41.8334	11.204	71.5666	19.3674	56.2579	42.2162	995.258	1354.79	378.677	220.189	4229.8	4890.1	503.473	631.873	313.61	241.827	2588.98	3736.56
ENSMUSG00000000530	Acvrl1	157.727	139.489	63.6242	31.2434	4448.02	4608.9	273.526	294.504	269.285	120.509	1437.3	657.756	4747.39	4883.19	1075.44	996.25	16812.2	18388.7	566.565	374.259	395.566	641.122	2136.9	3726.52
ENSMUSG00000000531	Grasp	118.963	108.055	108.45	154.729	1507.98	1289.72	226.866	24.0085	173.47	149.603	1965.61	1857.51	527.402	445.191	643.978	508.511	2454.65	2732.13	80.7576	155.317	196.529	223.453	1594.64	1867.16
ENSMUSG00000000532	Acvr1b	1715.45	1870.34	896.522	747.611	92.1163	697.698	680.598	416.147	190.452	384.121	675.094	648.223	564.521	367.018	624.817	519.371	1423.65	1436.38	868.144	910.072	824.585	817.872	652.186	481.021
ENSMUSG00000000538	Tom1l2	2369.24	2354.95	1201.63	1278.75	2818.08	2412.4	642.884	374.532	520.374	350.766	2050.69	2538.42	1006.08	821.484	1207.22	993.758	1112.12	1187	2182.35	2011.64	1937.69	1868.68	1345.13	1915.15
ENSMUSG00000000544	Gpa33	0	0	0	0	0	0	0	0	0	0	0	0	0	0	0	0	3.5268	0	10.0947	0	12.5444	0	0	0
ENSMUSG00000000552	Zfp385a	564.074	497.709	448.984	333.263	117.704	629.519	508.437	126.445	422.122	208.738	352.065	99.4124	94.3446	133.822	136.324	170.335	90.5211	62.6936	76.972	165.298	162.241	156.665	169.223	188.614
ENSMUSG00000000555	Itga5	169.757	132.941	86.0372	79.5964	2942.6	3812.34	841.496	1118.79	407.566	243.169	3284.73	3911.13	898.593	1334.25	985.317	910.668	4584.83	4965.33	564.672	596.943	417.31	425.004	4468.96	3806.87
ENSMUSG00000000560	Gabra2	6187.6	7173.38	3216.91	3226.66	142.712	313.646	17.1034	11.252	1178.33	531.83	791.857	270.797	11.0507	5.96901	86.5655	107.585	151.805	294.005	84.8017	83.5408	197.34	176.646	41.7992	19.6203
ENSMUSG00000000561	Wdr77	1665.36	2161.04	1556.12	1395.59	1420.61	1146.91	636.609	1108.05	624.255	701.177	784.797	891.28	856.432	931.199	772.289	881.121	632.448	704.857	1395.85	1774.71	1250.09	1016.97	996.807	975.401
ENSMUSG00000000562	Adora3	2.6867	5.4355	76.978	97.1969	13.6469	0	8.04489	195.269	188.135	110.072	78.0351	0	0	15.2372	57.4756	41.8774	0	51.1441	0	0	0	6.05772	0	0
ENSMUSG00000000563	Atp5f1	8924.39	8398.49	6151.64	6524.87	4717.06	4373.31	12861.1	13734.3	5946.09	6595.37	2906.44	2980.11	11302.6	10464.2	4138.79	4125.57	3095.37	2392.01	16884.6	15413.1	10828	8704.27	5210.08	4274.53
ENSMUSG00000000567	Sox9	3480.01	3489.85	4874.48	4078.76	829.047	1065.86	408.681	169.66	101.94	2.15194	0	0	323.246	288.182	826.273	973.816	190.447	189.474	208.834	89.8221	359.606	465.175	300.154	104.909
ENSMUSG00000000568	Hnrnpd	9693.02	11228	13314.7	12601.6	6547.14	7387.63	9183.94	8182.55	12318.6	13010.3	5925.57	5959.94	5818.31	6069.3	8836.14	8260.81	8816.41	7086.92	6940.95	6217.34	6995.24	7215.88	8592.33	9404.49
ENSMUSG00000000579	Dynlt1c	438.855	461.461	707.298	833.635	368.653	196.185	441.359	459.458	1131.4	879.271	376.855	363.277	86.681	238.621	808.399	850.71	434.29	551.969	129.281	231.866	425.012	735.611	528.456	750.303
ENSMUSG00000000581	C1d	1565.91	1523.25	1078	1261.64	852.929	644.291	1301.66	784.277	818.771	723.051	488.173	533.831	1466.21	1405.14	783.104	804.312	553.707	490.403	1389.91	1041.69	982.644	813.052	710.241	709.812
ENSMUSG00000000594	Gm2a	2903.24	2808.78	1623.14	2137.94	1220.54	1887.42	2593.67	2522.49	1721.24	2854.55	460.951	390.84	1655.67	1346.84	1526.83	2397.98	278.617	253.561	2726.83	2518.14	1651.68	1617.27	149.459	290.175
ENSMUSG00000000600	Krit1	1550.71	1860.59	2442.56	2980.81	2057.54	1692.59	913.852	1274.47	3957.68	4408.47	2591.09	2685.66	1876.03	1254.45	3382.97	3064.16	2197.52	2097.31	1589.58	1498.32	2610.42	2843.26	2230.41	1262.47
ENSMUSG00000000605	Clcn4	5806.2	5865.76	3365.57	3463.48	2052.56	2619.21	1076.41	1061.17	829.833	1188.95	1275.78	1620.65	2731.35	2932.83	2020.27	2294.04	1528.11	1411.3	1904.11	1805.17	1646.8	1602.95	2098.61	1594.85
ENSMUSG00000000606	Vmn2r88	0	0	0	0	0	0	0	0	0	0	0	0	0	0	0	0	0	5.57277	0	0	0	6.79685	0	0
ENSMUSG00000000617	Grm6	0	11.133	0	0	42.6464	37.4984	0	0	0	30.1271	0	0	0	0	0	33.236	0	0	7.57102	0	33.4517	2.41023	0	0
ENSMUSG00000000627	Sema4f	366.247	544.86	413.557	417.331	0	68.1789	27.3526	0	178.346	124.845	0	0	187.143	260.357	598.325	311.613	21.1608	11.1455	7.57102	0	8.36293	0.803411	0	1.11606
ENSMUSG00000000628	Hk2	386.965	428.946	682.514	599.584	0	48.8616	820.579	622.62	1360.07	965.349	348.436	262.83	146.93	258.37	914.898	1127.54	54.0775	97.5234	13.2493	96.0597	222.78	235.399	130.931	187.498
ENSMUSG00000000631	Myo18a	4963.78	5008.59	2942.1	3265.22	8422.57	7630.37	4025.67	3497.41	3723.83	2887.92	14036.3	15530.8	3366.25	4155.78	3096.11	2719.57	13675.3	13312.5	4352.71	4554.11	5091.69	5283.9	12889.9	12409.3
ENSMUSG00000000632	Sez6	3161.89	3425.69	1863.95	2391.61	87.8517	220.445	1.60898	0	1.21299	0.376589	0	0	0	9.27482	0.757354	0	0	2.78638	0	0	9.19922	16.8797	0	0
ENSMUSG00000000673	Haao	0	0	0	0	0	0	669.335	907.52	122.512	0	0	0	9.27979	17.2247	21.9633	0.830901	0	0	22.0821	46.1586	27.5977	11.2477	0	0
ENSMUSG00000000682	Cd52	38.7634	3.92928	31.8121	0.743892	17.0586	0	1234.09	1197.22	1764.91	1049.94	97.9976	1.36181	108.264	157.009	149.956	221.02	32.9168	0	7.57102	39.9209	50.1776	21.6921	0	0
ENSMUSG00000000686	Abhd15	44.8719	79.7447	37.5961	14.0224	17.5192	86.5986	46.6604	19.2068	58.2237	73.0475	47.184	0	68.8251	40.1997	132.696	19.2935	24.041	24.9103	55.0098	44.4058	46.2052	37.8647	37.0807	0
ENSMUSG00000000690	Hoxb6	0	3.92928	2.37868	4.44847	1.73997	1.2954	0	0	12.4574	60.4049	200.695	249.825	71.323	91.4232	183.401	150.41	19.1505	21.0511	665.625	622.455	915.347	1019.49	1007.08	1407.46
ENSMUSG00000000693	Loxl3	34.8469	104.015	248.973	190.697	49.4613	53.475	326.317	189.187	353.333	181.312	713.658	987.492	489.463	591.634	708.853	531.818	129.022	165.233	276.292	282.771	471.117	578.689	6.01543	4.87717
ENSMUSG00000000701	Tcl1b5	0	0	15.183	0	0	0	0	0	16.9819	0	0	0	0	0	0	0	0	0	0	0	0	0	0	0
ENSMUSG00000000706	Btn1a1	0	6.5488	2.16901	4.46335	43.4994	0	157.68	40.0141	172.257	103.304	0	77.6234	0	0	0	4.98541	0	1.39319	0	0	0	6.42729	0	0
ENSMUSG00000000708	Kat2b	1057.3	934.513	1151.39	1222.96	1069.57	1002.23	1670.12	2125.55	1784.31	1568.76	1359.26	1137.11	1593.03	1813.23	1662.39	1632.72	1775.15	1731.74	1381.08	1188.9	1263.3	1036.4	1132.68	1326.99
ENSMUSG00000000711	Rab5b	4211.17	4628.03	2848.63	2386.4	6250.02	5897.48	3578.37	3415.61	2337.44	2176.69	3716.65	3332.36	4481.37	4498.29	2859.01	2410.44	2717.98	2991.18	3565.32	4257.19	2412.7	2395.77	3179.41	2368.27
ENSMUSG00000000724	Cryba1	0.668334	0	0.701312	14.4687	6.82343	0	0	0	0	0	0	0	0	0	2.27206	15.7871	0	8.35915	0	0	0.836293	11.6414	0	0
ENSMUSG00000000730	Dnmt3l	0	0	0	0	0	0	0	0	57.0107	3.22791	0	0	0	0	0	2.4927	0	0	0	0	1.67259	17.675	0	0
ENSMUSG00000000731	Aire	0	0	0	9.69291	0	0	0	0	0	0	0	0	0	0	0	0	2.3512	0	0	0	36.7969	42.5808	0	0
ENSMUSG00000000732	Icosl	28.7383	20.3013	91.8212	93.9461	90.4105	38.6347	98.1477	28.8102	297.22	483.11	59.5789	125.872	106.718	92.0857	300.669	442.787	101.101	58.514	294.639	280.07	378.004	429.825	112.403	0
ENSMUSG00000000738	Spg7	1015.2	944.991	863.264	827.951	1132.69	847.691	1016.87	1075.58	833.326	576.719	969.087	853.857	584.627	726.748	834.604	717.899	1058.04	1258.05	1230.29	951.241	1261.13	1175.39	637.364	1574.76
ENSMUSG00000000739	Sult5a1	16.8888	76.3459	62.2649	153.279	10.8151	8.21556	0	54.0191	153.395	239.209	165.561	182.592	72.6067	134.14	252.744	284.143	136.887	86.0017	26.2083	66.0005	188.459	210.694	0	12.4329
ENSMUSG00000000740	Rpl13	4252.48	3361.34	3146.67	3037.57	1612.08	1248.56	6210.19	5819.96	5950.3	6299.52	1132.56	279.962	7269.85	7879.23	3274.11	3115.97	801.241	927.239	4618.9	7169.03	5143.28	3805.19	1740.97	1449.46
ENSMUSG00000000743	Chmp1a	956.386	1074	716.495	705.209	1081.08	1132.91	994.349	516.982	1125.66	614.378	1194.12	871.561	789.556	836.059	778.56	576.645	805.285	902.788	775.399	877.637	730.084	658.411	995.572	525.663
ENSMUSG00000000751	Rpa1	1779.77	1604.46	2043.93	1570.36	1508.83	1202.22	4463.31	4833.71	4660.32	4548.12	2070.65	2445.82	2998.92	2613.51	1926.71	2105.5	2706.23	2633.13	1957.74	1732.19	1592.3	1374.64	2196.19	1595.96
ENSMUSG00000000753	Serpinf1	306.765	320.891	403.435	174.071	138.174	215.9	2796.41	2367.24	83.6965	57.0264	36.2954	76.2616	233.541	188.146	332.478	294.97	143.423	101.703	124.291	137.852	149.696	143.007	111.168	5.58029
ENSMUSG00000000759	Tubgcp3	1192.98	1229.21	1320.2	1550.34	2077.73	2069.23	1209.95	1240.44	2491.49	2472.6	1593.37	2483.95	1463.89	1589.34	1216.19	1479.83	2089.04	2273.73	1174.14	1012.37	1254.44	1270.19	1625.52	2111.58
ENSMUSG00000000766	Oprm1	109.607	43.8769	7.95302	10.4145	0	9.09052	4.82694	6.40226	43.6678	214.118	0	23.1508	0	0	0	0	0	6.96596	6.9401	0	0.836293	12.0512	0	0
ENSMUSG00000000776	Polr3d	465.16	379.83	595.031	310.947	400.877	310.214	75.622	390.538	264.433	231.333	156.07	567.876	262.154	215.308	630.876	314.912	614.838	532.199	274.449	272.585	351.243	452.32	915.284	435.262
ENSMUSG00000000782	Tcf7	120.3	152.587	109.896	127.949	4491.52	4369.13	376.501	158.456	467.002	542.288	166.959	309.132	1468.53	1507.82	1298.86	1955.94	1038.05	1125.7	482.653	465.328	284.34	534.268	858.465	485.485
ENSMUSG00000000787	Ddx3x	13198.1	13884.8	17032.3	15649.2	17848.4	18186.7	14340.8	16660.3	19313.3	17378	14619.8	14442	18333.5	18560.8	22970.5	24981.9	20812.8	21140.3	16038.6	13399.7	15601.9	16351.8	17349.6	19483
ENSMUSG00000000791	Il12rb1	0.748534	7.9175	3.35473	6.85124	0.96381	1.63629	3.28232	110.199	5.79811	22.9612	20.1802	78.6311	0	11.2623	5.62714	55.7119	8.20568	27.2787	19.5585	17.4654	19.4354	14.9836	72.2469	2.18747
ENSMUSG00000000792	Slc5a5	60.15	52.3904	18.075	1.48778	0	0	0	0	27.8988	1.07597	0	46.3017	0	0	0	0	11.756	25.0774	0	0	0	5.62387	0	0
ENSMUSG00000000794	Kcnn3	702.419	820.564	585.632	1000.53	37.5289	104.541	88.4938	0	100.678	74.2419	0	8.17088	143.063	91.4232	207.515	214.372	137.545	44.5821	77.603	129.119	174.785	171.126	314.976	2.23211
ENSMUSG00000000804	Usp32	5149.51	6198.44	2670.05	2840.18	1908.85	2963.51	6923.44	7930.8	10269.2	10043.1	2653.19	2708.65	2575.14	2445.9	2358.4	2391.33	2191.32	2043.81	2425.88	2659.11	1796.36	2407.02	1662.58	1351.55
ENSMUSG00000000805	Car4	679.695	480.027	73.7462	124.23	12516.7	10442.7	1.60898	1.60056	1.21299	2.15194	16.3329	1.36181	3171.37	2899.71	634.662	750.304	922.845	763.469	2282.66	1770.24	1833.15	1606.82	24.704	39.062
ENSMUSG00000000811	Txnrd3	375.604	538.966	369.454	363.019	307.907	539.75	183.424	230.481	144.346	171.079	148.811	179.759	1098.11	841.359	1148.15	1302.02	239.822	365.016	868.144	762.24	878.944	886.965	375.501	232.14
ENSMUSG00000000817	Fasl	0.668334	0	0	0	0.852929	0	38.6155	153.654	429.4	328.171	1.81477	87.1561	20.8795	47.0366	3.02941	24.0961	17.634	0	0	0	0	0	0	119.418
ENSMUSG00000000823	Zfp512b	1505.78	1675.12	1038.23	1061.74	1411.82	1325.57	816.444	457.762	272.62	351.842	894.681	1163.64	628.907	622.804	1284.62	1115.07	1014.42	1116.84	838.421	836.612	1228.29	1471.89	1070.71	947.689
ENSMUSG00000000826	Dnajc5	10599.1	11343.8	4998.83	4768.34	4453.14	4598.67	3655.6	3830.15	3050.68	4132.8	4121.34	2814.87	2700.42	3237.57	3445.2	3157.42	3055.38	3066.41	4662.49	4653.91	3894.62	3571.16	3536.38	3707.54
ENSMUSG00000000827	Tpd52l2	1203	1150.62	1297.07	874.816	1229.92	1280.63	1248.57	2010.31	1054.09	1051.22	1776.66	1450.33	2443.68	2329.97	1299.62	1107.52	924.02	1400.16	1811.37	1811.41	1334.72	1069.34	1651.46	1290.16
ENSMUSG00000000838	Fmr1	6481.68	5645.06	6602.67	4989	2737.05	2316.94	3837.41	4328.25	4013.37	5307.37	2036.17	2174.82	4487.55	4258.47	4998.53	4718.55	2676.9	3116.49	4970.37	4660.79	4188.51	4581.82	3740.19	3111.57
ENSMUSG00000000861	Bcl11a	3948.52	4229.23	2153.35	1993.63	191.056	687.471	1139.41	947.534	2077.89	1792.55	18.1477	12.2563	201.062	257.708	439.038	525.129	43.4971	69.6596	34.0444	29.9407	80.3176	44.1876	355.738	448.655
ENSMUSG00000000869	Il4	149.038	135.56	70.1312	84.0597	33.2642	98.8595	0	67.2237	3.63898	35.507	0	0	29.386	0.662487	16.6618	2.4927	0	22.2911	0.630918	6.86141	14.217	27.316	0	0
ENSMUSG00000000876	Pxmp4	532.435	441.101	590.562	314.361	590.014	327.145	1262.12	1793.74	368.993	771.491	649.107	534.117	731.805	585.122	509.101	627.139	505.989	443.62	1283.25	1377.17	1063.39	911.325	606.533	350.196
ENSMUSG00000000881	Dlg3	3449.27	4393.59	1581.21	1739.96	158.645	787.467	244.565	699.447	235.321	43.0388	0	216.528	811.209	688.324	1223.13	975.478	51.7263	164.397	1096.54	769.102	852.182	841.171	30.88	1.11606
ENSMUSG00000000884	Gnb1l	43.4417	142.541	41.9341	84.8036	30.3472	35.2258	109.411	24.0085	48.5197	59.1783	58.0726	83.0706	66.5052	25.1878	38.625	63.1485	77.5895	93.3438	158.676	65.4953	63.5582	77.9308	2.4704	92.6328
ENSMUSG00000000889	Dbh	0.668334	13.7525	0	49.8407	420.494	106.814	56.3143	0	109.169	0	0	0	3.86658	15.8997	0.757354	0	31.7412	9.75234	0	0	0	0	102.522	1.11606
ENSMUSG00000000901	Mmp11	92.2301	59.5941	52.0561	37.9385	17.0586	82.5079	127.158	150.181	48.5197	19.3674	32.6659	0	383.565	360.526	493.795	611.593	202.203	121.208	354.576	331.843	364.49	488.217	326.093	303.969
ENSMUSG00000000902	Smarcb1	1813.51	1977.19	1924.15	1620.05	1339.28	1546.85	1314.5	1318.91	1658.55	1126.07	1574.31	1165.09	1461.7	1342.67	985.166	1318.03	1564.56	1594.22	1282.12	1436.49	1281.88	1382.06	1639.05	1783.02
ENSMUSG00000000903	Vpreb3	0	0	1.446	0	0	0	233.302	555.396	298.396	390.577	0	44.9398	0	1.98746	0	0.830901	0	0	0	0	0	5.62387	0	0
ENSMUSG00000000915	Hip1r	1179.81	933.367	937.025	1044.16	762.749	1365.27	429.501	686.29	1254.88	1025.61	249.985	97.9825	555.434	346.627	441.658	721.139	1276.69	1349.53	879.784	717.735	1012.74	793.826	972.523	825.815
ENSMUSG00000000916	Nsun5	300.195	301.16	347.749	349.949	332.105	450.095	299.93	222.366	537.659	263.3	10.4894	89.9069	216.498	380.486	349.049	340.794	348.459	222.242	237.522	141.32	315.876	302.299	230.081	141.46
ENSMUSG00000000934	Top1mt	216.54	256.058	123.633	127.949	135.616	77.2695	57.9232	145.651	0	48.4186	110.701	211.081	184.823	88.1108	192.368	63.1485	34.0924	65.48	228.392	321.862	258.172	315.74	155.635	176.337
ENSMUSG00000000938	Hoxa10	2.67333	0	0	0	0	0	0	0	3.63898	0	0	16.3418	0	0	0	0.830901	0	0	3164.06	3264.16	2881.86	3288.36	415.028	208.703
ENSMUSG00000000942	Hoxa4	0	11.7878	0	0	31.5584	0	119.064	105.477	29.1118	1.07597	344.498	239.938	208.672	297.457	389.151	399.63	264.992	181.38	23.9749	31.1882	185.782	85.8685	229.278	36.8299
ENSMUSG00000000948	Gm38393	2265.34	2570.06	1782.73	1974.14	110.446	258.841	56.443	46.4324	20.4753	96.1378	23.4831	0	101.397	27.5197	29.6201	156.284	27.7911	44.8886	42.4608	78.1203	347.588	294.763	0	44.5307
ENSMUSG00000000957	Mmp14	1197.53	1060.25	1183.18	1162.07	1399.67	2047.96	1409.47	2327.22	775.127	821.405	8293.62	6992.42	3753	4102.9	4486.72	4688.18	5190.18	5596.67	1764.05	1737.58	1678.59	1950.3	1838.24	2298.75
ENSMUSG00000000958	Slc7a7	104.454	99.306	123.633	105.886	1060.51	1189.02	1117.44	729.089	429.084	448.765	1467.62	1418.18	624.986	506.942	165.709	209.238	488.685	841.878	3535.6	3644.75	2916.7	2483.98	402.676	595.461
ENSMUSG00000000959	Oxa1l	1175.41	869.261	773.612	1155.75	1404.46	1143.84	1362	874.677	893.079	423.846	1009.54	817.919	917.006	938.605	537.115	993.076	951.424	910.757	1282.73	1231.84	1107.54	1059.06	1023.98	1077.51
ENSMUSG00000000976	Heatr6	868.199	819.818	684.415	830.19	378.376	520.478	431.255	389.001	516.262	682.993	617.548	441.282	537.331	363.348	567.493	599.736	720.924	739.046	524.356	622.255	564.899	475.619	409.259	156.293
ENSMUSG00000000982	Ccl3	87.5517	87.099	806.147	679.173	32.4113	2.27263	122.282	148.853	1570.83	1111.48	1.81477	0	293.86	74.1986	346.111	407.142	9.40479	0	0	35.5546	241.689	335.826	0	0
ENSMUSG00000000983	Wfdc18	0	0	0	0	0	13.6358	22.5257	0	0	0	0	0	0	0	0	0	0	0	0	0	0	0	0	0
ENSMUSG00000001014	Icam4	0	0	0.723002	0	0	0	334.668	363.328	629.168	534.638	0	0	0	0	0.212059	0	0	0	0	0	0	0	0	0
ENSMUSG00000001016	Ilf2	2910.45	2469.02	2967.59	3762.38	1583.63	1283.16	1189.04	1395.98	3394.44	3153	1190.47	2170.79	1916.07	1242.75	2412.34	2291.57	2257.97	2361.18	1639.31	1397.48	1874.69	2079.28	2298.82	3180.46
ENSMUSG00000001017	Chtop	5481.72	5183.92	4529.16	3802.03	3025.24	3768.02	3012.01	2608.92	3675.43	4682.54	3118.83	2579.27	4051.4	3842.43	3686.65	3298.68	2788.51	3000.89	3148.89	3239.83	2711.19	2489.97	3101.59	3675.18
ENSMUSG00000001018	Snapin	457.849	560.518	500.794	287.864	148.896	378.393	288.007	230.481	319.781	343.288	517.209	283.734	693.108	669.112	286.333	467.415	316.236	312.075	305.364	306.892	396.227	304.621	408.852	404.928
ENSMUSG00000001020	S100a4	75.5217	64.8331	39.0421	35.7068	1.70586	0	410.29	291.303	174.671	154.94	1.81477	32.6835	436.924	438.566	163.588	280.845	0	23.6843	199.37	276.328	44.3235	62.7062	1006.69	1215.39
ENSMUSG00000001021	S100a3	0	7.91095	1.67736	49.9449	35.968	33.1236	0	0	21.6641	72.1007	68.9975	0	0	0.25837	18.5779	9.20638	0	0	0	15.669	15.2958	57.0823	107.92	4.47539
ENSMUSG00000001023	S100a5	0	0	0	0	0	0	0	0	0	0	0	0	0	0	0	0	0	0	1.89276	0	0	0	0	0
ENSMUSG00000001025	S100a6	46.7834	110.02	244.375	110.84	2.55879	0	1290.4	670.637	1739.43	1805.48	1.81477	102.136	2345.47	2058.35	1126.18	911.499	78.7651	98.9166	648.584	735.418	521.01	705.395	368.09	478.789
ENSMUSG00000001027	Scn4a	0	0	10.122	0	0	0	0	0	161.328	59.1783	47.184	231.508	0	3.97492	0	1.6618	30.5656	190.867	1.89276	29.9407	2.50888	40.9739	117.344	77.008
ENSMUSG00000001029	Icam2	78.8634	65.488	15.183	29.7557	2228.7	2113.55	482.694	837.095	59.4367	81.7736	2157.76	3216.6	2337.73	2566.48	91.6398	62.3176	4818.78	4231.12	389.908	374.882	5.85405	16.8716	4874.1	3198.62
ENSMUSG00000001034	Mapk7	480.532	619.516	672.392	627.844	341.172	407.937	204.34	284.901	806.641	980.208	1027.16	957.355	240.501	281.557	454.412	277.521	848.782	792.726	244.165	323.11	265.941	271.553	1084.51	1102.66
ENSMUSG00000001036	Epn2	2594.47	2192.54	1782.2	1802.45	3382.72	3396.45	587.277	816.288	655.016	29.0512	1771.22	1548.38	1647.16	1788.72	1328.4	1099.28	1623.5	1678.8	1001.27	1012.99	743.464	922.315	1233.97	2593.72
ENSMUSG00000001039	B9d1	479.195	316.307	230.638	223.911	164.615	306.805	259.046	49.6175	32.7508	44.1147	315.77	247.85	548.281	478.978	86.3383	167.011	138.721	167.183	360.885	432.893	270.123	192.819	347.091	422.986
ENSMUSG00000001052	Sec24b	1895.39	2252.79	1983.92	1866.42	3007.43	2922.6	1747.35	1768.62	2031.76	1555.85	2936.3	2530.25	1657.22	1805.28	3147.56	2604.04	2629.81	3233.6	2352.69	2115.19	2225.37	1995.67	2427.17	2325.86
ENSMUSG00000001053	N4bp3	143.692	309.103	202.441	249.948	3191.66	3323.72	246.174	272.096	214.7	72.0899	742.241	631.882	635.666	832.746	107.544	196.924	2750.9	3045.52	362.147	251.377	219.945	155.862	2837.26	2213.14
ENSMUSG00000001054	Rmnd5b	270.675	424.362	264.619	293.837	1124.16	614.747	405.463	288.102	556.764	518.617	575.282	333.644	286.127	424.654	237.052	295.801	543.126	583.747	243.534	346.189	342.88	278.783	429.85	595.975
ENSMUSG00000001056	Nhp2	1454.29	1256.71	1078	1061.53	1425.24	1212.45	2307.28	1178.02	1639.97	998.499	818.461	719.038	1438.37	1401.82	919.427	555.873	703.008	958.516	1211.99	1342.34	1068.78	840.368	911.578	2071.4
ENSMUSG00000001062	Vps9d1	1276.74	999.667	658.481	906.841	396.45	928.438	188.411	349.403	282.433	456.598	486.268	646.262	282.26	353.311	500.618	531.685	661.486	426.944	441.372	594.66	670.188	776.215	530.618	391.68
ENSMUSG00000001065	Zfp276	233.797	209.064	349.897	426.109	210.844	377.189	172.161	68.008	114.021	339.5	506.974	498.791	140.643	119.009	154.856	206.936	417.396	486.572	147.042	191.19	190.324	310.84	349.216	1087.04
ENSMUSG00000001076	C1ql4	0	1.30976	0	1.48778	0	37.4984	0	0	0	0	0	0	0	0	0	0	0	9.75234	0	0	21.7436	0	0	0
ENSMUSG00000001082	Mfsd10	145.697	149.313	316.675	413.604	576.58	735.196	445.687	321.714	833.326	817.736	847.497	419.439	487.189	475.666	663.442	430.407	434.971	434.676	409.466	329.971	413.129	357.518	592.896	387.272
ENSMUSG00000001089	Luzp1	1992.97	2176.17	1660.74	1585.23	9322.51	8851.9	2532.53	3423.61	1544.14	1269.64	10121	11571.3	3586.64	3978.24	3873.11	4365.55	6785.55	6428.19	4148.29	4094.39	3572.64	3551.08	7313.62	8448.55
ENSMUSG00000001095	Slc13a2	0	0	0	0	0	0	0	0	0	0	52.6283	0	18.5596	0	0	0	0	0	253.181	287.842	324.983	292.602	0	0
ENSMUSG00000001098	Kctd10	1661.77	1752.15	1430.82	1275.03	8615.43	8150.79	3637.9	2806.05	1983.24	1836.68	7507.7	5981.09	9505.72	9626.6	7424.83	7196.75	9316.62	9576.23	2783.61	2500.05	1704.46	2166.98	7129.58	7074.89
ENSMUSG00000001100	Poldip2	1828.81	1350.57	1511.83	1254.04	901.111	860.054	1606.02	1749.9	1319.18	1214.81	1172.76	950.11	1122.75	1368.29	1047.74	1189.88	843.75	687.15	1965.61	1740.38	1689.74	1839.23	981.231	1131.64
ENSMUSG00000001103	Sebox	1.33667	13.0976	16.629	3.71946	0	0	38.6155	0	0	5.37984	0	0	0	0	0	0	0	1.39319	0	0	0	3.21364	0	0
ENSMUSG00000001105	Ift20	1605.34	1639.82	1635.43	1818.07	1811.62	1405.62	2085.24	2525.69	1696.98	1450.41	1694.99	1484.38	3588.19	2787.75	2636.35	2296.61	1540.03	1053.25	2070.04	1893.75	2252.97	1875.96	1054.86	1473.2
ENSMUSG00000001119	Col6a1	423.055	531.107	724.448	606.272	80.1753	673.835	3419.08	2210.38	2617.64	3211.77	45.3692	181.121	8286.86	7262.85	16352	17362.5	1246.13	1685.76	4808.86	5597.66	6809.93	9489.89	53.1136	25.6693
ENSMUSG00000001120	Pcbp3	1543.85	1269.81	1350.57	993.095	548.433	352.258	102.975	0	114.021	145.256	81.6646	224.699	601.64	706.211	371.861	163.688	1850.39	1903.1	444.167	452.853	388.876	289.228	597.837	374.995
ENSMUSG00000001123	Lgals9	279.363	244.925	154.722	175.558	4928.22	3452.13	7121.34	6102.95	1148.7	2456.44	3633.17	4075.91	2525.65	2031.19	788.405	953.874	5700.48	3437	980.447	1136.5	738.446	883.752	7653.3	5638.32
ENSMUSG00000001127	Araf	2720.96	2920.04	2143.32	2194.33	1444.35	1368.94	799.679	715.452	1256.26	1180.5	1237.33	1194.77	907.146	1250.92	1720.56	1807.84	993.78	845.765	1032.2	1201.34	1816.53	1883.43	1012.9	700.214
ENSMUSG00000001128	Cfp	72.18	75.966	109.173	119.023	41.7935	0	2001.57	1845.45	1056.52	1128.69	70.776	6.80907	278.394	205.371	277.191	468.628	28.2144	2.78638	25.8677	38.6734	126.28	51.4183	0	107.142
ENSMUSG00000001131	Timp1	6.015	1.30976	1.446	8.18281	202.997	135.222	64.3592	0	24.2599	0	61.7022	0	100.531	90.0983	95.4266	57.3322	149.301	103.096	24.6058	63.0002	13.3807	61.0592	2.4704	66.9634
ENSMUSG00000001134	Uxt	88.7748	152.587	238.374	215.223	268.673	38.5211	485.461	534.589	299.076	337.951	194.18	23.5594	155.854	414.015	80.2795	133.75	301.224	274.459	411.99	402.952	191.043	269.946	49.3216	533.799
ENSMUSG00000001138	Cnnm3	353.555	389.667	383.386	434.559	284.597	270.443	202.731	260.892	268.035	203.724	319.472	465.74	187.143	107.522	243.974	259.457	419.077	345.595	298.98	240.773	254.024	193.429	530.111	633.921
ENSMUSG00000001143	Lman2l	986.441	930.335	922.615	1037.05	258.77	753.923	489.097	366.577	785.34	1244.48	382.662	318.12	400.578	316.861	506.912	521.739	149.43	328.292	832.207	834.703	993.583	865.209	445.068	439.046
ENSMUSG00000001150	Mcm3ap	1700.91	1392.33	1283.03	1317.29	1685.58	2010.19	1375.18	1277.25	1616.13	1893.71	1090.69	2293.29	815.849	699.997	1711.21	1423.7	1588.92	1839.75	1179.83	1114.77	1224.2	1149.47	2115.9	1964.26
ENSMUSG00000001151	Pcnt	1284.54	1026.2	1934.75	2445.17	2318.26	2897.6	1666.9	1594.16	6653.27	5913.53	3656.76	4350.99	2110.38	1733.07	4784.69	4539.21	4169.85	5192.43	1379.82	1440.9	2208.65	2314.63	3279.46	3395.05
ENSMUSG00000001155	Ftcd	0.668334	1.96464	0	26.7801	0	0	1489.91	1847.05	0	40.8868	5.44431	9.5327	0	1.98746	15.1622	53.1777	0	0	13.8802	8.7327	30.1065	10.8782	0	0
ENSMUSG00000001156	Mxd1	423.724	423.707	485.857	612.967	405.141	443.163	3742.48	4417.56	9617.82	9323.27	999.938	1056.77	739.29	613.463	1332.19	1288.73	520.79	808.051	290.222	348.684	638.928	588.9	632.423	762.267
ENSMUSG00000001157	Gmcl1	857.452	770.014	776.981	961.123	646.102	557.931	541.051	555.204	287.103	484.455	813.071	659.622	882.199	555.164	676.65	631.817	373.817	671.1	750.067	1039.09	584.393	692.122	312.061	532.605
ENSMUSG00000001158	Snrnp27	570.757	531.762	648.533	456.006	368.465	297.715	1224.43	355.325	382.093	514.313	303.067	503.871	698.305	912.907	471.831	471.952	357.382	448.608	861.204	688.012	749.318	561.584	328.563	340.397
ENSMUSG00000001166	Oas1c	19.3817	24.2305	1.446	0.743892	28.1467	57.9521	90.1028	19.2068	83.2356	92.5333	14.5182	16.3418	88.158	65.5862	56.0442	19.9416	56.4287	64.0868	47.9877	35.5546	10.8718	14.4614	0	258.925
ENSMUSG00000001168	Oas1h	0	0	0	0	0	0	0	0	0	0	0	0	0	0	0	0	1.1756	0	0	0	0	0	0	0
ENSMUSG00000001173	Ocrl	1686.73	2251.02	1583.27	1564.81	709.048	1317.1	699.343	671.421	783.472	817.209	1682.64	1508.7	1458.06	1586.24	1697.07	2216.66	948.202	1209.42	1537.53	1610.8	1759.74	2362.85	647.925	413.633
ENSMUSG00000001175	Calm1	36291.7	36156.4	11364.9	11183.6	13141.1	17538.1	10011.1	9377.71	5849.05	5337.88	13661.6	13063.9	15831.3	16272	9627.48	9882.74	8508.98	7530.2	8533.8	7046.04	5407.16	4895.18	14829.8	12986.4
ENSMUSG00000001211	Agpat3	6682.67	6037.99	4313.43	4456.65	2630.43	3673.71	2936.39	2464.87	647.738	1097.49	2059.76	2022.29	1876.84	2349.84	1743.43	2027.4	2338.27	1978.33	3735.04	3950.3	3376.11	3110.81	1140.09	1311.37
ENSMUSG00000001225	Slc26a3	0	0	0	8.9267	0	0	1.85033	0	51.1641	5.10009	2.15958	1.36181	0	0.24512	28.7794	12.4635	0	13.6115	0	33.0595	6.69034	5.62387	0	3.34817
ENSMUSG00000001227	Sema6b	311.444	614.277	140.262	142.827	365.054	656.79	130.327	25.609	40.0288	33.355	1620.59	1548.38	10.8264	17.2247	46.9559	0	183.393	317.648	53.6281	6.86141	13.3807	11.2477	878.228	813.606
ENSMUSG00000001228	Uhrf1	606.847	773.413	1179.17	1369.5	1571.1	809.057	2426.34	3305.17	4639.7	5149.59	792.891	1277.38	546.735	681.037	803.552	673.03	2243.04	2798.92	848.522	1003.63	480.3	664.421	817.703	2185.81
ENSMUSG00000001229	Dpp9	757.89	946.956	528.514	629.332	1281.95	1535.16	1008.83	931.529	517.948	388.425	1174.16	548.811	573.801	669.112	982.288	898.204	826.446	954.336	693.379	690.507	704.158	770.471	978.279	616.064
ENSMUSG00000001240	Ramp2	471.844	370.564	225.577	139.524	7619.21	5902.66	1501	872.308	66.7146	63.4822	4859.95	4368.7	3302.83	3176.16	491.659	480.261	8346.75	6968.74	917.355	810.651	437.08	310.117	3722.9	4032.46
ENSMUSG00000001247	Lsr	134.195	212.567	115.485	56.5804	7650.35	7001.19	537.576	452.224	99.4412	354.586	163.329	143.59	527.185	603.884	424.777	250.267	65.0223	113.113	642.117	619.916	644.146	532.926	268.459	195.243
ENSMUSG00000001248	Gramd1a	1338.69	1654.88	1955	2260.02	2105.03	1846.51	643.592	689.843	2424.77	2657.44	2067.02	2054.32	789.556	745.961	2476.15	1819.67	1732.83	2307.15	531.233	591.092	886.035	953.038	1595.88	2064.45
ENSMUSG00000001249	Hpn	0.668334	0	0	19.3412	34.9701	46.5889	715.996	608.215	29.1118	69.938	65.3317	142.99	24.7461	27.162	218.875	53.1777	75.2383	37.6162	923.664	932.528	708.34	602.558	2.4704	62.4992
ENSMUSG00000001260	Gabrg1	1986.29	1994.11	990.513	1128.48	4.26464	159.084	0	0	58.2237	0	0	0	0	0.662487	6.05883	46.5305	0	0	37.2242	106.664	16.7259	26.4081	0	0
ENSMUSG00000001270	Ckb	6531.97	6313.89	5489.76	5610.68	360.098	1866.83	247.783	41.6307	85.3462	278.03	243.415	160.694	857.438	1345.13	1359.45	1478.25	111.682	270.544	503.536	474.647	620.019	572.165	349.932	480.173
ENSMUSG00000001280	Sp1	2160.72	1555.34	2384.46	2075.46	3943.09	4853.2	3942	4731.27	4526.28	4430.82	4369.97	4932.49	3261.07	3884.73	4829.64	4017.41	4245.92	4760.54	4280.15	4322.06	3159.51	3178.26	5006.27	4561.33
ENSMUSG00000001281	Itgb7	4.67834	29.4696	13.737	39.4263	4.26464	55.6795	505.219	265.694	393.01	582.099	103.442	294.152	98.2112	200.071	3.02941	213.542	18.8096	15.3251	28.3913	12.4753	20.9073	24.1023	245.805	1.11606
ENSMUSG00000001285	Myg1	305.248	209.254	253.376	281.682	179.115	290.374	427.988	438.555	359.046	221.65	116.145	601.922	296.18	320.067	237.809	191.066	250.402	178.329	315.472	386.94	244.54	246.776	258.157	212.051
ENSMUSG00000001288	Rarg	129.657	100.197	46.9951	119.767	369.318	471.571	273.526	310.51	77.6316	60.2543	2233.98	2237.46	628.706	627.375	516.515	261.734	1414.24	1210.68	333.756	285.684	199.874	266.732	1661.35	1379.45
ENSMUSG00000001289	Pfdn5	1895.57	1328.82	883.183	1144.36	1428.51	936.847	3063.69	2484.08	1488.34	1068.44	1615.14	1734.95	3608.29	3354.63	1265.54	1138.38	1135.63	873.531	2213.38	2878.47	1576.91	1506.27	1903.44	879.453
ENSMUSG00000001300	Efnb2	1657.47	1513.43	1391.78	975.242	2374.55	2535.12	740.13	769.872	188.014	65.6341	4232.04	4434.07	4354.54	4223.36	2818.87	2872.43	15061.8	17322.9	2322.41	1932.42	1404.14	1449.35	16891.4	16822.3
ENSMUSG00000001305	Rrp15	471.175	538.35	668.451	767.882	952.27	984.049	725.649	427.351	1060.8	923.364	697.126	726.065	610.92	976.506	774.424	714.226	814.69	557.541	865.096	1006.78	944.317	870.769	839.554	1187.94
ENSMUSG00000001313	Rnd2	3090.38	2825.81	3066.97	3398.1	295.685	469.298	27.3526	158.456	7.27796	0	92.7347	192.016	213.435	144.422	177.221	88.9064	207.646	263.049	135.647	233.288	237.507	147.884	45.7024	79.2401
ENSMUSG00000001323	Srr	2338.18	2504.14	1328.11	1479.56	622.203	714.481	610.978	921.109	237.917	354.919	546.953	506.595	904.138	1191.09	696.493	729.988	647.355	528.563	1577.45	1818.94	1236.78	1098.4	897.126	290.052
ENSMUSG00000001333	Sync	52.7984	39.5351	55.3096	73.6453	2.55879	0	9.65387	0	19.4079	1.07597	12.4675	0	69.1035	129.768	96.6156	66.2893	10.5921	25.5929	41.0349	22.1249	17.0604	91.7736	0	14.5087
ENSMUSG00000001334	Fndc5	1533.83	1643.75	850.25	886.719	67.3814	713.606	246.174	139.249	249.877	76.3938	0	0	579.214	782.397	460.471	426.252	0	54.3345	292.115	268.842	199.038	269.946	3.7056	2.23211
ENSMUSG00000001348	Acp5	6.68334	0.65488	12.1754	5.95113	227.732	101.132	1275.28	2266.4	778.742	588.329	0	68.0907	433.057	494.878	282.493	297.463	0	0	328.078	384.239	213.096	141.159	72.8769	1.11606
ENSMUSG00000001349	Cnn1	9.35667	1.30976	81.6992	80.3403	0	0	0	59.2209	198.931	69.938	0	0	869.981	969.881	1225.4	1641.86	72.8871	36.223	155.837	339.952	340.371	397.688	0	0
ENSMUSG00000001366	Fbxo9	1842.6	2165.03	919.658	990.864	622.638	1319.26	1871.24	2722.56	2210.07	1887.25	522.654	412.63	974.378	1034.8	713.427	615.698	604.258	490.403	1490.86	1000.52	1058.75	883.752	314.976	213.167
ENSMUSG00000001376	Vps50	1704.62	1582.16	1352.31	1447.19	693.414	855.646	863.539	432.489	964.851	902.189	1253.88	976.72	967.991	550.527	1248.47	1087.3	779.716	854.932	935.04	1157.74	1235.93	1279.73	861.269	616.064
ENSMUSG00000001380	Hars	2394.14	2264.91	1462.88	1342.05	1326.2	1501.07	2227.44	2490.48	2224.42	2472.9	1237.67	684.992	1113.58	1257.75	1582.87	1164.92	1395.81	1240.18	1530.1	1641.1	1394.02	1152.37	1409.36	1518.95
ENSMUSG00000001383	Zmat2	2095.23	2261.3	1620.97	1501.17	1926.77	1944.24	1943.65	2133.55	2826.27	1873.26	2105.13	1393.14	1440.69	1162	1010.31	1017.02	1455.39	1337.46	1259.31	1369.16	1430.06	1179.41	1902.21	1396.19
ENSMUSG00000001403	Ube2c	585.106	525.41	1671.01	1168.68	885.153	333.156	3311.97	2896.67	4578.07	3974.75	658.054	628.708	1104.28	1146.81	597.999	684.729	1481.03	1674.59	576.565	592.732	341.927	371.537	562.016	508.319
ENSMUSG00000001415	Smg5	658.857	854.035	986.167	937.504	1364.23	1495.28	661.29	531.388	1672.28	1273.08	1244.28	1262.92	471.777	767.644	1003.56	853.601	1616.98	1744.62	717.985	602.563	726.504	934.069	922.596	1610.35
ENSMUSG00000001416	Cct3	3955.87	4410.75	3996.07	4400.42	2987.13	3326.02	3995.09	3671.7	3757.95	2872.44	2352.89	2024.73	4243.19	4424.73	2757.37	2657.29	3181.18	2921.54	3961.59	3916.62	3108.84	3302.14	4556.92	4869.45
ENSMUSG00000001418	Glmp	613.504	672.791	546.286	682.29	1899.03	2077.18	866.371	1584.34	654.919	1093.5	1677.85	1432.38	1037.04	1089.92	1301.2	1043.26	1159.13	1309.66	1465.08	1599.81	1218.37	1153.86	1042.16	1252.86
ENSMUSG00000001419	Mef2d	2364.83	2373.49	1257.85	1243.27	3688.38	3535.25	1759.03	1127.25	1840.52	2069.17	2448.38	3040.68	1571.71	1610.71	2401.72	2572.36	1939.54	2491.28	1025.45	1125.08	1300.97	1381.79	1945.8	2836.74
ENSMUSG00000001420	Tmem79	0	0.65488	0	0	45.2052	0	4.82694	1.60056	0	1.07597	4.17397	89.8797	55.0446	20.7955	21.5694	0	23.512	31.9877	32.8078	33.4525	27.0206	27.091	0	0
ENSMUSG00000001424	Snd1	2094.56	2497.06	2304.44	2402.64	3833.92	4838.43	2888.12	2541.71	1672.49	2498.23	3721.06	4553.31	2583.73	2515.46	3531.57	3694.07	3531.51	3768.04	2820.21	2543.09	2799.46	2752.2	4406.21	3374.83
ENSMUSG00000001435	Col18a1	491.894	831.697	1038.95	812.33	5857.92	7542.86	5710.27	6855.22	310.526	61.3302	809.387	1598.8	1614.68	1252.76	1772.32	1705.84	5230.3	5607.6	10061.3	10060.1	10025.5	9679.49	4786.4	6522.24
ENSMUSG00000001436	Slc19a1	221.218	199.738	228.469	205.314	174.85	170.447	28.9616	131.246	310.526	101.141	36.2954	0	83.5181	105.998	41.6545	92.23	0	0	746.376	711.091	592.932	744.762	11.1168	0
ENSMUSG00000001440	Kpnb1	12113.5	12867.1	12881.7	11475.3	13080.5	13199.4	12947.5	13782.5	13440	13026.8	12585.4	11713	10611.4	9549.75	9025.38	8760.19	12809.3	12940	10665.7	10065.1	8780.24	8828.68	12805.3	16278.8
ENSMUSG00000001441	Npepps	6554.71	5896.39	4648.81	4616.7	2096.77	2952.55	2190.64	2272.8	6653.55	7369.23	2523.75	2157.58	1757.59	2374.13	2530.97	2906.15	2473.85	1941.84	3105.28	3141.25	2621.94	2936	2123.97	2050.51
ENSMUSG00000001444	Tbx21	51.4617	39.9477	17.352	0	0	0	183.424	168.059	127.364	171.079	38.1102	9.5327	6.18653	16.5622	18.1765	67.303	0	13.9319	0	0	3.34517	13.658	0	0
ENSMUSG00000001445	Mrpl10	455.83	542.312	301.644	257.349	310.841	540.886	849.541	566.632	353.6	134.625	506.901	422.448	704.553	495.918	159.824	230.351	307.501	454.362	485.113	604.378	481.094	462.475	569.452	654.244
ENSMUSG00000001467	Cyp51	6678.09	6751.62	6321.28	5540.7	971.486	1440.59	1798.84	1655.91	1009.21	1198.04	72.5908	12.2563	1945.31	1338.89	2163.41	2325.62	1717.01	1140.19	2827.25	2949.47	2547	2577.49	1259.66	1343.73
ENSMUSG00000001472	Tcf25	6283.01	7608.39	4665.53	5216.91	4506.88	4699.8	3045.8	3241.14	2598.23	3280.63	3212.14	3608.81	3006.65	2963.31	3935.21	4003.28	2948.4	3384.06	3140.08	3029.62	3762.48	3983.31	3721.66	2339.26
ENSMUSG00000001473	Tubb6	98.9735	120.511	322.625	92.3095	3041.82	2410.24	320.187	563.399	158.902	321.715	1125.16	857.943	1263.6	1542.27	1926.59	1852.91	1644.72	1813.95	618.3	676.784	611.33	727.087	2080.08	2231
ENSMUSG00000001482	Def8	702.546	921.737	333.882	432.618	274.686	389.756	395.809	147.924	266.276	354.403	148.049	383.255	345.672	226.571	287.802	279.881	389.135	326.007	894.731	1098.35	549.428	722.443	316.533	162.956
ENSMUSG00000001493	Meox1	30.075	125.737	30.3661	14.8778	2673.93	2524.89	17.6988	0	0	0	1.81477	0	949.632	1001.68	543.023	646.441	631.296	579.568	393.693	316.249	17.5621	35.3501	2026.96	2149.53
ENSMUSG00000001494	Sost	8.68834	0.65488	4.33801	0	0	0	0	0	0	12.9116	3.62954	58.558	7.73316	0.662487	5.30148	47.3614	65.8335	80.8051	38.486	0	40.1421	2.41023	150.695	1.11606
ENSMUSG00000001496	Nkx2-1	116.43	145.01	238.771	248.504	75.3563	64.8723	118.694	55.6516	8415.93	4806.9	2242.24	533.218	687.524	495.627	2413.7	1756.62	747.481	677.133	14.1263	0	441.052	656.949	41.5522	118.905
ENSMUSG00000001497	Pax9	0.548034	0	0	7.20831	0	19.3855	17.6988	0	61.9597	179.719	0	66.9876	0	0	1.18147	0	0	1.39319	16.9717	18.058	16.8513	41.9461	47.2464	0
ENSMUSG00000001504	Irx2	231.912	376.209	351.379	411.372	0	15.9084	0	0	40.0288	0	0	59.9198	586.174	638.638	1812.35	1605.3	88.1699	91.9506	733.764	723.567	782.77	562.387	0	0
ENSMUSG00000001506	Col1a1	1118.12	1303.21	2140.81	1933.37	205.556	3080.55	8246.02	3785.34	10306.8	7242.35	573.467	1133.03	17657.9	17056.4	49185.6	48491.4	3892.41	5400.01	11689.7	12346.8	19565.1	27150.5	144.519	229.908
ENSMUSG00000001507	Itga3	133.667	195.154	112.788	171.095	383.818	719.288	164.116	33.6119	21.8339	11.8357	27.2215	147.076	1629.38	1737.7	863.383	721.222	2820.26	3828.49	1041.02	860.171	917.413	828.316	2371.59	2908.45
ENSMUSG00000001508	Sgca	0	0	0	0	0	0	0	0	0	21.5194	0	0	0	0	0	14.1253	0	1.39319	1.26184	5.61388	37.6332	11.2477	0	0
ENSMUSG00000001510	Dlx3	0	5.23904	9.39902	0	0	11.3632	0	0	0	0	0	0	0	0	0	0	9.40479	32.0434	0	0.623764	6.69034	9.64093	0	0
ENSMUSG00000001517	Foxm1	340.803	516.045	1261.45	1159.72	799.885	343.167	670.944	693.045	1244.53	1287.93	401.064	964.164	307.007	492.228	699.333	762.759	1677.58	1935.97	346.374	296.288	380.513	482.046	795.469	1757.79
ENSMUSG00000001518	Itfg2	444.97	549.752	753.686	707.106	460.505	337.304	336.277	240.421	528.623	1082.73	281.58	152.578	532.815	452.432	494.582	497.369	382.622	326.007	507.315	417.136	799.019	640.921	620.503	474.324
ENSMUSG00000001520	Nrip2	137.022	178.671	297.11	259.521	66.0508	119.62	61.4147	116.121	95.9963	319.046	134.402	22.7695	25.5426	17.8143	85.6946	267.783	63.6587	71.9166	213.427	119.22	317.632	431.536	0	55.8252
ENSMUSG00000001521	Tulp3	650.382	471.985	892.112	952.07	492.14	705.652	629.626	296.249	522.109	139.768	864.375	908.643	801.156	1046.74	992.747	1232.22	1359.83	1168.71	1270.14	1000.09	974.08	1244.98	749.779	246.158
ENSMUSG00000001524	Gtf2h4	218.545	176.163	103.389	162.912	183.38	306.805	561.534	315.311	314.165	34.431	353.88	172.95	130.69	123.223	149.956	113.833	176.34	250.774	222.083	180.268	141.333	114.888	116.109	214.283
ENSMUSG00000001525	Tubb5	33651.2	32730.9	24914.5	22259.9	14381.1	13104	16336	14622.5	16454.4	13120.4	11411.2	9961.67	14873	17495	8999.63	8726.87	23589.6	20363.9	10311.6	9104.32	6472.76	6251.34	15690.8	16367
ENSMUSG00000001542	Ell2	439.095	358.874	318.236	415.21	378.692	640.882	2749.74	3447.2	2332.51	2983.01	300.054	190.273	1579.88	1186.43	1580.57	1636.99	166.864	135.39	1041.61	793.965	780.077	777.718	11.9814	469.86
ENSMUSG00000001552	Jup	837.422	936.098	689.462	637.679	5512.3	4916.84	1837.45	1567.27	1012.73	854.255	1785.91	2497.85	4821.41	4842.93	2325.3	2237.63	14318.8	15448	3743.94	3746.95	2625.03	2635.01	7344.29	8664.01
ENSMUSG00000001555	Fkbp10	327.484	343.085	375.607	515.428	3494.45	3310.09	658.072	438.555	230.469	367.981	1261.26	1397.22	2421.21	2304.13	2661.44	2078.27	2891.56	2860.22	1224.61	1308.8	1358.18	1720.74	2824.37	3582.91
ENSMUSG00000001558	Klhl10	0	17.0269	10.845	9.67059	0	0	0	0	0	0	0	110.307	11.5997	0	10.603	0	30.5656	11.1455	12.6184	0	8.36293	28.9228	0	0
ENSMUSG00000001566	Mnx1	0	0	0	0	0	0	0	0	0	0	0	0	0	0	0	13.2944	0	0	0	0	0	0	0	0
ENSMUSG00000001569	Nom1	1135.42	1483.18	1734.73	2150.51	1956.17	1716.28	1765.08	1639.79	5270.17	3252.05	4710.27	1901.08	1151.23	1539.09	2405.03	2151.35	2140.11	2040.55	1221.38	1448.59	1900.12	2103.93	2041.01	2035
ENSMUSG00000001576	Ergic1	2341.17	2740.67	1821.24	1820.3	1347.63	1861.28	1354.76	1238.84	662.294	257.157	932.792	785.766	1664.95	1557.51	1786.6	1695.87	812.339	1064.4	2122.41	2417.71	1902.57	2033.43	1295.73	1447.53
ENSMUSG00000001583	Tnk1	9.30321	15.0622	5.79124	0	13.6469	1.13632	99.7567	16.0056	145.559	15.0636	3.62954	111.737	47.0718	21.1996	66.3896	56.5677	14.3188	43.788	81.8995	112.758	90.3196	122.777	66.7009	21.2051
ENSMUSG00000001588	Acap1	5.34667	0	5.06101	0	71.646	42.0437	1180.99	328.116	1330.65	1941.05	110.701	31.3217	40.2124	82.1484	97.6986	251.763	17.634	50.1549	45.4261	7.48517	23.4162	38.5637	95.1105	319.192
ENSMUSG00000001604	Tcea3	6.015	45.8416	5.06101	37.9385	140.733	85.2237	413.508	484.971	1.21299	39.8109	0	0	192.556	163.634	293.853	186.953	11.756	8.35915	446.69	350.556	397.239	228.169	7.41121	0
ENSMUSG00000001622	Csn3	0	1.72233	0.737462	12.5197	0	0	0	0	78.2138	69.5076	86.7823	1.38905	0	24.6776	0	0	0	15.6734	0	0	0	6.9736	0	0.691956
ENSMUSG00000001627	Ifrd1	2074.89	1836.57	2234.44	2614.5	1516.51	1023.35	2011.22	1674.19	4802.24	4449.12	1174.77	2665.07	4124.54	4141.87	12128.1	12173.3	1422.53	1879.42	1832.19	1681.05	4759.18	4380.55	2660.14	2808
ENSMUSG00000001630	Stk38l	520.518	423.674	714.42	621.313	469.768	354.644	165.725	300.906	481.558	529.635	60.7948	268.277	661.959	1075.8	1413.18	1411.26	272.668	275.086	660.389	583.064	775.386	597.191	342.682	967.265
ENSMUSG00000001632	Brpf1	1126.19	1200.3	2233.99	2133.94	1895.48	1763.79	1263.05	1062.76	2643.99	3718.27	2108.65	1971.91	842.922	1356.06	1835.51	1757.65	2289.21	1847.39	788.515	908.812	1357.87	1351.44	1693.49	2880.58
ENSMUSG00000001642	Akr1b3	545.915	325.429	512.29	427.083	329	45.1004	785.938	837.383	738.701	636.543	578.131	617.01	1587.22	1549.78	943.807	1073.21	1054.31	887.951	1757.53	1800.38	1193.1	974.609	1113.93	1438.56
ENSMUSG00000001655	Hoxc13	0	0	0	0	0	0	1.60898	0	53.3717	0	0	0	0	0	0	0	0	0	0	11.8515	0	2.41023	0	0
ENSMUSG00000001656	Hoxc11	0	0	0	0	0	0	0	0	0	0	0	0	0	0	0	0	0	0	0	4.36635	70.2486	43.3842	0	0
ENSMUSG00000001657	Hoxc8	0.668334	0	0.723002	11.9023	0	0	0	0	0	45.2015	12.7215	0	0	0	42.4118	0	0	0	195.585	212.704	363.796	447.54	0	0
ENSMUSG00000001661	Hoxc6	0	0	0	0	0	0	0	0	0	1.07597	19.9625	34.0453	0	0	0	1.6618	0	0	133.124	73.6042	231.653	246.647	0	0
ENSMUSG00000001663	Gstt1	155.722	35.3635	81.6992	38.6824	0	47.7253	326.623	248.088	111.595	105.445	0	0	304.687	166.284	374.89	181.136	54.0775	54.3345	164.67	135.357	61.8857	106.854	28.4096	0
ENSMUSG00000001665	Gstt3	159.09	88.1206	91.9297	76.6208	31.5584	57.9521	65.9681	256.09	27.4015	45.2015	56.2579	14.9799	335.619	392.199	393.824	361.475	31.7412	15.3251	1077.22	1026.09	808.695	565.015	72.8892	3.34817
ENSMUSG00000001666	Ddt	407.015	225.763	230.218	132.413	150.968	140.903	1449.69	1522.14	120.086	46.2667	0	107.583	415.271	270.295	266.588	248.439	41.1459	71.0528	729.342	562.012	373.823	335.022	101.286	29.0175
ENSMUSG00000001670	Tat	0.668334	0	2.89201	15.6217	0	0	2284.75	3135.51	0	67.786	0	0	0	0	3.78677	3.3236	23.512	0	0	0	0	0.803411	0	0
ENSMUSG00000001672	Marveld3	20.05	20.9562	13.014	8.9267	9.38222	0	82.0579	33.6119	0	71.0139	0	0	95.8912	76.8485	108.302	58.994	1.1756	4.17957	283.913	255.12	304.411	200.049	0	0
ENSMUSG00000001674	Ddx18	366.915	392.273	705.071	591.9	823.52	464.753	638.105	906.176	892.763	521.64	315.77	606.007	569.161	520.052	336.265	459.488	648.93	506.606	547.637	583.22	737.083	528.532	436.026	644.311
ENSMUSG00000001687	Ubl3	4277.34	4331.37	4317.77	4504.26	2915.31	3438.49	3163.25	3414	3225.35	3416.2	3174.03	3476.71	4143.43	3466.8	3610.3	3792.23	2240.69	2073.07	3591.82	2984.09	2762.27	2795.87	2850.84	2482.11
ENSMUSG00000001700	Gramd3	560.732	504.912	659.378	595.113	336.907	188.628	645.201	616.217	560.403	888.75	390.175	129.372	388.205	313.356	510.456	569.998	75.2383	200.62	436.596	565.131	444.908	453.927	234.688	367.183
ENSMUSG00000001707	Eef1e1	850.12	582.843	477.904	541.553	237.114	149.994	402.245	670.637	440.317	204.434	183.292	163.418	177.089	585.639	166.618	158.702	215.135	122.601	320.507	358.041	167.259	198.442	185.28	143.971
ENSMUSG00000001729	Akt1	3438.36	2927.97	2194.3	2167.6	4571.69	4196.41	2590.46	2282.41	2275.58	2017.4	4979.58	4447.68	3066.96	3672.82	2966.55	2970.47	4577.78	4858.06	2213.89	2301.55	2165.01	2072.8	4009.46	3912.9
ENSMUSG00000001739	Cldn15	0	13.7525	0	17.8534	0.852929	1.13632	48.2694	185.666	167.393	25.8233	0	83.0706	98.2112	124.548	49.9853	66.4721	56.4287	65.48	304.103	234.535	86.9744	61.0592	2017.08	1590.38
ENSMUSG00000001741	Il16	282.966	295.488	210.206	468.89	31.5584	26.1353	653.117	1261	2417.88	2515.85	1499.96	1255.78	155.839	302.757	495.279	382.215	139.485	69.2974	159.622	110.406	162.5	83.4744	843.914	242.184
ENSMUSG00000001750	Tcirg1	105.55	128.664	268.516	296.939	627.312	207.946	507.456	924.598	1143.11	1051.64	740.426	1354.73	204.426	303.525	985.499	811.333	939.303	823.557	120.505	180.736	257.57	422.457	758.142	728.439
ENSMUSG00000001751	Naglu	73.5167	125.082	135.201	173.327	240.526	386.347	292.834	449.759	122.512	180.763	724.093	536.555	258.288	296.132	126.478	88.0755	437.323	355.264	258.677	300.031	375.495	259.502	394.029	478.789
ENSMUSG00000001755	Coasy	799.327	643.747	550.927	708.185	690.872	764.74	796.445	598.611	504.605	219.498	593.43	486.167	593.907	462.416	454.412	424.59	565.463	625.543	1333.76	1531.97	969.263	1045.24	674.42	1075.88
ENSMUSG00000001761	Smo	1399.49	1140.8	1739.54	1867.17	2026.56	2541.94	746.566	1362.08	353.005	309.879	2047.73	1623.3	2368.67	1613.82	1943.38	1870.36	2825.08	2954.99	2690.08	2883.66	2557.38	2721.99	1945.44	2504.43
ENSMUSG00000001763	Tspan33	141.687	190.57	182.919	153.257	19.6174	60.2247	2735.26	2386.44	5238.69	5836.92	48.9988	25.8745	126.824	78.1735	156.772	181.136	0	19.5047	240.986	335.592	305.339	187.998	58.0544	0
ENSMUSG00000001767	Crnkl1	1147.53	1085.14	1513.97	1263.13	1486.66	974.959	1988.7	1208.43	1727.3	1891.55	1397.37	550.173	1944.12	1591.29	1370.05	1188.02	1032.18	1051.86	1247.96	1354.82	1019.44	897.41	1695.93	1568.06
ENSMUSG00000001768	Rin2	584.792	563.197	845.189	560.15	851.223	813.602	1126.29	862.704	468.215	562.732	5805.45	4895.72	2209.36	2400.85	2575.76	2371.39	2030.26	2290.41	1332.5	1145.86	1134.01	1022.74	1184.56	1450.87
ENSMUSG00000001773	Folh1	273.348	231.173	114.957	219.448	0	45.4526	0	0	0	0	0	0	0	0	0	0	0	0	314.197	414.18	95.3374	113.281	0	0
ENSMUSG00000001774	Chordc1	2375.47	2068.51	1749.2	1903.26	1804.94	1967.36	2320.52	2388.52	2422.13	1841.42	1092.56	1513.34	1962.5	1892.06	1544.35	1533.3	1576.28	1456.48	2308.1	2359.05	2122.03	2247.32	1143.8	1049.51
ENSMUSG00000001783	Rtcb	1837.92	1846.11	1921.74	1630.61	2411.23	2126.05	1494.74	2290.41	1103.82	1194.33	2277.54	1435.35	2029.95	2235.23	1661.63	1406.72	2599.25	2305.73	2068.78	2198.77	1609.86	1654.22	2868.14	1527.88
ENSMUSG00000001785	Pwp1	1148.18	1292.73	1169.82	1071.95	759.96	803.375	1462.56	1203.62	1891.06	1942.12	707.76	499.786	1481.67	1386.59	838.391	629.823	563.112	748.144	970.983	1084.73	885.634	747.172	566.957	825.882
ENSMUSG00000001786	Fbxo7	2585.11	2678.07	1273.21	1423.81	609.844	790.876	1740.92	1628.77	3897.35	3327.97	678.724	614.178	578.441	397.492	749.78	418.774	317.412	356.657	927.217	1175.75	1279.53	1165.75	636.128	512.27
ENSMUSG00000001794	Capns1	2106.96	2243.62	2228.45	1737.63	6135.69	6507.68	4194.61	4159.87	1796.44	2872.84	5861.71	4568.88	5121.65	5383.37	3866.29	3686.71	4983.36	5184.07	4275.1	4406.27	2877.68	3473.55	5449.71	6101.49
ENSMUSG00000001802	Lrp3	1275.06	1500.96	777.429	1163.54	8.52929	414.755	107.802	259.291	99.4655	20.4434	27.2215	125.287	282.423	316.669	639.328	624.131	83.4675	70.2865	437.226	193.991	349.57	475.619	125.99	10.0445
ENSMUSG00000001804	Dsg4	0	0	0	0	0	0	0	0	0	0	146.996	0	0	0	0	0	3.5268	0	0	0	0	11.2477	0	0
ENSMUSG00000001815	Evx2	0	20.9562	0	10.4145	0	3.40895	0	0	4.85197	0	0	0	0	0.662487	0	0	0	0	0	0	3.34517	13.658	0	0
ENSMUSG00000001819	Hoxd13	0	0	0	0	12.7939	0	0	0	0	0	0	0	0	0	0	11.6326	3.5268	9.75234	0	3.11882	4.18146	0.803411	0	54.6868
ENSMUSG00000001823	Hoxd12	0	0	0	0	0	0	0	0	0	0	0	0	0	0	0	0	0	0	0	0	10.0355	4.01705	0	77.008
ENSMUSG00000001827	Folr1	78.8634	64.1782	120.018	8.9267	14.4998	0	0	8.00282	23.0469	0	74.4056	1.36181	0	0	28.7794	1.6618	5.87799	0	3727.47	3579.78	3001.45	2733.2	453.319	70.3116
ENSMUSG00000001829	Clpb	1168.92	1007.86	765.659	691.827	851.223	936.324	730.476	609.815	399.063	413.269	321.232	652.309	640.306	611.476	696.425	777.723	644.228	751.78	912.939	1066.64	791.217	671.483	669.479	1190.83
ENSMUSG00000001833	2017-09-07	11696.5	11972.4	9740.51	8405.59	5949.99	6291.78	11829.2	10560.5	8012.71	7487.51	5589.49	7023	16313.9	16434.3	9448.43	8482.67	7154.07	6138.01	8689.88	8317.19	6713.86	7757.07	6788.66	8322.58
ENSMUSG00000001844	Zdhhc4	443.105	593.976	539.359	722.319	753.136	720.424	714.387	891.515	367.537	577.795	698.686	457.569	639.532	719.461	791.435	661.397	643.052	565.636	702.212	650.586	629.728	621.036	816.468	522.315
ENSMUSG00000001847	Rac1	10841.8	9530.69	8245.34	7427.7	10382.5	11357.3	7803.26	7508.3	3436.86	4110.71	10677.1	9507.96	11362.8	10637.8	6577.31	7735.22	11136.9	10211.3	7752.35	7911.14	5353.89	5489.85	9321.6	10515
ENSMUSG00000001855	Nup214	1436.85	1514.42	1518.8	1578.43	2046.36	1944.24	1406.65	1197.22	3010.66	1753	2455.38	1996.87	1047.84	906.945	1969.41	1692.66	2208.95	2355.07	1463.73	1409.15	1915.41	1739.79	2567.98	1858.24
ENSMUSG00000001864	Aif1l	444.442	341.847	458.383	551.968	785.548	1049.96	75.622	38.4136	0	93.6093	30.8511	53.1107	470.176	564.439	461.228	339.839	244.524	390.094	7259.35	6938.13	4912.38	4508.74	1424.19	1895.07
ENSMUSG00000001865	Cpa3	2.005	0	70.8542	0	0	0	101.366	158.456	628.331	405.64	0	0	173.223	192.121	210.544	208.556	0	0	39.1169	39.2972	76.1026	61.0592	0	0
ENSMUSG00000001870	Ltbp1	468.956	376.176	736.226	811.965	306.406	479.73	880.176	741.029	1645.29	1351.91	1030.68	1993.65	2972.93	2302.46	3484.46	3260.44	5810.9	6177.09	3472.32	3254.84	3567.85	3988.14	6223.07	9204.24
ENSMUSG00000001891	Ugp2	1464.99	1397.51	1139.45	1077.15	693.431	492.025	2973.39	3365.99	832.113	829.572	1168.71	1209.29	2055.47	2500.89	1232.97	1282.91	842.904	583.747	1843.54	1593.72	1160.77	937.58	859.7	823.65
ENSMUSG00000001901	Kcnh6	55.4717	7.85856	0.723002	17.8534	0	0	0	0	0	0	0	0	0	0	0	0	0	11.1455	0	0	0	4.01705	0	0
ENSMUSG00000001909	Trmt1	562.069	604.65	857.928	1026.45	1129.29	1030.32	836.186	497.776	736.323	924.257	1147.91	1458.99	388.978	358.406	601.763	689.407	752.747	1269.87	703.474	441.625	728.051	976.947	755.659	705.348
ENSMUSG00000001910	Nacc1	1599.32	1660.12	1023	901.485	3170.88	2580.54	719.214	1184.42	736.287	1037.33	2228.54	1821.21	869.06	1291.85	964.846	1236.38	2426.04	2547.1	1609.72	1642.74	971.413	1133.59	2024.49	2052.43
ENSMUSG00000001911	Nfix	11330.3	11667.5	9166.24	9433.97	869.109	1612.43	1237.3	1525.64	1474.09	1246.28	1369.04	2365.82	3307.48	3080.4	5203.71	6206.28	4672.75	4246.92	1737.08	1783.97	1839.5	2413.64	2748.32	1996.63
ENSMUSG00000001918	Slc1a5	128.32	134.905	133.755	107.864	260.996	268.17	1275.92	1210.03	1819.49	2162.7	128.849	251.936	625.613	855.271	902.008	786.032	403.23	721.673	415.775	548.913	424	448.303	851.053	991.059
ENSMUSG00000001924	Uba1	12706.4	14026.3	9358.73	8552.06	10962.2	12775.7	8315.91	8452.21	6722.14	6642.7	10101.2	7218.29	8750.03	7929.67	5950.9	6741.18	9669.46	9507.42	9474.59	9797.13	6438.95	6496.16	9797.16	9635.49
ENSMUSG00000001930	Vwf	126.676	277.211	124.392	99.0566	8548.56	12220.8	1232.82	1177.62	249.028	421.016	13610.6	21285.8	1414.4	1984.93	672.485	294.563	12520.9	15505.5	218.09	151.575	74.3882	136.66	620.071	478.789
ENSMUSG00000001942	Siae	395.206	404.847	312.286	241.311	459.712	222.036	983.794	920.517	572.97	312.429	388.47	382.738	505.339	174.552	521.696	489.999	363.001	348.075	858.8	1000.88	650.878	513.203	232.687	653.385
ENSMUSG00000001943	Vsig2	240.6	269.81	24.5821	27.524	1046.54	556.795	41.8334	52.8186	0	0	373.843	330.921	266.794	383.58	271.133	292.477	364.436	585.14	2.52367	28.0694	34.288	25.7091	116.109	443.075
ENSMUSG00000001946	Esam	615.535	435.495	224.854	110.84	15346.7	15940.2	1827.8	1277.25	10.9169	77.4698	9716.28	7820.9	3558.8	3232.94	824.001	619.021	11537.3	11548.2	1039.12	936.27	187.33	191.212	7333.39	9305.69
ENSMUSG00000001948	Spa17	72.18	55.0099	145.323	116.791	0.852929	23.8626	1.60898	0	31.5378	0	0	43.578	153.89	94.0732	114.36	91.3991	15.2828	2.78638	88.9595	139.099	45.1598	99.6229	7.41121	0
ENSMUSG00000001962	Fam50a	1078.02	1234.45	1675.2	1215.52	1635.92	1495.39	1972.61	1237.24	1732.15	1846.36	1477.22	2140.77	967.419	1073.89	1299.62	1202.31	1320.2	1086.69	1245.43	1107.18	1894.2	1270.19	1064.74	1560.25
ENSMUSG00000001964	Emd	567.402	566.563	467.782	546.619	524.44	726.776	533.618	305.564	552.749	667.832	629.725	417.668	867.993	776.071	804.075	654.094	485.522	561.456	563.852	596.749	361.345	482.914	681.991	357.864
ENSMUSG00000001983	Taco1	138.552	271.71	117.972	139.018	89.6855	139.767	96.5387	113.64	83.6965	74.2419	108.886	9.5327	215.755	49.6865	28.0221	75.3544	198.206	203.406	328.393	313.036	355.625	262.354	2.4704	118.302
ENSMUSG00000001985	Grik3	1838.75	2008.88	836.115	1285.79	13.7151	220.241	0	1.66459	40.2471	147.537	34.0269	51.7489	0.773316	0.662487	50.6139	1.89445	2.69212	6.99382	21.6847	64.8466	49.6507	70.5475	25.4081	3.79459
ENSMUSG00000001986	Gria3	3095.54	3672.6	1503.9	2452.61	69.5308	1049.17	326.623	269.455	793.067	674.697	122.697	6.49585	509.337	570.05	1711.76	1883.03	150.97	173.717	1333.46	1152.2	1481.49	1723.64	7.44826	84.3628
ENSMUSG00000001988	Npas1	138.345	62.8685	39.0421	84.0597	0	0	1.60898	0	0	0	0	0	0	0	0	7.47811	0	2.78638	0	4.99012	1.67259	1.60682	0	0
ENSMUSG00000001995	Sipa1l2	2861.8	2663.89	2481.13	2355.9	8287.02	7834.9	479.54	480.169	906.64	990.515	1141.16	1223.26	2518.69	2668.5	3201.08	4178.94	3747.47	5618.85	1645.81	1652.43	1438.52	1412.85	4863	7671.78
ENSMUSG00000001998	Ap4e1	459.332	429.955	444.711	706.05	440.512	434.016	550.255	330.757	600.699	924.451	962.971	637.873	329.031	415.393	658.958	620.916	388.406	567.531	355.27	385.73	434.27	642.584	283.417	652.09
ENSMUSG00000001999	Blvra	542.019	410.61	336.919	406.909	1009.87	771.558	1485.09	1549.35	851.521	519.693	631.54	344.539	1462.34	1046.73	802.795	863.306	760.612	582.354	1432.82	1353.57	767.641	880.072	602.778	491.065
ENSMUSG00000002006	Pdzd4	1394.06	1459.43	734.996	833.121	41.7935	84.0873	111.02	0	94.6135	54.8744	0	77.6234	102.851	152.372	221.147	147.9	101.101	69.6596	64.3537	44.2873	142.396	100.282	75.3473	135.043
ENSMUSG00000002007	Srpk3	2.67333	4.58416	77.3612	153.242	42.6464	37.4984	17.6988	6.40226	252.303	174.307	72.5908	0	26.2928	0	98.456	218.527	0	29.257	0	3.74259	99.5188	108.46	0	1.11606
ENSMUSG00000002010	Idh3g	1988.29	1917.49	1944.15	1687.15	1303.28	1293.13	2347.5	1563.75	1598.73	1637.62	666.02	808.917	2302.16	1652.91	1679.81	1906.09	1438.93	1319.35	3554.59	3187.44	2760.6	2441.56	1766.34	2150.64
ENSMUSG00000002012	Pnck	578.109	494.434	310.891	291.605	12.7939	71.5879	0	9.60339	43.6678	0	0	0	29.386	55.6489	24.9927	102.201	0	36.223	70.6629	78.5943	61.8857	112.477	0	0
ENSMUSG00000002014	Ssr4	733.162	619.516	766.382	743.892	736.931	992.003	1763.44	1853.45	1016.49	675.708	675.094	1097.62	1606.95	1301.12	777.802	605.727	626.594	444.428	943.854	978.063	855.527	759.223	917.754	950.881
ENSMUSG00000002015	Bcap31	1376.77	1399.48	1722.19	1312.97	1547.21	2338.54	3172.91	2455.27	1437.4	1320.21	2110.58	1265.12	3426.56	3466.13	1809.32	2251.74	1782.21	1663.47	2588.66	2437.67	2283.92	1806.87	1658.87	2795.72
ENSMUSG00000002017	Fam98a	888.884	909.628	865.433	898.621	507.493	622.701	419.943	779.475	823.623	845.712	395.62	900.159	412.178	433.267	518.03	491.063	479.644	522.447	642.906	663.685	546.099	518.2	531.136	622.76
ENSMUSG00000002020	Ltbp2	137.677	78.5856	341.264	288.303	11.0881	0	82.0579	465.764	323.869	176.459	67.1465	27.2363	8045.93	7903.47	25599.9	28455.1	1258.51	1408.52	56.1517	9.98023	43.1778	62.7303	33.3504	7.8124
ENSMUSG00000002028	Kmt2a	4285.97	5229.75	5035	5319.4	4241.85	4020.28	2228.44	1927.08	5327.47	5414.28	6733.21	9160.58	2016.04	2108.7	5753.62	5076.81	6615.44	6387.78	2300.96	3005.3	4022.57	4970.17	6222.94	4954.18
ENSMUSG00000002031	Ift46	1014.36	1096.3	1410.74	1341.62	880.342	747.741	912.291	855.326	320.364	295.827	1030.41	655.032	1543.54	1425.71	1220.76	1202.76	901.202	776.983	1275.52	1280.73	1091.5	1189.75	552.962	812.78
ENSMUSG00000002032	Tmem25	145.028	135.56	102.666	159.937	21.3232	192.037	67.5771	4.80169	0	30.1271	0	0	17.013	27.162	75.7354	39.0524	0	75.2323	415.144	426.655	543.59	550.336	1.2352	6.69634
ENSMUSG00000002033	Cd3g	0	0	8.67602	5.20724	0	0	717.605	819.489	804.215	624.062	67.1102	78.9852	159.303	190.796	65.1324	240.13	0	15.3251	45.4261	55.515	51.8501	78.7342	109.933	0
ENSMUSG00000002043	Trappc6a	118.295	55.0099	78.8072	77.3647	106.616	126.131	209.167	184.065	144.346	50.5705	110.701	92.6033	330.206	176.222	41.6545	71.4575	144.599	189.474	286.437	305.021	163.077	134.973	176.634	58.035
ENSMUSG00000002052	Supt6	4264.5	5210.74	4500.25	4885.96	5987.88	5951.49	3097.48	3921.16	6033.4	5264.79	6906.89	6482.68	3089.56	3441.93	6631.91	5690.87	5943.72	5376.76	3084.41	3424.09	5047.05	5750.76	5656.43	6809.95
ENSMUSG00000002055	Spag5	746.956	702.031	1574.79	1464.23	759.482	738.423	1999.32	2410.45	3339.43	4426.25	555.319	671.578	689.025	549.202	818.192	741.804	1399.2	1491.27	576.659	386.06	518.192	540.069	704.065	1056.36
ENSMUSG00000002057	Foxn1	0	0	2.89201	0	0	0	0	0	0	1.07597	0	0	0	0	0	33.236	0	0	0	0	2.50888	0	0	0
ENSMUSG00000002058	Unc119	296.74	436.15	263.896	461.957	20.4703	15.9084	868.849	574.603	409.992	361.526	208.698	250.574	282.26	235.845	451.383	287.492	16.4584	5.57277	236.594	190.248	219.945	183.178	27.1744	50.2226
ENSMUSG00000002059	Rab34	311.056	340.439	721.137	647.141	365.642	278.397	242.956	276.898	469.21	165.387	173.256	121.555	736.839	632.013	844.911	1001.96	135.699	142.746	1107.8	1315.43	1271.5	1411.09	4.9408	127.231
ENSMUSG00000002064	Sdf2	1055.44	923.498	1005.78	849.152	975.427	972.084	1124.48	872.532	607.152	780.034	729.864	465.604	1353.14	1476.37	914.361	1100.09	645.509	1050.03	1413.41	1165.57	1282.85	1130.41	688.797	411.658
ENSMUSG00000002068	Ccne1	187.133	100.851	138.093	100.425	92.9692	185.219	1736.09	1422.9	1984.46	1881.87	25.4068	137.543	157.757	154.36	248.412	180.306	170.462	306.502	179.812	136.604	156.387	87.5718	91.4049	12.2766
ENSMUSG00000002076	Hsf2bp	0.668334	3.92928	17.352	48.3306	63.1167	4.54526	77.231	0	0	1.07597	0	95.327	20.1062	19.8746	0	30.7849	11.756	4.17957	22.7131	52.3962	1.67259	5.62387	0	5.58029
ENSMUSG00000002083	Bbc3	80.8684	111.984	99.7743	101.169	148.41	57.9521	104.584	12.8045	24.2599	177.535	74.4056	194.739	73.465	243.795	312.03	223.512	239.822	370.589	52.3662	46.7823	99.5188	78.7342	501.492	796.865
ENSMUSG00000002100	Mybpc3	320.132	190.57	111.342	268.545	0	0	0	0	67.9276	112.977	0	0	44.8523	7.28736	66.6471	5.81631	17.634	0	0	0	0	0	0	0
ENSMUSG00000002102	Psmc3	2169.41	2221.35	2153.82	2019.67	2288.41	2146.5	3065.1	3721.31	2126.38	2245.55	2308.39	1996.42	3116.46	3981.55	1897.17	1553.79	2585.14	2382.36	2789.29	2261.77	2385.11	1989.24	3147.29	2896.17
ENSMUSG00000002103	Acp2	2060.22	1987.64	1393.47	1806.75	1242.27	1662.7	1284.61	1617.98	1200.85	851.134	1050.5	937.159	1619.59	1631.88	1500.29	1194.62	862.172	826.692	1321.48	1253.24	1133.75	1402.92	642.304	1265.61
ENSMUSG00000002104	Rapsn	0	0	33.2581	17.1095	0	0	48.2694	0	0	0	0	0	0	3.97492	9.08824	21.6034	0	0	49.2116	101.05	60.2131	73.1104	0	0
ENSMUSG00000002105	Slc39a13	261.318	316.962	333.304	328.056	528.816	337.486	524.527	438.555	517.948	255.005	462.766	409.906	517.349	564.439	698.28	690.479	290.373	324.614	465.618	775.339	699.141	838.761	537.312	535.708
ENSMUSG00000002107	Celf2	28424.2	26730.7	18777.7	20612.4	999.633	2995.33	4154.38	4574.41	4756.15	7383.3	194.18	281.895	5891.9	6311.52	11615.3	12232	464.361	490.403	941.33	1047.3	1133.24	1190.48	558.311	10.0445
ENSMUSG00000002108	Nr1h3	10.6933	36.0184	23.1361	63.9747	20.4703	0	344.321	323.314	97.0395	86.0775	85.2942	57.1962	267.567	292.819	77.2501	133.775	72.8871	61.3004	87.6977	120.387	22.5799	4.01705	56.8192	0
ENSMUSG00000002109	Ddb2	37.8477	59.5155	115.485	275.381	133.372	103.132	208.524	317.104	336.011	362.064	97.8161	276.217	263.43	166.775	399.042	555.258	110.083	99.7943	123.319	74.6521	355.358	327.92	0	0
ENSMUSG00000002111	Spi1	216.54	179.437	154.722	241.021	0	27.2716	1805.27	1794.23	1938.36	2424.16	0	44.9398	348.766	399.48	708.126	794.341	0	0	79.4957	69.8616	145.515	133.366	0	150.668
ENSMUSG00000002129	Sf3a1	2291.05	2301.9	2435.07	2383.43	3474.83	2783.97	1576.8	1661.39	2606.72	2671.63	2286.61	1937.86	1217.97	1588.64	2077.42	2024.08	2703.88	2648.46	1608.84	1841.98	1440.1	1768.31	2145.54	3028.98
ENSMUSG00000002147	Stat6	171.762	160.446	302.938	211.265	2010.35	2102.18	2054.67	2072.73	1629.05	2430.61	3845.5	4310.14	1447.65	1437.6	1549.55	1725.78	1482.43	1483.75	923.034	1095.95	984.317	1041.22	2863.2	2252.2
ENSMUSG00000002190	Clgn	448.452	567.781	569.002	400.958	0	171.584	128.718	200.071	107.956	156.015	1.81477	0	0	0	0.757354	7.47811	0	0	0	0	7.52663	5.62387	0	0
ENSMUSG00000002204	Napsa	1.33667	14.4074	9.39902	39.4263	0.852929	30.6805	574.405	392.138	394.672	618.467	0	0	1652.82	2753.67	2159.2	2056.39	31.7412	59.9072	3955.37	3118.91	2012.37	1851.55	392.794	104.909
ENSMUSG00000002205	Vrk3	341.793	433.53	802.366	622.555	857.594	449.981	697.975	917.092	691.685	1033.58	961.211	1330.3	531.276	391.53	593.114	576.197	458.26	467.806	716.326	668.488	661.591	675.717	794.234	1010.79
ENSMUSG00000002210	Smg9	243.273	258.023	350.67	504.396	360.789	412.653	543.835	662.634	348.19	1011.53	368.253	569.837	208.795	162.972	399.277	202.615	509.081	365.016	307.888	296.294	319.514	298.314	308.887	143.971
ENSMUSG00000002221	Paxip1	1302.68	1402.22	1620.38	1632.31	1062.28	1394.48	1536.41	2164.35	2803.85	2428.43	1715.43	1885.77	833.952	786.69	1276.48	1030.34	1362.18	1566.25	1020.72	796.741	1047.44	1069.91	1398.59	1134.67
ENSMUSG00000002222	Rmnd5a	3206	3662.09	2738.73	2689.17	2992.07	3796.43	4677.3	4600.02	3925.25	3154.74	2217.65	2355.94	3413.42	3615.19	3968.53	3763.98	2611	3386.85	4592.45	4685.09	2994.76	3045.73	3574.67	3528.97
ENSMUSG00000002227	Mov10	120.3	91.0283	91.0982	107.12	707.078	563.601	464.995	638.625	269.321	215.194	791.203	930.051	235.088	226.571	294.611	248.439	1736.49	1190.93	355.825	397.338	418.146	378.406	989.396	1130.57
ENSMUSG00000002228	Ppm1j	35.4217	30.1245	28.1971	1.48778	139.88	136.358	53.0963	0	0	21.5194	145.182	66.7289	0	66.9112	9.08824	31.5742	101.101	117.028	29.6532	31.1882	49.3413	21.6921	364.384	284.595
ENSMUSG00000002233	Rhoc	754.549	539.621	695.528	458.237	6296.32	4753.21	1798.84	1882.26	242.599	407.792	5152.13	3913.85	4541.69	4631.45	1397.32	1872.02	4490.79	3984.53	1268.15	1392.87	658.162	871.701	4835.81	5838.1
ENSMUSG00000002240	Prr27	0	0	0	0	0	0	0	0	48.5197	0	0	0	0	0	0	0	0	0	0	0	0	0	0	0
ENSMUSG00000002249	Tead3	34.7534	68.1075	71.5772	97.4498	1.70586	2.27263	133.545	28.8102	57.0107	52.7225	103.442	0	234.315	198.746	478.648	501.033	166.935	114.242	235.963	150.327	318.628	384.834	222.336	133.927
ENSMUSG00000002250	Ppard	300.75	199.083	145.323	163.656	3984.03	3162.37	189.86	94.4333	146.772	233.485	646.058	1011.83	201.836	270.957	366.559	286.661	404.406	448.608	336.91	286.932	344.553	300.476	268.039	363.835
ENSMUSG00000002257	Def6	48.7884	108.71	29.6431	28.2679	3083.34	2229.45	392.591	564.999	767.825	1176.03	52.6283	57.1962	163.943	245.783	240.838	240.13	255.105	257.74	123.029	48.0299	137.152	153.451	182.81	337.049
ENSMUSG00000002265	Peg3	10472.8	13479.4	7942.18	10851.2	1565.12	2453.31	6965.27	8668.66	2333.96	2725.45	920.088	561.067	7559.94	8980.01	13334.8	13504.6	24868.6	28747.1	10570.9	11303.2	14410.2	19523.4	4900.04	7939.63
ENSMUSG00000002266	Zim1	590.005	640.093	185.327	365.898	60.0121	151.857	615.66	405.135	546.757	363.764	49.5614	106.14	312.304	198.793	1344.62	951.864	117.924	149.489	812.781	1055.69	1849.66	2940.42	64.2922	0
ENSMUSG00000002274	Metrn	560.485	420.95	445.745	399.537	25.4088	29.1806	163.102	179.263	163.754	162.385	3.62954	108.332	32.4793	34.5023	27.2647	39.8749	96.6342	192.024	92.745	162.316	103.366	133.969	63.9093	58.7046
ENSMUSG00000002279	Lmf1	338.177	244.27	346.332	276.006	864.017	493.161	130.327	280.099	71.7486	137.724	195.995	630.52	331.753	249.758	333.804	152.703	370.313	252.92	372.387	343.694	312.849	373.096	475.552	652.894
ENSMUSG00000002280	Narfl	289.596	321.14	177.135	266.164	394.718	318.168	159.289	219.277	243.812	202.067	276.208	266.915	448.284	404.78	139.898	233.292	188.695	233.234	439.561	568.424	560.274	457.197	261.863	200.254
ENSMUSG00000002289	Angptl4	581.45	322.201	723.002	528.163	3269.28	3431.67	917.118	1091.59	441.53	487.414	185.106	517.489	2172.25	2461.14	2113.02	1960.93	292.724	266.1	1418.3	1751.53	1977	2311.41	227.277	470.976
ENSMUSG00000002297	Dbf4	579.639	529.673	1158.21	844.339	651.629	580.646	1655.64	968.342	1545.09	2295.63	606.242	663.721	540.548	575.039	599.438	623.741	915.885	924.424	430.917	557.689	448.445	508.109	914.32	870.882
ENSMUSG00000002307	Daxx	478.527	434.84	485.489	560.894	640.55	662.472	331.45	195.269	365.111	578.871	1045.31	761.254	388.205	372.98	568.773	315.742	1060.39	736.998	474.451	427.902	306.083	457.944	1658.87	1218.73
ENSMUSG00000002308	Cd320	217.877	290.767	161.229	198.619	1203.48	1232.9	22.5257	16.0056	24.2599	51.6465	74.4056	9.5327	305.46	191.459	142.382	151.224	177.515	153.251	403.788	244.516	229.981	247.45	151.93	0
ENSMUSG00000002319	Ipo4	1297.9	1435.5	871.94	823.146	973.456	1641.98	526.394	769.6	245.619	625.375	772.566	946.46	469.403	745.961	823.243	720.391	862.231	775.297	1005.68	764.111	1355.25	1168.43	686.661	1030.12
ENSMUSG00000002320	Tm9sf1	282.705	368.697	615.123	768.284	739.225	676.108	522.661	470.502	671.683	1011.28	1130.13	1314.03	754.811	407.337	844.518	585.179	989.348	1181.52	843.847	971.395	742.653	877.091	1046.33	1376.17
ENSMUSG00000002324	Rec8	20.05	0.65488	2.89201	4.46335	37.5289	0	0	0	4.85197	0	0	16.3418	5.41321	1.32497	31.0515	73.9502	94.0479	1.39319	59.9372	16.2179	55.1953	4.82046	229.747	0
ENSMUSG00000002325	Irf9	100.25	94.2372	156.168	157.831	424.298	319.305	481.101	284.901	759.334	808.375	1076.68	878.37	184.049	207.358	289.665	214.364	1355.48	761.519	185.49	220.189	207.651	144.919	2477.52	1214.47
ENSMUSG00000002326	Gmpr2	378.945	549.444	431.632	349.629	529.669	673.835	587.277	496.175	329.934	471.274	179.662	315.941	1009.95	393.517	428.662	388.031	342.099	631.116	372.242	412.308	516.829	391.261	862.17	689.723
ENSMUSG00000002329	Mdp1	856.964	609.529	541.998	486.341	782.989	755.65	489.13	712.892	520.362	572.351	653.335	867.475	486.416	1028.84	400.004	218.527	672.924	550.311	868.775	621.269	524.397	455.188	964.692	681.442
ENSMUSG00000002332	Dhrs1	1100.08	1163.72	1260.92	1079.39	894.722	722.697	1499.57	1387.69	610.136	546.592	646.058	386.755	814.302	520.715	523.331	633.147	725.344	695.203	1480.77	1661.08	1239.39	1220.38	1002.98	751.107
ENSMUSG00000002341	Ncan	24807.3	23116.7	21392.7	18809.4	809.225	4950.98	62.895	40.0141	13.9858	2.39941	3.55695	44.9398	1.54663	74.6888	14.6169	0.830901	0	12.7059	13.8865	0.630002	25.1139	15.3773	0	6.7075
ENSMUSG00000002342	Tmem161a	442.437	582.188	590.693	598.089	1046.54	686.335	809.316	547.393	553.125	799.445	597.059	936.928	699.078	766.498	887.619	866.63	706.535	606.038	914.832	638.735	834.62	857.239	917.754	896.194
ENSMUSG00000002343	Armc6	269.572	429.601	229.915	306.104	130.234	155.675	28.9616	20.8073	73.9926	112.977	214.724	129.372	131.301	120.573	121.26	224.343	266.602	353.69	161.32	134.733	122.099	82.7513	363.149	22.3211
ENSMUSG00000002345	Borcs8	198.495	227.898	247.99	211.265	147.557	286.352	336.277	192.068	363.898	168.927	183.292	89.8797	296.953	375.63	85.581	200.247	212.783	108.669	226.5	203.971	185.657	236.203	25.9392	50.2226
ENSMUSG00000002346	Slc25a42	186.866	265.894	358.002	369.402	817.532	512.308	703.188	659.513	1202.27	980.165	1001.46	951.581	140.906	105.415	476.292	520.726	381.87	591.911	435.737	570.857	514.412	592.186	791.084	309.505
ENSMUSG00000002365	Snx9	403.674	518.665	506.101	440.384	2025.71	1639.7	1716.78	2284.01	1094.12	850.015	3798.31	2447.18	1762.39	1748.97	1362.48	1467.37	1221.45	1338.86	2482.03	3049.58	2042.23	1863.91	3452.39	2272.29
ENSMUSG00000002372	Ranbp3	1708.26	1534.38	1311.53	1574.82	1421.83	1455.62	1489.91	939.532	1631.48	1002.8	1261.26	1461.23	1327.78	1165.98	1006.52	1157.45	1842.16	1724.77	1011.36	1172.68	977.626	1192.26	1897.27	1106.01
ENSMUSG00000002379	Ndufa11	427.734	404.716	227.746	374.921	333.495	376.12	308.924	686.642	286.266	201.206	188.736	220.614	443.11	524.027	293.096	265.888	162.233	186.688	628.395	563.883	521.847	441.056	222.336	257.809
ENSMUSG00000002384	Bmp8b	0	74.7349	58.5415	36.4507	0	2.93169	0	0	77.862	26.9961	37.0213	17.2406	0.58772	0	10.4666	28.0429	45.9306	3.05109	0	13.5357	12.1262	27.5248	3.96499	62.3541
ENSMUSG00000002393	Nr2f6	162.425	172.928	75.7344	96.4083	374.095	219.298	313.751	188.515	17.273	0	312.467	122.917	257.615	144.707	125.69	200.762	239.117	298.227	380.494	471.628	247.125	208.734	377.564	535.652
ENSMUSG00000002395	Use1	1250.45	928.619	1030.28	925.401	1278.54	1190.86	1818.15	1815.04	819.984	966.22	1206.82	1769	3073.16	3232.94	1454.88	1675.93	958.113	1188.39	1451.74	1230.69	1322.18	1181.82	2106.02	1627.21
ENSMUSG00000002396	Ocel1	107.582	233.098	113.692	139.405	396.953	415.903	144.808	162.009	231.391	214.118	398.923	615.186	217.201	142.15	178.766	73.435	414.516	476.388	179.761	255.057	186.075	286.167	545.131	492.237
ENSMUSG00000002409	Dyrk1b	195.153	174.853	200.995	291.605	269.526	536.341	373.283	24.0085	178.31	37.6589	437.359	268.277	332.526	310.044	277.949	168.673	363.26	437.462	227.131	321.862	159.732	210.494	571.898	331.469
ENSMUSG00000002413	Braf	3916.99	4019	3027.82	3646.56	2418.91	2199.32	2492.31	1803.84	3753	4020.9	1606.07	1662.77	2388	1556.18	3532.3	3176.53	1176.77	1886.38	1759.63	2516.15	2489.64	2681.09	1645.29	1934.13
ENSMUSG00000002416	Ndufb2	1474.28	1343.71	1048.48	957.745	732.393	953.107	1252.08	1439	678.779	702.608	588.094	478.419	1726.82	1324.8	816.692	612.773	398.481	389.174	1803.73	2596.68	1224.11	862.815	439.904	348.188
ENSMUSG00000002428	Hltf	793.98	525.895	686.91	860.749	752.369	602.52	916.571	1533.34	989.414	1252.59	790.604	1049.96	771.8	940.732	993.186	1137.46	645.404	709.135	946.378	873.27	645.618	645.155	1005.47	292.496
ENSMUSG00000002455	Prpf6	1089.38	1332.68	1339.72	1359.83	1415.86	1805.61	971.823	1517.34	1637.54	1698.95	1914.58	2014.12	866.887	763.185	1022.43	957.198	1922.1	1808.36	1020.19	1391.62	1278.69	1373.83	1098.09	1719.84
ENSMUSG00000002458	Rgs19	468.502	367.388	308.722	249.948	521.14	814.738	1110.2	973.143	596.793	753.178	341.177	449.398	484.869	488.916	242.353	284.999	312.709	417.957	246.689	298.783	148.86	238.613	175.399	925.212
ENSMUSG00000002459	Rgs20	713.039	539.202	752.667	953.632	21.3488	80.008	6.24284	1.60056	45.2083	16.5161	1.90551	5.54258	0	0	11.2694	2.60072	25.6986	10.6022	0	0	3.30336	3.26988	57.128	14.4529
ENSMUSG00000002475	Abhd3	236.59	340.537	209.671	432.201	0	79.5421	30.5706	11.204	69.1406	0	70.776	0	44.079	37.7618	5.30148	0	0	0	56.1517	96.0597	90.3196	91.5888	0	0
ENSMUSG00000002477	Snrpd1	1818.54	2052.39	2383.01	1761.51	1158.08	914.734	2507.06	2725.76	2219.68	1970.1	836.609	1025.45	2116.57	2408.8	1205.71	1085.99	1350.76	1274.77	1386.76	1204.49	1323.85	1126.38	1419.25	1168.51
ENSMUSG00000002486	Tchp	705.072	646.366	1062.62	783.444	418.592	507.933	167.334	289.702	384.495	643.429	470.025	1066.59	237.424	345.805	585.381	448.828	698.693	681.299	451.738	491.607	636.494	643.379	555.84	296.871
ENSMUSG00000002489	Tiam1	1885.37	2239.69	965.93	1177.58	16137.4	13648.3	1319.36	1525.34	1965.05	1854.97	2419.09	1797.59	972.832	673.749	652.839	874.939	2652.15	2523.07	1038.49	985.548	902.36	906.247	884.404	1813.59
ENSMUSG00000002496	Tsc2	1850.71	2082.48	1302.6	1617.76	1957.34	1977.39	995.717	1188.13	996.05	1224.61	1729.31	1743.72	1540.93	1049.86	1705.08	1533.25	2545.23	2211.52	1395.7	1262.37	1618.19	1522.6	1337.8	1161.86
ENSMUSG00000002500	Rpl3l	0	0	0	0	0	0	9.65387	0	0	0	68.9612	8.17088	0	0	0	0	30.5656	0	5.67827	5.61388	5.85405	0.803411	0	0
ENSMUSG00000002504	Slc9a3r2	705.76	688.279	271.849	358.556	7012.78	6500.86	1047.45	1485.32	430.613	60.2543	3301.07	3979.22	2882.15	2812.26	824.758	1113.41	9835.06	8357.76	1251.11	1303.67	574.533	672.455	12248.3	13695.1
ENSMUSG00000002524	Puf60	2302.41	2773.42	2899.96	2390.87	2525.52	2555.57	1256.61	2760.97	1908.04	1824.84	2146.87	1954.2	2205.5	2293.53	2331.13	1821.34	2385.29	2419.97	2113.58	1731.57	2066.48	1749.83	2177.66	3049.07
ENSMUSG00000002546	Golga2	1743.01	2064.84	1374.43	1504.43	1760.44	1712.43	1496.35	1264.45	1590.23	1703.26	1994.43	1796.23	2154.46	1558.17	2490.94	2936.82	2431.13	2843.5	1405.06	1571.26	2029.68	2050.3	1548.94	1449.76
ENSMUSG00000002550	Uck1	539.345	357.564	271.126	332.52	378.7	354.53	403.162	305.708	377.508	402.025	480.914	313.653	278.92	442.541	239.324	342.331	218.661	346.905	606.313	462.16	424.837	322.023	281.626	239.952
ENSMUSG00000002565	Scin	24.7283	10.7007	4.45369	0	5.9705	21.7832	0	8.00282	40.0288	29.0512	2.05069	0	25.4498	9.93731	12.1177	39.1438	2.3512	34.0078	3662.47	3740.09	2365.1	1527.03	841.938	1372.75
ENSMUSG00000002578	Ikzf4	724.407	591.265	217.898	269.824	82.6403	194.571	32.1796	35.2124	272.523	140.22	106.345	2.20614	21.2198	23.1871	247.117	323.445	86.8179	61.9552	269.812	129.624	141.785	283.154	0	2.65622
ENSMUSG00000002580	Mien1	1122.8	1439.5	991.561	972.928	840.988	702.243	852.759	1378.09	563.799	472.35	350.958	321.388	917.926	666.363	220.39	393.141	254.811	277.05	1245.31	1381.96	849.172	654.844	464.312	192.14
ENSMUSG00000002588	Pon1	3.34167	0	17.352	0	0	0	11462.4	15437.4	172.245	151.712	45.3692	9.5327	122.957	115.273	74.2207	115.495	2.3512	19.5047	0	0.623764	0	0	0	0
ENSMUSG00000002602	Axl	1625.39	1399.48	1476.37	1080.13	75.0577	343.167	3515.62	4123.05	1644.82	2507.01	7.25908	540.64	3235.55	2705.6	4916.74	4894.01	407.933	371.982	2890.24	3018.4	3711.47	4320.74	470.612	179.685
ENSMUSG00000002603	Tgfb1	326.641	232.155	306.929	312.524	2902.86	2293.35	1454.53	1945.33	1774.37	1902.52	6265.6	6038.01	1483.34	891.847	1029.11	1443.93	2537.08	2766.2	459.391	705.559	330.787	688.619	2868.61	4004.42
ENSMUSG00000002608	Ccdc97	741.85	842.175	826.391	924.657	1338.25	1459.03	619.457	702.648	850.308	1184.64	1190.49	1831.64	468.63	641.95	901.251	794.341	1068.62	1142.42	488.331	397.962	512.647	711.018	1085.74	985.479
ENSMUSG00000002617	Zfp40	853.796	712.509	561.057	604.04	421.347	197.742	616.239	425.75	122.512	147.408	96.1828	686.831	338.712	336.543	549.081	567.505	323.29	430.496	468.791	662.438	591.276	550.336	198.867	389.504
ENSMUSG00000002625	Akap8l	612.194	862.477	1113.42	1160.47	1448.27	1396.53	738.521	753.866	1018.91	1159.89	1186.86	2138.05	590.814	563.777	958.81	1312.82	1217.92	1071.36	696.534	599.438	1198.41	1148.07	925.165	693.072
ENSMUSG00000002633	Shh	122.973	120.498	57.1171	29.0118	35.823	322.714	0	0	0	0	0	0	500.336	318.617	810.278	536.762	5.87799	44.5821	67.5083	86.0795	86.088	57.8616	0	0
ENSMUSG00000002635	Pdcd2l	353.549	459.071	527.068	342.19	298.525	196.583	479.476	235.283	494.901	305.575	361.139	533.831	577.667	383.58	265.831	352.302	296.251	384.521	432.179	415.427	319.464	277.177	229.747	646.197
ENSMUSG00000002658	Gtf2f1	1099.41	910.938	1233.44	1061.53	1420.98	1234.04	1419.12	1309.26	2049.96	2029.28	1313.89	1210.65	897.82	1015.59	921.699	1136.67	1291.98	959.909	929.343	1039.19	1021.11	1000.25	758.413	1306.9
ENSMUSG00000002660	Clpp	499.914	648.986	422.956	495.432	440.964	621.565	526.136	347.323	247.451	393.805	344.806	471.187	525.082	314.019	283.25	348.978	371.489	501.549	687.701	590.705	624.711	461.961	263.098	72.5437
ENSMUSG00000002661	Alkbh7	169.088	280.943	144.6	129.437	57.9992	170.447	381.328	161.657	173.458	4.30388	125.219	170.227	258.288	215.971	24.9927	89.7373	186.92	34.8298	227.762	387.358	224.126	167.109	171.693	190.846
ENSMUSG00000002664	Pspn	0	0	0	0	0	0	0	0	0	0	0	0	0	0	0	0	5.87799	0	0	0	2.50888	0	0	0
ENSMUSG00000002668	Dennd1c	0	5.23904	26.7511	26.0362	0	0	215.603	326.515	428.187	684.316	0	0	42.5324	0.662487	65.1324	208.556	18.8096	0	50.4735	48.0299	56.8679	61.0592	0	0
ENSMUSG00000002679	Med6	247.283	189.915	203.164	232.838	393.2	126.131	217.212	462.563	97.0395	564.884	328.473	384.031	341.806	647.25	220.39	206.063	355.031	381.735	221.452	401.081	222.454	268.339	122.285	374.995
ENSMUSG00000002688	Prkd1	457.14	455.141	524.176	566.845	156.939	177.265	41.8334	3.20113	13.3429	29.0512	201.439	260.106	329.433	326.606	500.611	255.087	651.282	543.345	485.807	621.893	790.297	563.191	417.498	63.6153
ENSMUSG00000002699	Lcp2	116.912	176.222	223.653	253.012	708.852	946.574	1329.64	1655.32	2149.92	1675.93	951.484	941.163	238.808	350.966	633.988	649.183	0	1.42106	104.102	47.5121	138.105	113.771	1.35872	156.248
ENSMUSG00000002718	Cse1l	3439.35	3460.14	3000.48	3367.14	2265.85	2333.99	3092.46	3252.35	2881.39	2546.93	1885.65	1344.18	2512.81	2620.8	2345.46	2085.71	2840.25	2665.76	2663.62	3032.74	2133.22	2181.02	2191.86	3532.56
ENSMUSG00000002728	Naa20	987.517	695.495	889.842	1294.37	941.847	709.652	769.092	960.083	862.475	824.192	1148.75	1371.35	1429.71	1367.35	678.528	815.945	1180.5	830.342	1153.48	1305.54	1099.51	1049.91	1321.66	593.664
ENSMUSG00000002731	Prkra	935.667	531.107	535.021	668.015	307.054	169.311	555.098	476.968	184.375	221.65	179.662	446.675	842.141	965.244	322.633	335.684	396.177	420.744	948.27	898.845	653.145	555.157	502.727	330.353
ENSMUSG00000002732	Fkbp7	66.165	87.099	367.285	180.022	130.498	239.763	233.302	320.113	90.9745	149.56	143.367	273.725	1254.32	1009.63	614.971	746.149	316.236	298.143	290.222	157.812	417.31	427.414	240.864	389.504
ENSMUSG00000002733	Plekha3	499.005	354.886	380.053	421.593	604.172	717.015	329.841	677.983	371.795	282.345	627.529	691.801	784.815	653.212	508.003	715.638	588.904	804.582	555.208	548.913	569.415	554.948	796.865	931.986
ENSMUSG00000002741	Ykt6	3048.94	2724.3	2000.55	2082.15	2574.99	2456.71	1935.6	2298.41	1221.48	2073.39	2395.5	2447.18	2173.79	2040.46	1822.19	1468.2	3056.56	2722.3	1808.84	1582.49	1551.32	1679.13	1807.1	2578.09
ENSMUSG00000002748	Baz1b	5504.42	4727.4	7174.48	7011.34	7798.46	7004.25	6683.71	8022.01	10964.9	13230.3	8506.68	9759.95	6433.99	4595.45	7157.15	7682.64	10105.6	10040.7	4683.54	4680.12	5092.75	5153.88	6725.46	9872.23
ENSMUSG00000002763	Pex6	459.145	549.444	260.281	400.214	548.433	488.616	316.969	326.515	235.321	298.043	646.058	464.378	303.14	259.032	304.456	226.836	812.339	419.351	397.479	351.179	323.645	397.688	718.887	842.623
ENSMUSG00000002767	Mrpl2	311.444	175.508	148.215	136.876	411.112	281.806	633.938	310.51	112.808	201.206	459.137	287.343	154.663	222.596	136.324	175.32	431.445	331.58	322.399	296.288	270.959	337.432	395.264	289.059
ENSMUSG00000002768	Mea1	1806.71	1854.62	957.197	959.62	1503.68	1480.62	1338.67	814.687	514.309	608.966	736.796	1024.08	962.779	1463.9	589.161	668.377	639.526	618.41	1224.61	1013.6	821.198	656.756	878.228	926.328
ENSMUSG00000002769	Gnmt	39.4317	3.2744	7.95302	0	0	0	1689.43	2466.47	0	0	58.0726	0	20.8795	3.31244	59.8309	2.4927	0	0	53.6281	44.911	14.217	20.0853	0	1.11606
ENSMUSG00000002771	Grin2d	248.66	543.327	227.023	329.47	91.2634	323.85	0	0	41.2418	0	0	9.5327	28.6127	78.1735	140.868	159.533	15.9529	61.0497	13.8802	33.0595	180.639	186.391	0	0
ENSMUSG00000002778	Kdelr1	1579.27	1810.74	1731.59	1496.71	4356.76	4187.32	3028.1	2906.63	1749.14	1307.3	4159.45	1963.74	3056.15	2977.22	2329.62	2456.97	1730.48	1793.04	3592.45	3574.17	2866.81	2761.32	2197.42	1981
ENSMUSG00000002781	Tmem143	209.87	157.44	126.952	134.815	189.896	245.251	185.033	177.663	54.8152	272.952	240.112	171.589	94.3291	131.835	112.376	108.931	141.671	104.503	285.213	309.493	204.064	236.219	8.64641	42.4102
ENSMUSG00000002791	Pdxk-ps	0	0	0	5.20724	0.852929	0	0	0	1.21299	2.15194	0	24.5126	0	0	0	0	0	0	0	0	22.5799	0.803411	0	0
ENSMUSG00000002797	Ggct	212.53	296.006	270.41	139.108	30.0402	27.2716	181.815	374.532	326.356	767.23	123.477	307.77	83.5181	51.0115	154.5	245.116	67.0091	171.377	222.714	253.248	230.817	229.824	363.149	359.37
ENSMUSG00000002799	Jag2	202.505	454.487	130.14	197.875	3961.85	3990.74	67.5771	0	155.263	67.786	34.4806	89.8797	350.312	421.342	91.6398	231.821	3567.94	3094.28	157.099	72.9804	45.9961	65.8797	1840.45	2781.21
ENSMUSG00000002803	Btbd6	652.294	597.25	424.402	408.396	251.614	335.213	120.673	244.886	328.721	249.625	88.9237	47.6635	339.486	227.233	134.809	178.644	202.203	381.735	339.434	246.387	357.097	290.835	103.757	108.258
ENSMUSG00000002804	Nudt14	115.622	115.259	151.107	149.522	194.468	256.807	1366.02	1309.26	191.653	355.07	52.6283	57.1962	205.702	86.7858	49.228	130.451	282.144	111.455	255.522	202.1	254.233	222.545	79.0529	198.658
ENSMUSG00000002808	Epdr1	1410.18	1431.57	1434.44	1019.88	163.762	231.808	725.649	680.24	1141.43	329.246	48.9988	6.80907	549.828	616.113	536.964	546.733	18.8096	119.814	692.117	538.309	435.709	436.252	24.704	206.471
ENSMUSG00000002812	Flii	1100.75	1015.72	1301.4	771.416	3502.98	2802.15	1604.15	2389.64	1285.77	2082	2551.57	2960.58	1500.23	1656.88	1935.8	1700.85	3701.96	3613.94	1320.51	1100.32	1292.07	1270.19	2160.37	3046.84
ENSMUSG00000002814	Top3a	168.42	154.552	221.962	182.997	211.526	398.847	143.199	128.045	106.743	386.273	382.916	265.554	283.034	119.248	246.14	260.072	451.43	416.564	331.232	184.011	289.357	318.151	490.375	376.111
ENSMUSG00000002820	Atg4d	246.268	225.737	280.503	309.288	470.134	342.031	596.127	442.764	651.014	972.805	189.589	502.741	197.358	206.464	258.265	155.636	284.424	302.239	342.961	349.863	395.792	329.848	838.776	367.852
ENSMUSG00000002825	Qtrt1	157.727	64.1782	128.694	222.424	60.558	113.632	156.071	228.881	87.3355	92.5333	130.663	217.89	75.785	141.11	115.118	117.988	163.408	247.988	118.613	141.595	171.44	208.887	207.514	267.854
ENSMUSG00000002831	Plin4	31.4117	12.4427	33.9811	37.9385	0	26.1353	102.975	36.813	8.49095	10.7597	81.6646	187.93	0	38.4243	24.2353	43.2069	25.8632	23.6843	32.8078	45.5348	39.3058	27.316	13.5872	2.23211
ENSMUSG00000002833	Hdgfl2	1589.3	1625.4	2066.4	2290.64	2721.7	2424.61	1184.58	1110.81	2030.01	2524.72	3145	2991.58	754.061	685.456	1921.78	2037.81	2272.55	2693.62	1005.05	665.943	1820.61	1826.76	2275.66	1516.18
ENSMUSG00000002835	Chaf1a	678.005	598.193	1073.87	762.295	591.233	584.816	1462.59	1683.84	2796.36	2829.52	586.279	1039.99	593.536	704.76	752.136	796.535	1934.72	1771.19	433.321	470.911	594.855	722.154	710.858	1108.86
ENSMUSG00000002844	Adprh	1557.22	1693.52	1284.05	1205.85	1318.63	1803.33	870.458	827.492	612.562	614.378	1391.93	1672.31	1287.57	1404.47	665.714	732.855	1349.59	1334.68	907.261	946.251	839.638	746.369	1946.68	1408.46
ENSMUSG00000002845	Tmem39a	142.355	118.415	189.426	247.009	316.522	230.672	624.284	225.68	547.06	357.222	562.579	648.223	407.538	329.057	692.774	678.821	819.792	513.377	300.948	488.67	419.819	451.332	618.836	679.679
ENSMUSG00000002846	Timmdc1	352.265	223.694	270.468	283.668	145.535	182.56	468.406	363.216	157.143	174.275	246.791	210.536	299.088	156.234	252.911	175.337	107.72	140.935	354.071	280.207	216.374	281.21	295.028	94.2734
ENSMUSG00000002847	Pla1a	12.6983	0.65488	4.33801	19.3412	86.9987	45.4526	1123.07	1267.65	19.4079	12.9116	110.701	10.8945	44.079	0.662487	0	12.4635	47.0239	4.17957	985.494	921.3	655.654	608.182	65.4656	18.973
ENSMUSG00000002870	Mcm2	1005.55	1014.41	1710.85	1458.46	1218.2	1441.98	5824.5	3412.53	6245.25	7093.57	1081	1427.26	1355.62	1488.61	1029.75	960.846	3150.65	3352.34	1551.81	1193.26	1080.91	1196.05	1154.52	3353.83
ENSMUSG00000002871	Tpra1	306.097	142.764	223.408	244.74	1710.12	1385.17	392.591	443.356	213.487	529.377	1081.6	675.46	327.113	235.183	221.905	322.39	686.549	697.989	372.242	619.398	487.559	418.577	431.085	1295.74
ENSMUSG00000002881	Nab1	1988.29	1895.12	1459.02	853.266	3099.54	2713.52	4006.36	3385.19	2794.13	2306.09	3000.03	3704.13	3503.08	4563.87	3781.47	3635.19	3094.53	2433.91	2803.8	2906.12	2399.3	2176.02	2763.14	3092.59
ENSMUSG00000002885	Adgre5	237.807	250.04	235.171	257.758	6602.6	7016.57	3684.59	3996.95	4770.9	4562.67	4374.28	4613.54	5176.3	6363	2823.78	3680.49	17970.9	21249	1051.8	934.112	643.084	1037.31	6259.9	9073.13
ENSMUSG00000002897	Il17ra	201.964	459.136	484.578	346.103	127.914	117.04	1563.01	1962.31	3098.62	3881.31	318.129	397.69	309.45	493.765	1609.97	1330.65	63.259	188.053	386.122	412.851	733.153	534.292	219.471	132.23
ENSMUSG00000002900	Lamb1	1469.67	1643.75	1350.57	1603.83	12034.8	15619.8	3571.93	2916.23	2358.06	2590.93	201.439	88.5179	6590.2	7209.85	12054.8	15022.7	3891.23	5238.4	15947.1	15475.6	20454.9	19520.5	6174.77	4770.03
ENSMUSG00000002908	Kcnn1	161.068	446.628	124.978	95.2181	0	56.8158	14.4808	0	41.9211	23.8758	1.81477	14.9799	0	40.4117	3.02941	27.4197	9.66342	12.5387	1.89276	58.6339	90.3196	95.7264	18.5404	0
ENSMUSG00000002910	Arrdc2	111.612	45.8416	20.2441	17.1095	249.055	120.449	85.2759	172.861	280.201	379.817	185.106	226.061	103.624	130.51	198.427	194.431	164.584	259.134	44.7952	42.416	86.1382	126.135	297.683	239.952
ENSMUSG00000002930	Ppp1r17	252.63	268.501	76.6382	65.4625	66.5285	1638.57	0	0	0	0	3.62954	0	0	0	0	0	0	0	0	0	0	5.62387	0	0
ENSMUSG00000002944	Cd36	159.063	176.818	235.699	107.12	50.3228	15.9084	12178.4	14280.2	1824.34	1843.13	40462.1	39232.5	34057.6	37203.3	8324.07	9476.43	29124.3	28408.6	1052.37	1054.79	395.566	555.157	1194.44	1382.8
ENSMUSG00000002948	Map2k7	1092.06	930.584	967.376	1182.79	2331.05	2030.6	1007.22	619.419	1090.48	1239.52	1816.58	2300.1	944.219	995.718	1819.92	1314.39	1418.95	1095.05	838.491	851.438	1248.59	1303.94	1751.51	1027.89
ENSMUSG00000002949	Timm44	778.609	883.433	777.95	1013.92	1773.24	1559.02	1119.85	1294.86	1176.6	1477.31	722.278	1591.96	878.487	1052.69	861.868	879.093	1165.02	1327.71	1673.2	1235.68	1395.77	1404.36	1558.82	677.447
ENSMUSG00000002957	Ap2a2	6616.22	6531.58	3048.75	3149.48	4173.18	5940.66	5272.62	5398.7	3929.97	4866.55	7461.82	8109.44	2650	3103.09	3347.79	2491.17	4319.09	4293.94	4709.62	4880.84	3706.47	4017.58	2073.9	2596.47
ENSMUSG00000002963	Pnkp	283.373	235.757	219.07	255.899	521.992	779.512	1142.37	589.008	2074.22	1979.78	693.242	610.092	386.658	418.029	374.133	292.477	557.234	422.137	344.481	280.07	382.186	281.194	833.761	820.302
ENSMUSG00000002968	Med25	806.98	852.326	1151.76	1024.99	1000.36	922.2	606.585	382.567	827.007	750.101	637.637	683.372	488.14	469.684	921.366	975.195	948.132	817.581	942.554	913.023	861.223	945.494	788.886	602.671
ENSMUSG00000002980	Bcam	68.8384	140.799	83.8682	107.864	1340.8	1273.81	183.424	27.2096	76.4186	154.94	889.237	980.506	2515.6	2654.59	2182.69	1517.23	2500.5	2369.82	2966.58	2832.51	2651.05	2239.91	2483.99	2687.47
ENSMUSG00000002981	Clptm1	1815.19	1895.22	1165.48	1452.08	2332.76	2493.08	1209.95	1258.04	784.807	756.406	1658.7	1517.06	1725.27	1715.84	979.258	1245.52	2176.03	1914.25	2174.14	2267.38	1898.38	1655.03	1348.84	2082.56
ENSMUSG00000002983	Relb	20.725	15.7171	69.9721	31.7716	124.528	311.35	12.8718	161.657	269.721	410.708	809.387	495.564	109.038	66.9311	258.508	446.726	397.446	263.132	118.613	56.3571	167.041	218.319	387.902	206.471
ENSMUSG00000002984	Tomm40	869.502	988.868	884.99	1016.57	609.622	894.28	864.022	969.942	879.469	461.171	491.803	828.228	837.501	672.471	510.509	560.867	657.16	544.473	1214.58	1129.71	1222.66	955.095	744.233	382.808
ENSMUSG00000002985	Apoe	40805.1	35301.3	38248.2	29553.3	3380.16	7405.37	126628	113222	7325.27	7567.29	42362.2	30168.3	5152.61	5309.17	6158.8	5939.28	143.423	100.31	6253.66	5723.04	6013.78	6100.3	2572.92	1505.56
ENSMUSG00000002992	Apoc2	0	0	0	0	0	0	1731.6	626.877	0	0	0	1.36181	0	0.662487	0	30.7433	0	0	0	0	0	0	0	0
ENSMUSG00000002996	Hbp1	1412.03	971.658	1463.25	1487.2	2683.87	2634.95	3516	3113.69	2438.47	2905.14	2165	2075.69	4872.05	4962.03	3574.73	3692.46	1818.11	2196.95	3019.97	3342.17	2195.91	2128.76	2251.01	2618.43
ENSMUSG00000002997	Prkar2b	6393.28	5466.94	2369.28	2761.33	225.173	968.141	3560.67	2231.19	4036.84	2991.19	470.025	269.639	1212.56	1379.3	1744.19	1543.81	90.5211	107.276	652.37	748.517	488.395	508.559	319.917	1107.13
ENSMUSG00000003031	Cdkn1b	2285.7	2029.47	3118.31	3201.71	1443.16	1678.34	2201.08	1429.3	3289.64	4044.57	1375.6	1729.5	1783.27	1680.07	2016.83	1788.1	1259.07	1759.6	1440.39	1057.9	1384.9	1476.67	2203.6	1539.04
ENSMUSG00000003032	Klf4	439.095	408.645	1204.52	1176.84	7158.63	7055.38	741.739	667.436	2350.78	1608.57	2197.69	3615.62	9227.98	9218.51	16683.7	15313.5	16316.1	19206.5	1163.41	1236.92	5884.99	6200.72	10510.3	17642.6
ENSMUSG00000003033	Ap1m1	1579.27	1715.13	1476.37	1113.61	1084.07	921.552	2099.72	1406.9	1313.67	1139.45	1522.59	1355	1705.16	1103.04	802.795	767.753	1147.38	1061.61	1567.83	1432.79	1049.55	1144.86	1285.84	1903.99
ENSMUSG00000003037	Rab8a	2182	2157.96	2289.62	1899.28	2569.25	2511.38	4225.36	5265.22	3367.18	3694.32	2683.25	2178.51	3287.33	2885.24	1932.22	2021.91	2328.84	2196.14	3670.52	3539	2385.54	2301.4	2766.17	2295.47
ENSMUSG00000003038	Hmgn2	2763.72	2806.04	5200.63	4040.5	2463.55	1949.99	5536.85	4914.49	7736.41	8138.35	1962.35	2034.13	3752.22	3571.65	2960.19	2630.77	3530.02	3700.34	2601.45	2537.2	2460.08	2330.14	4214.32	3209.51
ENSMUSG00000003039	Fam32a	1468.63	1450.02	1158.78	1364.28	876.743	1137.17	1154.28	1017.05	1261.59	2022.41	1015.76	1399.29	1489.45	1873.38	1028.05	1182.56	997.695	1215.39	1238.4	1249.03	1042.63	1137.16	1345.33	1354.64
ENSMUSG00000003051	Elf3	0	0	0.723002	1.48778	15.3527	0	57.9232	28.8102	16.9819	0	0	65.3671	72.6917	74.1986	560.199	319.681	12.9316	36.223	658.679	611.545	604.681	578.207	130.647	55.8029
ENSMUSG00000003053	Cyp2c29	0	0	0	0	0	0	1.60898	36.813	0	0	0	0	0	0	0	9.13991	9.39303	0	0	0	0	25.7091	0	0
ENSMUSG00000003062	Stard3nl	533.33	599.215	383.914	417.323	408.553	584.066	518.091	542.591	310.526	229.181	203.254	140.267	803.476	459.766	577.861	299.955	344.45	571.209	287.068	302.526	270.123	272.356	391.559	186.382
ENSMUSG00000003068	Stk11	1117.45	1052.94	1068.37	1139.95	1225.26	1319.72	1729.65	1731.81	3193.84	3645.71	2515.27	2477.14	731.557	1616.97	1144.1	1273.21	2519.99	2139.9	854.036	816.539	966.922	1031.63	2686.01	1300.17
ENSMUSG00000003070	Efna2	272.68	415.194	180.75	370.458	29.8525	68.1789	0	0	32.7508	0	0	57.1962	158.53	34.4493	222.662	160.364	19.9852	78.0187	111.673	100.426	143.006	125.332	0	13.3927
ENSMUSG00000003072	Atp5d	818.709	1282.25	686.852	666.527	1072.13	1087.45	1333.84	1426.1	1140.21	548.744	773.092	1293.72	820.488	908.27	617.243	818.438	837.026	824.769	2048.59	2135.77	1585.61	1550.58	1187.03	1058.02
ENSMUSG00000003099	Ppp5c	2143.35	2246.89	1785.81	1682.68	2313.14	2658.98	1607.37	1206.83	853.947	1457.94	2016.21	1660.05	1290.66	1250.78	1326.88	1292.05	1424.83	1578.49	1725.56	1710.36	1541.29	1514.43	1514.36	2412.92
ENSMUSG00000003119	Cdk12	1773.09	2176.17	2805.25	2557.5	3559.27	3027.14	3782.71	3665.29	6245.64	6253.53	3709.39	4739.11	2284.38	1898.69	4425.99	4318.18	3621.78	4031.9	2507.9	2667.84	3439.36	3719.79	4383.73	5005.52
ENSMUSG00000003123	Lipe	195.735	111.664	131.586	261.441	792.371	703.038	74.013	94.4333	192.866	82.8496	450.063	397.718	202.609	48.2556	226.403	195.262	868.485	803.927	79.4957	143.466	155.76	138.283	211.219	676.331
ENSMUSG00000003131	Pafah1b2	11631.7	12376.6	6950.22	7259.64	5487.74	6325.87	4857.51	3908.58	2982.75	3470	3301.07	4385.04	6067.44	5207.81	3719.36	4376.36	3562.06	3985.92	5249.24	4662.64	3273.25	3253.81	4145.33	3637.23
ENSMUSG00000003134	Tbc1d8	112.033	269.156	311.874	341.952	280.093	441.504	1018.31	819.553	1206.89	2307	767.648	627.115	476.997	464.516	523.013	665.585	630.709	938.328	153.969	176.226	128.137	241.007	386.618	153.971
ENSMUSG00000003135	Cnot11	1165.57	977.081	837.236	651.649	1055.93	1327.22	1411.07	883.512	856.373	935.017	1092.49	691.801	1368	714.161	576.346	685.493	985.151	858.206	1186.13	1021.1	700.813	661.207	1006.69	452.003
ENSMUSG00000003153	Slc2a3	1651.25	2325.07	959.98	1215.28	106.488	857.918	2885.67	1870.74	7639.29	7024.23	314.663	329.913	259.463	275.104	395.725	543.301	147.632	65.8701	99.9375	211.088	474.73	607.306	24.704	88.3583
ENSMUSG00000003154	Foxj2	1229.07	994.107	657.932	665.039	906.663	1118.13	859.195	577.804	681.702	810.205	2163.21	2300.1	967.326	528.665	1012.58	979.367	1334.3	1480.84	758.364	915.512	710.013	865.273	1210.5	1663.37
ENSMUSG00000003161	Sri	2052.82	1647.7	1635.19	1354.72	4137.49	3722.93	3123.8	3533.26	2589.56	2976.33	4437.67	3555.7	4451.42	3873.32	1817.66	2377.3	2644.67	2674.76	3970.38	4270.8	2813.61	2717.18	2436.43	2322.17
ENSMUSG00000003166	Dgcr2	3063.41	3505.34	2320.23	2441.3	3680.19	3239.64	1106.98	1064.38	1217.85	664.4	2904.74	2460.18	1818.07	1766.85	1756.19	1648.28	2633.55	2699.45	1929.46	2362.83	1724.64	1990.88	2449.4	2895.05
ENSMUSG00000003184	Irf3	233.917	351.016	385.172	333.635	1395.08	1057.91	859.195	329.716	1027.41	729.647	1137.86	822.535	892.407	712.836	736.148	514.328	981.625	1027.62	575.398	586.339	674.052	771.274	335.975	417.405
ENSMUSG00000003190	Bcl2l12	18.045	6.5488	28.3923	50.9566	181.128	62.4974	54.7053	15.4294	58.3086	83.7857	72.5908	110.307	29.9273	87.4483	49.9172	35.7287	100.949	99.4739	40.7763	34.9308	59.7782	66.6831	2.4704	226.56
ENSMUSG00000003198	Zfp959	265.616	201.546	169.356	290.252	374.214	251.137	103.345	95.8898	293.071	356.372	522.599	118.982	377.363	334.225	425.057	293.798	123.238	240.883	377.914	303.518	292.978	198.386	193.655	361.625
ENSMUSG00000003199	Mpnd	769.252	794.369	879.17	975.242	603.021	460.208	255.828	332.917	245.025	295.891	771.277	441.228	484.096	569.739	552.868	399.663	645.404	801.085	525.555	409.813	449.089	485.26	891.815	452.003
ENSMUSG00000003200	Sh3gl1	755.217	498.363	565.387	582.467	1170.22	1420.39	1139.16	1131.6	433.039	357.222	2413.64	2376.36	941.126	1134.84	780.074	520.975	1785.73	1754.03	932.497	752.884	883.125	897.41	789.293	2040.15
ENSMUSG00000003206	Ebi3	5.40682	45.9857	33.7786	29.0118	0	0	474.649	150.453	526.439	624.471	0	0	58.772	63.5988	2.37809	39.8833	0	0	1.89276	0	25.0888	24.1023	0	54.977
ENSMUSG00000003208	Ccdc94	234.585	229.208	179.977	245.492	334.348	380.575	176.988	520.184	346.916	115.129	401.064	171.248	160.85	254.395	160.604	262.548	297.426	394.092	215.143	271.338	187.33	258.69	253.216	17.8569
ENSMUSG00000003226	Ranbp2	6586.46	7971.4	7372.72	6754.42	6565.97	7989.45	11351.3	14153.5	18006.2	15830.8	9553.02	7290.81	7889.77	8626.94	12271.9	12537	10158.7	9042.43	10296	11004.3	10763.1	10522.7	11518.7	10243.3
ENSMUSG00000003227	Edar	20.7183	13.0976	57.8401	0	32.4113	112.495	0	0	0	24.7473	0	0	29.386	39.7492	0	23.2652	0	0	38.486	13.7228	83.6293	20.0853	0	0
ENSMUSG00000003228	Grk5	328.82	379.175	203.887	186.717	1195.81	1823.79	297.162	344.121	425.761	496.022	181.477	186.568	982.112	1173.93	1110.28	828.408	1001.61	1161.92	413.252	410.437	439.89	597.738	821.409	756.687
ENSMUSG00000003233	Dvl3	1318.54	1519.07	1261.75	1331.36	496.66	617.031	363.629	392.138	156.961	617.8	820.403	554.326	805.95	622.208	1007.43	926.887	623.584	654.925	826.598	917.208	1181.13	1228.57	783.5	741.062
ENSMUSG00000003234	Abcf3	779.277	673.216	683.96	543.785	809.43	910.189	905.855	589.008	692.619	647.733	1388.3	781.681	363.459	312.694	401.397	465.305	766.49	813.624	661.202	708.596	731.756	713.429	837.466	564.725
ENSMUSG00000003235	Eif2b5	863.487	955.469	811.931	771.416	767.636	706.788	778.746	830.693	786.02	717.671	627.91	941.013	821.262	980.481	571.045	385.538	941.654	1005.88	1101.58	832.726	742.628	845.188	1006.69	793.517
ENSMUSG00000003269	Cyth2	1141.39	1181.03	1392.54	1370.25	878.5	1005.64	601.758	691.444	824.836	465.895	832.979	1033.62	910.193	840.776	1130.27	916.484	1060.47	1153.99	608.319	724.814	589.168	818.354	897.991	1543.51
ENSMUSG00000003271	Sult2b1	78.195	158.481	24.5821	24.5484	0	11.3632	1.60898	3.20113	0	0	0	36.769	32.4793	26.4995	36.353	32.4051	19.9852	12.5387	8.20194	55.515	30.1065	18.4784	75.3473	169.641
ENSMUSG00000003273	Car11	374.267	506.877	202.441	360.787	3.41172	257.944	37.0065	19.2068	0	0	18.1477	78.9852	4.6399	0	12.1177	26.5888	8.22919	0	8.20194	19.9605	41.8146	41.7774	0	1.11606
ENSMUSG00000003279	Dlgap1	7002.13	6054.36	2974.6	3071.53	90.4105	776.763	3.21796	0	179.523	69.938	54.4431	0	0	15.8997	35.5956	26.5888	24.6876	29.257	39.7479	8.7327	120.426	96.4093	4.9408	0
ENSMUSG00000003282	Plag1	28.7383	51.7355	40.4881	88.5231	214.938	115.904	395.809	616.217	652.59	607.922	108.886	141.629	59.5453	33.1244	31.0515	129.621	47.0239	66.8732	153.313	129.743	149.696	220.135	55.584	160.712
ENSMUSG00000003283	Hck	80.8684	62.2136	66.5162	55.048	0	1.13632	690.252	539.39	673.211	1012.49	0	0	368.872	567.751	492.28	410.465	2.3512	26.4706	74.4484	27.4456	51.0139	35.3501	0	0
ENSMUSG00000003299	Mrpl4	464.492	563.851	584.185	508.078	844.4	977.231	812.534	528.186	853.947	500.326	921.903	422.162	568.387	673.087	379.434	577.476	745.329	815.017	634.704	729.804	741.792	698.164	576.839	654.01
ENSMUSG00000003308	Keap1	1062.68	1176.77	675.869	599.524	955.024	1487.28	1383.72	1210.03	802.82	751.134	989.049	1150.73	600.178	704.886	684.678	786.373	857.928	967.655	936.611	860.496	801.327	573.788	916.519	623.876
ENSMUSG00000003309	Ap1m2	3.34167	15.7171	0.723002	11.1584	9.38222	1.13632	0	6.40226	3.63898	5.37984	0	136.181	629.479	307.394	210.544	253.425	48.1995	8.35915	1019.56	988.667	892.324	629.874	71.6417	122.766
ENSMUSG00000003316	Glg1	4857.45	6477.42	3850.71	3767.81	5903.12	8170.11	3584.8	4057.43	2755.92	3076.24	6175.66	5438.16	3961.7	3542.32	5472.3	6587.4	8022.66	7970.96	7165.34	7349.84	6114.97	6686.18	5204.36	5661.76
ENSMUSG00000003341	Atp8b3	16.7083	14.4074	0	12.6462	0	0	0	0	31.5378	20.4434	0	0	0	0	0	9.13991	0	18.1115	0	0.623764	0	8.83752	0	0
ENSMUSG00000003344	Btbd2	435.085	526.523	339.088	248.46	335.201	532.932	279.962	65.6232	83.6965	46.2667	489.988	618.263	236.635	230.546	164.346	263.396	561.936	1015.64	394.955	501.507	276.813	408.936	607.719	380.576
ENSMUSG00000003345	Csnk1g2	2132.65	1946.3	1402.62	1740.71	4538.43	5149.78	1377.29	2192.77	1536.86	1995.92	3930.79	4276.09	2226.38	2069.61	1539.7	1520.55	3786.6	3629.26	2495.28	2368.43	1957.76	1933.81	2979.3	4401.73
ENSMUSG00000003346	Abhd17a	362.237	330.714	168.459	294.581	1126.72	1023.82	390.982	302.507	195.292	188.295	638.799	258.745	296.18	384.243	64.3751	31.5742	760.612	837.308	187.383	279.446	155.55	106.854	549.664	579.234
ENSMUSG00000003348	Mob3a	167.785	267.427	77.2527	60.2329	190.101	386.836	368.81	273.408	372.268	404.36	136.67	66.7289	265.077	230.4	229.607	162.35	295.604	152.206	91.3128	125.745	0	60.7941	111.427	367.216
ENSMUSG00000003352	Cacnb3	1924.8	1711.2	944.24	902.34	5.9705	101.132	125.5	24.0085	168.606	122.66	87.1089	9.5327	948.086	584.976	1260.24	1316.15	512.561	958.516	547.006	341.199	317.791	604.165	111.168	803.561
ENSMUSG00000003354	Ccdc65	165.078	341.847	169.905	112.328	41.7935	45.4526	0	0	0	1.07597	0	0	32.4793	2.64995	33.3236	4.98541	10.5804	16.7183	44.1643	92.9409	71.9212	41.7774	0	0
ENSMUSG00000003355	Fkbp11	14.035	11.133	23.8591	5.95113	29.8525	3.40895	643.592	416.147	179.523	156.015	127.034	27.2363	160.85	87.4483	17.4191	29.0815	139.896	72.446	92.745	82.3369	56.0316	40.1705	345.856	85.9364
ENSMUSG00000003360	Ddx23	1495.06	1600.53	1630.37	1674.5	2692.7	2781.7	1731.26	1206.83	2538.8	2515.62	2760.26	2987.82	1191.68	1634.36	1861.58	1832.14	2712.11	3216.88	1285.81	1379.14	1397.45	1719.3	2763.14	4470.93
ENSMUSG00000003363	Pld3	1008.52	1445.32	795.302	680.661	589.374	1019.28	1018.48	297.705	543.421	419.628	1014.46	766.701	504.975	630.688	1061.05	840.041	434.971	238.236	688.332	1072.25	750.991	725.48	282.861	265.622
ENSMUSG00000003378	Grik5	979.777	1559.92	579.414	1154.2	124.528	327.259	62.7502	73.626	37.6028	131.247	134.293	53.1107	100.531	101.361	393.074	230.392	235.12	381.735	264.916	256.829	291.891	505.016	429.85	334.817
ENSMUSG00000003379	Cd79a	0.668334	0	0	0.743892	7.67636	7.95421	1642.77	1528.73	1097.76	1621.49	59.8874	19.0654	81.9715	208.683	174.949	241.792	89.3455	15.3251	24.6058	28.6932	30.1065	27.9587	72.8769	0
ENSMUSG00000003380	Rabac1	811.357	956.779	621.059	566.845	1002.19	1180.63	484.303	837.095	305.674	398.109	624.281	611.454	1136	1474.7	572.559	442.039	827.621	518.267	936.914	1331.74	940.829	566.405	657.127	806.909
ENSMUSG00000003382	Etv3	467.834	307.139	559.603	756.538	1565.12	1046.55	321.796	291.303	1398.58	1519.27	1887.36	1566.09	734.65	696.936	1573.78	2063.13	1444.81	1755.42	717.985	555.774	604.64	863.666	1074.62	1756.67
ENSMUSG00000003402	Prkcsh	1301.25	1113.3	1220.43	1562.92	1409.89	1895.37	1871.24	1517.34	1113.37	1243.82	2478.98	1946.03	1604.63	1441.57	1610.13	1714.15	1831.58	1673.22	2046.7	1795.82	1799.7	1939.43	1131.44	1696.41
ENSMUSG00000003410	Elavl3	12049	11845.4	7246.37	7605.96	349.616	2053.4	9.65387	1.60056	47.3189	77.4698	1.95995	2.72363	0.773316	0	43.9038	20.7808	1.1756	4.17957	3.78551	17.4654	5.85405	3.21364	0	1.11606
ENSMUSG00000003411	Rab3b	580.114	816.635	208.225	275.262	6.82343	11.3632	242.956	291.303	117.66	16.1395	693.242	615.54	61.8653	62.9363	18.9338	7.47811	0	0	228.392	105.416	53.5227	71.5035	0	30.1335
ENSMUSG00000003418	St8sia6	114.285	149.967	71.5772	66.2063	501.522	418.164	0	70.4248	110.382	172.155	54.4431	99.4124	369.645	414.054	104.515	345.655	37.6191	80.8051	738.174	1165.19	484.213	339.843	1527.94	1897.3
ENSMUSG00000003420	Fcgrt	348.202	275.049	352.42	294.678	3317.89	3606.67	4104.51	4945.75	940.07	1190.02	10280	8740.12	1671.14	2008.66	1616.19	1727.53	673.618	580.961	2495.91	2160.1	1645.82	1997.3	951.105	1446.41
ENSMUSG00000003421	Nosip	475.854	992.149	629.735	740.336	1043.98	926.052	1007.29	849.9	1077.9	461.171	1629.7	932.842	700.64	593.588	709.663	603.625	1430.7	936.225	724.925	714.928	727.575	689.583	915.284	1007.8
ENSMUSG00000003423	Pih1d1	397.879	350.361	192.449	345.166	369.028	224.99	434.424	581.421	402.714	443.697	611.668	384.031	403.346	494.182	177.562	174.498	192.798	336.567	306.204	243.892	205.728	337.633	417.498	42.4102
ENSMUSG00000003429	Rps11	7871.47	5920.11	5983.13	4697.06	10401.7	8345.18	16969.9	16142.6	9834.44	7737.53	7236.56	6882.69	19737	18697.8	6535.22	7408.2	6606.1	5390.91	9169.74	10711.6	6097.31	5285.07	14449.2	10182
ENSMUSG00000003435	Supt5	2089.22	2286.34	1854.12	2179.32	2845.67	2780.3	1461.07	1666.44	2170.64	2940.53	3348.9	2957.86	1656.27	1803.35	2743.09	2022.05	3242.71	3779.69	1850.96	1453.65	1972.81	2021.41	3034.12	3067.17
ENSMUSG00000003436	Dll3	43.4417	74.0014	125.802	119.023	0	0	0	0	0	1.07597	0	0	0	0	0	0	0	18.1115	0	0	0.836293	0	0	0
ENSMUSG00000003437	Paf1	1811.91	1728.06	1974.03	1696.88	1134.8	1308.19	1127.91	1383.77	2070.22	1842.02	1216.53	2046.9	1374.96	1771.49	3038.81	2498.05	2191.46	2283.2	1298.51	1726.66	2247.96	2321.09	2557.89	1723.46
ENSMUSG00000003438	Timm50	427.065	258.677	344.872	502.127	127.086	317.032	368.456	592.209	140.707	463.743	263.142	397.65	293.86	286.194	231.75	83.0901	291.548	291.177	297.793	414.803	332.008	257.895	406.381	195.31
ENSMUSG00000003444	Med29	215.203	201.703	179.304	107.12	287.437	192.037	363.629	352.124	101.891	128.04	312.14	320.026	231.995	197.421	137.081	196.924	255.105	196.44	284.544	320.615	204.892	212.1	108.698	63.6153
ENSMUSG00000003452	Bicd1	3456.73	3547.91	3895.11	4659.82	175.541	416.869	105.452	150.885	830.258	1007.92	332.611	126.812	66.134	25.1745	413.288	405.197	172.425	406.77	859.248	1263.68	1217.06	1100.03	473.823	190.455
ENSMUSG00000003458	Ncstn	929.445	996.026	1027.48	1165.74	1821.98	1944.91	1525.25	1578.03	1615.26	1953.94	2912.92	2350.34	1395.13	1680.37	2060.33	1957.4	1801.4	2206.22	2017.99	1911.63	2006.62	1978.62	1517.02	1790.09
ENSMUSG00000003464	Pex19	2025.05	1652.26	1501.67	1401.49	1520.01	1659.02	1514.05	1526.94	738.713	783.305	1509.89	1312.79	1565.97	1337.56	1332.62	1230.56	1426	1139.63	2012	1966.73	1849.88	1723.32	907.873	1065.83
ENSMUSG00000003469	Phyhip	993.144	1032.09	232.807	316.898	27.2937	9.09052	32.1796	36.813	497.327	318.487	0	0	1.54663	24.512	6.81618	19.1107	12.9316	2.78638	42.9024	89.8221	40.9783	25.7091	53.1136	0
ENSMUSG00000003476	Crhr2	9.35667	8.51344	0	14.1339	0	0	0	0	0	0	0	61.2816	0	0	0	0	1.1756	4.17957	0	0	6.69034	5.62387	0	0
ENSMUSG00000003477	Inmt	0	0	0	0	0	0	929.99	843.498	10.9169	0	10.8886	0	441.564	441.879	327.177	270.043	4.70239	15.3251	8.20194	4.99012	0	5.62387	0	0
ENSMUSG00000003484	Cyp4f18	0	0	0	0	0	0	109.411	56.0198	389.371	314.183	0	0	31.706	10.5998	9.08824	30.7433	0	0	0	0	19.2347	3.21364	0	0
ENSMUSG00000003500	Impdh1	791.307	1007.86	433.801	441.872	3606.18	2935.1	754.611	481.77	653.803	645.581	1705.88	1907.9	980.565	1219.64	495.309	413.789	3181.17	3360.38	284.544	408.566	169.767	228.169	1836.74	1878.32
ENSMUSG00000003505	Psg18	0	0	2.16901	0	0	0	0	0	0	0	0	0	0	0	0	0	0	0	0	0	0	0	0	0
ENSMUSG00000003518	Dusp3	1655.03	1524.67	597.829	438.866	3668.12	3516.94	1749.23	1873.65	245.292	244.342	8196.99	6442.75	2223.77	3523.58	1270.61	794.84	3377.87	2941.68	1723.79	1444.79	708.75	862.469	4326.06	4950.94
ENSMUSG00000003526	Prodh	148.37	144.728	227.023	165.888	369.318	362.485	125.5	94.4333	172.245	303.423	68.9612	0	386.658	211.333	136.324	123.804	352.68	571.209	447.321	580.101	357.933	478.029	396.499	370.531
ENSMUSG00000003527	Dgcr14	314.785	393.583	489.472	444.103	550.992	764.74	176.988	166.459	171.02	425.008	972.716	559.705	349.036	355.775	539.236	247.609	575.879	491.797	435.334	416.051	321.136	286.818	618.836	781.24
ENSMUSG00000003528	Slc25a1	1057.3	1054.36	806.87	723.806	1341.66	1021.55	765.874	1146	298.396	498.174	437.359	360.881	863.021	494.878	539.993	582.462	499.629	635.295	1704.11	1328.62	1157.43	1119.95	594.132	503.342
ENSMUSG00000003531	Dgcr6	411.413	423.707	276.187	325.824	163.276	321.577	278.353	235.283	89.7615	87.1535	243.179	181.121	337.166	337.206	202.971	181.569	327.992	277.245	276.342	488.408	261.024	300.307	139.578	3.34817
ENSMUSG00000003534	Ddr1	671.007	650.296	1041.12	1205.1	40.9406	223.854	0	70.4248	145.559	80.6977	0	83.0706	302.367	478.316	411.243	584.954	121.087	128.174	1185.5	1531.97	1195.9	1217.97	238.394	1.11606
[truncated: 51,946 more rows]

## Sheet: C) RSEM TPMs
Ensembl_ID	Gene	Brain_Total_R1_TPM	Brain_Total_R2_TPM	Brain_GFPneg_R1_TPM	Brain_GFPneg_R2_TPM	Brain_GFPpos_R1_TPM	Brain_GFPpos_R2_TPM	Liver_Total_R1_TPM	Liver_Total_R2_TPM	Liver_GFPneg_R1_TPM	Liver_GFPneg_R2_TPM	Liver_GFPpos_R1_TPM	Liver_GFPpos_R2_TPM	Lung_Total_R1_TPM	Lung_Total_R2_TPM	Lung_GFPneg_R1_TPM	Lung_GFPneg_R2_TPM	Lung_GFPpos_R1_TPM	Lung_GFPpos_R2_TPM	Kidney_Total_R1_TPM	Kidney_Total_R2_TPM	Kidney_GFPneg_R1_TPM	Kidney_GFPneg_R2_TPM	Kidney_GFPpos_R1_TPM	Kidney_GFPpos_R2_TPM
[truncated: 52,550 more rows]

[truncated: 3 more sheets: D) EC-enriched genes, E) All DEG, F) ECTSGs]
