# Supplementary material for: Transcriptional and epigenomic landscapes of CNS and non-CNS vascular endothelial cells
Source: eLife. 2018 Sep 6;7:e36187. doi: 10.7554/eLife.36187 (PMC6126923; doi:10.7554/eLife.36187)
Supplement: Supplementary file 3. — (A) GO enrichment analysis of brain ECTSGs. (B) GO enrichment analysis of liver ECTSGs. (C) GO enrichment analysis of lung ECTSGs. (D) GO enrichment analysis of kidney ECTSGs. [file elife-36187-supp3.xlsx]

## Sheet: A) GO for Brain ECTSG
GO biological process complete	Fold Enrichment	FDR		GO molecular function complete	Fold Enrichment	FDR
cadmium ion transmembrane transport (GO:0070574)	56.6	0.0121		copper ion transmembrane transporter activity (GO:0005375)	37.73	0.0295
cadmium ion transport (GO:0015691)	56.6	0.012		L-alanine transmembrane transporter activity (GO:0015180)	32.34	0.0403
negative regulation of cell adhesion mediated by integrin (GO:0033629)	37.73	0.0228		alanine transmembrane transporter activity (GO:0022858)	32.34	0.0389
L-alanine transport (GO:0015808)	37.73	0.0226		xenobiotic transmembrane transporter activity (GO:0042910)	32.34	0.0376
alanine transport (GO:0032328)	33.54	0.00375		neutral amino acid transmembrane transporter activity (GO:0015175)	24.26	4.51e-07
copper ion import (GO:0015677)	28.3	0.0355		vitamin transmembrane transporter activity (GO:0090482)	20.96	0.00212
peptide cross-linking via chondroitin 4-sulfate glycosaminoglycan (GO:0019800)	28.3	0.0353		transition metal ion transmembrane transporter activity (GO:0046915)	15.89	3.53e-05
neutral amino acid transport (GO:0015804)	23.42	8.53e-07		monocarboxylic acid transmembrane transporter activity (GO:0008028)	15.09	1.86e-06
cellular copper ion homeostasis (GO:0006878)	22.2	0.00187		divalent inorganic cation transmembrane transporter activity (GO:0072509)	13.48	0.0118
modified amino acid transport (GO:0072337)	20.12	0.0144		L-amino acid transmembrane transporter activity (GO:0015179)	13.48	4.21e-06
amino acid import across plasma membrane (GO:0089718)	20.12	0.0143		amino acid transmembrane transporter activity (GO:0015171)	12.24	5.87e-07
copper ion homeostasis (GO:0055070)	19.86	0.00268		carboxylic acid transmembrane transporter activity (GO:0046943)	10.71	1.8e-11
iron ion import (GO:0097286)	18.87	0.0162		organic acid transmembrane transporter activity (GO:0005342)	10.57	1.52e-11
copper ion transport (GO:0006825)	17.76	0.0195		drug transmembrane transporter activity (GO:0015238)	9.34	5.76e-06
L-amino acid transport (GO:0015807)	17.55	1.05e-06		organic anion transmembrane transporter activity (GO:0008514)	9.06	1.23e-11
amino acid import (GO:0043090)	15.89	0.026		organic hydroxy compound transmembrane transporter activity (GO:1901618)	8.98	0.0498
vitamin transport (GO:0051180)	14.61	0.00184		symporter activity (GO:0015293)	7.66	4.42e-06
L-alpha-amino acid transmembrane transport (GO:1902475)	13.72	0.0352		anion transmembrane transporter activity (GO:0008509)	6.67	1.24e-10
iron ion transport (GO:0006826)	13.72	0.00235		secondary active transmembrane transporter activity (GO:0015291)	6.23	9.88e-07
amino acid transmembrane transport (GO:0003333)	13.48	7.67e-06		lipid transporter activity (GO:0005319)	5.9	0.00281
carboxylic acid transmembrane transport (GO:1905039)	12.26	2.83e-07		lipase activity (GO:0016298)	4.99	0.0429
organic acid transmembrane transport (GO:1903825)	12.26	2.64e-07		active transmembrane transporter activity (GO:0022804)	4.85	1.19e-06
sulfur compound transport (GO:0072348)	12.17	0.0149		carboxylic ester hydrolase activity (GO:0052689)	4.78	0.0302
drug transmembrane transport (GO:0006855)	11.84	0.000356		inorganic molecular entity transmembrane transporter activity (GO:0015318)	3.69	6.52e-09
phospholipid catabolic process (GO:0009395)	11.1	0.0199		ion transmembrane transporter activity (GO:0015075)	3.63	3.23e-09
import across plasma membrane (GO:0098739)	10.61	0.000188		transmembrane transporter activity (GO:0022857)	3.58	9.71e-11
cellular transition metal ion homeostasis (GO:0046916)	9.95	6.08e-06		transporter activity (GO:0005215)	3.23	6.98e-10
monocarboxylic acid transport (GO:0015718)	9.93	2.38e-07		cation transmembrane transporter activity (GO:0008324)	3.03	0.000589
transition metal ion transport (GO:0000041)	9.88	2.26e-05		identical protein binding (GO:0042802)	2.03	0.000682
peptidyl-tyrosine autophosphorylation (GO:0038083)	9.67	0.0298		signaling receptor binding (GO:0005102)	1.95	0.00285
amino acid transport (GO:0006865)	9.63	7.86e-06		protein binding (GO:0005515)	1.36	0.000348
glycerolipid catabolic process (GO:0046503)	9.2	0.0348		binding (GO:0005488)	1.18	0.0405
substrate adhesion-dependent cell spreading (GO:0034446)	8.77	0.0404
inorganic ion import across plasma membrane (GO:0099587)	8.58	0.0436
inorganic cation import across plasma membrane (GO:0098659)	8.58	0.0434
organic acid transport (GO:0015849)	8.57	3.12e-12
carboxylic acid transport (GO:0046942)	8.57	2.34e-12
drug transport (GO:0015893)	8.13	4.02e-06
organic anion transport (GO:0015711)	7.87	2.74e-15
transition metal ion homeostasis (GO:0055076)	7.85	1.78e-05
neurotransmitter metabolic process (GO:0042133)	6.95	0.0155
integrin-mediated signaling pathway (GO:0007229)	6.38	0.0494
acylglycerol metabolic process (GO:0006639)	6.21	0.026
anion transmembrane transport (GO:0098656)	6.21	0.000189
neutral lipid metabolic process (GO:0006638)	6.07	0.0283
anion transport (GO:0006820)	6.07	7.31e-13
ammonium ion metabolic process (GO:0097164)	5.89	0.00143
peptidyl-tyrosine modification (GO:0018212)	5.5	0.0413
negative regulation of canonical Wnt signaling pathway (GO:0090090)	5.16	0.0286
positive regulation of cell-substrate adhesion (GO:0010811)	5.07	0.0305
negative regulation of Wnt signaling pathway (GO:0030178)	5.03	0.00884
lipid transport (GO:0006869)	4.7	0.000562
cellular lipid catabolic process (GO:0044242)	4.66	0.0144
positive regulation of lipid metabolic process (GO:0045834)	4.65	0.026
glycerolipid metabolic process (GO:0046486)	4.39	0.000567
regulation of smooth muscle cell proliferation (GO:0048660)	4.38	0.0344
positive regulation of cell migration (GO:0030335)	4.28	2.88e-07
positive regulation of cell motility (GO:2000147)	4.27	2.62e-07
phospholipid metabolic process (GO:0006644)	4.27	0.000755
regulation of cell-substrate adhesion (GO:0010810)	4.26	0.0141
lipid localization (GO:0010876)	4.24	0.00139
positive regulation of locomotion (GO:0040017)	4.16	2.57e-07
positive regulation of cellular component movement (GO:0051272)	4.16	2.67e-07
positive regulation of MAP kinase activity (GO:0043406)	4.15	0.00925
extracellular structure organization (GO:0043062)	3.94	0.00799
lipid catabolic process (GO:0016042)	3.88	0.00903
extracellular matrix organization (GO:0030198)	3.84	0.026
glycerophospholipid metabolic process (GO:0006650)	3.77	0.0458
actin filament organization (GO:0007015)	3.69	0.0329
sulfur compound metabolic process (GO:0006790)	3.65	0.0229
ion transport (GO:0006811)	3.58	5.21e-12
transmembrane transport (GO:0055085)	3.57	5.41e-09
fatty acid metabolic process (GO:0006631)	3.48	0.0198
cellular lipid metabolic process (GO:0044255)	3.44	3.98e-07
positive regulation of protein serine/threonine kinase activity (GO:0071902)	3.41	0.0231
regulation of cell migration (GO:0030334)	3.41	2.73e-07
regulation of lipid metabolic process (GO:0019216)	3.38	0.016
regulation of MAP kinase activity (GO:0043405)	3.37	0.0253
transmembrane receptor protein tyrosine kinase signaling pathway (GO:0007169)	3.29	0.0134
regulation of Wnt signaling pathway (GO:0030111)	3.23	0.0481
regulation of cell motility (GO:2000145)	3.23	6e-07
ion transmembrane transport (GO:0034220)	3.19	0.000253
cation transport (GO:0006812)	3.17	2.46e-05
regulation of locomotion (GO:0040012)	3.05	1.4e-06
lipid metabolic process (GO:0006629)	3.04	4.15e-07
regulation of cellular component movement (GO:0051270)	3.03	1.54e-06
positive regulation of protein kinase activity (GO:0045860)	2.93	0.016
metal ion transport (GO:0030001)	2.87	0.0048
response to drug (GO:0042493)	2.83	0.000698
monocarboxylic acid metabolic process (GO:0032787)	2.83	0.03
cation transmembrane transport (GO:0098655)	2.79	0.033
cell migration (GO:0016477)	2.68	0.000771
positive regulation of kinase activity (GO:0033674)	2.67	0.026
positive regulation of MAPK cascade (GO:0043410)	2.65	0.0285
tube morphogenesis (GO:0035239)	2.63	0.00484
regulation of cell adhesion (GO:0030155)	2.59	0.0109
positive regulation of apoptotic process (GO:0043065)	2.51	0.0265
localization of cell (GO:0051674)	2.5	0.00169
cell motility (GO:0048870)	2.5	0.00166
positive regulation of programmed cell death (GO:0043068)	2.48	0.0288
cell morphogenesis (GO:0000902)	2.42	0.0288
positive regulation of cell death (GO:0010942)	2.39	0.0403
tube development (GO:0035295)	2.38	0.00649
organic substance transport (GO:0071702)	2.34	4.13e-06
positive regulation of phosphorus metabolic process (GO:0010562)	2.32	0.00227
positive regulation of phosphate metabolic process (GO:0045937)	2.32	0.00224
positive regulation of cell proliferation (GO:0008284)	2.3	0.00745
positive regulation of protein phosphorylation (GO:0001934)	2.26	0.012
negative regulation of cell communication (GO:0010648)	2.23	0.0013
negative regulation of signaling (GO:0023057)	2.23	0.00183
positive regulation of phosphorylation (GO:0042327)	2.22	0.0106
regulation of cell proliferation (GO:0042127)	2.2	0.000184
animal organ morphogenesis (GO:0009887)	2.2	0.0187
locomotion (GO:0040011)	2.19	0.00771
epithelium development (GO:0060429)	2.17	0.0163
positive regulation of intracellular signal transduction (GO:1902533)	2.15	0.0285
negative regulation of signal transduction (GO:0009968)	2.09	0.0155
tissue development (GO:0009888)	2.09	0.00125
positive regulation of catalytic activity (GO:0043085)	2.05	0.0341
regulation of apoptotic process (GO:0042981)	2.03	0.00602
chemical homeostasis (GO:0048878)	2.01	0.0496
regulation of cell death (GO:0010941)	2.01	0.00242
regulation of programmed cell death (GO:0043067)	2.01	0.0067
positive regulation of protein modification process (GO:0031401)	1.99	0.0358
negative regulation of response to stimulus (GO:0048585)	1.99	0.00753
positive regulation of molecular function (GO:0044093)	1.97	0.0151
transport (GO:0006810)	1.97	2.6e-07
movement of cell or subcellular component (GO:0006928)	1.96	0.0291
establishment of localization (GO:0051234)	1.94	2.79e-07
localization (GO:0051179)	1.91	3.88e-10
regulation of signal transduction (GO:0009966)	1.9	0.000184
regulation of cell communication (GO:0010646)	1.89	2.32e-05
nitrogen compound transport (GO:0071705)	1.89	0.0338
regulation of signaling (GO:0023051)	1.88	3.62e-05
regulation of localization (GO:0032879)	1.87	0.000282
anatomical structure morphogenesis (GO:0009653)	1.87	0.00287
positive regulation of signal transduction (GO:0009967)	1.86	0.0457
small molecule metabolic process (GO:0044281)	1.86	0.041
regulation of phosphate metabolic process (GO:0019220)	1.81	0.0349
regulation of phosphorus metabolic process (GO:0051174)	1.81	0.0353
animal organ development (GO:0048513)	1.71	0.00282
regulation of biological quality (GO:0065008)	1.68	0.000574
response to chemical (GO:0042221)	1.68	0.00174
system development (GO:0048731)	1.6	0.00164
anatomical structure development (GO:0048856)	1.54	0.000884
regulation of response to stimulus (GO:0048583)	1.54	0.0153
developmental process (GO:0032502)	1.52	0.000774
positive regulation of cellular process (GO:0048522)	1.51	0.0018
multicellular organism development (GO:0007275)	1.48	0.011
positive regulation of biological process (GO:0048518)	1.46	0.00198
negative regulation of cellular process (GO:0048523)	1.46	0.0228
negative regulation of biological process (GO:0048519)	1.41	0.0333
biological_process (GO:0008150)	1.07	0.000913

## Sheet: B) GO for Liver ECTSG
GO biological process complete	Fold Enrichment	FDR		GO molecular function complete	Fold Enrichment	FDR
N-acetylneuraminate catabolic process (GO:0019262)	52.75	0.0308		oligosaccharide binding (GO:0070492)	26.38	0.00721
early endosome to Golgi transport (GO:0034498)	39.57	0.0469		scavenger receptor activity (GO:0005044)	11.47	0.0475
amino sugar metabolic process (GO:0006040)	11.99	0.0396		cargo receptor activity (GO:0038024)	8.79	0.0275
cytokine-mediated signaling pathway (GO:0019221)	5.3	0.00745		cytokine receptor activity (GO:0004896)	7.77	0.0255
inflammatory response (GO:0006954)	3.59	0.0264		cytokine binding (GO:0019955)	6.81	0.0327
endocytosis (GO:0006897)	3.29	0.0104		glycosaminoglycan binding (GO:0005539)	6.14	0.00481
response to cytokine (GO:0034097)	3.26	0.00596		heparin binding (GO:0008201)	5.78	0.0485
cellular response to cytokine stimulus (GO:0071345)	3.26	0.0114		binding (GO:0005488)	1.27	0.00702
import into cell (GO:0098657)	3.11	0.0111		molecular_function (GO:0003674)	1.08	0.0297
blood vessel development (GO:0001568)	3.1	0.0492
regulation of cell migration (GO:0030334)	3.09	0.0112
regulation of cell motility (GO:2000145)	2.93	0.00599
regulation of cellular component movement (GO:0051270)	2.79	0.00696
regulation of response to external stimulus (GO:0032101)	2.74	0.0495
regulation of locomotion (GO:0040012)	2.69	0.0106
vesicle-mediated transport (GO:0016192)	2.51	0.00734
positive regulation of intracellular signal transduction (GO:1902533)	2.45	0.0473
positive regulation of signal transduction (GO:0009967)	2.38	0.00671
positive regulation of cell communication (GO:0010647)	2.3	0.00774
positive regulation of signaling (GO:0023056)	2.29	0.00696
cell surface receptor signaling pathway (GO:0007166)	2.22	0.00576
cellular response to organic substance (GO:0071310)	2.18	0.0125
regulation of intracellular signal transduction (GO:1902531)	2.15	0.0231
tissue development (GO:0009888)	2.06	0.0501
positive regulation of response to stimulus (GO:0048584)	2.05	0.00895
regulation of signal transduction (GO:0009966)	2.01	0.00495
cellular response to chemical stimulus (GO:0070887)	1.96	0.0268
regulation of localization (GO:0032879)	1.93	0.00792
response to organic substance (GO:0010033)	1.93	0.0155
regulation of signaling (GO:0023051)	1.92	0.00779
regulation of cell communication (GO:0010646)	1.9	0.00641
regulation of response to stimulus (GO:0048583)	1.81	0.00609
animal organ development (GO:0048513)	1.75	0.0398
regulation of multicellular organismal process (GO:0051239)	1.74	0.0394
negative regulation of cellular process (GO:0048523)	1.67	0.00753
regulation of biological quality (GO:0065008)	1.66	0.0424
system development (GO:0048731)	1.61	0.0334
negative regulation of biological process (GO:0048519)	1.61	0.00731
localization (GO:0051179)	1.58	0.0213
positive regulation of biological process (GO:0048518)	1.48	0.0394
biological regulation (GO:0065007)	1.32	0.00739
regulation of biological process (GO:0050789)	1.29	0.013
regulation of cellular process (GO:0050794)	1.29	0.0334

## Sheet: C) GO for Lung ECTSG
GO biological process complete	Fold Enrichment	FDR		GO molecular function complete	Fold Enrichment	FDR
mast cell differentiation (GO:0060374)	> 100	0.0175		protein kinase binding (GO:0019901)	3.68	0.035
regulation of gap junction assembly (GO:1903596)	98.5	0.0359		ion binding (GO:0043167)	1.77	0.0307
dichotomous subdivision of terminal units involved in salivary gland branching (GO:0060666)	78.8	0.0448		organic cyclic compound binding (GO:0097159)	1.76	0.0362
positive regulation of endothelial cell differentiation (GO:0045603)	34.77	0.0162		heterocyclic compound binding (GO:1901363)	1.76	0.0432
semi-lunar valve development (GO:1905314)	32.83	0.0179		protein binding (GO:0005515)	1.65	0.000138
venous blood vessel development (GO:0060841)	32.83	0.0177		binding (GO:0005488)	1.45	9.05e-06
positive regulation of cardiocyte differentiation (GO:1905209)	23.18	0.00717
embryonic hemopoiesis (GO:0035162)	22.73	0.0385
endocardial cushion morphogenesis (GO:0003203)	20.38	0.0472
endocardial cushion development (GO:0003197)	18.76	0.0118
negative regulation of epithelial cell differentiation (GO:0030857)	18.33	0.0124
mesenchyme morphogenesis (GO:0072132)	17.91	0.0129
regulation of smooth muscle contraction (GO:0006940)	15.15	0.00534
regulation of cardiocyte differentiation (GO:1905207)	14.59	0.0226
cardiac septum morphogenesis (GO:0060411)	13.49	0.00812
epithelial to mesenchymal transition (GO:0001837)	13.13	0.0316
regulation of stem cell proliferation (GO:0072091)	12.16	0.0108
artery morphogenesis (GO:0048844)	11.94	0.0395
vasculogenesis (GO:0001570)	11.45	0.0127
positive regulation of endothelial cell proliferation (GO:0001938)	11.32	0.013
regulation of epithelial cell differentiation (GO:0030856)	11.18	0.000413
cellular response to BMP stimulus (GO:0071773)	10.59	0.0168
response to BMP (GO:0071772)	10.59	0.0167
cardiac septum development (GO:0003279)	10.19	0.00671
cardiac chamber morphogenesis (GO:0003206)	10.14	0.0022
myeloid leukocyte differentiation (GO:0002573)	9.12	0.0282
cardiac ventricle development (GO:0003231)	8.69	0.0118
digestive tract development (GO:0048565)	8.28	0.0386
regulation of endothelial cell proliferation (GO:0001936)	7.88	0.0452
heart morphogenesis (GO:0003007)	7.76	0.000416
regulation of muscle cell differentiation (GO:0051147)	7.68	0.0182
cardiac chamber development (GO:0003205)	7.58	0.0082
positive regulation of vasculature development (GO:1904018)	7.34	0.00912
regulation of muscle system process (GO:0090257)	7.16	0.00457
mesenchyme development (GO:0060485)	6.73	0.013
transmembrane receptor protein serine/threonine kinase signaling pathway (GO:0007178)	6.46	0.0373
cardiovascular system development (GO:0072358)	6.41	8.9e-06
vasculature development (GO:0001944)	6.21	1.11e-05
morphogenesis of a branching epithelium (GO:0061138)	6.19	0.0444
blood vessel development (GO:0001568)	6.17	1.5e-05
positive regulation of epithelial cell proliferation (GO:0050679)	6.16	0.0453
in utero embryonic development (GO:0001701)	5.98	0.000226
angiogenesis (GO:0001525)	5.89	0.00534
heart development (GO:0007507)	5.82	2.56e-05
blood vessel morphogenesis (GO:0048514)	5.78	0.000516
regulation of vasculature development (GO:1901342)	5.56	0.00772
cell fate commitment (GO:0045165)	5.41	0.0357
second-messenger-mediated signaling (GO:0019932)	5.37	0.0367
cellular response to growth factor stimulus (GO:0071363)	5.24	0.00515
regulation of epithelial cell proliferation (GO:0050678)	5.14	0.0112
response to growth factor (GO:0070848)	5.08	0.00643
nuclear division (GO:0000280)	5.03	0.0475
circulatory system development (GO:0072359)	4.96	4.89e-06
regulation of system process (GO:0044057)	4.92	0.000469
anatomical structure formation involved in morphogenesis (GO:0048646)	4.69	1.13e-05
establishment of organelle localization (GO:0051656)	4.64	0.0369
tube morphogenesis (GO:0035239)	4.57	0.000275
tube development (GO:0035295)	4.44	2.93e-05
secretion (GO:0046903)	4.37	0.00848
positive regulation of locomotion (GO:0040017)	4.35	0.0052
positive regulation of cell differentiation (GO:0045597)	4.34	9.23e-06
embryo development ending in birth or egg hatching (GO:0009792)	4.33	0.000415
positive regulation of cell motility (GO:2000147)	4.23	0.01
reproductive structure development (GO:0048608)	4.22	0.0333
reproductive system development (GO:0061458)	4.18	0.0343
positive regulation of cell development (GO:0010720)	4.18	0.004
chordate embryonic development (GO:0043009)	4.16	0.00109
positive regulation of cellular component movement (GO:0051272)	4.12	0.012
positive regulation of secretion by cell (GO:1903532)	4.05	0.0401
neuron projection development (GO:0031175)	4.01	0.00517
morphogenesis of an epithelium (GO:0002009)	4	0.0247
positive regulation of cell migration (GO:0030335)	3.99	0.0251
organelle localization (GO:0051640)	3.91	0.0476
epithelial cell differentiation (GO:0030855)	3.9	0.0292
regulation of cell development (GO:0060284)	3.86	0.000188
tissue morphogenesis (GO:0048729)	3.84	0.0111
regulation of neurogenesis (GO:0050767)	3.75	0.00091
regulation of cellular component movement (GO:0051270)	3.75	0.000523
regulation of neuron differentiation (GO:0045664)	3.75	0.0052
positive regulation of cell proliferation (GO:0008284)	3.73	0.000559
regulation of cell cycle (GO:0051726)	3.69	0.00062
regulation of cell motility (GO:2000145)	3.65	0.00234
positive regulation of neurogenesis (GO:0050769)	3.65	0.0428
cell migration (GO:0016477)	3.62	0.00452
embryo development (GO:0009790)	3.61	0.000476
regulation of cell migration (GO:0030334)	3.6	0.0045
regulation of locomotion (GO:0040012)	3.56	0.0017
negative regulation of transcription by RNA polymerase II (GO:0000122)	3.54	0.00531
negative regulation of cell differentiation (GO:0045596)	3.51	0.0125
neuron development (GO:0048666)	3.5	0.00855
animal organ morphogenesis (GO:0009887)	3.49	0.00223
regulation of cell differentiation (GO:0045595)	3.43	4.62e-06
regulation of nervous system development (GO:0051960)	3.39	0.00296
movement of cell or subcellular component (GO:0006928)	3.32	0.000355
positive regulation of developmental process (GO:0051094)	3.24	0.000211
regulation of anatomical structure morphogenesis (GO:0022603)	3.24	0.00459
locomotion (GO:0040011)	3.21	0.00321
localization of cell (GO:0051674)	3.15	0.0121
cell motility (GO:0048870)	3.15	0.012
epithelium development (GO:0060429)	3.13	0.00861
negative regulation of multicellular organismal process (GO:0051241)	3.11	0.00288
cell-cell signaling (GO:0007267)	3.09	0.0333
regulation of cell proliferation (GO:0042127)	3.06	0.000259
negative regulation of transcription, DNA-templated (GO:0045892)	3.05	0.0052
neuron differentiation (GO:0030182)	3.05	0.0157
positive regulation of multicellular organismal process (GO:0051240)	3.05	0.000144
negative regulation of nucleic acid-templated transcription (GO:1903507)	3.04	0.00517
negative regulation of RNA biosynthetic process (GO:1902679)	3.04	0.00516
generation of neurons (GO:0048699)	3.03	0.000418
negative regulation of developmental process (GO:0051093)	3.01	0.0175
neurogenesis (GO:0022008)	2.98	0.000364
positive regulation of transport (GO:0051050)	2.92	0.0222
anatomical structure morphogenesis (GO:0009653)	2.9	4.48e-05
negative regulation of nucleobase-containing compound metabolic process (GO:0045934)	2.87	0.00452
positive regulation of protein phosphorylation (GO:0001934)	2.85	0.0396
negative regulation of RNA metabolic process (GO:0051253)	2.85	0.00919
cell development (GO:0048468)	2.84	0.000902
negative regulation of cellular macromolecule biosynthetic process (GO:2000113)	2.78	0.00825
intracellular signal transduction (GO:0035556)	2.75	0.00899
regulation of multicellular organismal development (GO:2000026)	2.74	0.000358
negative regulation of gene expression (GO:0010629)	2.74	0.00367
negative regulation of macromolecule biosynthetic process (GO:0010558)	2.72	0.00999
nervous system development (GO:0007399)	2.7	0.00031
positive regulation of phosphorus metabolic process (GO:0010562)	2.67	0.0451
positive regulation of phosphate metabolic process (GO:0045937)	2.67	0.0448
negative regulation of cellular biosynthetic process (GO:0031327)	2.62	0.0137
regulation of multicellular organismal process (GO:0051239)	2.59	1.62e-05
regulation of developmental process (GO:0050793)	2.57	0.000185
negative regulation of biosynthetic process (GO:0009890)	2.56	0.0174
positive regulation of transcription, DNA-templated (GO:0045893)	2.55	0.0179
positive regulation of nucleic acid-templated transcription (GO:1903508)	2.54	0.0182
positive regulation of RNA biosynthetic process (GO:1902680)	2.54	0.0181
positive regulation of macromolecule biosynthetic process (GO:0010557)	2.54	0.00805
tissue development (GO:0009888)	2.48	0.0177
cell surface receptor signaling pathway (GO:0007166)	2.44	0.00857
cellular response to organic substance (GO:0071310)	2.44	0.0151
positive regulation of gene expression (GO:0010628)	2.44	0.0087
positive regulation of cellular biosynthetic process (GO:0031328)	2.4	0.0187
positive regulation of RNA metabolic process (GO:0051254)	2.4	0.0337
regulation of apoptotic process (GO:0042981)	2.38	0.0458
positive regulation of biosynthetic process (GO:0009891)	2.35	0.0213
animal organ development (GO:0048513)	2.33	0.000422
system development (GO:0048731)	2.28	1.46e-05
regulation of localization (GO:0032879)	2.26	0.00364
cell differentiation (GO:0030154)	2.22	0.000265
regulation of signal transduction (GO:0009966)	2.18	0.00824
establishment of localization (GO:0051234)	2.17	0.000563
cellular developmental process (GO:0048869)	2.16	0.000448
positive regulation of nitrogen compound metabolic process (GO:0051173)	2.15	0.00446
multicellular organism development (GO:0007275)	2.15	2.16e-05
regulation of response to stimulus (GO:0048583)	2.14	0.00048
regulation of cell communication (GO:0010646)	2.11	0.00713
regulation of signaling (GO:0023051)	2.09	0.00756
positive regulation of cellular process (GO:0048522)	2.08	1.57e-05
positive regulation of macromolecule metabolic process (GO:0010604)	2.07	0.00813
positive regulation of cellular metabolic process (GO:0031325)	2.06	0.00823
anatomical structure development (GO:0048856)	2.03	7.83e-05
localization (GO:0051179)	2.03	0.000204
negative regulation of biological process (GO:0048519)	2.01	0.000139
negative regulation of cellular process (GO:0048523)	2	0.000475
positive regulation of biological process (GO:0048518)	2	1.64e-05
regulation of RNA metabolic process (GO:0051252)	1.96	0.0123
transport (GO:0006810)	1.96	0.0101
regulation of biological quality (GO:0065008)	1.95	0.00855
developmental process (GO:0032502)	1.95	0.000155
positive regulation of metabolic process (GO:0009893)	1.93	0.026
regulation of nucleobase-containing compound metabolic process (GO:0019219)	1.92	0.0124
regulation of transcription, DNA-templated (GO:0006355)	1.91	0.0339
regulation of nucleic acid-templated transcription (GO:1903506)	1.91	0.0337
regulation of RNA biosynthetic process (GO:2001141)	1.91	0.0343
regulation of cellular macromolecule biosynthetic process (GO:2000112)	1.87	0.025
signaling (GO:0023052)	1.86	0.000908
cell communication (GO:0007154)	1.86	0.000675
regulation of gene expression (GO:0010468)	1.83	0.0183
regulation of macromolecule biosynthetic process (GO:0010556)	1.83	0.0386
signal transduction (GO:0007165)	1.67	0.045
multicellular organismal process (GO:0032501)	1.67	0.00153
regulation of nitrogen compound metabolic process (GO:0051171)	1.66	0.0321
cellular response to stimulus (GO:0051716)	1.66	0.00526
regulation of macromolecule metabolic process (GO:0060255)	1.63	0.0359
regulation of primary metabolic process (GO:0080090)	1.61	0.0472
regulation of cellular process (GO:0050794)	1.48	0.000416
regulation of biological process (GO:0050789)	1.47	0.000224
biological regulation (GO:0065007)	1.44	0.000218
cellular process (GO:0009987)	1.27	0.013

## Sheet: D) GO for Kidney ECTSG
GO biological process complete	Fold Enrichment	FDR
neural crest cell development (GO:0014032)	16.37	0.0488
digestive system development (GO:0055123)	14.77	0.0107
embryonic skeletal system development (GO:0048706)	12.04	0.0353
regulation of protein kinase B signaling (GO:0051896)	11.53	0.0392
negative regulation of cellular component movement (GO:0051271)	8.88	0.0118
negative regulation of locomotion (GO:0040013)	8.37	0.00752
negative regulation of cell migration (GO:0030336)	7.92	0.0491
negative regulation of neuron differentiation (GO:0045665)	7.86	0.0488
negative regulation of cell development (GO:0010721)	7.2	0.0125
negative regulation of neurogenesis (GO:0050768)	7.14	0.0321
negative regulation of immune system process (GO:0002683)	6.87	0.00833
negative regulation of nervous system development (GO:0051961)	6.66	0.0387
negative regulation of cell differentiation (GO:0045596)	4.94	0.0123
regulation of cell migration (GO:0030334)	4.79	0.0078
tube morphogenesis (GO:0035239)	4.75	0.0264
regulation of cell motility (GO:2000145)	4.55	0.0115
tube development (GO:0035295)	4.42	0.012
regulation of locomotion (GO:0040012)	4.18	0.0174
regulation of cellular component movement (GO:0051270)	4.16	0.0176
negative regulation of multicellular organismal process (GO:0051241)	4.08	0.0115
regulation of cell differentiation (GO:0045595)	3.86	0.000698
positive regulation of cell differentiation (GO:0045597)	3.77	0.0353
regulation of cell proliferation (GO:0042127)	3.46	0.00817
positive regulation of signal transduction (GO:0009967)	3.46	0.015
positive regulation of developmental process (GO:0051094)	3.37	0.0172
negative regulation of response to stimulus (GO:0048585)	3.23	0.0267
positive regulation of cell communication (GO:0010647)	3.06	0.0386
positive regulation of signaling (GO:0023056)	3.04	0.0383
regulation of developmental process (GO:0050793)	2.97	0.00724
regulation of multicellular organismal development (GO:2000026)	2.93	0.0169
regulation of signal transduction (GO:0009966)	2.87	0.00891
regulation of cell communication (GO:0010646)	2.63	0.0101
regulation of signaling (GO:0023051)	2.6	0.00904
regulation of multicellular organismal process (GO:0051239)	2.54	0.0117
regulation of localization (GO:0032879)	2.5	0.0361
regulation of response to stimulus (GO:0048583)	2.41	0.00887
cell differentiation (GO:0030154)	2.21	0.0381
negative regulation of biological process (GO:0048519)	2.13	0.00775
negative regulation of cellular process (GO:0048523)	2.07	0.0296
positive regulation of cellular process (GO:0048522)	2.05	0.0126
positive regulation of biological process (GO:0048518)	2	0.00905
