# Supplementary material for: Transcriptional and epigenomic landscapes of CNS and non-CNS vascular endothelial cells
Source: eLife. 2018 Sep 6;7:e36187. doi: 10.7554/eLife.36187 (PMC6126923; doi:10.7554/eLife.36187)
Supplement: Supplementary file 4. — (A-D) UMRs for each EC subtype. (E-H) LMRs for each EC subtype. (I-L) DMRs for each EC subtype. (I’-L’) ECTS-hypo-DMRs for each EC subtype. (M-P) DMVs for each EC subtype. (Q-T) ECTS-large hypo-DMRs for each EC subtype. (U) LMRs found only in ECs relative to photoreceptors and cortical neurons. (V) LMRs from (U) that are shared between EC subtypes [file elife-36187-supp4.xlsx]

## Sheet: A) Brain EC UMRs
chr1	3670305	3672846
chr1	4490504	4497954
chr1	4571472	4572511
chr1	4784586	4786320
chr1	4807322	4808868
chr1	4857046	4858938
chr1	5017887	5021772
chr1	5022678	5023998
chr1	5082932	5083896
chr1	5916452	5918008
chr1	6213338	6215732
chr1	6358825	6359647
chr1	6382424	6383322
chr1	6441188	6441696
chr1	7088074	7090615
chr1	7396970	7398825
chr1	7926610	7945440
chr1	9298397	9300724
chr1	9544649	9548197
chr1	9699374	9701252
chr1	9747386	9748898
chr1	9797525	9799332
chr1	9847779	9849117
chr1	9942700	9944593
chr1	9966972	9968506
chr1	10037196	10040360
chr1	10231532	10233978
chr1	10993016	10995226
chr1	11413642	11415012
chr1	12691472	12693759
chr1	12835322	12837051
chr1	12990278	12993124
chr1	13124502	13127511
chr1	13127635	13129332
chr1	13371917	13375274
chr1	13425880	13427164
chr1	13588894	13590338
chr1	13659800	13660852
chr1	13812050	13822622
chr1	14309380	14310590
chr1	14504128	14507998
chr1	14754725	14757960
chr1	15286264	15287701
chr1	15805336	15806725
chr1	15892339	15893146
chr1	16092806	16093482
chr1	16103393	16106642
chr1	16518440	16520256
chr1	16617830	16619864
chr1	16655860	16657723
chr1	16664998	16665952
chr1	17096446	17098132
chr1	18057116	18059184
chr1	19095950	19113198
chr1	19204930	19223586
chr1	19224914	19238366
chr1	19239330	19242472
chr1	20819103	20820688
chr1	20890061	20891583
chr1	20951248	20952171
chr1	21077953	21079992
chr1	21958084	21962799
chr1	22532953	22534462
chr1	22805418	22806992
chr1	23255852	23259912
chr1	23382284	23383778
chr1	23761442	23764301
chr1	23921505	23922776
chr1	24005111	24005849
chr1	24099286	24100822
chr1	24586196	24587714
chr1	24677996	24679505
chr1	25228260	25229132
chr1	25829122	25831246
chr1	25991364	25996678
chr1	30872422	30874300
chr1	30948278	30950508
chr1	32172040	32173410
chr1	33669145	33670933
chr1	33719637	33720812
chr1	33756336	33758116
chr1	33813557	33815096
chr1	33906994	33908864
chr1	34005012	34006630
chr1	34010908	34012124
chr1	34236168	34237086
chr1	34432676	34435536
chr1	34438731	34440527
chr1	34458596	34460467
chr1	34472138	34473413
chr1	34536197	34537436
chr1	34578733	34581440
chr1	34677801	34679425
chr1	34749320	34751951
chr1	34801374	34802507
chr1	34841642	34843552
chr1	34849692	34850822
chr1	36067862	36069784
chr1	36243402	36244705
chr1	36254624	36256168
chr1	36303134	36303849
chr1	36307518	36308774
chr1	36367674	36369480
chr1	36444521	36445649
chr1	36470949	36472328
chr1	36511406	36513838
chr1	36546710	36547682
chr1	36555394	36559198
chr1	36691146	36692271
chr1	36709123	36710449
chr1	36784567	36785668
chr1	36937758	36940722
chr1	37028791	37029677
chr1	37299546	37300607
chr1	37429362	37431136
chr1	37540143	37541684
chr1	37718698	37720626
chr1	37864366	37866040
chr1	37871731	37872948
chr1	37889688	37891156
chr1	37996553	37999156
chr1	38128674	38130513
chr1	38210219	38210828
chr1	38626412	38628245
chr1	38835648	38837083
chr1	38897180	38898381
chr1	38987256	38989173
chr1	39192124	39195625
chr1	39367189	39369304
chr1	39477855	39479150
chr1	39535047	39536802
chr1	39575996	39577844
chr1	39650050	39651364
chr1	39713448	39715490
chr1	39720626	39721772
chr1	39734074	39734940
chr1	39761044	39762520
chr1	39900191	39903342
chr1	39935300	39937140
chr1	40266329	40267136
chr1	40324478	40326090
chr1	40680018	40682386
chr1	40790013	40790996
chr1	42491411	42492324
chr1	42683782	42715082
chr1	42850780	42852174
chr1	42952688	42953990
chr1	43091480	43093254
chr1	43097932	43099631
chr1	43162985	43164284
chr1	43444340	43447470
chr1	43826150	43828320
chr1	43933144	43935578
chr1	44100956	44103058
chr1	44118087	44120247
chr1	44147225	44148798
chr1	44198700	44199232
chr1	44551284	44552862
chr1	45501342	45503614
chr1	45794842	45796611
chr1	45922370	45927336
chr1	46850896	46854898
chr1	50926285	50928498
chr1	51477464	51479112
chr1	51913008	51916322
chr1	52113237	52114384
chr1	52118910	52120696
chr1	52231129	52233846
chr1	52498998	52501482
chr1	52630364	52631405
chr1	52726304	52727722
chr1	52816270	52818241
chr1	52844484	52845760
chr1	52952102	52953637
chr1	53296552	53297885
chr1	53351942	53353691
chr1	53706272	53707019
chr1	53784178	53785526
chr1	54193550	54195392
chr1	54250442	54251294
chr1	54438402	54439216
chr1	54556743	54558438
chr1	54925284	54926850
chr1	55025488	55027765
chr1	55052136	55053594
chr1	55086532	55089311
chr1	55130650	55132546
chr1	55225372	55227671
chr1	55236724	55239012
chr1	55363064	55363951
chr1	55405046	55407704
chr1	56969148	56985228
chr1	57377038	57378464
chr1	57405824	57407492
chr1	57773938	57776026
chr1	57969522	57970418
chr1	57995764	57997134
chr1	58391870	58394307
chr1	58422500	58424448
chr1	58444760	58446185
chr1	58503978	58505340
chr1	58585388	58587481
chr1	58651990	58653356
chr1	58710962	58714616
chr1	58795004	58797996
chr1	58972533	58974582
chr1	59119426	59120650
chr1	59236438	59238367
chr1	59481126	59484229
chr1	59669574	59671709
chr1	59684394	59686340
chr1	59762020	59766888
chr1	59912292	59914572
chr1	60042349	60043736
chr1	60097006	60099291
chr1	60179681	60181791
chr1	60342877	60344254
chr1	60408860	60410844
chr1	60564838	60567636
chr1	61638258	61639612
chr1	62702662	62708427
chr1	62727978	62730442
chr1	63112602	63115902
chr1	63175884	63177984
chr1	63246958	63249057
chr1	63272180	63274590
chr1	63309164	63309513
chr1	63445500	63446724
chr1	63613824	63615047
chr1	63730031	63731308
chr1	64035008	64037944
chr1	64118342	64122730
chr1	64531503	64535590
chr1	64616563	64618424
chr1	64689786	64692339
chr1	64735810	64739319
chr1	64956188	64957190
chr1	65178143	65180410
chr1	65185710	65187813
chr1	65311117	65312365
chr1	66105068	66110587
chr1	66174784	66176630
chr1	66467539	66468910
chr1	66700565	66701708
chr1	66814374	66818340
chr1	66861884	66864372
chr1	67038258	67039740
chr1	67441032	67443152
chr1	69104922	69108877
chr1	69684739	69689533
chr1	69826669	69827196
chr1	71101784	71103778
chr1	71556656	71557802
chr1	71651397	71654626
chr1	72211410	72212678
chr1	72225139	72226842
chr1	72236076	72237668
chr1	72243608	72244938
chr1	72254237	72255972
chr1	72283852	72284913
chr1	72306536	72307884
chr1	72535774	72537555
chr1	72582703	72583801
chr1	72710868	72712423
chr1	72823772	72827304
chr1	72869990	72876360
chr1	74035696	74037306
chr1	74097555	74100705
chr1	74123729	74125494
chr1	74235996	74238196
chr1	74283955	74286042
chr1	74303352	74304798
chr1	74332145	74333864
chr1	74386647	74387638
chr1	74389845	74390518
chr1	74391159	74392976
chr1	74396952	74398431
chr1	74505114	74507232
chr1	74587184	74588826
chr1	74600780	74601649
chr1	74661464	74662842
chr1	74712949	74714078
chr1	74748604	74749228
chr1	74769252	74773656
chr1	74782074	74782891
chr1	74783521	74784774
chr1	74790010	74796000
chr1	74799130	74801416
chr1	74801788	74808716
chr1	74816686	74817518
chr1	74854076	74859158
chr1	74880630	74887630
chr1	74891243	74894481
chr1	74897342	74902565
chr1	74947822	74952512
chr1	75124318	75125522
chr1	75141122	75143554
chr1	75168103	75169387
chr1	75179670	75180882
chr1	75191368	75192991
chr1	75209032	75209681
chr1	75210453	75211515
chr1	75217978	75220092
chr1	75236086	75237224
chr1	75262983	75264622
chr1	75277150	75278517
chr1	75316480	75318220
chr1	75343710	75345700
chr1	75360038	75361304
chr1	75374910	75375812
chr1	75381560	75383161
chr1	75387511	75389155
chr1	75421359	75423575
chr1	75445040	75451290
chr1	75456702	75459616
chr1	75478274	75480303
chr1	75486518	75488192
chr1	75505030	75506894
chr1	75521304	75522507
chr1	75545988	75547008
chr1	77512824	77517321
chr1	78138912	78143062
chr1	78186858	78191082
chr1	78192217	78205540
chr1	78207666	78213355
chr1	78214830	78219452
chr1	78309245	78312045
chr1	78488054	78489828
chr1	78657400	78659178
chr1	79671124	79673617
chr1	79760456	79762545
chr1	79775448	79776826
chr1	79857794	79859153
chr1	80211104	80214596
chr1	80338745	80341484
chr1	80756928	80759206
chr1	82282955	82284560
chr1	82289792	82294456
chr1	82316192	82317400
chr1	82586534	82587590
chr1	82724627	82725971
chr1	82839018	82840882
chr1	82971338	82975067
chr1	83037862	83038924
chr1	83406687	83408670
chr1	84283102	84285009
chr1	84695062	84696412
chr1	84837180	84841012
chr1	84933494	84935526
chr1	85793072	85795188
chr1	85894224	85895918
chr1	86018128	86019216
chr1	86045642	86047408
chr1	86064154	86065510
chr1	86154182	86155330
chr1	86302442	86304316
chr1	86357878	86360758
chr1	86433970	86435096
chr1	86440288	86444226
chr1	86472130	86472961
chr1	86486898	86488702
chr1	86503503	86505300
chr1	86524594	86530974
chr1	86581689	86583874
chr1	86586712	86587672
chr1	86669590	86670988
chr1	86703414	86704466
chr1	87127256	87127976
chr1	87153296	87156802
chr1	87185598	87187545
chr1	87213224	87214993
chr1	87263196	87266312
chr1	87326718	87328158
chr1	87459690	87467676
chr1	87509222	87511034
chr1	87755566	87757186
chr1	87852716	87854684
chr1	88007974	88008839
chr1	88205358	88205968
chr1	88276540	88277951
chr1	88698894	88702614
chr1	89069597	89073009
chr1	89453946	89456321
chr1	89579865	89581798
chr1	89921599	89924102
chr1	89926556	89936932
chr1	89939677	89940954
chr1	89941238	89943604
chr1	89967680	89968943
chr1	89992056	89992938
chr1	90201374	90203044
chr1	90203388	90205800
chr1	90602938	90604216
chr1	90927250	90928870
chr1	90998401	90999648
chr1	91052394	91056553
chr1	91179571	91180454
chr1	91249306	91251689
chr1	91297805	91298934
chr1	91344902	91345885
chr1	91366006	91367182
chr1	91397893	91399118
chr1	91412404	91414532
chr1	91458387	91460227
chr1	91494313	91495295
chr1	91539727	91541300
chr1	91800760	91803154
chr1	92178302	92181336
chr1	92473083	92474569
chr1	92640790	92642371
chr1	92830743	92833032
chr1	92848140	92848868
chr1	92906701	92907848
chr1	92910194	92911911
chr1	92933980	92935865
chr1	93100193	93102540
chr1	93176018	93177087
chr1	93235584	93236711
chr1	93305429	93306286
chr1	93342136	93344312
chr1	93444557	93446156
chr1	93477804	93480423
chr1	93511286	93512790
chr1	93634402	93636130
chr1	93667650	93669264
chr1	93685076	93688467
chr1	93753690	93756002
chr1	93801369	93802493
chr1	93803252	93804605
chr1	93824796	93826142
chr1	94034895	94036011
chr1	95313313	95314594
chr1	95664082	95669008
chr1	96871004	96872778
chr1	97659712	97662786
chr1	97768761	97770975
chr1	97976414	97977796
chr1	98094465	98096178
chr1	104767862	104769992
chr1	104993912	104994408
chr1	105355066	105357036
chr1	105662957	105665106
chr1	105780266	105781287
chr1	105989499	105992166
chr1	105993310	105995030
chr1	106170974	106173959
chr1	106711690	106714820
chr1	106758662	106760568
chr1	106795367	106797026
chr1	109981650	109983856
chr1	111863866	111865374
chr1	112416178	112417050
chr1	118310306	118311790
chr1	118321335	118322712
chr1	118388216	118390540
chr1	118457942	118459868
chr1	118627654	118628690
chr1	119047549	119049368
chr1	119051277	119054906
chr1	119419182	119424858
chr1	119502468	119505232
chr1	119524944	119526546
chr1	119647834	119649132
chr1	119835776	119838146
chr1	119912716	119913601
chr1	119996953	119997892
chr1	120006800	120008184
chr1	120072482	120074724
chr1	120120232	120121911
chr1	120264514	120265728
chr1	120340141	120343568
chr1	120593268	120608564
chr1	120611668	120617025
chr1	121096418	121097752
chr1	121176528	121180825
chr1	121326970	121328655
chr1	121430642	121432038
chr1	121527260	121528928
chr1	121566998	121568262
chr1	124044228	124046726
chr1	125433736	125436710
chr1	125559793	125561754
chr1	125910180	125913418
chr1	126492280	126493721
chr1	126736853	126739710
chr1	126829601	126831028
chr1	127204472	127206635
chr1	127676451	127679700
chr1	127773232	127776718
chr1	127868532	127870070
chr1	128101942	128104238
chr1	128243688	128245326
chr1	128358756	128360372
chr1	128416697	128417669
chr1	128471872	128473325
chr1	128590070	128593912
chr1	129272682	129274114
chr1	130461914	130463266
chr1	130715020	130718366
chr1	130877986	130878961
chr1	131095698	131098260
chr1	131137446	131138992
chr1	131152942	131153958
chr1	131244474	131246922
chr1	131523076	131528938
chr1	131827210	131829192
chr1	131866900	131868116
chr1	131909656	131911786
chr1	131962074	131964194
chr1	132006872	132009507
chr1	132067350	132068292
chr1	132138962	132139926
chr1	132189634	132192595
chr1	132298354	132299490
chr1	132315794	132316730
chr1	132390277	132391977
chr1	132417096	132418456
chr1	132476566	132478237
chr1	132541075	132543696
chr1	132741244	132742102
chr1	132879780	132881899
chr1	133024099	133025934
chr1	133032966	133034610
chr1	133045607	133047440
chr1	133130350	133135192
chr1	133163542	133165368
chr1	133180828	133183888
chr1	133328746	133329784
chr1	133363244	133364648
chr1	133417690	133419062
chr1	133421206	133424859
chr1	133491944	133494080
chr1	133609262	133610780
chr1	133660366	133661656
chr1	133799599	133801834
chr1	133854562	133856104
chr1	133906528	133909058
chr1	134060641	134061583
chr1	134063068	134065696
chr1	134077486	134080306
chr1	134092696	134093588
chr1	134097860	134099898
chr1	134234370	134236385
chr1	134298639	134299656
chr1	134343836	134344940
chr1	134360810	134362783
chr1	134400141	134406676
chr1	134414591	134416586
chr1	134454824	134456322
chr1	134493962	134495582
chr1	134513141	134514066
chr1	134555734	134557463
chr1	134559778	134561941
chr1	134645694	134647741
chr1	134708154	134710057
chr1	134955198	134956294
chr1	134961544	134963150
chr1	134987630	134988386
chr1	135104762	135106510
chr1	135146086	135148030
chr1	135282220	135284550
chr1	135312942	135314428
chr1	135368158	135369358
chr1	135374239	135375622
chr1	135429102	135430957
chr1	135585169	135586586
chr1	135684844	135689224
chr1	135698235	135700896
chr1	135728660	135730645
chr1	135765716	135766842
chr1	135793142	135794501
chr1	135817160	135819636
chr1	135916681	135920046
chr1	136007286	136008472
chr1	136017807	136019183
chr1	136050434	136051924
chr1	136131017	136132744
chr1	136140029	136140762
chr1	136232224	136235130
chr1	136259396	136260956
chr1	136343642	136346963
chr1	136414880	136415727
chr1	136465792	136466894
chr1	136624095	136625981
chr1	136781376	136782924
chr1	136945498	136949815
chr1	136952008	136954163
chr1	137898284	137903903
chr1	138617466	138620592
chr1	138836016	138849911
chr1	138856410	138857070
chr1	138962748	138964682
chr1	139421369	139423344
chr1	139454060	139456114
chr1	140245222	140246740
chr1	143701598	143703598
chr1	143738915	143740436
chr1	143776236	143778291
chr1	144002988	144005144
chr1	146494066	146499250
chr1	146724909	146725201
chr1	150098826	150100475
chr1	150392268	150394567
chr1	150991375	150994032
chr1	151342848	151346284
chr1	151427278	151429641
chr1	151498812	151501444
chr1	151570871	151572508
chr1	151754676	151756479
chr1	152088696	152091370
chr1	152385974	152387024
chr1	152399592	152401516
chr1	152461450	152464087
chr1	152622532	152625590
chr1	152765646	152768479
chr1	152901398	152905265
chr1	152954690	152956564
chr1	153185740	153186424
chr1	153330407	153333960
chr1	153424472	153425496
chr1	153485673	153487852
chr1	153549230	153549918
chr1	153652880	153654016
chr1	153739378	153740881
chr1	153898968	153901804
chr1	154204760	154205655
chr1	154725550	154727203
chr1	154883420	154884866
chr1	155081962	155084397
chr1	155097346	155100084
chr1	155158108	155159616
chr1	155243891	155245026
chr1	155415652	155418056
chr1	155557860	155559089
chr1	155728358	155743932
chr1	155812018	155813576
chr1	155972014	155974398
chr1	156034766	156037500
chr1	156203338	156206376
chr1	156302788	156304212
chr1	156310518	156311180
chr1	156420454	156421233
chr1	156472788	156474548
chr1	156558348	156559987
chr1	156613561	156617618
chr1	156672758	156674898
chr1	156718022	156719846
chr1	156938478	156940454
chr1	157013750	157016119
chr1	157409948	157412997
chr1	157443058	157445714
chr1	157448184	157450648
chr1	158355318	158357238
chr1	158361816	158363254
chr1	159231518	159233583
chr1	160044143	160045476
chr1	160194746	160195988
chr1	160210910	160213826
chr1	160791521	160793392
chr1	160905822	160908159
chr1	161033960	161037544
chr1	161069974	161072398
chr1	161130638	161131613
chr1	161142157	161143072
chr1	161170560	161171300
chr1	161249528	161251716
chr1	161875550	161877922
chr1	161968676	161969730
chr1	162004428	162005760
chr1	162476140	162478278
chr1	162547552	162549108
chr1	162570068	162572326
chr1	162738549	162741122
chr1	163308708	163310590
chr1	163311544	163315410
chr1	163402906	163404306
chr1	163779260	163780321
chr1	163929516	163930885
chr1	163993876	163995586
chr1	164248118	164250024
chr1	164275496	164276052
chr1	164306632	164308274
chr1	164456778	164459248
chr1	164898759	164899798
chr1	165192120	165194828
chr1	165235849	165237609
chr1	165281294	165283436
chr1	165459142	165462009
chr1	165588569	165591224
chr1	165616408	165618890
chr1	165629664	165635402
chr1	165641388	165643391
chr1	165706228	165708902
chr1	165763378	165764621
chr1	165779936	165781183
chr1	165840735	165841423
chr1	165844478	165845859
chr1	166000259	166004143
chr1	166046507	166049683
chr1	166153370	166155059
chr1	166183972	166185932
chr1	166253752	166257148
chr1	166308848	166309602
chr1	166378562	166380526
chr1	166409128	166410215
chr1	167000358	167002959
chr1	167269886	167271604
chr1	167283404	167285890
chr1	167307925	167309307
chr1	167339598	167340758
chr1	167349702	167351054
chr1	167392018	167394760
chr1	167597992	167599838
chr1	167660268	167661680
chr1	167687414	167694770
chr1	167802056	167804116
chr1	167929516	167930313
chr1	168430532	168432974
chr1	169530355	169532495
chr1	169968744	169970606
chr1	170173783	170175508
chr1	170214376	170215668
chr1	170588512	170590615
chr1	170643891	170644833
chr1	170867012	170869136
chr1	170884130	170886267
chr1	170907341	170908849
chr1	171032769	171034630
chr1	171036566	171039360
chr1	171043780	171047048
chr1	171063745	171074410
chr1	171077242	171084238
chr1	171085298	171086207
chr1	171101396	171103596
chr1	171110778	171112225
chr1	171149900	171151481
chr1	171195291	171196792
chr1	171220844	171223046
chr1	171246500	171252440
chr1	171269847	171271134
chr1	171280262	171281788
chr1	171287094	171288286
chr1	171294090	171295147
chr1	171328322	171330866
chr1	171345076	171346730
chr1	171379728	171380521
chr1	171410887	171413888
chr1	171436943	171442992
chr1	171490332	171492181
chr1	171501247	171504354
chr1	172026104	172027824
chr1	172053518	172054848
chr1	172081682	172083617
chr1	172126166	172127844
chr1	172147490	172149894
chr1	172203214	172207575
chr1	172309674	172313032
chr1	172325954	172326659
chr1	172340708	172341516
chr1	172376128	172377192
chr1	172481260	172483148
chr1	172499724	172503833
chr1	172519840	172521414
chr1	172525020	172527144
chr1	172561914	172563832
chr1	172632181	172633680
chr1	173366006	173368598
chr1	174501376	174503966
chr1	175491605	175493072
chr1	175624838	175626255
chr1	175691641	175693761
chr1	175880361	175881472
chr1	176274424	176275783
chr1	176812278	176815332
chr1	176835340	176836596
chr1	177256951	177259258
chr1	177322111	177323372
chr1	177338543	177339278
chr1	177440907	177444770
chr1	177794728	177797082
chr1	177983062	177984198
chr1	178186885	178188884
chr1	178275824	178276832
chr1	178317667	178320425
chr1	178333754	178338828
chr1	178368616	178369836
chr1	178405360	178407119
chr1	178526890	178531274
chr1	179516883	179518304
chr1	179545296	179547416
chr1	179667504	179669178
chr1	179802156	179804310
chr1	179865402	179866972
chr1	179959064	179962086
chr1	180195054	180196384
chr1	180255594	180256977
chr1	180328776	180333258
chr1	180365020	180365848
chr1	180386727	180389022
chr1	180403539	180405062
chr1	180482560	180484426
chr1	180568466	180570282
chr1	180640416	180642187
chr1	180696294	180697672
chr1	180725375	180727534
chr1	180768060	180769066
chr1	180777394	180778994
chr1	180793639	180794544
chr1	180811569	180814652
chr1	180850232	180851710
chr1	180894148	180894994
chr1	180903826	180905024
chr1	180936640	180937258
chr1	180941148	180943143
chr1	181016428	181017776
chr1	181143398	181145308
chr1	181150893	181151804
chr1	181209259	181212983
chr1	181255926	181257300
chr1	181352104	181354177
chr1	181839680	181843362
chr1	181852300	181853630
chr1	182018320	182020898
chr1	182124486	182125509
chr1	182281674	182283258
chr1	182339862	182342476
chr1	182408280	182410165
chr1	182516315	182517836
chr1	182763270	182765253
chr1	182959290	182960521
chr1	183220856	183221656
chr1	183295992	183299124
chr1	183344745	183346090
chr1	183368552	183370064
chr1	183388552	183389798
chr1	184033086	184035701
chr1	184715956	184721796
chr1	184730855	184736428
chr1	184810808	184811658
chr1	184843586	184846715
chr1	184851036	184854474
chr1	184879064	184883280
chr1	184999034	185000447
chr1	185203184	185204874
chr1	185328368	185329607
chr1	185331488	185332748
chr1	185362498	185364996
chr1	185454386	185456162
chr1	186116304	186117522
chr1	186702443	186706254
chr1	186748125	186750077
chr1	186833322	186834948
chr1	187215190	187216262
chr1	187605016	187606210
chr1	187606492	187610354
chr1	187651178	187654150
chr1	187997225	187998300
chr1	189006318	189008087
chr1	189342131	189344479
chr1	189687528	189689180
chr1	189727138	189729950
chr1	189920796	189922928
chr1	190167976	190175592
chr1	190911211	190912898
chr1	190927928	190929675
chr1	190977983	190980004
chr1	191025132	191027078
chr1	191062390	191063886
chr1	191097676	191099218
chr1	191181826	191186908
chr1	191224052	191225144
chr1	191317398	191318942
chr1	191325562	191326905
chr1	191394168	191398214
chr1	191573568	191576658
chr1	191717234	191719466
chr1	191820966	191822206
chr1	191905776	191913291
chr1	192091682	192093134
chr1	192136270	192138865
chr1	192190456	192191699
chr1	192770208	192771365
chr1	192833410	192835750
chr1	192854064	192856718
chr1	193034902	193036590
chr1	193129416	193130697
chr1	193152664	193153725
chr1	193172772	193173972
chr1	194618914	194621082
chr1	194938400	194943700
chr1	194976104	194978685
chr1	195130430	195132302
chr1	195241411	195242149
chr10	3365876	3367678
chr10	3739772	3743450
chr10	3972778	3974320
chr10	4266108	4267372
chr10	4333445	4336290
chr10	4386213	4390360
chr10	4431866	4433616
chr10	4711836	4713380
chr10	5549970	5551082
chr10	5802904	5806827
chr10	5822796	5825404
chr10	5920954	5923578
chr10	6167896	6173664
chr10	7209623	7213219
chr10	7389012	7403373
chr10	7491547	7492764
chr10	7589300	7591880
chr10	7661856	7664254
chr10	7667226	7668214
chr10	7680356	7682418
chr10	7725663	7727422
chr10	7780019	7781323
chr10	7792144	7793632
chr10	7867116	7868090
chr10	7954056	7957414
chr10	8517288	8519398
chr10	8883506	8887108
chr10	9674301	9676312
chr10	9898623	9902496
chr10	10557010	10558432
chr10	10689016	10689821
chr10	11080404	11082322
chr10	11148716	11150210
chr10	11280186	11283268
chr10	11343041	11344278
chr10	12547754	12550916
chr10	12866922	12869868
chr10	12921392	12923392
chr10	12941202	12941894
chr10	12963372	12964790
chr10	13007978	13009204
chr10	13060693	13061390
chr10	13192548	13193479
chr10	13322985	13324725
chr10	13473574	13475352
chr10	13500618	13501708
chr10	13552521	13553906
chr10	13868451	13870318
chr10	13963974	13968696
chr10	13982363	13983938
chr10	14544401	14546151
chr10	14704672	14706042
chr10	14759544	14760818
chr10	17721465	17725040
chr10	17946803	17948635
chr10	18022019	18023544
chr10	18054984	18056719
chr10	18234491	18235695
chr10	18317282	18319870
chr10	18407169	18410210
chr10	18429948	18432588
chr10	18468584	18470586
chr10	18545184	18546278
chr10	18743032	18744222
chr10	18844646	18845528
chr10	19013884	19016219
chr10	19351627	19357972
chr10	19360848	19363727
chr10	19591334	19592781
chr10	19712294	19713035
chr10	19848925	19852918
chr10	19907272	19907860
chr10	19933462	19935556
chr10	20148320	20150207
chr10	20311508	20313696
chr10	20347171	20348728
chr10	20546996	20551080
chr10	20722751	20725654
chr10	20952044	20953478
chr10	21157820	21161984
chr10	21295620	21296928
chr10	21668752	21670071
chr10	21881932	21883000
chr10	21991166	21996276
chr10	21998654	21999672
chr10	22058234	22059730
chr10	22148252	22156356
chr10	22157921	22160678
chr10	22272636	22274969
chr10	22644784	22645578
chr10	22730382	22732196
chr10	22812040	22823235
chr10	22841518	22845536
chr10	23347304	23350864
chr10	23786152	23788569
chr10	23796658	23797860
chr10	24149036	24149969
chr10	24223030	24224417
chr10	24594541	24597340
chr10	24711216	24712679
chr10	24869636	24870554
chr10	25199723	25200583
chr10	25296467	25298219
chr10	25359302	25361341
chr10	26077687	26079232
chr10	26372768	26376454
chr10	26772164	26775140
chr10	28073871	28076927
chr10	29142690	29145094
chr10	29146080	29148610
chr10	29312683	29314240
chr10	29360287	29362710
chr10	29532677	29536231
chr10	30199810	30200824
chr10	30599825	30601068
chr10	30617666	30618966
chr10	30802162	30803805
chr10	30841912	30845017
chr10	31313034	31314099
chr10	31445018	31446224
chr10	31607224	31610424
chr10	32889383	32891102
chr10	33623622	33624916
chr10	33950498	33951676
chr10	34018530	34020760
chr10	34127316	34128123
chr10	34206376	34208211
chr10	34280341	34283114
chr10	34296807	34298161
chr10	34417936	34418812
chr10	36506527	36508717
chr10	36973938	36975539
chr10	37135313	37141594
chr10	38964955	38970141
chr10	39133526	39135004
chr10	39170807	39173897
chr10	39368324	39371628
chr10	39730777	39733726
chr10	39898720	39899447
chr10	39926453	39927329
chr10	39959657	39960696
chr10	40024708	40025506
chr10	40141370	40142533
chr10	40245998	40247366
chr10	40256792	40259884
chr10	40300293	40303163
chr10	40348176	40350450
chr10	40682786	40683982
chr10	40882080	40885038
chr10	41070716	41072711
chr10	41302535	41304547
chr10	41449736	41451084
chr10	41474786	41477940
chr10	41489059	41491590
chr10	41518362	41521272
chr10	41809203	41811756
chr10	41886734	41889680
chr10	42017950	42018824
chr10	42274896	42278874
chr10	42476616	42478820
chr10	42501647	42503292
chr10	42572102	42574396
chr10	42577122	42593280
chr10	42611828	42615806
chr10	42630427	42637628
chr10	42678541	42679942
chr10	42761117	42762978
chr10	43002266	43003425
chr10	43021124	43022284
chr10	43172176	43175762
chr10	43220412	43222264
chr10	43477664	43480532
chr10	43540096	43541351
chr10	43577538	43581222
chr10	43722276	43723946
chr10	43900980	43902384
chr10	44002592	44005000
chr10	44005494	44006694
chr10	44148524	44149426
chr10	44267542	44269588
chr10	44456710	44460564
chr10	44526557	44528554
chr10	44528942	44530405
chr10	45066496	45068142
chr10	45288890	45290056
chr10	45334722	45336443
chr10	45468002	45471617
chr10	45472645	45474124
chr10	45485086	45487154
chr10	45577570	45579077
chr10	49782060	49783782
chr10	49788044	49789442
chr10	50592043	50593651
chr10	50891638	50898596
chr10	50899485	50903740
chr10	50904429	50905372
chr10	51589938	51590992
chr10	51677334	51678584
chr10	52021148	52026316
chr10	52027170	52030208
chr10	52231738	52235724
chr10	52381106	52382706
chr10	52416542	52419782
chr10	52690251	52691898
chr10	52703622	52705086
chr10	53378452	53380552
chr10	53595790	53598491
chr10	53629060	53630455
chr10	53750374	53751476
chr10	54073978	54076962
chr10	56114844	56115668
chr10	56228308	56229108
chr10	56376585	56380468
chr10	57486000	57488006
chr10	57531353	57532651
chr10	57631870	57632912
chr10	57794430	57795604
chr10	58254948	58256527
chr10	58322745	58324692
chr10	58446020	58448016
chr10	58497330	58498594
chr10	58651176	58652988
chr10	58812070	58814326
chr10	59220615	59223350
chr10	59322323	59325030
chr10	59381764	59383346
chr10	59615558	59617318
chr10	59702020	59703692
chr10	59878780	59880834
chr10	59920724	59921623
chr10	59950066	59953092
chr10	59969399	59970798
chr10	60002097	60003782
chr10	60080606	60082380
chr10	60105512	60108644
chr10	60218112	60219772
chr10	60277289	60278300
chr10	60346505	60349770
chr10	60685751	60687908
chr10	60752339	60753217
chr10	60826326	60827444
chr10	60829478	60832692
chr10	61145720	61148075
chr10	61273042	61273852
chr10	61379878	61384048
chr10	61417881	61420128
chr10	61451355	61453202
chr10	61475178	61476739
chr10	61594898	61595522
chr10	61625064	61626238
chr10	61647872	61649534
chr10	61679735	61681232
chr10	61694834	61696746
chr10	61715038	61715669
chr10	61782702	61784484
chr10	61936360	61938214
chr10	61976531	61980924
chr10	62110170	62111413
chr10	62127993	62131072
chr10	62131322	62136519
chr10	62230409	62231702
chr10	62338946	62341014
chr10	62448792	62450516
chr10	62485548	62487901
chr10	62507368	62509139
chr10	62577658	62578732
chr10	62601252	62603070
chr10	62649802	62652140
chr10	62664799	62666130
chr10	62725273	62726654
chr10	62791209	62792996
chr10	62864996	62866174
chr10	62885422	62887679
chr10	62919931	62921444
chr10	62946498	62947816
chr10	62979884	62981042
chr10	63022276	63025330
chr10	63099602	63100892
chr10	63243076	63245019
chr10	63337604	63339636
chr10	63381182	63383314
chr10	63386068	63387333
chr10	63428416	63430428
chr10	64086689	64088454
chr10	64089192	64090692
chr10	66813640	66815010
chr10	66919644	66922150
chr10	67002363	67005412
chr10	67095676	67098980
chr10	67103708	67105358
chr10	67125942	67127788
chr10	67185138	67187799
chr10	67284215	67285834
chr10	67534961	67539538
chr10	67547798	67549802
chr10	67646166	67648796
chr10	67911573	67913236
chr10	67979301	67980306
chr10	68135464	68137070
chr10	68275151	68281241
chr10	68282323	68283527
chr10	68723527	68724863
chr10	69211394	69214222
chr10	69350564	69353384
chr10	69397664	69401058
chr10	69570813	69572499
chr10	69923976	69927328
chr10	70095980	70099376
chr10	70244511	70246280
chr10	70439840	70442096
chr10	70598267	70600341
chr10	70931339	70932768
chr10	71158862	71160196
chr10	71237376	71238576
chr10	71284168	71285848
chr10	71344026	71345449
chr10	71346806	71348918
chr10	72654359	72655710
chr10	73096390	73100682
chr10	74966608	74968199
chr10	75036794	75037750
chr10	75059182	75062643
chr10	75172846	75174228
chr10	75211758	75213373
chr10	75315990	75319126
chr10	75444438	75447491
chr10	75516430	75518826
chr10	75558834	75560823
chr10	75667029	75668408
chr10	75763830	75765570
chr10	75772709	75773832
chr10	75780348	75781468
chr10	75797450	75798800
chr10	75833272	75838103
chr10	75859366	75860720
chr10	75892900	75893775
chr10	75920700	75922390
chr10	75931876	75933006
chr10	75935390	75936444
chr10	75950660	75952142
chr10	76031910	76033456
chr10	76237290	76238284
chr10	76344428	76346906
chr10	76441938	76443706
chr10	76468138	76469516
chr10	76530934	76532036
chr10	76623118	76623932
chr10	76961090	76962426
chr10	77032284	77034320
chr10	77165328	77166799
chr10	77258582	77260036
chr10	77416782	77418798
chr10	77515372	77516442
chr10	77581140	77582794
chr10	77588976	77590382
chr10	77605860	77607858
chr10	77621834	77623574
chr10	77677319	77678687
chr10	77684553	77687170
chr10	77901904	77903769
chr10	77969412	77970758
chr10	77978050	77979152
chr10	78008599	78010900
chr10	78043352	78043918
chr10	78068558	78070120
chr10	78169262	78170156
chr10	78184454	78185628
chr10	78243502	78245472
chr10	78351368	78352751
chr10	78411898	78413347
chr10	78425178	78426434
chr10	78464095	78465386
chr10	78481589	78482622
chr10	78574018	78575448
chr10	78590743	78592274
chr10	78746907	78747906
chr10	78752312	78753126
chr10	78779960	78780900
chr10	79096734	79097930
chr10	79533058	79534164
chr10	79554148	79555353
chr10	79610966	79612712
chr10	79613464	79614202
chr10	79636918	79639282
chr10	79668543	79670476
chr10	79681182	79683608
chr10	79699030	79702354
chr10	79703826	79709785
chr10	79716224	79718347
chr10	79746036	79747060
chr10	79754968	79755319
chr10	79766047	79767954
chr10	79777097	79777900
chr10	79779322	79781278
chr10	79793374	79795181
chr10	79851411	79858938
chr10	79873704	79874913
chr10	79908150	79909438
chr10	79916078	79917482
chr10	79918231	79919852
chr10	79920712	79922026
chr10	79925228	79929438
chr10	79932474	79934932
chr10	79936750	79937487
chr10	79959549	79960870
chr10	79970569	79971417
chr10	79983386	79986722
chr10	79987982	79989470
chr10	79996199	79997844
chr10	80038910	80040010
chr10	80050328	80052604
chr10	80053008	80055226
chr10	80102060	80102880
chr10	80114388	80117770
chr10	80136506	80139663
chr10	80141180	80143016
chr10	80147654	80153264
chr10	80157838	80161668
chr10	80164283	80165448
chr10	80167162	80168843
chr10	80172665	80173716
chr10	80179156	80180304
chr10	80189915	80191742
chr10	80225994	80228060
chr10	80248454	80250127
chr10	80259897	80262186
chr10	80264535	80265761
chr10	80292058	80293638
chr10	80295566	80296612
chr10	80298826	80299695
chr10	80304635	80305282
chr10	80319834	80320745
chr10	80322804	80324116
chr10	80329323	80330532
chr10	80340066	80343752
chr10	80347414	80349285
chr10	80355403	80357239
chr10	80357574	80358542
chr10	80385551	80388516
chr10	80398202	80400254
chr10	80405940	80407592
chr10	80431380	80434490
chr10	80463988	80465054
chr10	80471588	80472279
chr10	80475090	80475920
chr10	80489320	80499301
chr10	80499803	80505376
chr10	80538745	80540081
chr10	80560570	80562343
chr10	80576080	80579544
chr10	80588758	80591024
chr10	80602512	80603716
chr10	80621523	80624446
chr10	80655898	80657018
chr10	80674264	80679124
chr10	80701078	80703294
chr10	80740776	80742944
chr10	80754563	80756632
chr10	80797236	80799911
chr10	80806980	80808046
chr10	80808449	80809750
chr10	80825834	80827593
chr10	80842848	80844467
chr10	80854284	80856048
chr10	80900065	80901363
chr10	80917268	80918578
chr10	80928485	80931552
chr10	80931790	80933980
chr10	80935298	80937124
chr10	80939180	80940174
chr10	80985338	80986178
chr10	81025012	81025792
chr10	81036969	81037748
chr10	81059534	81060689
chr10	81069522	81070808
chr10	81105363	81106842
chr10	81128438	81129895
chr10	81133688	81139096
chr10	81167130	81169832
chr10	81174778	81178104
chr10	81182590	81183548
chr10	81192302	81193394
chr10	81194092	81194829
chr10	81229968	81231412
chr10	81232806	81233594
chr10	81239847	81240344
chr10	81257064	81258176
chr10	81266218	81267226
chr10	81284622	81286605
chr10	81292450	81294912
chr10	81319367	81321960
chr10	81342928	81343660
chr10	81349170	81351187
chr10	81357072	81358471
chr10	81377630	81379192
chr10	81384000	81385290
chr10	81401066	81402580
chr10	81406690	81408212
chr10	81408762	81412844
chr10	81424181	81425560
chr10	81426012	81427385
chr10	81429428	81431599
chr10	81452280	81453424
chr10	81464138	81465883
chr10	81472289	81474178
chr10	81481544	81482972
chr10	81495434	81497150
chr10	81502489	81503026
chr10	81544158	81545738
chr10	81559172	81561030
chr10	81570310	81572910
chr10	81574845	81576189
chr10	81600450	81601562
chr10	81605056	81606742
chr10	81627208	81627904
chr10	81633234	81634346
chr10	81643070	81644167
chr10	81648776	81649758
chr10	82047766	82048736
chr10	82083086	82083984
chr10	82127851	82128486
chr10	82178069	82179024
chr10	82622495	82623668
chr10	82629041	82630754
chr10	82698697	82700084
chr10	82762295	82764659
chr10	82811700	82812394
chr10	82858670	82861204
chr10	82984563	82988255
chr10	83337012	83338048
chr10	83359786	83361074
chr10	83533172	83534530
chr10	83543446	83544942
chr10	83647944	83649314
chr10	83721879	83723774
chr10	84439988	84441964
chr10	84532792	84534634
chr10	84575923	84577906
chr10	84621974	84623340
chr10	84754411	84760974
chr10	84916672	84918396
chr10	85044045	85045702
chr10	85101696	85103989
chr10	85183349	85186160
chr10	85386338	85389470
chr10	85598301	85599314
chr10	85828194	85829894
chr10	85871444	85872618
chr10	85916143	85917548
chr10	85927179	85929280
chr10	85956690	85958459
chr10	86021648	86023020
chr10	86299984	86302492
chr10	86498162	86499654
chr10	86684912	86686235
chr10	86704094	86706948
chr10	86778138	86780364
chr10	87057961	87059093
chr10	87484713	87486790
chr10	87488284	87495367
chr10	87858154	87861232
chr10	88146098	88147536
chr10	88356592	88357532
chr10	88378916	88380458
chr10	88503281	88504708
chr10	88730506	88732685
chr10	88825970	88827276
chr10	88885526	88886727
chr10	89256433	89258177
chr10	89344282	89345472
chr10	89442788	89445036
chr10	89685361	89686712
chr10	89731489	89732924
chr10	89744445	89746194
chr10	89872090	89874964
chr10	90828282	90831574
chr10	90969419	90970538
chr10	91081892	91083596
chr10	91122528	91124426
chr10	91169840	91172321
chr10	91181003	91183092
chr10	91270260	91271809
chr10	92161714	92163555
chr10	92721332	92722872
chr10	93081042	93082034
chr10	93159714	93167474
chr10	93276139	93277057
chr10	93293053	93299840
chr10	93301686	93305106
chr10	93305191	93312064
chr10	93316996	93320506
chr10	93452498	93454790
chr10	93539444	93540325
chr10	93588748	93590260
chr10	93640401	93642536
chr10	93831108	93832882
chr10	93833178	93834922
chr10	93888592	93890542
chr10	94034810	94038624
chr10	94147592	94148805
chr10	94198479	94199766
chr10	94311516	94312758
chr10	94514072	94516300
chr10	94687767	94689716
chr10	94941748	94946010
chr10	95264546	95265558
chr10	95322278	95324340
chr10	95413899	95418434
chr10	95501050	95502118
chr10	95514284	95516288
chr10	95562358	95564686
chr10	95939962	95942099
chr10	96616222	96621937
chr10	97312558	97314162
chr10	98913313	98917012
chr10	99106437	99108783
chr10	99203584	99204976
chr10	99227575	99229910
chr10	99260792	99267324
chr10	99459861	99462509
chr10	100015084	100019296
chr10	100486575	100488168
chr10	100588412	100589726
chr10	102510980	102515540
chr10	103025816	103032848
chr10	103034511	103036690
chr10	103367070	103369498
chr10	105572834	105575705
chr10	105840794	105842092
chr10	106469054	106471124
chr10	107271112	107273118
chr10	108161158	108164416
chr10	108330852	108333932
chr10	108444853	108447392
chr10	109009562	109012314
chr10	110454892	110456552
chr10	110744478	110746343
chr10	110918596	110921480
chr10	111008698	111011760
chr10	111163720	111166161
chr10	111297731	111299136
chr10	111335761	111336716
chr10	111472742	111474562
chr10	111505648	111510482
chr10	111972424	111974022
chr10	112269846	112272455
chr10	112928239	112929253
chr10	114800048	114802935
chr10	115250136	115252664
chr10	115314250	115316686
chr10	115361799	115363164
chr10	115383282	115386718
chr10	115584813	115588728
chr10	116017697	116019721
chr10	116300710	116302800
chr10	116472214	116475044
chr10	116580354	116583160
chr10	116949119	116951116
chr10	117062866	117064554
chr10	117147301	117150666
chr10	117223620	117224906
chr10	117375242	117377882
chr10	117392964	117393952
chr10	117570690	117572306
chr10	117628272	117630326
chr10	117709614	117711270
chr10	117745240	117746677
chr10	117791832	117793285
chr10	117844079	117846604
chr10	117905642	117906914
chr10	118141106	118142570
chr10	118867405	118870892
chr10	119054660	119055900
chr10	119075160	119076674
chr10	119238683	119241107
chr10	119453200	119455812
chr10	119691322	119693218
chr10	120112377	120113744
chr10	120201154	120202475
chr10	120208629	120209838
chr10	120226668	120228035
chr10	120271702	120272911
chr10	120377276	120378499
chr10	120391126	120392478
chr10	120473924	120478940
chr10	120551478	120553729
chr10	120721690	120723292
chr10	120735583	120736764
chr10	120744400	120745562
chr10	120881942	120883782
chr10	120897404	120899589
chr10	120977674	120980208
chr10	121032819	121034959
chr10	121309202	121311440
chr10	121350478	121351954
chr10	121364602	121366142
chr10	121419940	121421680
chr10	121428800	121431683
chr10	121461282	121462442
chr10	121472930	121478170
chr10	121504924	121506379
chr10	121585821	121587487
chr10	121624987	121627050
chr10	121641128	121642725
chr10	121739522	121740652
chr10	122007568	122009614
chr10	122028542	122030266
chr10	122045555	122048084
chr10	122096218	122097870
chr10	122448096	122449762
chr10	122678354	122680818
chr10	122984161	122986980
chr10	123075442	123077354
chr10	123195661	123197762
chr10	123263591	123266420
chr10	125388632	125389915
chr10	125725270	125727126
chr10	125785894	125787484
chr10	125965742	125967468
chr10	126900513	126901722
chr10	126905518	126906297
chr10	126927750	126929290
chr10	126978247	126981714
chr10	127030078	127031051
chr10	127040638	127042686
chr10	127048310	127050380
chr10	127058276	127061059
chr10	127063036	127064750
chr10	127069198	127071164
chr10	127077622	127082303
chr10	127090364	127092450
chr10	127120244	127121706
chr10	127164746	127167407
chr10	127169960	127171508
chr10	127177342	127180852
chr10	127187970	127190037
chr10	127194454	127196801
chr10	127210814	127212060
chr10	127262415	127263517
chr10	127265895	127267250
chr10	127287810	127291676
chr10	127311076	127312692
chr10	127325942	127328030
chr10	127338730	127342794
chr10	127380164	127382120
chr10	127508072	127515406
chr10	127521280	127522762
chr10	127524382	127527990
chr10	127528541	127535666
chr10	127619230	127622739
chr10	127641827	127644440
chr10	127665792	127669386
chr10	127676176	127678484
chr10	127738649	127740567
chr10	127754003	127756648
chr10	128014994	128015936
chr10	128034338	128037503
chr10	128057906	128060730
chr10	128082270	128084291
chr10	128090748	128093863
chr10	128096505	128098428
chr10	128193782	128196506
chr10	128211104	128212188
chr10	128212638	128213497
chr10	128231159	128233465
chr10	128270094	128271071
chr10	128302646	128303968
chr10	128321930	128323376
chr10	128337286	128338982
chr10	128367968	128369612
chr10	128376362	128378069
chr10	128408924	128413400
chr10	128458338	128460611
chr10	128491718	128495076
chr10	128498470	128499836
chr10	128524084	128526942
chr10	128546348	128549480
chr10	128564716	128566931
chr10	128588358	128590675
chr10	128625357	128627062
chr10	128645301	128646694
chr10	128668700	128669499
chr10	128673086	128675002
chr10	128695136	128696898
chr10	128703950	128705693
chr10	128742768	128745486
chr10	128747030	128749282
chr10	128803176	128806332
chr10	128821054	128822778
chr10	128889225	128892825
chr10	128895463	128897966
chr10	128909250	128910832
chr10	128922862	128924031
chr10	128933164	128934928
chr10	130470167	130470696
chr11	3123214	3124782
chr11	3201380	3203614
chr11	3265288	3267368
chr11	3288366	3293720
chr11	3330516	3332997
chr11	3407860	3409612
chr11	3449807	3453344
chr11	3513992	3515831
chr11	3516466	3518500
chr11	3534790	3536574
chr11	3537509	3539779
chr11	3628867	3629684
chr11	3648187	3649764
chr11	3761442	3762681
chr11	3774232	3775436
chr11	3863496	3864576
chr11	3894368	3895786
chr11	3912700	3914894
chr11	3930926	3932416
chr11	3963501	3964930
chr11	3983353	3984936
chr11	3997892	3998946
chr11	4094366	4095672
chr11	4096094	4097323
chr11	4116472	4118974
chr11	4134938	4135868
chr11	4159878	4161244
chr11	4186331	4187596
chr11	4217884	4219833
chr11	4266204	4267698
chr11	4593672	4595432
chr11	4637173	4638452
chr11	4703590	4705012
chr11	4745214	4747872
chr11	4848060	4850192
chr11	4873541	4874930
chr11	4894903	4896016
chr11	4946796	4948572
chr11	4986593	4987930
chr11	5057668	5058766
chr11	5061454	5062528
chr11	5064581	5065977
chr11	5096519	5100694
chr11	5151698	5152634
chr11	5260840	5262408
chr11	5442469	5445916
chr11	5520377	5522394
chr11	5541163	5542630
chr11	5706858	5708349
chr11	5740477	5741732
chr11	5761612	5762902
chr11	5787937	5789330
chr11	5837284	5838254
chr11	5861069	5863110
chr11	5877539	5878858
chr11	5896906	5898142
chr11	5901842	5902756
chr11	5954947	5956923
chr11	6063960	6066524
chr11	6199343	6200794
chr11	6267082	6268230
chr11	6273836	6275276
chr11	6291087	6292702
chr11	6388821	6390191
chr11	6415112	6418108
chr11	6443464	6445346
chr11	6474050	6476680
chr11	6527148	6529205
chr11	6546060	6548228
chr11	6605315	6606422
chr11	6625186	6626718
chr11	7062760	7066152
chr11	7212162	7215472
chr11	8467888	8470308
chr11	8623401	8625194
chr11	8663618	8664971
chr11	9010292	9011813
chr11	9048184	9049306
chr11	9115429	9119726
chr11	9807322	9815814
chr11	11113520	11117242
chr11	11461620	11462553
chr11	11684875	11686881
chr11	11808390	11809880
chr11	12026146	12026542
chr11	12035307	12038156
chr11	12464246	12465274
chr11	13564579	13575902
chr11	16257233	16258166
chr11	16259988	16261757
chr11	16507292	16508948
chr11	16751788	16753592
chr11	16950376	16952052
chr11	17051477	17052864
chr11	17158686	17160752
chr11	17210816	17212739
chr11	17257088	17258524
chr11	17952892	17954108
chr11	18869568	18879671
chr11	19007314	19011010
chr11	19012983	19021786
chr11	19025897	19028389
chr11	19713798	19715710
chr11	19919548	19920926
chr11	19923528	19926958
chr11	19963658	19965970
chr11	20111728	20115126
chr11	20200534	20204448
chr11	20246300	20250222
chr11	20324800	20328449
chr11	20328647	20333704
chr11	20454858	20456604
chr11	20531628	20532919
chr11	20541960	20544273
chr11	20631174	20633220
chr11	20740223	20743202
chr11	20830116	20831844
chr11	20913804	20916168
chr11	21091133	21093534
chr11	21238442	21240064
chr11	21369562	21371692
chr11	21571050	21572812
chr11	21992470	21998968
chr11	21999328	22005454
chr11	22006950	22009004
chr11	22286204	22288175
chr11	22512162	22513141
chr11	22857792	22860952
chr11	22981341	22982688
chr11	22990088	22991989
chr11	23007348	23009043
chr11	23047217	23048912
chr11	23067298	23068492
chr11	23254904	23257998
chr11	23305406	23307742
chr11	23497004	23498645
chr11	23632871	23634254
chr11	23664866	23667354
chr11	23769832	23771911
chr11	23894126	23895641
chr11	24060456	24062587
chr11	24073404	24082580
chr11	24305166	24306020
chr11	26209853	26210948
chr11	26387076	26388029
chr11	26592865	26593921
chr11	28579353	28584644
chr11	28852654	28854354
chr11	29130091	29131488
chr11	29171680	29174366
chr11	29246499	29247607
chr11	29373049	29374860
chr11	29514453	29515452
chr11	29525998	29527038
chr11	29547076	29548889
chr11	29692065	29694614
chr11	29824570	29825493
chr11	30024258	30026568
chr11	30196326	30199238
chr11	30261828	30269549
chr11	30648784	30649596
chr11	30754596	30755646
chr11	30771282	30773338
chr11	30884790	30885625
chr11	30953405	30955243
chr11	31208006	31217405
chr11	31368087	31371718
chr11	31670885	31672510
chr11	31870089	31871754
chr11	31999710	32003184
chr11	32161350	32162712
chr11	32204572	32206138
chr11	32220744	32223339
chr11	32226305	32227066
chr11	32266962	32268206
chr11	32347278	32349454
chr11	32454362	32456798
chr11	32531713	32534333
chr11	32641860	32644252
chr11	33122732	33123426
chr11	33146170	33148948
chr11	33161436	33163720
chr11	33195838	33197150
chr11	33198697	33205555
chr11	33512752	33513970
chr11	33842938	33844586
chr11	34832792	34834463
chr11	35119426	35123188
chr11	35769092	35771064
chr11	35797624	35799160
chr11	35833674	35834782
chr11	35979188	35981626
chr11	36000556	36001956
chr11	36677264	36678506
chr11	37235186	37237196
chr11	40691374	40695250
chr11	40732918	40734751
chr11	40754575	40755695
chr11	41999462	42001014
chr11	42181500	42183372
chr11	42419224	42421682
chr11	43383760	43386105
chr11	43433436	43434664
chr11	43474136	43475062
chr11	43528104	43531932
chr11	43562220	43564412
chr11	43681092	43683568
chr11	43747267	43748282
chr11	43766788	43767568
chr11	43775720	43776426
chr11	43835947	43836906
chr11	44469602	44472036
chr11	44518276	44520952
chr11	44610748	44612072
chr11	44612284	44613840
chr11	44616252	44620813
chr11	44683640	44686566
chr11	45851208	45853370
chr11	45943782	45945339
chr11	45954994	45955632
chr11	45980196	45981014
chr11	46055511	46057575
chr11	46067986	46069954
chr11	46165896	46166714
chr11	46311372	46312920
chr11	46436458	46438064
chr11	47987984	47989561
chr11	48799128	48801770
chr11	48816165	48818768
chr11	48823268	48824666
chr11	48826104	48827200
chr11	48833186	48834896
chr11	48837256	48838802
chr11	48852829	48854400
chr11	48854896	48859361
chr11	48869432	48872946
chr11	49169101	49169649
chr11	49202404	49204876
chr11	49243392	49245010
chr11	49249949	49251414
chr11	49608932	49614034
chr11	49711526	49713771
chr11	49793224	49795095
chr11	49846192	49847616
chr11	49901450	49902430
chr11	50024811	50026556
chr11	50130561	50132180
chr11	50174325	50175474
chr11	50209732	50211209
chr11	50224145	50227542
chr11	50236390	50237486
chr11	50290393	50292944
chr11	50324326	50326899
chr11	50359073	50359940
chr11	50376582	50379207
chr11	50430063	50431528
chr11	50601100	50603906
chr11	50827001	50827968
chr11	50849137	50852568
chr11	50886710	50888020
chr11	50915314	50916410
chr11	50930438	50931883
chr11	51059092	51059968
chr11	51262574	51264842
chr11	51289400	51290890
chr11	51584120	51585572
chr11	51605112	51607487
chr11	51619215	51621027
chr11	51635098	51636684
chr11	51637533	51638978
chr11	51646346	51651658
chr11	51688051	51689508
chr11	51755552	51757044
chr11	51763067	51764376
chr11	51855099	51859486
chr11	51915784	51917092
chr11	51967354	51968409
chr11	51999236	52001601
chr11	52003468	52004993
chr11	52098224	52100565
chr11	52166676	52168938
chr11	52231420	52233186
chr11	52282118	52284944
chr11	52359876	52362056
chr11	52395719	52397295
chr11	52763864	52766296
chr11	53299175	53301310
chr11	53350154	53352543
chr11	53430099	53431583
chr11	53456450	53458260
chr11	53469424	53470654
chr11	53478522	53480289
chr11	53519366	53521117
chr11	53567067	53568036
chr11	53636028	53637468
chr11	53706523	53707587
chr11	53761708	53764469
chr11	53769609	53770786
chr11	53858910	53859578
chr11	53890816	53893345
chr11	53979258	53980575
chr11	54027606	54028858
chr11	54068311	54069420
chr11	54100602	54101622
chr11	54303256	54304754
chr11	54437412	54439696
chr11	54521532	54523802
chr11	54786578	54788192
chr11	54859858	54861127
chr11	54865966	54868064
chr11	54902598	54903335
chr11	54955538	54956514
[truncated: 14,158 more rows]

## Sheet: B) Liver EC UMRs
chr1	3670305	3672846
chr1	4491374	4494645
chr1	4494860	4498062
chr1	4571366	4572422
chr1	4784642	4786320
chr1	4807322	4808974
chr1	4857046	4858938
chr1	5017856	5021650
chr1	5022678	5024772
chr1	5082932	5083896
chr1	5916445	5918008
chr1	6213713	6215732
chr1	6358825	6359753
chr1	6382364	6383334
chr1	6441188	6441802
chr1	7088074	7091129
chr1	7396970	7398825
chr1	7926610	7951602
chr1	9117168	9121972
chr1	9298397	9301094
chr1	9544552	9548169
chr1	9699374	9701622
chr1	9747269	9748898
chr1	9797350	9799332
chr1	9847920	9848962
chr1	9942474	9944593
chr1	9966972	9968536
chr1	10037196	10040426
chr1	10231532	10233978
chr1	10993016	10995352
chr1	11413511	11415277
chr1	12690890	12693759
chr1	12835381	12837051
chr1	12990252	12993124
chr1	13124094	13129116
chr1	13371502	13375180
chr1	13425414	13427164
chr1	13588786	13590425
chr1	13659542	13660852
chr1	13812050	13822622
chr1	14309285	14310662
chr1	14504012	14509301
chr1	14754752	14758075
chr1	15286264	15287762
chr1	15805268	15806725
chr1	15892388	15893146
chr1	16092806	16093482
chr1	16103255	16106828
chr1	16518384	16520256
chr1	16617830	16619864
chr1	16655860	16657857
chr1	16664998	16665984
chr1	16687763	16689750
chr1	17096368	17098265
chr1	18057036	18059184
chr1	19095950	19113235
chr1	19204930	19243259
chr1	20819103	20820688
chr1	20889852	20891510
chr1	20951248	20952224
chr1	21069854	21071303
chr1	21078208	21079934
chr1	21275700	21278868
chr1	21958084	21963908
chr1	22532816	22534589
chr1	22805250	22806992
chr1	23255836	23257906
chr1	23382312	23383844
chr1	23761413	23764335
chr1	23921428	23922752
chr1	23958888	23962876
chr1	24005024	24005962
chr1	24099363	24100822
chr1	24586196	24587747
chr1	24677887	24679505
chr1	25228260	25229182
chr1	25829032	25831444
chr1	25991364	25996678
chr1	30872042	30874585
chr1	30948278	30950594
chr1	32171814	32173410
chr1	33669145	33670933
chr1	33719637	33720816
chr1	33756336	33758178
chr1	33813369	33815096
chr1	33906994	33909427
chr1	34005198	34006630
chr1	34010862	34012124
chr1	34236168	34236974
chr1	34432570	34435536
chr1	34438682	34440527
chr1	34458596	34460467
chr1	34472138	34473413
chr1	34536120	34537396
chr1	34578733	34581746
chr1	34677783	34679479
chr1	34749228	34752065
chr1	34801157	34802585
chr1	34841226	34843631
chr1	34849802	34851002
chr1	35889857	35891034
chr1	36067848	36072391
chr1	36243402	36244864
chr1	36254624	36256240
chr1	36270430	36274237
chr1	36303134	36303849
chr1	36307518	36308664
chr1	36367674	36369571
chr1	36444521	36445592
chr1	36470949	36472351
chr1	36511266	36513838
chr1	36546710	36547682
chr1	36554273	36561157
chr1	36691146	36692399
chr1	36709123	36710449
chr1	36770864	36771414
chr1	36784567	36785668
chr1	36936785	36940722
chr1	37028642	37029934
chr1	37299478	37300607
chr1	37429107	37431136
chr1	37540185	37541708
chr1	37718954	37720626
chr1	37864032	37866108
chr1	37871731	37872878
chr1	37889688	37891156
chr1	37996436	37999156
chr1	38128674	38130436
chr1	38626356	38628647
chr1	38835648	38836993
chr1	38897130	38898381
chr1	38987310	38988889
chr1	39192124	39195443
chr1	39367189	39369385
chr1	39477906	39479240
chr1	39535047	39536812
chr1	39575945	39577870
chr1	39650050	39651396
chr1	39713708	39715576
chr1	39720666	39721624
chr1	39733876	39736754
chr1	39761044	39762594
chr1	39900191	39903174
chr1	39918739	39925833
chr1	39935596	39936877
chr1	40265344	40267136
chr1	40324332	40326378
chr1	40679816	40682480
chr1	40790067	40791050
chr1	42491151	42492374
chr1	42683782	42715082
chr1	42850780	42852200
chr1	42952608	42953926
chr1	43091271	43093254
chr1	43098028	43099631
chr1	43162985	43164284
chr1	43444658	43447210
chr1	43826749	43828320
chr1	43933144	43936003
chr1	44100956	44103134
chr1	44118087	44120324
chr1	44147225	44148798
chr1	44198489	44199330
chr1	44551189	44552828
chr1	45501342	45503614
chr1	45794752	45796611
chr1	45925068	45928108
chr1	46066434	46067356
chr1	46851291	46854852
chr1	50925419	50928930
chr1	51288447	51296804
chr1	51477354	51479112
chr1	51914877	51916322
chr1	52113430	52114384
chr1	52118910	52120696
chr1	52231129	52233928
chr1	52498998	52501138
chr1	52630530	52631405
chr1	52726352	52727722
chr1	52816904	52817973
chr1	52844484	52845760
chr1	52951336	52953726
chr1	53296552	53297834
chr1	53351942	53353691
chr1	53706272	53707019
chr1	53784178	53785526
chr1	53974809	53978653
chr1	54193837	54195438
chr1	54250442	54251630
chr1	54438402	54439216
chr1	54556628	54558368
chr1	54922953	54926838
chr1	55025738	55027765
chr1	55052136	55053594
chr1	55086180	55089311
chr1	55130510	55133482
chr1	55225472	55227397
chr1	55236678	55238715
chr1	55363093	55364102
chr1	55405157	55407368
chr1	56969288	56985228
chr1	57377102	57378514
chr1	57405824	57407492
chr1	57773951	57776026
chr1	57969522	57970418
chr1	57995604	57997269
chr1	58391932	58394307
chr1	58422500	58424448
chr1	58444760	58446696
chr1	58503978	58505340
chr1	58585388	58587481
chr1	58652198	58653638
chr1	58710882	58714616
chr1	58795004	58797782
chr1	58972533	58974408
chr1	59119294	59120650
chr1	59236438	59238367
chr1	59481126	59484271
chr1	59669204	59671533
chr1	59684394	59686660
chr1	59762020	59766888
chr1	59912292	59914572
chr1	60042349	60043700
chr1	60096801	60099594
chr1	60179681	60181637
chr1	60342877	60344290
chr1	60408656	60410844
chr1	60564025	60567892
chr1	61638316	61639612
chr1	62702662	62707984
chr1	62728089	62730442
chr1	63112694	63115728
chr1	63175822	63177984
chr1	63246958	63249057
chr1	63272180	63275128
chr1	63309032	63309915
chr1	63445618	63446724
chr1	63613824	63614865
chr1	63730031	63731582
chr1	64078206	64079701
chr1	64117024	64122954
chr1	64222334	64224560
chr1	64531503	64534523
chr1	64616461	64618459
chr1	64689688	64693965
chr1	64735874	64739402
chr1	64955988	64957298
chr1	65177116	65180410
chr1	65185710	65188082
chr1	65311117	65312664
chr1	66103441	66110587
chr1	66174784	66176630
chr1	66467546	66468910
chr1	66700565	66701708
chr1	66814374	66818340
chr1	66861840	66864336
chr1	67038258	67039740
chr1	69105007	69108877
chr1	69684637	69689533
chr1	69826669	69827395
chr1	71101769	71103778
chr1	71556656	71557802
chr1	71651626	71654484
chr1	72210773	72212678
chr1	72225139	72226958
chr1	72236076	72237374
chr1	72243608	72244938
chr1	72254229	72255796
chr1	72283852	72284913
chr1	72306422	72307976
chr1	72535517	72537756
chr1	72582703	72583801
chr1	72710849	72713100
chr1	72823646	72825994
chr1	72870096	72876170
chr1	74027054	74029336
chr1	74034105	74037734
chr1	74068293	74069110
chr1	74097840	74100658
chr1	74124081	74125494
chr1	74235866	74241274
chr1	74283928	74286042
chr1	74303076	74304798
chr1	74332145	74333464
chr1	74367936	74368748
chr1	74386647	74387638
chr1	74389845	74393094
chr1	74396810	74398431
chr1	74504830	74507412
chr1	74587184	74588866
chr1	74600676	74601798
chr1	74661464	74662842
chr1	74712949	74714160
chr1	74769252	74773656
chr1	74783632	74784774
chr1	74790010	74796000
chr1	74799130	74801416
chr1	74801788	74808781
chr1	74816672	74817518
chr1	74854076	74859082
chr1	74881966	74882946
chr1	74884226	74889540
chr1	74890700	74894405
chr1	74897342	74902614
chr1	74947822	74952850
chr1	75124318	75125672
chr1	75140972	75143660
chr1	75168103	75169586
chr1	75179670	75180882
chr1	75191368	75192991
chr1	75208900	75209721
chr1	75210238	75211515
chr1	75217978	75220111
chr1	75236086	75237428
chr1	75262983	75264788
chr1	75277150	75278632
chr1	75316480	75318220
chr1	75342752	75345414
chr1	75360016	75361474
chr1	75374970	75375812
chr1	75381650	75383161
chr1	75387511	75389155
chr1	75421359	75423531
chr1	75424916	75427079
chr1	75435634	75436644
chr1	75445090	75451012
chr1	75455828	75459616
chr1	75477159	75480334
chr1	75486670	75488192
chr1	75505278	75506894
chr1	75521304	75522253
chr1	75545988	75547008
chr1	77512908	77517156
chr1	78138912	78142230
chr1	78186956	78219689
chr1	78308946	78312472
chr1	78487867	78489828
chr1	78657400	78659178
chr1	79670915	79673617
chr1	79760702	79762545
chr1	79775401	79776874
chr1	79857690	79859153
chr1	80338180	80341453
chr1	80756928	80759388
chr1	82282955	82284022
chr1	82289834	82294456
chr1	82316192	82317400
chr1	82586394	82587510
chr1	82724627	82726298
chr1	82839018	82840824
chr1	83406687	83408670
chr1	84283102	84285009
chr1	84694721	84696412
chr1	84709513	84710688
chr1	84837421	84840852
chr1	84933427	84935526
chr1	85792774	85795188
chr1	85894224	85896333
chr1	86017938	86019216
chr1	86045642	86047408
chr1	86064154	86065580
chr1	86154076	86155330
chr1	86302852	86304316
chr1	86357772	86360758
chr1	86433970	86434991
chr1	86439597	86444226
chr1	86472130	86472961
chr1	86486898	86488702
chr1	86503633	86504938
chr1	86524594	86530054
chr1	86581689	86584232
chr1	86586772	86587672
chr1	86669490	86670988
chr1	86703414	86704534
chr1	87127274	87127976
chr1	87153182	87156802
chr1	87184830	87187545
chr1	87213399	87215210
chr1	87263068	87266398
chr1	87326718	87328158
chr1	87459690	87467792
chr1	87508772	87511034
chr1	87755566	87757227
chr1	87852716	87854394
chr1	88007825	88008892
chr1	88205334	88205968
chr1	88276540	88277951
chr1	88699012	88702614
chr1	89069490	89071545
chr1	89453946	89456240
chr1	89579865	89581798
chr1	89921294	89923858
chr1	89927004	89927884
chr1	89929719	89933011
chr1	89933398	89934454
chr1	89934938	89936819
chr1	89939918	89940912
chr1	89941384	89943626
chr1	89967680	89969202
chr1	89992056	89992914
chr1	90203507	90205800
chr1	90603021	90604256
chr1	90998401	90999648
chr1	91052445	91054144
chr1	91179571	91180488
chr1	91249306	91251689
chr1	91297805	91299381
chr1	91344884	91345866
chr1	91366006	91367004
chr1	91397893	91399486
chr1	91412446	91414532
chr1	91458387	91460227
chr1	91494148	91495404
chr1	91539222	91541300
chr1	91800588	91803104
chr1	92179137	92181336
chr1	92472928	92474729
chr1	92640360	92642427
chr1	92830870	92832826
chr1	92848140	92848894
chr1	92906701	92907848
chr1	92910194	92911944
chr1	92933902	92936098
chr1	93100262	93102592
chr1	93175626	93177334
chr1	93235455	93236798
chr1	93305429	93306209
chr1	93342136	93344312
chr1	93444557	93446156
chr1	93477550	93480423
chr1	93511286	93512733
chr1	93634402	93636156
chr1	93667650	93669336
chr1	93685076	93686833
chr1	93753690	93756496
chr1	93801342	93802493
chr1	93803252	93804656
chr1	93823954	93826142
chr1	94034895	94036011
chr1	95312930	95314594
chr1	95665068	95668696
chr1	96871004	96872778
chr1	97660312	97662672
chr1	97768761	97771374
chr1	97976152	97977709
chr1	98094465	98096178
chr1	100229951	100232362
chr1	104767919	104770698
chr1	104993814	104994454
chr1	105355054	105357036
chr1	105662773	105665106
chr1	105780251	105781243
chr1	105843160	105844794
chr1	105988838	105992282
chr1	105993154	105994921
chr1	106170974	106175946
chr1	106711771	106714852
chr1	106758386	106760568
chr1	106795178	106797026
chr1	109981650	109983856
chr1	111863866	111865374
chr1	112416178	112417050
chr1	118310276	118311790
chr1	118321520	118322822
chr1	118387970	118390566
chr1	118458539	118459868
chr1	118627654	118628690
chr1	119047549	119050080
chr1	119051277	119054839
chr1	119419648	119424694
chr1	119501668	119505512
chr1	119525042	119526546
chr1	119647881	119649132
chr1	119836088	119838146
chr1	119912540	119913648
chr1	119996953	119997974
chr1	120006800	120008184
chr1	120072614	120074952
chr1	120120092	120121911
chr1	120264594	120265800
chr1	120338752	120343857
chr1	120561616	120562380
chr1	120589783	120618075
chr1	121096107	121098186
chr1	121176528	121180784
chr1	121326225	121328939
chr1	121430552	121432138
chr1	121527218	121528928
chr1	121566998	121568262
chr1	124044058	124046726
chr1	125434180	125436710
chr1	125559793	125561754
chr1	125909984	125913582
chr1	126492280	126493370
chr1	126829601	126831057
chr1	127204472	127206866
chr1	127676520	127679120
chr1	127773186	127776604
chr1	127868576	127869946
chr1	128101942	128104238
chr1	128243688	128245649
chr1	128358562	128360468
chr1	128416366	128418250
chr1	128590152	128593912
chr1	129272682	129274130
chr1	130459665	130463366
chr1	130714984	130718310
chr1	130878024	130878961
chr1	131095556	131097888
chr1	131137332	131139139
chr1	131152750	131153958
chr1	131244625	131247182
chr1	131524074	131529183
chr1	131827056	131829101
chr1	131866722	131868301
chr1	131909656	131911884
chr1	131962298	131964054
chr1	132007036	132009622
chr1	132067350	132068292
chr1	132138705	132139926
chr1	132189807	132192254
chr1	132211969	132212806
chr1	132298442	132299484
chr1	132315794	132316940
chr1	132387671	132392040
chr1	132416842	132418456
chr1	132476462	132478244
chr1	132540917	132543696
chr1	132741232	132742102
chr1	132797822	132800847
chr1	132879923	132881858
chr1	133024250	133025997
chr1	133033072	133034610
chr1	133045659	133048260
chr1	133130274	133135192
chr1	133163542	133165410
chr1	133180828	133183610
chr1	133329168	133329819
chr1	133363244	133364394
chr1	133422265	133424859
chr1	133492156	133493938
chr1	133609262	133610646
chr1	133660366	133661656
chr1	133799486	133801616
chr1	133889923	133893636
chr1	133908192	133909106
chr1	134060674	134061494
chr1	134077508	134080306
chr1	134092696	134093588
chr1	134098180	134099898
chr1	134234370	134236385
chr1	134298610	134299656
chr1	134343836	134345010
chr1	134360810	134362532
chr1	134400162	134406574
chr1	134414825	134416888
chr1	134454824	134456322
chr1	134493934	134495582
chr1	134513218	134514066
chr1	134555734	134557544
chr1	134559778	134561941
chr1	134645832	134647848
chr1	134708154	134710143
chr1	134955066	134956370
chr1	134961906	134963224
chr1	134987594	134988258
chr1	135102778	135106376
chr1	135145989	135148308
chr1	135282382	135284320
chr1	135312942	135314371
chr1	135368158	135369444
chr1	135374356	135375622
chr1	135428963	135430957
chr1	135584967	135586586
chr1	135669077	135674734
chr1	135684844	135689224
chr1	135698986	135700896
chr1	135728660	135730645
chr1	135765716	135766929
chr1	135793648	135795016
chr1	135817160	135819636
chr1	135916548	135920046
chr1	136007322	136008530
chr1	136017674	136019073
chr1	136050434	136052752
chr1	136131017	136132294
chr1	136140042	136140876
chr1	136231624	136235130
chr1	136259160	136260956
chr1	136343642	136347148
chr1	136414880	136415907
chr1	136465658	136466894
chr1	136624181	136625981
chr1	136781376	136784872
chr1	136945620	136949917
chr1	136952035	136953676
chr1	137221168	137223338
chr1	137898284	137901288
chr1	138617466	138620592
chr1	138835125	138849911
chr1	138856052	138857070
chr1	138962717	138964682
chr1	139421369	139423412
chr1	139454060	139456114
chr1	140244505	140246778
chr1	143701523	143703598
chr1	143738915	143740436
chr1	143776236	143778291
chr1	144002840	144005144
chr1	146493896	146499413
chr1	146724573	146725201
chr1	150099326	150100475
chr1	150392200	150394567
chr1	150990044	150994032
chr1	151342848	151347318
chr1	151427208	151429647
chr1	151498812	151501561
chr1	151571204	151572642
chr1	151590892	151592605
chr1	151754084	151756696
chr1	152088696	152091370
chr1	152385710	152387024
chr1	152399695	152401468
chr1	152621944	152625603
chr1	152765589	152768479
chr1	152901398	152905011
chr1	152954616	152956564
chr1	153185552	153186558
chr1	153331218	153333960
chr1	153424368	153425496
chr1	153485444	153487930
chr1	153547308	153549918
chr1	153652838	153654016
chr1	153739378	153740764
chr1	153748172	153749788
chr1	153899246	153902264
chr1	154204736	154205655
chr1	154725629	154727524
chr1	154883332	154884866
chr1	155082274	155084256
chr1	155097346	155100084
chr1	155158012	155159556
chr1	155243891	155245026
chr1	155416442	155418056
chr1	155557860	155559310
chr1	155722305	155723122
chr1	155728358	155743932
chr1	155811930	155813690
chr1	155972060	155974358
chr1	156034758	156037732
chr1	156203006	156206162
chr1	156302794	156304236
chr1	156310518	156311521
chr1	156420454	156421331
chr1	156472788	156474720
chr1	156558348	156559886
chr1	156614004	156617618
chr1	156672758	156674933
chr1	156717996	156719806
chr1	156937807	156940318
chr1	157013056	157015992
chr1	157409552	157412997
chr1	157415676	157418333
chr1	157442842	157446630
chr1	157447523	157451230
chr1	157458158	157459435
chr1	158355318	158357012
chr1	158361816	158363083
chr1	159231518	159233583
chr1	160044159	160044983
chr1	160194758	160195988
chr1	160210733	160213826
chr1	160791813	160793404
chr1	160905769	160908952
chr1	161033755	161038075
chr1	161069974	161072398
chr1	161130638	161131613
chr1	161142498	161143096
chr1	161170560	161171300
chr1	161249528	161251716
chr1	161875550	161877922
chr1	161968676	161969762
chr1	162004428	162005760
chr1	162476115	162478790
chr1	162547342	162549118
chr1	162569927	162572326
chr1	162738144	162741130
chr1	163308626	163310713
chr1	163311544	163315581
chr1	163402906	163404386
chr1	163779260	163780361
chr1	163929446	163930926
chr1	163993919	163995586
chr1	164248019	164250024
chr1	164275397	164276052
chr1	164306577	164308274
chr1	164456603	164459460
chr1	164735669	164743381
chr1	164898759	164899798
chr1	165113906	165115272
chr1	165119664	165120910
chr1	165192034	165195034
chr1	165235641	165237609
chr1	165281368	165283436
chr1	165459183	165462084
chr1	165589011	165591140
chr1	165615446	165618890
chr1	165632965	165635402
chr1	165641388	165643391
chr1	165705246	165709056
chr1	165763110	165764546
chr1	165840684	165841423
chr1	165844478	165845882
chr1	166001240	166003947
chr1	166047647	166049164
chr1	166153204	166155316
chr1	166253752	166256997
chr1	166308206	166309715
chr1	166378461	166380678
chr1	166409158	166410174
chr1	167000358	167002959
chr1	167283404	167285890
chr1	167307925	167309307
chr1	167340116	167340758
chr1	167349702	167351054
chr1	167392638	167394760
chr1	167598032	167599574
chr1	167660268	167661680
chr1	167687246	167695596
chr1	167802056	167804116
chr1	167929516	167930313
chr1	168286958	168289066
chr1	168429013	168432974
chr1	169530318	169532624
chr1	169746184	169748116
chr1	169968555	169970606
chr1	170173783	170175508
chr1	170214376	170215821
chr1	170588728	170590466
chr1	170643891	170644833
chr1	170866798	170869199
chr1	170883998	170886286
chr1	170907341	170908826
chr1	171032724	171034576
chr1	171036500	171039360
chr1	171044200	171047048
chr1	171063745	171074380
chr1	171078100	171079962
chr1	171101396	171103874
chr1	171110778	171112442
chr1	171149698	171151236
chr1	171195712	171196510
chr1	171220888	171223046
chr1	171246169	171252458
chr1	171269996	171271370
chr1	171280193	171281788
chr1	171287094	171288286
chr1	171293896	171295345
chr1	171327997	171330982
chr1	171345076	171346730
chr1	171379445	171380598
chr1	171410887	171412974
chr1	171436810	171442992
chr1	171490332	171492181
chr1	171501204	171504618
chr1	171808458	171817350
chr1	172026396	172027824
chr1	172053518	172054764
chr1	172081682	172083835
chr1	172126115	172127920
chr1	172147490	172149894
chr1	172202241	172207575
chr1	172309784	172313156
chr1	172325938	172326659
chr1	172340358	172342111
chr1	172376106	172377098
chr1	172481236	172483003
chr1	172499724	172505064
chr1	172512471	172516068
chr1	172519738	172521572
chr1	172524894	172527208
chr1	172561628	172563832
chr1	172632360	172633572
chr1	173365750	173369068
chr1	174501376	174503966
chr1	175491605	175493072
chr1	175624872	175626658
chr1	175691458	175693761
chr1	175880361	175881472
chr1	176274586	176275890
chr1	176812278	176815332
chr1	176832336	176836864
chr1	177256951	177259258
chr1	177322111	177323372
chr1	177338543	177339278
chr1	177440786	177444080
chr1	177794172	177797082
chr1	177982957	177984246
chr1	178186885	178189115
chr1	178275824	178276832
chr1	178317667	178320352
chr1	178334531	178338828
chr1	178368616	178369836
chr1	178405360	178407047
chr1	178526804	178531218
chr1	179516883	179518392
chr1	179545296	179547416
chr1	179667504	179669271
chr1	179801977	179804400
chr1	179865294	179867246
chr1	179959216	179962086
chr1	180195054	180196448
chr1	180255338	180257124
chr1	180328924	180335918
chr1	180355833	180358466
chr1	180362864	180366105
chr1	180386529	180388260
chr1	180403459	180406764
chr1	180482114	180484426
chr1	180568319	180570479
chr1	180640416	180642187
chr1	180696294	180697672
chr1	180725433	180727546
chr1	180768060	180769137
chr1	180777394	180778994
chr1	180793464	180794544
chr1	180811620	180815094
chr1	180850186	180851838
chr1	180894074	180894994
chr1	180903826	180905024
chr1	180940527	180943288
chr1	181016428	181017676
chr1	181143286	181145385
chr1	181150893	181151866
chr1	181209222	181212983
chr1	181255926	181257507
chr1	181351834	181354191
chr1	181839680	181843362
chr1	181852416	181853630
chr1	182018560	182020898
chr1	182124486	182125610
chr1	182280424	182283813
chr1	182287715	182290524
chr1	182339480	182342666
chr1	182408226	182410116
chr1	182516315	182517836
chr1	182763328	182765036
chr1	182953562	182955443
chr1	182959290	182960521
chr1	183072170	183075827
chr1	183220916	183221656
chr1	183295992	183299124
chr1	183344745	183346090
chr1	183368552	183370064
chr1	183388552	183389820
chr1	184033017	184035876
chr1	184718212	184721280
chr1	184728890	184736040
chr1	184810729	184811463
chr1	184844675	184846756
chr1	184851036	184852976
chr1	184881562	184883280
chr1	184998906	185000447
chr1	185098392	185099707
chr1	185203184	185205512
chr1	185275203	185277822
chr1	185328088	185329607
chr1	185331602	185333018
chr1	185362482	185365082
chr1	185454386	185456162
chr1	186116304	186117522
chr1	186702816	186706199
chr1	186748278	186750077
chr1	186833241	186834968
chr1	187215190	187217101
chr1	187225524	187227168
chr1	187604852	187610448
chr1	187651390	187653983
chr1	187997225	187998300
chr1	189006889	189008087
chr1	189341508	189344432
chr1	189685923	189689066
chr1	189700154	189702663
chr1	189727131	189729761
chr1	189866719	189868450
chr1	189920960	189922928
chr1	190168406	190173962
chr1	190174209	190175576
chr1	190911018	190912390
chr1	190927800	190929675
chr1	190977149	190980004
chr1	191025115	191027078
chr1	191061476	191063886
chr1	191097300	191099168
chr1	191181882	191186908
chr1	191224052	191225334
chr1	191317398	191319368
chr1	191325659	191326905
chr1	191394470	191398214
chr1	191573640	191576658
chr1	191717234	191719496
chr1	191820966	191822240
chr1	191905776	191908030
chr1	192091841	192093134
chr1	192136213	192138865
chr1	192190286	192191659
chr1	192770223	192771365
chr1	192832362	192835750
chr1	192853948	192856710
chr1	193034862	193036590
chr1	193129416	193130710
chr1	193152701	193153725
chr1	193172701	193173972
chr1	194618914	194621756
chr1	194938400	194939339
chr1	194976104	194978163
chr1	195130430	195132302
chr1	195241411	195242149
chr10	3366035	3367705
chr10	3739684	3744217
chr10	3972778	3974320
chr10	4105608	4108768
chr10	4111453	4113370
chr10	4266108	4267372
chr10	4332667	4336457
chr10	4385998	4390810
chr10	4431740	4433616
chr10	4711520	4713197
chr10	5548728	5551082
chr10	5591365	5598058
chr10	5802880	5806958
chr10	5822885	5825404
chr10	5920818	5923578
chr10	7209056	7213768
chr10	7389667	7402235
chr10	7589242	7591210
chr10	7661856	7664361
chr10	7667070	7668406
chr10	7680201	7682260
chr10	7725663	7727259
chr10	7779886	7781266
chr10	7792144	7793749
chr10	7867116	7868090
chr10	7954056	7957414
chr10	8517475	8519574
chr10	8883051	8887190
chr10	8944322	8945680
chr10	9674242	9676168
chr10	9898858	9902520
chr10	10557208	10558432
chr10	10689016	10689821
chr10	11080404	11082609
chr10	11148789	11150210
chr10	11280186	11283186
chr10	11342832	11344278
chr10	12866886	12869868
chr10	12921674	12923392
chr10	12941209	12941894
chr10	12963332	12964790
chr10	13007978	13009349
chr10	13192548	13193349
chr10	13322985	13324686
chr10	13473574	13475422
chr10	13500830	13501558
chr10	13552521	13553906
chr10	13868451	13869498
chr10	13963974	13969592
chr10	13982270	13984025
chr10	14085125	14087632
chr10	14544564	14546065
chr10	14704672	14705837
chr10	14759544	14760818
chr10	17721107	17725040
chr10	17946803	17948635
chr10	18021939	18023608
chr10	18054860	18056768
chr10	18234491	18235695
chr10	18318145	18319651
chr10	18429854	18432299
chr10	18545170	18546278
chr10	18743332	18744108
chr10	18844646	18845528
chr10	19013884	19016088
chr10	19351580	19358070
chr10	19358726	19363727
chr10	19591156	19593138
chr10	19712294	19713035
chr10	19849016	19852918
chr10	19907272	19907926
chr10	19933351	19935467
chr10	20148273	20150207
chr10	20311508	20313760
chr10	20347171	20348728
chr10	20547896	20551080
chr10	20722926	20725334
chr10	20952044	20953381
chr10	21054760	21057176
chr10	21158027	21162164
chr10	21295620	21296928
chr10	21668871	21670493
chr10	21881932	21882695
chr10	21991166	21999672
chr10	22058234	22059730
chr10	22148127	22161538
chr10	22271335	22275342
chr10	22644784	22645578
chr10	22730287	22732243
chr10	22811984	22823235
chr10	22841198	22845536
chr10	23347064	23351030
chr10	23785776	23788569
chr10	23796658	23798782
chr10	24148852	24150401
chr10	24222718	24224896
chr10	24594804	24596452
chr10	24711210	24712825
chr10	24869607	24870554
chr10	25296353	25298586
chr10	25359243	25363044
chr10	26077650	26079232
chr10	26372662	26376454
chr10	26772164	26773626
chr10	28074036	28076826
chr10	29142690	29145106
chr10	29145766	29148610
chr10	29312831	29314240
chr10	29360287	29362710
chr10	29532677	29536231
chr10	30199810	30200824
chr10	30599674	30601068
chr10	30617434	30619043
chr10	30802099	30803736
chr10	30841912	30845770
chr10	31313034	31313944
chr10	31445048	31446224
chr10	31607327	31610166
chr10	32889383	32891102
chr10	33623622	33624916
chr10	33950458	33951751
chr10	34018530	34020760
chr10	34127316	34128005
chr10	34204222	34208392
chr10	34280430	34283706
chr10	34296869	34298183
chr10	34417936	34418812
chr10	36506552	36509044
chr10	36973938	36975539
chr10	37135696	37141632
chr10	38964882	38967356
chr10	39133526	39134897
chr10	39170807	39173737
chr10	39367642	39374138
chr10	39612946	39614090
chr10	39730777	39733823
chr10	39898659	39899463
chr10	39926453	39927329
chr10	39959657	39960696
chr10	40024574	40025557
chr10	40141046	40142533
chr10	40246218	40247366
chr10	40256728	40259884
chr10	40300320	40303163
chr10	40348041	40350450
chr10	40682718	40683982
chr10	40882080	40884959
chr10	41070678	41072858
chr10	41302351	41304764
chr10	41449736	41451084
chr10	41476036	41477940
chr10	41489468	41491106
chr10	41518314	41521329
chr10	41809106	41811756
chr10	41886994	41888968
chr10	42017950	42018945
chr10	42274780	42278874
chr10	42476756	42478820
chr10	42501612	42503415
chr10	42572102	42574267
chr10	42576796	42593280
chr10	42611736	42615757
chr10	42630427	42637628
chr10	42678486	42680048
chr10	42761117	42762978
chr10	43002266	43003608
chr10	43020815	43022742
chr10	43170653	43176594
chr10	43220412	43222264
chr10	43477445	43480726
chr10	43540006	43541302
chr10	43577570	43581222
chr10	43722460	43723946
chr10	43900980	43902466
chr10	44002472	44005000
chr10	44005446	44006694
chr10	44148431	44149426
chr10	44267454	44269102
chr10	44456878	44460564
chr10	44526708	44530405
chr10	45066164	45068142
chr10	45288645	45290114
chr10	45334722	45336443
chr10	45468764	45471438
chr10	45472645	45474300
chr10	45485086	45487154
chr10	45577444	45579323
chr10	49782150	49783950
chr10	49787838	49789442
chr10	50592043	50593602
chr10	50891638	50896501
chr10	50896576	50903740
chr10	50904429	50905324
chr10	51676634	51678584
chr10	52021082	52030538
chr10	52231974	52235724
chr10	52272644	52275749
chr10	52381106	52382860
chr10	52416194	52419782
chr10	52689928	52692036
chr10	52703622	52705147
chr10	53378810	53380552
chr10	53595895	53598491
chr10	53629060	53630455
chr10	53750308	53751578
chr10	54070960	54077040
chr10	56114832	56115668
chr10	56228308	56229178
chr10	56376585	56382118
chr10	57485824	57487591
chr10	57531353	57532841
chr10	57631870	57632912
chr10	57794378	57795496
chr10	58255060	58256462
chr10	58322745	58324692
chr10	58446020	58448016
chr10	58497198	58498594
chr10	58651061	58653128
chr10	58812070	58814451
chr10	59220362	59223518
chr10	59321952	59325030
chr10	59438276	59444420
chr10	59614668	59617318
chr10	59702020	59703371
chr10	59878780	59880944
chr10	59950646	59953092
chr10	59969399	59970798
chr10	60002170	60003845
chr10	60080481	60082732
chr10	60105766	60108267
chr10	60218112	60219772
chr10	60277289	60278510
chr10	60346505	60349564
chr10	60685638	60687908
chr10	60752281	60753136
chr10	60829996	60832532
chr10	60931802	60935054
chr10	61145720	61148075
chr10	61272068	61273852
chr10	61380066	61384048
chr10	61417932	61419466
chr10	61451355	61453372
chr10	61475178	61476739
chr10	61594898	61595522
chr10	61624740	61626265
chr10	61647872	61649534
chr10	61679735	61681286
chr10	61694834	61696716
chr10	61715038	61715669
chr10	61782738	61784338
chr10	61928235	61930001
chr10	61934982	61939364
chr10	61976531	61979793
chr10	62110079	62111442
chr10	62127982	62137390
chr10	62230288	62232494
chr10	62338590	62341044
chr10	62448331	62450516
chr10	62485548	62488148
chr10	62507586	62509584
chr10	62577628	62578732
chr10	62601174	62603027
chr10	62649826	62652280
chr10	62664708	62666180
chr10	62725273	62726654
chr10	62791134	62793135
chr10	62885422	62887700
chr10	62919778	62921522
chr10	62946498	62947729
chr10	62979884	62981042
chr10	63022276	63025330
chr10	63099436	63100783
chr10	63174990	63177630
chr10	63242875	63245019
chr10	63337604	63339718
chr10	63381182	63383314
chr10	63386068	63387228
chr10	63428327	63430428
chr10	64086586	64088828
chr10	64089084	64090692
chr10	66807628	66810956
chr10	66813640	66815010
chr10	66910090	66912176
chr10	66920116	66923080
chr10	67002363	67005412
chr10	67095758	67099282
chr10	67103671	67105507
chr10	67126155	67128686
chr10	67184812	67187799
chr10	67284100	67285900
chr10	67534886	67539538
chr10	67547754	67549828
chr10	67911590	67913236
chr10	67979189	67980306
chr10	68135300	68137070
chr10	68275115	68281488
chr10	68282323	68283498
chr10	68723527	68724780
chr10	69211394	69214406
chr10	69350479	69353384
chr10	69397695	69400888
chr10	69570710	69574822
chr10	69923787	69927442
chr10	70094612	70099481
chr10	70244252	70246357
chr10	70439872	70441554
chr10	70519750	70521614
chr10	70598267	70600454
chr10	71158862	71160196
chr10	71237376	71238576
chr10	71282664	71285848
chr10	71344026	71345372
chr10	71346526	71349642
chr10	72654359	72655710
chr10	73096322	73100999
chr10	74966608	74968107
chr10	75036652	75037750
chr10	75059182	75062489
chr10	75211758	75213388
chr10	75316418	75319175
chr10	75444438	75447267
chr10	75516430	75518826
chr10	75558834	75560823
chr10	75666878	75668408
chr10	75763622	75765570
chr10	75772573	75773832
chr10	75780101	75781468
chr10	75797484	75798800
chr10	75833374	75838195
chr10	75859366	75860632
chr10	75892900	75893775
chr10	75920700	75922390
chr10	75931876	75932766
chr10	75935520	75936338
chr10	75950660	75952142
chr10	76031910	76033494
chr10	76237336	76238338
chr10	76344428	76346906
chr10	76441938	76443706
chr10	76468244	76469516
chr10	76530784	76532036
chr10	76622996	76624008
chr10	76961090	76962542
chr10	77032284	77034386
chr10	77165362	77166799
chr10	77258582	77260160
chr10	77416602	77418886
chr10	77515010	77516442
chr10	77580368	77582722
chr10	77605860	77608144
chr10	77621668	77623493
chr10	77677319	77678687
chr10	77684553	77687424
chr10	77901904	77903769
chr10	77969505	77970758
chr10	77978050	77979152
chr10	78008599	78010972
chr10	78043370	78043918
chr10	78068558	78070030
chr10	78169200	78170156
chr10	78184454	78185718
chr10	78243502	78245456
chr10	78351316	78352751
chr10	78411982	78413347
chr10	78425178	78426434
chr10	78464095	78465386
chr10	78481589	78482667
chr10	78573894	78575531
chr10	78590567	78592293
chr10	78746907	78748068
chr10	78752256	78753164
chr10	78779960	78780900
chr10	79096734	79097964
chr10	79533058	79534074
chr10	79554148	79555353
chr10	79611562	79612824
chr10	79612982	79614202
chr10	79636918	79639364
chr10	79668543	79670557
chr10	79681182	79683608
chr10	79703935	79705550
chr10	79716224	79718347
chr10	79746036	79747060
chr10	79754968	79755319
chr10	79766047	79768019
chr10	79777013	79778340
chr10	79779322	79781286
chr10	79793374	79794430
chr10	79852020	79858784
chr10	79873704	79874803
chr10	79908125	79909438
chr10	79916030	79917482
chr10	79918084	79920024
chr10	79920662	79921965
chr10	79925228	79929268
chr10	79936802	79937487
chr10	79959549	79961226
chr10	79970693	79971417
chr10	79983386	79987400
chr10	79987757	79990522
chr10	79995996	79997911
chr10	80038750	80040010
chr10	80053008	80055226
chr10	80073160	80075768
chr10	80100744	80102880
chr10	80114205	80118100
chr10	80136670	80139663
chr10	80141061	80143016
chr10	80146542	80153138
chr10	80157838	80161668
chr10	80163854	80165448
chr10	80167162	80168843
chr10	80172608	80173716
chr10	80179106	80180304
chr10	80189932	80191309
chr10	80225994	80228135
chr10	80248666	80250127
chr10	80259897	80262186
chr10	80264398	80265952
chr10	80292058	80293696
chr10	80298730	80299868
chr10	80304635	80305282
chr10	80319781	80320745
chr10	80322804	80323968
chr10	80329304	80330532
chr10	80341453	80343730
chr10	80347414	80349234
chr10	80355660	80357239
chr10	80357559	80358440
chr10	80385604	80388516
chr10	80398202	80400360
chr10	80405940	80407634
chr10	80431666	80434490
chr10	80463643	80465054
chr10	80475154	80475920
chr10	80488244	80506674
chr10	80538496	80539796
chr10	80560570	80562343
chr10	80575918	80579465
chr10	80587050	80591024
chr10	80602512	80603716
chr10	80621523	80624446
chr10	80655898	80657386
chr10	80674264	80679307
chr10	80700949	80703294
chr10	80740776	80742944
chr10	80754563	80756916
chr10	80796694	80799911
chr10	80806980	80808120
chr10	80808449	80809472
chr10	80825786	80827739
chr10	80843388	80844467
chr10	80854465	80856048
chr10	80899914	80901363
chr10	80917268	80918592
chr10	80928455	80931362
chr10	80931790	80933980
chr10	80935298	80937124
chr10	80939078	80940218
chr10	80985338	80986521
chr10	81021210	81022246
chr10	81024926	81025837
chr10	81036969	81037748
chr10	81059534	81060689
chr10	81069522	81070808
chr10	81105363	81106909
chr10	81128506	81129895
chr10	81133234	81139096
chr10	81167084	81169760
chr10	81174492	81178132
chr10	81182552	81184047
chr10	81192270	81193394
chr10	81194092	81194829
chr10	81229861	81231412
chr10	81232738	81233660
chr10	81256968	81258238
chr10	81266218	81267226
chr10	81284622	81286605
chr10	81292450	81295130
chr10	81302296	81303698
chr10	81319634	81321960
chr10	81326381	81329406
chr10	81342980	81343660
chr10	81349170	81351187
chr10	81357072	81358471
chr10	81377630	81379192
chr10	81383879	81385290
chr10	81401036	81403257
chr10	81406553	81408212
chr10	81408408	81412391
chr10	81423808	81427385
chr10	81429428	81431522
chr10	81452280	81453424
chr10	81463986	81465800
chr10	81472289	81474178
chr10	81481544	81482848
chr10	81495434	81497150
chr10	81502646	81503168
chr10	81544037	81545738
chr10	81559024	81561351
chr10	81570414	81572351
chr10	81574845	81576050
chr10	81600522	81601562
chr10	81605027	81606742
chr10	81627104	81628246
chr10	81633234	81634240
chr10	81642766	81644353
chr10	81648776	81649811
chr10	81994566	81997600
chr10	82047766	82048736
chr10	82083086	82083984
chr10	82127744	82128523
chr10	82178069	82179096
chr10	82354078	82354796
chr10	82622495	82623876
chr10	82629400	82630900
chr10	82698654	82700200
chr10	82762295	82764659
chr10	82811700	82812394
chr10	82858565	82861204
chr10	82984172	82987273
chr10	83336978	83338048
chr10	83359786	83361074
chr10	83532986	83534616
chr10	83543446	83545521
chr10	83645968	83649400
chr10	83721775	83723701
chr10	84439988	84441767
chr10	84532040	84534842
chr10	84575994	84577906
chr10	84621917	84623494
chr10	84754023	84760974
chr10	84916672	84918396
chr10	85044312	85045702
chr10	85101652	85103989
chr10	85183349	85186253
chr10	85386270	85389088
chr10	85598201	85599481
chr10	85624449	85625240
chr10	85828593	85829750
chr10	85871444	85872724
chr10	85916102	85917548
chr10	85927179	85929348
chr10	85956690	85958459
chr10	86021520	86023020
chr10	86300164	86302454
chr10	86498056	86500438
chr10	86684912	86686168
chr10	86703083	86706966
chr10	86777743	86779984
chr10	87002398	87008590
chr10	87013174	87016994
chr10	87057928	87059093
chr10	87484713	87495756
chr10	87858117	87861232
chr10	88146098	88147536
chr10	88356516	88357608
chr10	88378868	88380346
chr10	88503078	88504342
chr10	88730422	88732685
chr10	88825970	88827276
chr10	88885306	88886727
chr10	89256433	89258177
chr10	89343162	89345472
chr10	89442788	89444880
chr10	89685361	89686819
chr10	89731489	89732924
chr10	89744445	89746194
chr10	89872090	89874964
chr10	90828282	90831702
chr10	90969504	90970538
chr10	91080029	91083686
chr10	91122229	91124650
chr10	91168904	91172424
chr10	91181003	91183200
chr10	92161714	92163555
chr10	92721138	92722872
chr10	93081096	93081932
chr10	93142282	93144132
chr10	93159601	93164701
chr10	93261401	93263440
chr10	93293053	93312172
chr10	93374835	93378704
chr10	93452298	93455035
chr10	93539713	93540451
chr10	93588564	93590108
chr10	93640250	93642321
chr10	93833368	93834922
chr10	93888404	93890542
chr10	94034586	94037987
chr10	94147592	94148992
chr10	94198479	94199779
chr10	94311516	94312758
chr10	94479528	94481048
chr10	94514292	94516034
chr10	94687767	94689761
chr10	94922974	94925054
chr10	94940460	94945822
chr10	95264448	95265719
chr10	95322112	95324340
chr10	95414038	95418410
chr10	95500974	95502118
chr10	95514254	95516288
chr10	95562727	95564594
chr10	95939962	95942275
chr10	96615961	96619070
chr10	97312807	97314115
chr10	98913313	98916458
chr10	99106487	99108713
chr10	99203323	99204976
chr10	99227874	99229748
chr10	99246598	99248041
chr10	99260884	99267158
chr10	99285866	99287250
chr10	99458090	99461888
chr10	100015084	100018270
chr10	100486392	100488168
chr10	100588602	100589726
chr10	103026052	103032878
chr10	103034511	103037152
chr10	103367070	103369498
chr10	105572728	105575705
chr10	105840794	105842092
chr10	106469054	106471124
chr10	107271020	107273234
chr10	108161218	108164000
chr10	108330700	108333860
chr10	108444853	108447219
chr10	109009741	109012314
chr10	110454861	110456552
chr10	110744712	110746343
chr10	110792679	110795858
chr10	110918958	110922684
chr10	111008460	111011850
chr10	111102100	111103622
chr10	111163720	111166161
chr10	111298058	111299136
chr10	111472735	111474562
chr10	111506000	111508604
chr10	111972424	111973984
chr10	112269974	112272378
chr10	112928308	112929290
chr10	114799956	114802935
chr10	115250136	115252851
chr10	115314196	115316820
chr10	115361725	115363320
chr10	115383248	115387336
chr10	115584802	115588728
chr10	116017697	116019721
chr10	116274767	116277444
chr10	116286744	116289238
chr10	116290750	116293996
chr10	116300060	116307762
chr10	116472323	116475044
chr10	116580354	116583160
chr10	116949400	116951189
chr10	117062866	117064554
chr10	117147313	117150666
chr10	117223558	117225109
chr10	117375154	117377882
chr10	117392780	117393978
chr10	117417456	117419062
chr10	117434926	117435828
chr10	117570690	117572306
chr10	117628440	117630326
chr10	117709474	117711544
chr10	117745314	117746630
chr10	117791832	117793484
chr10	117843335	117846604
chr10	117905094	117906803
chr10	118141210	118142570
chr10	118867526	118870892
chr10	119238683	119241107
chr10	119453200	119456062
chr10	119691322	119693396
chr10	120112377	120113621
chr10	120201154	120202475
chr10	120208629	120210051
chr10	120226712	120228136
chr10	120365558	120366913
chr10	120377152	120378499
chr10	120474086	120478840
chr10	120551730	120553678
chr10	120800846	120803032
chr10	120810424	120812430
chr10	120881942	120883782
chr10	120894224	120896556
chr10	120897332	120899589
chr10	120977674	120980208
chr10	121032819	121034916
chr10	121309752	121311440
chr10	121350438	121352108
chr10	121364520	121366248
chr10	121428919	121431528
chr10	121473071	121477993
chr10	121505024	121506172
chr10	121532992	121533764
chr10	121585080	121587592
chr10	121613054	121614358
chr10	121624782	121627050
chr10	121641128	121642599
chr10	121739412	121740731
chr10	122045888	122048084
chr10	122096163	122097870
chr10	122447418	122449762
chr10	122678328	122680932
chr10	122801852	122802670
chr10	122982991	122987023
chr10	123075442	123077354
chr10	123195661	123197802
chr10	123263591	123266954
chr10	125388695	125389915
chr10	125965742	125967356
chr10	126900513	126901722
chr10	126905518	126906406
chr10	126927883	126929309
chr10	126978247	126984956
chr10	127030078	127031093
chr10	127040638	127042686
chr10	127048279	127051268
chr10	127058276	127060982
chr10	127063036	127064876
chr10	127068947	127071252
chr10	127077492	127082156
chr10	127090248	127092504
chr10	127120244	127121706
chr10	127164746	127167488
chr10	127169874	127171508
chr10	127177692	127179046
chr10	127179568	127181992
chr10	127187970	127190037
chr10	127194454	127196866
chr10	127210814	127212141
chr10	127262438	127263517
chr10	127265895	127267250
chr10	127286926	127292576
chr10	127311076	127312692
chr10	127325942	127327932
chr10	127338730	127342794
chr10	127380102	127382120
chr10	127508095	127514406
chr10	127521280	127522933
chr10	127524584	127535666
chr10	127619230	127622494
chr10	127641827	127644440
chr10	127665688	127669509
chr10	127674634	127678536
chr10	127738538	127741472
chr10	127745722	127752175
chr10	127753767	127756839
chr10	128014994	128015936
chr10	128034338	128037503
chr10	128057906	128060730
chr10	128082116	128084562
chr10	128090748	128093863
chr10	128096590	128098572
chr10	128193736	128195803
chr10	128211078	128212218
chr10	128212720	128213497
chr10	128231159	128233465
chr10	128269996	128271071
chr10	128302482	128304328
chr10	128321930	128323469
chr10	128337286	128338982
chr10	128368030	128369516
chr10	128376362	128378069
chr10	128408761	128413400
chr10	128458338	128460611
chr10	128491593	128494937
chr10	128498470	128499964
chr10	128524531	128526872
chr10	128546348	128549480
chr10	128564716	128566931
chr10	128588871	128590780
chr10	128625314	128627062
chr10	128645156	128647198
chr10	128668700	128669499
chr10	128673316	128675002
chr10	128695136	128696898
chr10	128703812	128705658
chr10	128742768	128745529
chr10	128747414	128749339
chr10	128803140	128807098
chr10	128821054	128822976
chr10	128889150	128892921
chr10	128895398	128897294
chr10	128909250	128910909
chr10	128922775	128924031
chr10	128933164	128935027
chr10	130470261	130470696
chr11	3123074	3124782
chr11	3201578	3203614
chr11	3265186	3267402
chr11	3288366	3291332
chr11	3330584	3332642
chr11	3407595	3409691
chr11	3449742	3453344
chr11	3513802	3515656
chr11	3516758	3518030
chr11	3534790	3536497
chr11	3537868	3539779
chr11	3628867	3629654
chr11	3648187	3649840
chr11	3761442	3762681
chr11	3774232	3775264
chr11	3863484	3864576
chr11	3894608	3895786
chr11	3912829	3915218
chr11	3930877	3932711
chr11	3963428	3965113
chr11	3983353	3984936
chr11	3997892	3998856
chr11	4094366	4097323
chr11	4116472	4119022
chr11	4134938	4135868
chr11	4159878	4161244
chr11	4186302	4187730
chr11	4217884	4218999
chr11	4266204	4267770
chr11	4593452	4595432
chr11	4637173	4638534
chr11	4703502	4705154
chr11	4745188	4747872
chr11	4848260	4850192
chr11	4873304	4875113
chr11	4894903	4896108
chr11	4946796	4948802
chr11	4973744	4975990
chr11	4984234	4989022
chr11	5057878	5058884
chr11	5061556	5062348
chr11	5064132	5066132
chr11	5096519	5100694
chr11	5151854	5152650
chr11	5260840	5262444
chr11	5443600	5445710
chr11	5520377	5522442
chr11	5541220	5542630
chr11	5706741	5708349
chr11	5740477	5741732
chr11	5761612	5762990
chr11	5787937	5789457
chr11	5837284	5838254
chr11	5861303	5863028
chr11	5877265	5878697
chr11	5901842	5902698
chr11	5954776	5956685
chr11	6063930	6066524
chr11	6199343	6200794
chr11	6267004	6268230
chr11	6273836	6275276
chr11	6291087	6292766
chr11	6388875	6390191
chr11	6414973	6418108
chr11	6443273	6445346
chr11	6473496	6476680
chr11	6526946	6529084
chr11	6546060	6548168
chr11	6605022	6606422
chr11	6625172	6626747
chr11	7062710	7066456
chr11	7212570	7215925
chr11	8456422	8460064
chr11	8465842	8470308
chr11	8623566	8624932
chr11	8653950	8655852
chr11	8663384	8664913
chr11	9010292	9011813
chr11	9048086	9049414
chr11	9115502	9119980
chr11	9807322	9815814
chr11	11113520	11117242
chr11	11461620	11462553
chr11	11684924	11686881
chr11	11808106	11810174
chr11	11821400	11823205
chr11	12026321	12026528
chr11	12035142	12038396
chr11	12464119	12465274
chr11	13565803	13575902
chr11	16257136	16258428
chr11	16259791	16261757
chr11	16507200	16508948
chr11	16751788	16753592
chr11	16950579	16952270
chr11	17051477	17053376
chr11	17158686	17160798
chr11	17210754	17212739
chr11	17257088	17258524
chr11	17953103	17954108
chr11	18870990	18872564
chr11	18873768	18875706
chr11	18876838	18879206
chr11	19007102	19008456
chr11	19015589	19021434
chr11	19026016	19027906
chr11	19919510	19920926
chr11	19923528	19926732
chr11	19963541	19965604
chr11	20111728	20116926
chr11	20200644	20203654
chr11	20246340	20250150
chr11	20331904	20333704
chr11	20400604	20401812
chr11	20454858	20456660
chr11	20531628	20533106
chr11	20541960	20544273
chr11	20631174	20633366
chr11	20740223	20743202
chr11	20830116	20832034
chr11	20913804	20916897
chr11	21090964	21093534
chr11	21236479	21240093
chr11	21368514	21371692
chr11	21568686	21572812
chr11	21992464	21998700
chr11	21999414	22004852
chr11	22286136	22288400
chr11	22512162	22513141
chr11	22857830	22861076
chr11	22981445	22982850
chr11	22990088	22992214
chr11	23006942	23009074
chr11	23047450	23048848
chr11	23067305	23068492
chr11	23254829	23258192
chr11	23305406	23307742
chr11	23497004	23498749
chr11	23632871	23634254
chr11	23664866	23667466
chr11	23769316	23772038
chr11	23894126	23895641
chr11	24060456	24062587
chr11	24073404	24082481
chr11	24305012	24306160
chr11	26209780	26210948
chr11	26386936	26388029
chr11	26592834	26594099
chr11	28579062	28584764
chr11	28852356	28854492
chr11	29130030	29131714
chr11	29171680	29174046
chr11	29246398	29247607
chr11	29373049	29374860
chr11	29514486	29515437
chr11	29525921	29527646
chr11	29547076	29549024
chr11	29692065	29694614
chr11	29824570	29825250
chr11	30024300	30026568
chr11	30194474	30199238
chr11	30263818	30269549
chr11	30648865	30649596
chr11	30754938	30755646
chr11	30771229	30774078
chr11	30884960	30885625
chr11	30953405	30955601
chr11	31368158	31372032
chr11	31670824	31672510
chr11	31870064	31874296
chr11	31999627	32003184
chr11	32161350	32162636
chr11	32204572	32206067
chr11	32220930	32223339
chr11	32226305	32227066
chr11	32266914	32268206
chr11	32347278	32348668
chr11	32454362	32456609
chr11	32531797	32534333
chr11	32641472	32644420
chr11	32925612	32926300
chr11	33122732	33123426
chr11	33145925	33148948
chr11	33161303	33163720
chr11	33195441	33198358
chr11	33198654	33206256
chr11	33512648	33513970
chr11	33843042	33844586
chr11	34832661	34834463
chr11	35119426	35123313
chr11	35769092	35771064
chr11	35797708	35799235
chr11	35833197	35834782
chr11	35979188	35981862
chr11	35999784	36002046
chr11	36677264	36678908
chr11	37234961	37237253
chr11	40691316	40695250
chr11	40732918	40734751
chr11	40754575	40755840
chr11	41999462	42001214
chr11	42181500	42183591
chr11	42419037	42421682
chr11	43383540	43386142
chr11	43425968	43426789
chr11	43433436	43434564
chr11	43474136	43475000
chr11	43528258	43530320
chr11	43548090	43550344
chr11	43681092	43683568
chr11	43747267	43748282
chr11	43766588	43767499
chr11	43775720	43776426
chr11	43835979	43836963
chr11	44469602	44472036
chr11	44518406	44524316
chr11	44610518	44613578
chr11	44616002	44620568
chr11	45851208	45853556
chr11	45943634	45945615
chr11	45954994	45955716
chr11	45980128	45981014
chr11	46055511	46058378
chr11	46064520	46066146
chr11	46068760	46070078
chr11	46165694	46166714
chr11	46311372	46312942
chr11	46436112	46437873
chr11	47987956	47989561
chr11	48790146	48791584
chr11	48798216	48802106
chr11	48816148	48818768
chr11	48823484	48824602
chr11	48826114	48827200
chr11	48833186	48834896
chr11	48837232	48838854
chr11	48852928	48854400
chr11	48854932	48859361
chr11	48868826	48873149
chr11	49201773	49205157
chr11	49243223	49246660
chr11	49248108	49253362
chr11	49608897	49614167
chr11	49614848	49619188
chr11	49711526	49713862
chr11	49793410	49795095
chr11	49846112	49848702
chr11	49901450	49902430
chr11	50024731	50027160
chr11	50130561	50132302
chr11	50174325	50175474
chr11	50209732	50211154
chr11	50224145	50227686
chr11	50236390	50237464
chr11	50290393	50292837
chr11	50323264	50326899
chr11	50359073	50359982
chr11	50376646	50381522
chr11	50430103	50431632
chr11	50601100	50603906
chr11	50826567	50828203
chr11	50848728	50852568
chr11	50886759	50888020
chr11	50915498	50916452
chr11	50930378	50931883
chr11	51059015	51059916
chr11	51262492	51264842
chr11	51289400	51290844
chr11	51584056	51585683
chr11	51605112	51607660
chr11	51619072	51620964
chr11	51635298	51636684
chr11	51649628	51651624
chr11	51688051	51689508
chr11	51755370	51757083
chr11	51763067	51764904
chr11	51855099	51859304
chr11	51915784	51917208
chr11	51967354	51968409
chr11	51999236	52001576
chr11	52003468	52004930
chr11	52098218	52100565
chr11	52166660	52169123
chr11	52231338	52233464
chr11	52282400	52284623
chr11	52359762	52362141
chr11	52395719	52397331
chr11	52763864	52766440
chr11	53299148	53301310
chr11	53350154	53352543
chr11	53429894	53431583
chr11	53456505	53457722
[truncated: 14,506 more rows]

## Sheet: C) Lung EC UMRs
chr1	3670305	3672846
chr1	4490132	4498062
chr1	4571366	4572511
chr1	4784586	4786320
chr1	4807322	4808868
chr1	4857046	4858938
chr1	5017887	5021772
chr1	5022678	5023998
chr1	5082932	5083896
chr1	5916474	5918157
chr1	6213713	6215888
chr1	6358782	6359753
chr1	6382424	6383334
chr1	6441188	6441696
chr1	7088074	7090073
chr1	7396970	7398825
chr1	7926610	7951602
chr1	9298397	9300666
chr1	9544552	9548213
chr1	9699219	9701252
chr1	9747324	9748898
chr1	9797547	9799332
chr1	9847920	9849117
chr1	9942339	9944593
chr1	9966930	9968536
chr1	10037028	10040426
chr1	10231532	10233978
chr1	10993016	10995352
chr1	11413511	11415012
chr1	12691472	12693759
chr1	12835528	12837160
chr1	12990252	12993124
chr1	13124442	13127511
chr1	13127704	13129010
chr1	13371917	13375274
chr1	13425880	13427012
chr1	13588786	13590425
chr1	13659800	13661020
chr1	14308989	14310662
chr1	14504012	14509102
chr1	14754677	14758184
chr1	15286264	15287701
chr1	15805336	15806725
chr1	15892388	15893146
chr1	16092806	16093482
chr1	16103296	16106642
chr1	16518384	16520256
chr1	16617830	16619864
chr1	16655860	16657857
chr1	16664998	16665984
chr1	17096446	17098265
chr1	18057036	18059017
chr1	19095950	19113198
chr1	19204930	19242472
chr1	20818808	20820688
chr1	20889936	20891583
chr1	20951248	20952171
chr1	21077953	21080026
chr1	21101182	21103388
chr1	21958084	21962654
chr1	22532892	22534462
chr1	22805374	22806992
chr1	23255852	23259912
chr1	23382284	23383844
chr1	23761442	23764301
chr1	23921428	23922752
chr1	24004984	24005962
chr1	24099363	24100881
chr1	24586053	24587747
chr1	24612685	24615026
chr1	24677964	24679505
chr1	25228260	25229132
chr1	25828904	25831444
chr1	30872422	30874395
chr1	30948278	30950508
chr1	32171518	32173460
chr1	33669145	33670933
chr1	33719637	33720816
chr1	33756336	33758178
chr1	33813448	33815096
chr1	33906994	33909427
chr1	34005198	34006936
chr1	34010908	34012206
chr1	34236168	34238170
chr1	34432622	34435536
chr1	34438682	34440527
chr1	34458596	34460467
chr1	34472094	34473413
chr1	34536197	34537843
chr1	34578733	34581440
chr1	34677448	34679479
chr1	34749228	34751951
chr1	34801157	34802507
chr1	34841226	34843552
chr1	34849692	34850822
chr1	35889833	35891034
chr1	36067862	36069842
chr1	36243402	36244705
chr1	36254624	36256168
chr1	36270430	36273846
chr1	36303134	36303708
chr1	36307518	36308774
chr1	36367674	36369480
chr1	36444521	36445737
chr1	36470949	36472328
chr1	36511266	36513838
chr1	36546710	36547884
chr1	36554298	36559656
chr1	36691146	36692370
chr1	36709123	36710449
chr1	36784567	36785972
chr1	36937793	36940343
chr1	37028642	37029768
chr1	37299546	37300628
chr1	37429362	37431136
chr1	37540185	37541708
chr1	37718954	37720668
chr1	37864168	37866108
chr1	37871731	37872878
chr1	37889688	37891108
chr1	37996553	37999118
chr1	38128674	38130513
chr1	38626356	38628449
chr1	38835648	38837083
chr1	38897180	38898381
chr1	38987256	38989128
chr1	39192124	39195625
chr1	39367189	39369385
chr1	39477652	39479240
chr1	39535000	39536812
chr1	39576034	39577914
chr1	39650050	39651396
chr1	39713448	39715520
chr1	39720626	39721772
chr1	39733876	39736822
chr1	39761044	39762502
chr1	39900191	39903486
chr1	39920924	39924168
chr1	39935300	39937012
chr1	40266329	40267136
chr1	40324478	40326090
chr1	40679837	40682386
chr1	40790013	40790996
chr1	42491151	42492324
chr1	42538819	42539881
chr1	42683668	42715184
chr1	42850780	42852174
chr1	42952641	42953990
chr1	43091480	43093218
chr1	43097932	43099631
chr1	43163131	43164278
chr1	43444554	43447998
chr1	43826150	43828320
chr1	43933070	43936003
chr1	44100956	44103134
chr1	44117686	44120324
chr1	44147225	44148798
chr1	44198489	44199330
chr1	44551284	44554048
chr1	45501438	45503614
chr1	45794842	45796611
chr1	45925188	45926533
chr1	46851201	46854852
chr1	50925419	50928930
chr1	51288447	51294454
chr1	51477506	51478916
chr1	51914824	51916322
chr1	52113237	52114384
chr1	52118910	52120615
chr1	52231608	52233846
chr1	52499292	52501138
chr1	52630364	52631405
chr1	52726304	52727722
chr1	52816434	52817973
chr1	52844484	52845760
chr1	52951336	52953637
chr1	53296552	53297834
chr1	53351942	53353691
chr1	53706272	53707072
chr1	53784178	53785526
chr1	54193280	54195438
chr1	54250442	54251576
chr1	54438402	54439216
chr1	54556743	54558438
chr1	54925170	54926850
chr1	55025488	55027765
chr1	55052136	55053594
chr1	55086090	55089311
chr1	55130586	55132496
chr1	55225472	55227671
chr1	55236678	55238929
chr1	55363072	55363951
chr1	55405080	55407589
chr1	56969202	56985433
chr1	57377217	57378444
chr1	57405824	57407492
chr1	57773877	57776026
chr1	57969522	57970418
chr1	57995604	57997134
chr1	58391932	58394307
chr1	58422588	58424448
chr1	58444760	58446436
chr1	58503882	58505366
chr1	58585434	58587390
chr1	58652198	58653608
chr1	58710882	58714616
chr1	58795004	58797652
chr1	58972533	58974582
chr1	59119458	59120650
chr1	59236438	59238367
chr1	59481065	59484288
chr1	59669574	59671709
chr1	59684394	59686660
chr1	59762020	59766888
chr1	59912102	59915230
chr1	60042349	60043782
chr1	60096801	60099444
chr1	60179681	60181637
chr1	60342877	60344254
chr1	60408784	60410763
chr1	60564838	60567704
chr1	61638316	61639612
chr1	62702545	62707920
chr1	63112784	63115728
chr1	63175884	63178072
chr1	63246958	63248994
chr1	63271648	63274590
chr1	63309171	63309670
chr1	63445618	63446724
chr1	63612574	63615047
chr1	63730031	63731473
chr1	64035008	64037944
chr1	64118140	64122730
chr1	64531678	64534998
chr1	64616563	64618424
chr1	64689786	64692339
chr1	64735827	64739319
chr1	64956188	64957298
chr1	65177116	65180524
chr1	65185925	65187964
chr1	65311117	65312452
chr1	66103441	66110587
chr1	66174784	66176630
chr1	66467546	66468910
chr1	66700565	66701708
chr1	66814374	66818340
chr1	66861946	66864336
chr1	67038258	67039496
chr1	69104922	69108938
chr1	69684739	69689533
chr1	69826669	69827395
chr1	71099684	71103778
chr1	71556656	71557874
chr1	71651566	71654340
chr1	72211360	72212678
chr1	72225139	72226842
chr1	72236158	72237668
chr1	72243608	72244938
chr1	72254229	72255997
chr1	72283852	72284913
chr1	72306536	72308074
chr1	72535774	72537756
chr1	72582703	72583801
chr1	72710868	72712742
chr1	72823698	72825910
chr1	72869990	72876170
chr1	72944947	72946652
chr1	74035624	74037454
chr1	74068239	74069268
chr1	74097840	74100658
chr1	74124081	74125494
chr1	74235996	74240534
chr1	74283928	74286042
chr1	74303076	74305326
chr1	74332145	74333514
chr1	74368010	74368706
chr1	74389845	74393118
chr1	74396261	74398431
chr1	74504830	74507232
chr1	74587184	74588866
chr1	74600676	74601798
chr1	74661464	74662842
chr1	74713003	74714282
chr1	74769252	74773804
chr1	74782042	74783020
chr1	74783375	74784917
chr1	74788714	74801552
chr1	74801704	74808781
chr1	74816672	74817518
chr1	74854076	74859158
chr1	74880588	74887630
chr1	74891243	74895256
chr1	74897342	74902565
chr1	74947822	74952512
chr1	75124318	75125522
chr1	75141122	75143554
chr1	75168061	75169614
chr1	75179622	75180882
chr1	75191368	75192926
chr1	75209032	75209681
chr1	75210453	75211515
chr1	75217852	75220092
chr1	75236086	75237224
chr1	75262983	75264704
chr1	75277150	75278517
chr1	75316410	75318220
chr1	75342752	75345244
chr1	75360016	75361304
chr1	75374970	75375812
chr1	75381465	75383154
chr1	75387511	75389155
chr1	75421749	75423531
chr1	75435764	75436644
chr1	75445256	75451654
chr1	75455828	75459524
chr1	75477159	75480396
chr1	75486713	75488255
chr1	75505030	75506894
chr1	75521304	75522253
chr1	75545988	75547008
chr1	77512824	77517358
chr1	78138912	78142230
chr1	78186628	78219689
chr1	78309320	78312045
chr1	78488054	78489828
chr1	78657418	78659178
chr1	79671061	79673617
chr1	79760610	79762589
chr1	79775706	79776874
chr1	79857968	79859153
chr1	80210593	80214760
chr1	80338745	80341484
chr1	80756928	80759516
chr1	82282955	82284022
chr1	82289752	82294456
chr1	82316192	82317400
chr1	82586534	82587510
chr1	82724627	82725971
chr1	82838874	82841047
chr1	83406687	83408670
chr1	84283102	84284984
chr1	84694721	84696412
chr1	84709706	84710924
chr1	84837540	84840852
chr1	84933494	84935410
chr1	85793230	85795188
chr1	85894224	85896090
chr1	86017810	86019216
chr1	86045642	86047502
chr1	86064154	86065510
chr1	86154182	86155330
chr1	86302852	86304316
chr1	86357878	86360758
chr1	86433930	86435096
chr1	86440474	86444226
chr1	86472130	86473418
chr1	86486964	86488449
chr1	86503503	86505300
chr1	86524594	86530577
chr1	86581689	86583874
chr1	86586772	86587672
chr1	86669490	86670988
chr1	86703378	86704534
chr1	87127274	87128102
chr1	87153182	87156802
chr1	87184694	87187545
chr1	87213224	87214993
chr1	87263068	87266466
chr1	87326718	87328158
chr1	87459690	87467676
chr1	87509188	87511034
chr1	87755566	87757186
chr1	87852748	87854684
chr1	88007825	88008839
chr1	88205346	88205968
chr1	88276194	88277951
chr1	88698792	88702614
chr1	88744507	88746510
chr1	89069580	89072862
chr1	89453946	89456398
chr1	89579790	89581786
chr1	89921294	89923858
chr1	89926932	89927884
chr1	89928839	89936932
chr1	89939888	89940912
chr1	89941170	89943626
chr1	89967576	89969214
chr1	89992056	89992884
chr1	90161634	90163156
chr1	90203388	90208140
chr1	90602938	90604216
chr1	90998401	90999807
chr1	91052522	91053894
chr1	91179571	91180488
chr1	91249306	91251456
chr1	91297805	91298934
chr1	91344884	91345866
chr1	91366006	91367082
chr1	91397893	91399118
chr1	91412356	91414658
chr1	91458263	91460333
chr1	91494148	91495295
chr1	91539586	91541300
chr1	91800724	91803154
chr1	92179137	92181336
chr1	92473083	92474569
chr1	92640902	92642427
chr1	92830743	92833032
chr1	92847105	92848894
chr1	92906701	92907890
chr1	92910194	92911870
chr1	92933980	92935865
chr1	93100193	93102540
chr1	93175994	93177334
chr1	93235584	93236798
chr1	93305429	93306209
chr1	93341852	93344349
chr1	93444732	93446156
chr1	93477804	93480770
chr1	93511286	93512870
chr1	93634402	93636130
chr1	93667650	93669336
chr1	93685076	93686820
chr1	93753690	93755910
chr1	93801369	93802382
chr1	93803252	93804656
chr1	93824729	93826142
chr1	95313313	95314594
chr1	95664458	95669008
chr1	96871004	96872778
chr1	97660350	97662786
chr1	97768894	97770975
chr1	97976152	97977880
chr1	98094465	98096178
chr1	104767919	104769992
chr1	104993892	104994450
chr1	105355054	105357036
chr1	105662862	105665106
chr1	105780266	105781243
chr1	105843112	105844794
chr1	105989394	105992066
chr1	105993154	105994921
chr1	106170974	106174789
chr1	106711771	106714852
chr1	106758530	106760568
chr1	106795324	106796979
chr1	109981650	109983856
chr1	111863866	111865374
chr1	112416434	112417050
chr1	118310306	118311790
chr1	118321562	118322657
chr1	118388216	118390566
chr1	118457942	118459868
chr1	118627654	118628690
chr1	119047509	119049258
chr1	119051277	119054787
chr1	119419162	119424694
chr1	119502908	119505232
chr1	119525042	119526546
chr1	119647881	119649132
chr1	119835546	119838146
chr1	119912530	119913601
chr1	119996953	119997892
chr1	120006800	120008184
chr1	120072833	120075070
chr1	120120232	120121911
chr1	120264594	120265728
chr1	120340141	120343568
chr1	120561610	120562888
chr1	120592868	120609014
chr1	120609287	120618042
chr1	121096418	121097716
chr1	121176528	121180825
chr1	121326970	121328598
chr1	121430642	121432138
chr1	121527218	121528928
chr1	121566868	121568262
chr1	124044228	124046726
chr1	125433736	125436540
chr1	125559793	125561754
chr1	125909984	125913418
chr1	126489717	126493721
chr1	126736912	126738632
chr1	126829601	126831028
chr1	127204472	127206795
chr1	127676451	127679120
chr1	127773186	127775588
chr1	127868576	127870070
chr1	128101942	128104238
chr1	128243619	128245326
chr1	128358562	128360372
chr1	128416366	128417942
chr1	128472134	128473224
chr1	128590070	128593706
chr1	129272806	129274554
chr1	130461670	130463266
chr1	130714984	130718310
chr1	130877986	130879104
chr1	131095804	131098018
chr1	131137584	131138992
chr1	131152842	131153958
chr1	131244474	131247182
chr1	131524074	131529183
chr1	131827056	131829460
chr1	131866987	131868116
chr1	131909656	131911786
chr1	131962074	131964054
chr1	132006786	132010332
chr1	132067350	132068292
chr1	132138962	132139926
chr1	132189250	132192400
chr1	132298388	132299490
chr1	132315794	132316853
chr1	132388760	132392040
chr1	132416842	132418456
chr1	132476566	132478244
chr1	132541075	132543696
chr1	132741244	132742102
chr1	132878964	132881899
chr1	133024250	133025946
chr1	133033072	133034601
chr1	133045659	133047677
chr1	133130350	133135192
chr1	133163070	133165410
chr1	133180828	133183610
chr1	133328996	133329784
chr1	133363244	133364591
chr1	133421010	133424859
chr1	133492156	133494080
chr1	133609084	133610646
chr1	133660366	133661656
chr1	133799798	133801616
chr1	133908159	133909058
chr1	134060674	134061583
chr1	134063118	134064078
chr1	134077432	134080306
chr1	134092614	134093780
chr1	134098450	134099898
chr1	134234370	134236626
chr1	134298610	134299507
chr1	134343836	134345010
chr1	134360810	134362783
chr1	134402727	134406574
chr1	134414825	134416496
chr1	134454824	134456322
chr1	134493974	134495388
chr1	134513184	134514146
chr1	134555539	134557544
chr1	134559778	134561941
chr1	134644960	134647741
chr1	134708154	134710116
chr1	134955066	134956459
chr1	134961906	134963296
chr1	134987606	134988386
chr1	135103127	135106376
chr1	135146086	135148104
chr1	135258258	135259431
chr1	135282522	135284478
chr1	135312942	135314371
chr1	135368158	135369358
chr1	135374239	135375622
chr1	135429005	135430957
chr1	135584922	135586586
chr1	135669077	135672664
chr1	135684844	135689224
chr1	135698918	135700896
chr1	135728660	135732402
chr1	135765641	135767021
chr1	135793142	135795102
chr1	135817160	135819636
chr1	135916681	135920046
chr1	136007286	136008472
chr1	136017807	136019183
chr1	136050434	136052166
chr1	136130964	136132481
chr1	136140042	136140876
chr1	136231580	136234854
chr1	136259192	136260956
chr1	136343642	136346963
chr1	136414880	136415907
chr1	136465658	136466894
chr1	136624095	136625981
chr1	136781376	136784872
chr1	136945620	136949815
chr1	136952008	136953948
chr1	137221098	137222786
chr1	137898284	137903903
chr1	138617466	138620524
chr1	138835125	138850026
chr1	138856100	138857070
chr1	138962748	138964574
chr1	139421498	139423344
chr1	139454060	139456114
chr1	140244505	140246740
chr1	143701523	143703664
chr1	143738915	143740390
chr1	143776236	143778291
chr1	144002123	144005144
chr1	146494066	146499250
chr1	146724909	146725312
chr1	150099414	150100475
chr1	150392224	150394898
chr1	150990044	150994032
chr1	151039867	151041741
chr1	151342848	151347159
chr1	151427278	151429647
chr1	151499215	151501444
chr1	151571132	151572110
chr1	151753936	151756479
chr1	152088738	152091370
chr1	152385974	152387024
chr1	152399695	152401342
chr1	152622269	152625590
chr1	152765646	152768479
chr1	152901398	152905265
chr1	152954616	152956564
chr1	153185664	153186505
chr1	153330303	153333960
chr1	153424346	153425602
chr1	153485673	153487852
chr1	153549358	153549918
chr1	153652838	153654016
chr1	153739378	153740764
chr1	153748172	153749788
chr1	153899246	153901760
chr1	154204778	154205744
chr1	154725666	154727203
chr1	154883524	154884866
chr1	155081962	155084397
chr1	155097346	155100084
chr1	155158145	155159556
chr1	155211803	155213728
chr1	155243819	155245026
chr1	155415524	155418056
chr1	155557749	155559089
chr1	155728358	155743932
chr1	155812018	155813576
chr1	155972060	155974358
chr1	156034766	156037732
chr1	156203198	156206162
chr1	156302768	156304236
chr1	156310397	156311521
chr1	156420454	156421331
chr1	156472690	156474548
chr1	156558348	156559940
chr1	156614004	156617748
chr1	156672758	156674898
chr1	156717983	156719846
chr1	156938510	156940454
chr1	157409948	157413594
chr1	157415676	157418333
chr1	157443058	157445486
chr1	157448010	157450648
chr1	158355318	158357147
chr1	158361816	158363083
chr1	159231518	159233780
chr1	160044159	160045245
chr1	160194758	160196076
chr1	160210796	160213826
chr1	160791521	160793404
chr1	160905769	160908159
chr1	161033960	161038945
chr1	161069974	161072398
chr1	161130638	161131872
chr1	161142498	161143072
chr1	161170560	161171300
chr1	161248814	161251716
chr1	161875550	161877922
chr1	161968676	161969730
chr1	162004428	162005760
chr1	162476363	162478278
chr1	162547342	162549071
chr1	162569810	162572326
chr1	162738144	162741058
chr1	163308626	163310288
chr1	163311378	163315410
chr1	163403004	163404438
chr1	163779260	163780361
chr1	163929473	163930885
chr1	163993876	163995586
chr1	164248118	164250668
chr1	164275192	164275992
chr1	164306577	164308274
chr1	164456603	164459374
chr1	164735669	164743381
chr1	164898680	164899720
chr1	165193508	165195034
chr1	165235641	165237664
chr1	165281220	165282976
chr1	165459183	165462009
chr1	165588954	165591140
chr1	165616414	165618890
chr1	165632965	165635245
chr1	165641274	165643391
chr1	165706669	165709056
chr1	165762984	165764621
chr1	165840884	165841423
chr1	165844466	165845859
chr1	166000690	166004143
chr1	166047647	166049291
chr1	166153370	166155338
chr1	166253752	166255094
chr1	166308206	166309715
chr1	166378604	166380526
chr1	166409062	166410215
chr1	167000358	167002959
chr1	167283061	167285890
chr1	167307925	167309307
chr1	167339754	167340758
chr1	167349702	167350962
chr1	167392018	167394760
chr1	167597846	167599838
chr1	167660268	167661956
chr1	167687246	167695596
chr1	167802413	167804116
chr1	167929035	167930313
chr1	168428642	168432974
chr1	169530355	169532624
chr1	169968555	169970226
chr1	170173783	170176146
chr1	170214376	170215821
chr1	170255282	170263600
chr1	170588763	170590466
chr1	170643891	170644892
chr1	170866798	170869199
chr1	170883908	170886286
chr1	170907377	170909422
chr1	171032724	171034607
chr1	171036500	171039360
chr1	171044200	171047048
chr1	171063745	171074410
chr1	171077240	171084238
chr1	171101558	171103874
chr1	171110778	171112225
chr1	171149698	171151186
chr1	171195456	171196644
chr1	171220888	171223046
chr1	171246500	171251075
chr1	171269931	171271356
chr1	171280159	171281949
chr1	171287094	171288286
chr1	171293958	171295147
chr1	171327997	171330866
chr1	171345137	171346730
chr1	171379728	171380521
chr1	171410887	171412686
chr1	171436943	171442692
chr1	171490332	171492170
chr1	171501247	171504618
chr1	172026104	172027824
chr1	172052806	172054807
chr1	172081682	172083617
chr1	172126068	172127844
chr1	172147490	172149894
chr1	172202140	172207575
chr1	172309674	172313156
chr1	172325921	172326838
chr1	172340708	172342075
chr1	172376072	172377176
chr1	172481236	172483115
chr1	172499724	172505028
chr1	172524894	172527208
chr1	172561628	172563922
chr1	172632360	172633572
chr1	173365750	173369068
chr1	174500802	174503966
chr1	175491605	175493072
chr1	175624872	175626255
chr1	175691458	175693640
chr1	175880361	175881632
chr1	176274424	176275941
chr1	176812278	176815198
chr1	176835340	176836508
chr1	177256951	177259258
chr1	177322111	177323372
chr1	177338674	177339278
chr1	177440786	177444712
chr1	177794502	177797082
chr1	177983062	177984246
chr1	178186885	178188884
chr1	178275436	178276832
chr1	178317667	178320425
chr1	178333539	178338828
chr1	178368616	178369717
chr1	178405360	178407047
chr1	178526446	178531388
chr1	179516832	179518224
chr1	179545296	179547416
chr1	179667504	179669178
chr1	179802156	179804310
chr1	179865294	179867094
chr1	179959175	179962086
chr1	180195005	180196384
chr1	180225711	180226963
chr1	180255594	180257082
chr1	180328924	180334156
chr1	180362864	180366074
chr1	180386529	180388260
chr1	180403539	180404972
chr1	180432872	180435308
chr1	180482029	180484426
chr1	180568466	180570282
chr1	180640416	180642187
chr1	180696294	180697672
chr1	180725433	180727546
chr1	180768060	180769066
chr1	180777394	180778994
chr1	180793536	180794544
chr1	180811620	180814652
chr1	180850204	180851838
chr1	180894074	180894974
chr1	180903826	180905024
chr1	180936560	180937222
chr1	180941422	180943235
chr1	181016428	181017776
chr1	181143398	181145385
chr1	181150893	181151866
chr1	181209259	181212856
chr1	181255926	181257300
chr1	181352196	181354177
chr1	181523470	181526288
chr1	181839547	181843362
chr1	181852300	181853630
chr1	182018320	182020898
chr1	182124486	182125610
chr1	182281793	182283483
chr1	182339862	182342080
chr1	182408226	182410165
chr1	182516315	182517836
chr1	182763190	182765253
chr1	182959192	182960521
chr1	183072226	183075804
chr1	183220981	183221656
chr1	183296058	183299124
chr1	183344745	183346090
chr1	183368552	183370064
chr1	183388552	183389780
chr1	184033086	184035754
chr1	184716472	184717926
chr1	184718212	184721430
chr1	184728782	184736040
chr1	184810729	184811650
chr1	184844240	184846794
chr1	184851278	184852976
chr1	184881234	184883280
chr1	184999034	185000447
chr1	185203184	185204852
chr1	185328088	185329607
chr1	185331602	185333018
chr1	185362496	185364996
chr1	185454386	185456162
chr1	185458230	185458794
chr1	186116304	186117420
chr1	186702292	186706254
chr1	186748125	186750077
chr1	186833293	186834968
chr1	187215190	187216262
chr1	187604984	187610422
chr1	187650846	187653983
chr1	187997124	187998300
chr1	189006889	189008087
chr1	189341288	189344479
chr1	189685956	189689458
chr1	189727057	189729869
chr1	189920960	189922928
chr1	190167976	190175639
chr1	190911211	190912665
chr1	190927849	190929675
chr1	190977149	190980152
chr1	191025115	191026971
chr1	191062390	191063886
chr1	191097590	191099218
chr1	191182168	191186908
chr1	191224052	191225167
chr1	191317447	191318942
chr1	191325562	191326905
chr1	191394470	191398214
chr1	191572630	191576824
chr1	191717234	191719496
chr1	191820907	191822259
chr1	191905806	191908090
chr1	192091558	192093134
chr1	192136270	192138865
chr1	192190283	192191794
chr1	192770223	192771634
chr1	192834370	192835717
chr1	192854138	192856436
chr1	193034862	193036590
chr1	193129416	193130710
chr1	193152701	193153725
chr1	193172772	193173972
chr1	194618752	194621082
chr1	194938400	194943700
chr1	194976104	194978528
chr1	195130430	195132302
chr10	3365876	3367705
chr10	3739772	3743450
chr10	3972692	3974320
chr10	4111163	4113245
chr10	4265717	4267372
chr10	4333282	4336378
chr10	4386213	4390360
chr10	4431740	4433520
chr10	4711836	4713338
chr10	5549970	5551082
chr10	5591666	5597774
chr10	5802880	5806886
chr10	5822907	5825508
chr10	5920580	5923578
chr10	7210188	7213219
chr10	7389012	7403056
chr10	7589300	7591628
chr10	7661856	7664136
chr10	7667070	7668406
chr10	7680201	7682260
chr10	7725640	7727422
chr10	7780019	7781266
chr10	7792192	7793496
chr10	7867116	7867960
chr10	7954056	7957414
chr10	8212988	8214369
chr10	8517288	8519574
chr10	8883506	8887108
chr10	9673716	9676168
chr10	9898858	9902496
chr10	10557010	10558432
chr10	10689016	10689940
chr10	11080135	11082322
chr10	11148834	11150210
chr10	11280186	11283620
chr10	11343041	11344278
chr10	12866922	12869868
chr10	12921674	12923576
chr10	12941192	12941894
chr10	12963372	12964790
chr10	13007978	13009326
chr10	13060693	13061390
chr10	13192548	13193479
chr10	13322985	13324725
chr10	13473474	13475422
chr10	13500830	13501558
chr10	13552521	13553906
chr10	13868451	13870564
chr10	13964284	13968474
chr10	13982535	13983938
chr10	14085092	14087530
chr10	14544401	14546151
chr10	14704672	14706042
chr10	14759544	14760818
chr10	17721465	17724870
chr10	17727366	17729918
chr10	17946803	17948533
chr10	18021825	18023544
chr10	18054984	18057032
chr10	18234491	18235695
chr10	18318145	18319897
chr10	18407169	18408738
chr10	18429998	18432094
chr10	18545184	18546278
chr10	18743032	18744108
chr10	18844646	18845528
chr10	19014110	19016183
chr10	19351580	19358392
chr10	19360848	19363727
chr10	19591359	19592781
chr10	19712294	19713035
chr10	19848925	19852918
chr10	19907272	19907860
chr10	19933351	19935467
chr10	20148320	20150304
chr10	20311508	20313696
chr10	20347171	20348728
chr10	20722751	20725451
chr10	20952044	20953501
chr10	21158094	21161984
chr10	21295704	21296928
chr10	21668871	21670232
chr10	21881932	21883946
chr10	21991166	21998974
chr10	22056344	22059730
chr10	22148254	22156356
chr10	22157565	22160957
chr10	22272636	22274969
chr10	22644848	22645578
chr10	22730287	22732196
chr10	22813105	22820281
chr10	22841518	22844372
chr10	23347553	23350864
chr10	23785698	23788569
chr10	23796758	23797489
chr10	24148931	24149890
chr10	24223128	24224417
chr10	24594075	24597340
chr10	24711216	24712825
chr10	24869636	24870700
chr10	25199844	25200666
chr10	25296476	25298219
chr10	25359243	25361341
chr10	26077687	26079232
chr10	26372662	26376454
chr10	26772164	26774988
chr10	28074036	28076927
chr10	29142690	29144994
chr10	29146080	29148610
chr10	29312683	29314240
chr10	29360055	29362710
chr10	29532677	29536231
chr10	30199810	30200824
chr10	30599825	30601068
chr10	30617434	30619043
chr10	30802032	30803805
chr10	30841891	30845704
chr10	31313034	31314099
chr10	31445048	31446136
chr10	31607001	31610166
chr10	32889276	32891102
chr10	33623622	33624916
chr10	33950498	33951676
chr10	34018399	34021050
chr10	34127316	34127845
chr10	34206376	34208203
chr10	34280430	34283706
chr10	34296807	34298260
chr10	34417936	34418812
chr10	36506552	36508821
chr10	36973938	36975666
chr10	37134942	37141632
chr10	38964940	38970410
chr10	39133526	39134897
chr10	39170210	39173737
chr10	39368324	39371628
chr10	39730777	39733823
chr10	39898720	39899447
chr10	39926453	39927329
chr10	39959657	39960635
chr10	40024708	40025506
chr10	40141370	40142533
chr10	40246156	40247366
chr10	40256728	40259884
chr10	40300284	40303163
chr10	40348176	40350450
chr10	40682718	40683982
chr10	40882080	40885038
chr10	41070716	41072711
chr10	41302535	41304764
chr10	41449736	41450976
chr10	41476026	41477940
chr10	41489418	41491590
chr10	41518433	41521272
chr10	41809203	41811556
chr10	41886734	41888438
chr10	42017835	42018945
chr10	42274780	42278874
chr10	42476730	42478820
chr10	42501647	42503292
chr10	42571826	42574267
chr10	42576339	42593634
chr10	42611736	42615938
chr10	42630427	42637628
chr10	42678486	42679983
chr10	42714309	42715974
chr10	42761117	42762978
chr10	42994184	42995867
chr10	43002266	43003654
chr10	43020866	43022814
chr10	43170653	43175890
chr10	43220412	43222351
chr10	43477596	43480726
chr10	43540006	43541351
chr10	43577570	43581222
chr10	43722276	43723946
chr10	43900980	43902466
chr10	44002592	44005272
chr10	44005446	44006694
chr10	44148431	44149426
chr10	44267454	44269102
chr10	44456720	44460564
chr10	44526557	44530405
chr10	45066496	45068142
chr10	45288864	45290114
chr10	45334830	45336556
chr10	45468002	45471438
chr10	45472645	45474124
chr10	45485086	45487154
chr10	45577570	45579068
chr10	49782150	49783808
chr10	49788044	49789442
chr10	50592043	50593602
chr10	50891577	50898709
chr10	50899485	50905324
chr10	51677173	51678584
chr10	52021148	52026316
chr10	52027285	52030714
chr10	52232429	52235724
chr10	52381106	52382860
chr10	52417088	52419782
chr10	52689928	52691898
chr10	52703622	52705147
chr10	53378445	53380552
chr10	53595790	53598628
chr10	53629060	53630431
chr10	53750374	53751494
chr10	54074128	54076732
chr10	56114844	56115854
chr10	56228308	56229178
chr10	56376782	56380204
chr10	57486000	57487882
chr10	57531353	57532651
chr10	57631870	57632912
chr10	57794490	57795890
chr10	58254948	58256618
chr10	58322745	58324581
chr10	58446020	58447982
chr10	58497362	58498594
chr10	58651176	58652988
chr10	58812070	58814326
chr10	59220697	59223453
chr10	59322848	59324908
chr10	59615558	59617360
chr10	59702020	59703962
chr10	59878780	59880834
chr10	59908838	59910691
chr10	59920766	59921814
chr10	59950232	59953240
chr10	59969399	59970798
chr10	60002170	60003782
chr10	60105729	60108334
chr10	60218112	60219772
chr10	60277289	60278300
chr10	60346548	60349716
chr10	60685655	60687908
chr10	60752281	60753066
chr10	60807464	60808862
chr10	60829808	60832532
chr10	61145720	61148075
chr10	61272962	61273816
chr10	61369675	61371514
chr10	61379961	61384202
chr10	61417932	61419466
chr10	61451496	61453202
chr10	61475178	61476739
chr10	61534390	61536870
chr10	61594898	61595522
chr10	61625160	61626238
chr10	61647872	61649534
chr10	61679735	61681286
chr10	61694888	61696746
chr10	61715038	61715723
chr10	61782702	61784484
chr10	61976335	61980972
chr10	62110170	62111413
chr10	62127982	62137390
chr10	62230360	62231702
chr10	62338946	62341044
chr10	62448792	62450516
chr10	62485581	62487901
chr10	62507586	62509139
chr10	62577658	62578732
chr10	62601174	62603070
chr10	62650042	62652280
chr10	62664799	62665896
chr10	62724754	62726654
chr10	62791209	62792996
chr10	62864996	62866086
chr10	62885644	62887758
chr10	62919825	62921444
chr10	62946613	62947816
chr10	62979884	62981042
chr10	63021784	63025330
chr10	63099436	63100917
chr10	63242900	63245019
chr10	63337604	63339636
chr10	63381182	63383314
chr10	63386068	63387228
chr10	63428416	63430428
chr10	64086520	64088560
chr10	64089084	64090706
chr10	66919868	66922111
chr10	67002363	67005378
chr10	67095676	67099160
chr10	67125942	67127788
chr10	67184641	67187799
chr10	67284170	67285834
chr10	67534792	67539538
chr10	67547754	67549828
chr10	67646854	67648674
chr10	67911573	67913236
chr10	67979150	67980306
chr10	68135300	68137168
chr10	68275151	68281241
chr10	68282323	68283498
chr10	68723527	68724863
chr10	69211536	69214118
chr10	69350599	69353333
chr10	69397695	69401058
chr10	69570710	69573163
chr10	69923914	69927442
chr10	70095980	70098728
chr10	70244511	70246280
chr10	70439840	70441981
chr10	70519913	70521780
chr10	70598244	70600454
chr10	71158862	71160196
chr10	71237206	71238576
chr10	71284114	71285848
chr10	71343964	71345449
chr10	71346806	71348990
chr10	72654359	72655710
chr10	73096390	73100805
chr10	74966608	74968568
chr10	75036652	75037750
chr10	75059182	75062643
chr10	75211758	75213017
chr10	75316418	75318266
chr10	75445083	75447331
chr10	75516430	75518826
chr10	75558734	75560872
chr10	75666878	75668408
chr10	75763830	75765570
chr10	75772261	75773832
chr10	75779760	75781901
chr10	75797450	75798723
chr10	75833374	75836088
chr10	75836738	75838103
chr10	75859116	75860720
chr10	75882244	75883664
chr10	75892900	75893901
chr10	75920700	75922390
chr10	75931876	75933006
chr10	75935390	75936410
chr10	75950162	75952142
chr10	76031954	76033494
chr10	76237257	76238338
chr10	76344470	76346906
chr10	76442032	76443706
chr10	76468138	76469516
chr10	76530934	76532036
chr10	76623118	76624008
chr10	76960668	76962426
chr10	77032284	77034514
chr10	77165258	77166799
chr10	77258556	77260160
chr10	77416782	77418886
chr10	77515214	77516442
chr10	77581022	77582672
chr10	77605648	77607718
chr10	77621834	77623574
chr10	77677319	77678622
chr10	77684142	77687424
chr10	77901904	77903874
chr10	77969412	77970758
chr10	77978050	77979084
chr10	78008599	78010591
chr10	78043370	78043918
chr10	78068558	78070034
chr10	78169262	78170156
chr10	78184454	78185628
chr10	78243502	78245456
chr10	78351368	78352926
chr10	78411898	78413347
chr10	78425178	78426434
chr10	78464095	78465386
chr10	78481589	78482667
chr10	78573894	78575448
chr10	78590640	78592274
chr10	78746941	78747906
chr10	78752015	78753126
chr10	78779751	78780900
chr10	79096602	79097930
chr10	79533058	79534164
chr10	79553766	79555353
chr10	79611662	79612824
chr10	79612982	79614344
chr10	79636740	79639364
chr10	79668602	79670476
chr10	79681098	79683608
chr10	79703935	79705384
chr10	79716224	79718347
chr10	79746036	79747060
chr10	79754809	79755319
chr10	79766047	79768019
chr10	79777013	79778594
chr10	79779322	79781286
chr10	79793374	79795181
chr10	79851411	79858784
chr10	79873525	79874803
chr10	79908195	79909438
chr10	79916030	79917482
chr10	79918231	79920533
chr10	79920712	79921997
chr10	79925082	79929268
chr10	79936648	79937557
chr10	79959630	79961592
chr10	79970569	79971417
chr10	79983586	79987308
chr10	79987982	79990346
chr10	79996199	79998232
chr10	80038910	80040010
chr10	80053008	80055226
chr10	80102060	80102799
chr10	80114205	80117770
chr10	80136352	80139663
chr10	80141180	80143016
chr10	80147385	80153444
chr10	80158096	80161668
chr10	80163761	80165448
chr10	80167162	80168843
chr10	80172665	80173716
chr10	80179106	80180304
chr10	80189940	80191742
chr10	80225994	80228135
chr10	80248454	80250127
chr10	80259897	80262153
chr10	80264535	80265832
chr10	80292058	80293798
chr10	80295413	80296612
chr10	80298826	80299926
chr10	80304635	80305282
chr10	80319834	80320745
chr10	80322804	80323968
chr10	80329272	80330532
chr10	80340142	80343752
chr10	80347503	80349285
chr10	80355275	80358440
chr10	80385476	80389144
chr10	80397854	80400360
chr10	80405940	80407634
chr10	80431666	80434490
chr10	80464023	80465054
chr10	80471588	80472279
chr10	80475154	80475920
chr10	80488244	80506674
chr10	80538664	80540081
chr10	80560570	80562343
chr10	80575918	80579465
chr10	80588823	80591024
chr10	80602512	80603716
chr10	80621510	80624138
chr10	80655633	80657386
chr10	80674320	80679124
chr10	80700949	80703434
chr10	80740927	80742944
chr10	80754563	80757337
chr10	80797236	80799911
chr10	80806903	80808046
chr10	80808426	80810461
chr10	80825786	80827739
chr10	80843388	80844467
chr10	80854284	80856048
chr10	80899914	80901446
chr10	80917268	80918592
chr10	80928485	80933980
chr10	80935462	80937124
chr10	80939078	80940174
chr10	80985304	80986521
chr10	81025012	81025837
chr10	81036969	81037748
chr10	81059534	81060689
chr10	81069522	81070808
chr10	81105363	81106909
chr10	81128550	81129801
chr10	81133440	81139022
chr10	81166872	81169760
chr10	81174492	81178132
chr10	81182552	81183548
chr10	81192270	81193464
chr10	81194092	81194829
chr10	81229861	81231412
chr10	81232738	81233660
chr10	81252548	81253540
chr10	81257064	81258176
chr10	81266218	81267226
chr10	81284622	81286539
chr10	81292450	81294912
chr10	81319585	81321960
chr10	81342928	81343660
chr10	81346645	81347036
chr10	81349170	81351187
chr10	81357072	81358390
chr10	81363812	81365222
chr10	81376748	81379192
chr10	81384000	81385304
chr10	81401036	81403257
chr10	81406553	81408150
chr10	81408802	81412880
chr10	81424181	81425560
chr10	81426012	81427385
chr10	81429262	81431905
chr10	81452280	81453488
chr10	81464138	81465883
chr10	81472289	81474143
chr10	81481544	81482972
chr10	81495501	81497150
chr10	81502646	81503026
chr10	81544158	81545801
chr10	81559024	81561351
chr10	81570414	81572571
chr10	81574845	81576189
chr10	81600522	81601562
chr10	81605027	81606742
chr10	81627208	81627904
chr10	81633234	81634240
chr10	81642896	81644167
chr10	81648816	81649811
chr10	81993957	81997650
chr10	82047710	82048736
chr10	82083086	82083934
chr10	82127744	82128556
chr10	82178069	82179096
chr10	82354078	82354796
chr10	82622566	82623876
chr10	82629332	82630754
chr10	82698697	82700084
chr10	82762363	82764659
chr10	82811700	82812394
chr10	82858790	82861383
chr10	82984172	82987673
chr10	83336486	83338048
chr10	83359786	83361188
chr10	83533105	83534616
chr10	83543446	83544942
chr10	83647944	83649194
chr10	83721713	83723701
chr10	84439410	84441665
chr10	84532792	84534634
chr10	84575540	84577906
chr10	84621962	84623535
chr10	84753832	84760974
chr10	84916672	84918396
chr10	85044312	85045702
chr10	85101652	85103932
chr10	85183349	85186160
chr10	85386338	85388993
chr10	85598201	85599348
chr10	85624449	85625240
chr10	85828593	85829852
chr10	85871444	85872724
chr10	85916061	85918088
chr10	85927179	85929348
chr10	85956811	85958480
chr10	86021648	86023020
chr10	86300110	86303294
chr10	86498162	86499654
chr10	86684912	86686185
chr10	86703208	86706770
chr10	86778166	86780114
chr10	87057928	87059093
chr10	87484713	87495644
chr10	87858117	87861232
chr10	88146376	88147536
chr10	88356516	88357532
chr10	88378896	88380458
chr10	88503184	88504342
chr10	88730506	88732685
chr10	88825970	88827276
chr10	88885526	88886727
chr10	89256433	89258325
chr10	89343488	89345472
chr10	89442658	89444880
chr10	89685278	89686764
chr10	89731489	89732954
chr10	89744445	89746194
chr10	89872090	89874578
chr10	90828282	90831574
chr10	90969326	90970850
chr10	91081812	91083596
chr10	91122330	91124650
chr10	91167250	91172424
chr10	91180971	91183048
chr10	92161742	92163686
chr10	92721138	92722872
chr10	93081096	93082034
chr10	93159601	93168574
chr10	93276196	93277208
chr10	93291253	93312172
chr10	93374981	93377206
chr10	93430509	93431988
chr10	93452152	93454942
chr10	93539713	93540451
chr10	93588564	93590278
chr10	93640250	93642475
chr10	93831108	93832412
chr10	93833257	93834922
chr10	93888592	93890542
chr10	94034870	94037987
chr10	94147592	94148992
chr10	94198479	94199766
chr10	94311516	94312758
chr10	94514072	94517341
chr10	94687863	94689761
chr10	94942308	94946010
chr10	95264586	95265378
chr10	95323040	95324340
chr10	95414266	95418410
chr10	95501050	95502118
chr10	95514284	95516569
chr10	95562004	95564594
chr10	95939962	95942187
chr10	96616222	96621877
chr10	97312788	97314162
chr10	98913313	98917097
chr10	99106437	99108783
chr10	99203584	99204976
chr10	99227676	99229712
chr10	99261034	99267158
chr10	99285906	99287434
chr10	99459892	99462220
chr10	100015084	100019070
chr10	100486392	100488286
chr10	100588377	100589726
chr10	102998798	103002847
chr10	103025291	103032390
chr10	103034766	103037152
chr10	103366981	103369498
chr10	105571798	105575770
chr10	105840794	105842229
chr10	106469054	106471101
chr10	106631672	106634196
chr10	107271112	107273134
chr10	108161158	108164000
chr10	108331098	108334153
chr10	108444853	108447899
chr10	109009562	109012314
chr10	110454861	110456552
chr10	110744712	110746450
chr10	110918958	110921434
chr10	111008662	111011850
chr10	111163886	111166020
chr10	111298172	111299136
chr10	111472719	111474562
chr10	111505872	111508748
chr10	111536630	111537715
chr10	111972424	111974022
chr10	112269974	112272346
chr10	112928308	112929290
chr10	114799956	114802935
chr10	115250260	115252664
chr10	115314196	115316700
chr10	115361725	115363164
chr10	115383248	115387336
chr10	115478528	115480031
chr10	115584813	115588728
chr10	116017570	116019721
chr10	116300584	116302422
chr10	116472323	116475092
chr10	116580354	116583132
chr10	116949119	116951189
chr10	117062866	117064554
chr10	117147230	117150666
chr10	117223558	117224906
chr10	117375062	117377820
chr10	117392964	117393952
chr10	117570508	117572246
chr10	117628301	117630326
chr10	117709614	117711270
chr10	117745240	117746630
chr10	117791832	117793366
chr10	117844079	117846677
chr10	117905402	117906848
chr10	118141106	118142570
chr10	118867405	118870892
chr10	119238541	119241107
chr10	119453200	119455962
chr10	119691322	119693116
chr10	120112377	120113562
chr10	120201154	120202475
chr10	120208578	120209838
chr10	120226668	120228161
chr10	120271504	120272911
chr10	120473924	120478940
chr10	120551478	120553729
chr10	120801028	120803032
chr10	120898222	120899480
chr10	120977496	120980208
chr10	121032819	121034959
chr10	121309624	121311440
chr10	121350478	121351984
chr10	121364602	121366142
chr10	121419940	121421344
chr10	121428919	121431030
chr10	121473191	121477798
chr10	121504924	121506261
chr10	121585821	121587487
chr10	121624987	121626954
chr10	121641128	121642725
chr10	121739412	121740652
chr10	122028919	122030122
chr10	122045888	122048084
chr10	122096249	122097870
chr10	122448096	122449762
chr10	122678354	122680818
chr10	122802258	122802670
chr10	122984073	122986924
chr10	123075442	123077354
chr10	123195661	123197802
chr10	123263591	123266544
chr10	125388796	125389915
chr10	125785462	125787202
chr10	125965742	125969154
chr10	126900513	126901722
chr10	126905566	126906297
chr10	126927750	126929157
chr10	126978247	126981714
chr10	127030078	127031051
chr10	127040638	127042686
chr10	127048310	127051146
chr10	127058276	127060982
chr10	127062659	127064750
chr10	127068947	127071164
chr10	127077492	127082404
chr10	127090364	127092504
chr10	127120244	127121706
chr10	127164746	127167088
chr10	127169940	127171508
chr10	127177310	127178966
chr10	127179688	127180852
chr10	127187970	127190234
chr10	127194416	127196682
chr10	127210814	127212054
chr10	127262348	127263433
chr10	127265895	127267250
chr10	127287810	127291576
chr10	127311076	127312692
chr10	127325601	127328224
chr10	127338730	127342794
chr10	127380164	127382120
chr10	127508072	127515406
chr10	127521280	127522762
chr10	127524584	127537026
chr10	127619176	127622494
chr10	127641827	127644382
chr10	127661636	127662852
chr10	127665792	127669386
chr10	127676176	127678402
chr10	127738649	127740757
chr10	127748662	127750556
chr10	127754003	127756648
chr10	128014910	128015936
chr10	128034338	128037503
chr10	128057906	128060730
chr10	128082116	128084562
chr10	128090748	128093863
chr10	128096505	128098340
chr10	128193782	128195803
chr10	128211078	128212218
chr10	128212783	128213497
chr10	128231159	128233916
chr10	128269996	128271071
chr10	128302482	128303968
chr10	128321930	128323312
chr10	128337286	128338744
chr10	128368022	128369612
chr10	128376362	128378069
chr10	128408761	128413400
chr10	128458298	128460611
chr10	128491593	128494814
chr10	128498470	128499836
chr10	128524454	128526872
chr10	128546348	128548257
chr10	128548268	128549480
chr10	128564662	128566931
chr10	128588358	128590675
chr10	128625340	128627062
chr10	128645238	128646820
chr10	128668646	128669644
chr10	128673169	128675002
chr10	128695136	128696948
chr10	128703912	128705658
chr10	128742768	128744500
chr10	128747464	128749282
chr10	128803176	128806242
chr10	128821166	128822778
chr10	128889150	128892866
chr10	128895398	128897966
chr10	128909250	128910832
chr10	128922862	128924031
chr10	128933164	128934928
chr10	130470261	130470696
chr11	3123214	3124782
chr11	3201578	3203614
chr11	3265186	3267307
chr11	3288366	3293614
chr11	3330584	3332952
chr11	3407860	3409612
chr11	3451088	3453344
chr11	3514276	3515453
chr11	3516884	3518030
chr11	3534942	3536193
chr11	3538102	3539779
chr11	3628839	3629670
chr11	3648187	3649764
chr11	3761442	3762681
chr11	3774126	3775436
chr11	3863521	3864648
chr11	3894490	3895786
chr11	3912700	3914894
chr11	3930960	3932446
chr11	3963501	3964930
chr11	3983224	3984750
chr11	3997892	3998906
chr11	4094366	4097323
chr11	4116472	4119022
chr11	4134938	4135868
chr11	4159878	4161244
chr11	4186302	4187596
chr11	4217923	4218999
chr11	4266124	4267698
chr11	4593452	4595432
chr11	4637250	4638452
chr11	4703590	4704976
chr11	4745164	4747872
chr11	4848060	4850192
chr11	4873541	4875055
chr11	4894980	4896200
chr11	4946796	4948778
chr11	4974132	4975990
chr11	4986499	4987930
chr11	5057626	5058708
chr11	5061419	5062348
chr11	5064531	5065977
chr11	5096802	5100694
chr11	5151698	5152662
chr11	5260840	5262408
chr11	5442748	5446012
chr11	5520377	5522442
chr11	5541036	5542630
chr11	5706741	5708296
chr11	5740477	5741732
chr11	5761612	5762902
chr11	5787937	5789330
chr11	5837284	5838254
chr11	5860988	5863028
chr11	5877265	5878858
chr11	5901842	5902756
chr11	5954850	5956923
chr11	6063960	6066524
chr11	6199343	6200794
chr11	6267004	6268230
chr11	6273631	6275276
chr11	6291087	6292712
chr11	6388821	6390191
chr11	6414949	6417581
chr11	6443374	6445346
chr11	6473496	6476680
chr11	6527002	6529084
chr11	6546060	6548228
chr11	6605022	6606422
chr11	6625186	6626718
chr11	7062736	7066152
chr11	7212570	7215925
chr11	8467664	8470130
chr11	8623566	8625079
chr11	8663384	8664913
chr11	9010208	9011813
chr11	9048184	9049414
chr11	9115429	9119926
chr11	11113430	11117242
chr11	11461620	11462553
chr11	11684924	11686944
chr11	11808231	11809994
chr11	12026104	12026542
chr11	12035307	12038716
chr11	12464246	12465274
chr11	13565803	13575902
chr11	16257136	16258228
chr11	16259912	16262317
chr11	16507292	16508948
chr11	16751788	16753680
chr11	16950376	16952052
chr11	17051477	17052864
chr11	17158686	17160833
chr11	17210878	17212739
chr11	17257088	17258524
chr11	17952892	17954206
chr11	18871153	18872691
chr11	18873985	18875370
chr11	18876838	18879671
chr11	19014186	19021386
chr11	19026016	19027640
chr11	19919510	19920926
chr11	19923528	19926732
chr11	20111728	20114346
chr11	20200644	20203654
chr11	20247450	20250222
chr11	20331800	20333704
chr11	20400600	20401500
chr11	20454858	20456678
chr11	20531628	20533003
chr11	20541960	20544273
chr11	20631174	20633366
chr11	20740223	20743846
chr11	20830116	20831844
chr11	20913974	20916168
chr11	21090964	21093534
chr11	21238442	21240064
chr11	21369400	21371692
chr11	21569168	21572812
chr11	21991168	22005144
chr11	22007120	22008858
chr11	22286136	22288175
chr11	22512162	22513198
chr11	22857887	22861030
chr11	22981341	22982725
chr11	22990088	22992214
chr11	23006964	23009074
chr11	23067321	23068492
chr11	23254904	23258192
chr11	23305406	23307866
chr11	23496934	23498749
chr11	23632871	23634254
chr11	23664866	23667466
chr11	23769316	23771956
chr11	23894126	23895641
chr11	24060456	24062676
chr11	24073404	24082481
chr11	24305166	24306020
chr11	25356926	25358815
chr11	26209853	26210948
chr11	26387076	26388029
chr11	26592834	26594099
chr11	28579062	28584644
chr11	28852638	28854466
chr11	29130030	29131488
chr11	29171680	29174366
chr11	29246499	29247607
chr11	29373049	29375132
chr11	29514453	29515394
chr11	29525921	29527646
chr11	29547076	29548889
chr11	29692065	29694614
chr11	29824520	29825486
chr11	30024234	30026568
chr11	30195498	30199238
chr11	30263818	30269410
chr11	30648865	30649580
chr11	30754930	30755738
chr11	30771282	30774078
chr11	30884960	30885625
chr11	30953494	30955601
chr11	31368087	31372000
chr11	31670885	31672510
chr11	31870089	31872626
chr11	31948497	31949968
chr11	31999627	32003238
chr11	32161413	32162666
chr11	32204470	32206138
chr11	32220888	32223339
chr11	32226305	32227066
chr11	32266914	32268206
chr11	32347278	32349482
chr11	32454362	32456798
chr11	32531797	32534333
chr11	32641933	32644252
chr11	33122732	33123426
chr11	33146076	33148948
chr11	33161234	33163720
chr11	33195733	33198204
chr11	33198512	33205507
chr11	33512681	33513970
chr11	33843003	33844074
chr11	34832661	34834463
chr11	35119426	35123188
chr11	35544222	35546502
chr11	35769024	35771130
chr11	35797754	35799235
chr11	35833244	35834782
chr11	35979188	35981626
chr11	36000556	36002046
chr11	36677034	36678908
chr11	37234961	37237196
chr11	40691804	40695250
chr11	40732918	40734751
chr11	40754575	40755840
chr11	41999462	42001214
chr11	42181467	42183591
chr11	42419437	42421682
chr11	43383540	43386105
chr11	43425957	43426688
chr11	43433408	43434664
chr11	43474008	43474988
chr11	43528258	43530164
chr11	43680930	43683568
chr11	43747267	43748282
chr11	43766788	43767499
chr11	43775778	43776426
chr11	43835979	43837057
chr11	44469602	44471880
chr11	44518276	44521029
chr11	44610748	44613840
chr11	44616002	44620792
chr11	45851208	45853370
chr11	45943634	45945742
chr11	45954994	45955632
chr11	45980182	45981014
chr11	46055511	46058576
chr11	46062000	46066146
chr11	46068158	46070041
chr11	46165896	46166714
chr11	46311372	46312942
chr11	46436112	46438064
chr11	47987984	47989561
chr11	48799128	48801862
chr11	48816165	48818768
chr11	48823268	48824889
chr11	48826166	48827256
chr11	48833314	48834896
chr11	48837109	48838802
chr11	48852829	48854492
chr11	48854896	48859361
chr11	48869432	48872636
chr11	49169101	49169649
chr11	49202404	49204876
chr11	49243392	49246332
chr11	49247860	49251858
chr11	49608932	49611484
chr11	49711526	49713862
chr11	49793224	49795095
chr11	49846143	49847746
chr11	49901450	49902430
chr11	50024731	50026802
chr11	50130561	50132484
chr11	50174325	50175528
chr11	50209732	50211154
chr11	50224145	50227984
chr11	50236390	50237486
chr11	50290564	50292944
chr11	50323730	50326899
chr11	50359073	50359940
chr11	50376582	50381522
chr11	50430063	50431417
chr11	50601100	50603906
chr11	50827001	50827968
chr11	50848728	50852568
chr11	50886710	50888020
chr11	50915314	50916452
chr11	50930438	50931883
chr11	51059092	51059968
chr11	51262665	51264655
chr11	51289400	51290959
chr11	51584120	51585775
chr11	51604840	51607487
chr11	51619272	51620903
chr11	51635298	51636684
chr11	51646232	51651755
chr11	51688051	51689508
chr11	51755552	51757044
chr11	51762847	51764376
chr11	51855099	51859648
chr11	51915683	51917208
chr11	51967120	51968409
chr11	51999236	52001560
chr11	52003498	52004993
chr11	52098224	52100565
chr11	52166692	52169123
chr11	52231338	52233464
chr11	52282160	52284944
chr11	52359876	52362056
chr11	52395719	52397295
chr11	52763864	52766364
chr11	53299148	53301310
chr11	53350170	53352543
chr11	53430099	53431780
chr11	53456547	53457756
chr11	53463322	53464222
chr11	53466428	53467028
chr11	53469820	53470698
chr11	53478492	53480289
chr11	53519500	53520981
chr11	53567067	53568036
chr11	53636104	53636929
chr11	53706495	53707587
chr11	53761708	53764469
chr11	53769493	53771349
chr11	53858910	53859734
chr11	53890816	53892392
chr11	53979202	53980613
chr11	54027606	54028836
chr11	54068516	54069476
chr11	54100602	54101533
chr11	54303256	54304912
chr11	54437260	54439696
chr11	54521426	54523802
chr11	54786578	54788192
chr11	54859896	54861232
chr11	54865832	54868064
chr11	54902598	54903335
chr11	54955538	54956534
chr11	55031215	55034066
chr11	55076939	55078331
chr11	55097334	55098465
chr11	55204070	55205188
chr11	55416165	55420364
chr11	55460194	55461582
chr11	55468452	55471255
chr11	55607130	55608936
chr11	57516984	57519430
chr11	57644078	57645970
chr11	57800507	57803250
chr11	57826918	57830061
chr11	57830341	57832062
[truncated: 14,171 more rows]

## Sheet: D) Kidney EC UMRs
chr1	3670305	3672846
chr1	4491374	4494077
chr1	4495780	4497954
chr1	4571366	4572511
chr1	4784642	4786228
chr1	4807322	4808714
chr1	4857046	4858938
chr1	5017887	5021650
chr1	5022678	5024240
chr1	5082932	5083896
chr1	5916474	5918008
chr1	6213713	6215732
chr1	6358825	6359647
chr1	6382424	6383334
chr1	6441188	6441696
chr1	7088074	7090439
chr1	7397023	7398825
chr1	7926610	7941980
chr1	9298397	9301714
chr1	9544920	9548132
chr1	9699430	9701252
chr1	9747386	9748898
chr1	9797468	9799332
chr1	9847976	9848962
chr1	9942700	9944593
chr1	9966972	9968536
chr1	10037196	10040360
chr1	10231380	10233978
chr1	10993108	10995352
chr1	11413642	11415012
chr1	12690890	12693759
chr1	12990278	12993087
chr1	13124094	13129332
chr1	13372028	13375180
chr1	13425648	13426942
chr1	13588786	13590338
chr1	13659800	13660900
chr1	13812050	13822622
chr1	14309088	14310662
chr1	14504128	14509102
chr1	14754752	14757990
chr1	15286264	15287701
chr1	15805336	15806725
chr1	15892388	15893146
chr1	16092806	16093482
chr1	16103296	16106642
chr1	16518384	16520256
chr1	16617518	16619864
chr1	16655970	16657857
chr1	16664998	16665952
chr1	17096572	17098132
chr1	18057036	18059017
chr1	19095950	19113510
chr1	19204930	19238559
chr1	19239240	19243259
chr1	20818808	20820688
chr1	20889936	20891510
chr1	20951248	20952171
chr1	21077953	21079934
chr1	21958084	21962799
chr1	22532892	22534296
chr1	22805374	22806992
chr1	23255852	23257751
chr1	23382284	23383778
chr1	23761442	23764335
chr1	23921505	23922752
chr1	24005142	24005849
chr1	24099363	24100822
chr1	24586196	24587714
chr1	24678062	24679452
chr1	25228260	25229182
chr1	25829122	25831734
chr1	30872042	30874300
chr1	30948396	30950508
chr1	32172040	32173410
chr1	33669224	33670933
chr1	33719637	33720816
chr1	33756392	33758178
chr1	33813369	33814836
chr1	33906994	33909160
chr1	34005198	34006716
chr1	34010704	34012124
chr1	34236168	34236974
chr1	34432884	34433582
chr1	34434140	34435536
chr1	34438682	34440484
chr1	34458596	34460467
chr1	34472138	34473413
chr1	34536197	34537492
chr1	34578814	34581440
chr1	34677783	34679479
chr1	34749174	34752065
chr1	34801374	34802507
chr1	34841226	34843552
chr1	34849802	34850822
chr1	36067896	36070670
chr1	36243402	36244864
chr1	36254624	36256264
chr1	36270430	36273828
chr1	36303134	36303708
chr1	36307518	36308664
chr1	36367674	36369410
chr1	36444521	36445809
chr1	36470949	36472328
chr1	36511406	36513838
chr1	36546710	36548968
chr1	36554162	36561653
chr1	36691146	36692370
chr1	36709123	36710449
chr1	36784567	36785668
chr1	36937793	36940343
chr1	37028791	37029677
chr1	37299546	37300628
chr1	37429362	37431136
chr1	37540246	37541684
chr1	37718954	37720626
chr1	37864366	37866108
chr1	37871731	37872878
chr1	37889688	37891108
chr1	37996553	37999156
chr1	38128674	38130513
chr1	38626356	38628300
chr1	38835648	38836993
chr1	38897130	38898381
chr1	38987310	38988772
chr1	39192124	39195625
chr1	39367189	39369385
chr1	39477906	39479240
chr1	39535000	39536812
chr1	39575996	39577844
chr1	39650050	39651396
chr1	39713448	39715378
chr1	39720834	39721624
chr1	39733876	39736882
chr1	39761122	39762520
chr1	39900191	39903486
chr1	39920924	39925833
chr1	39935429	39937140
chr1	40266329	40266952
chr1	40324478	40326090
chr1	40679882	40682386
chr1	40790067	40790996
chr1	42491039	42492324
chr1	42683668	42715082
chr1	42850780	42852174
chr1	42952608	42953926
chr1	43091480	43093254
chr1	43097932	43099631
chr1	43162985	43164260
chr1	43444724	43447362
chr1	43826150	43828320
chr1	43933144	43935578
chr1	44101160	44103058
chr1	44117686	44120247
chr1	44147225	44148798
chr1	44198700	44199232
chr1	44551284	44552862
chr1	45501342	45503614
chr1	45794752	45796611
chr1	45925188	45926424
chr1	46851450	46854864
chr1	50925398	50928816
chr1	51477538	51479112
chr1	51914824	51916192
chr1	52113430	52114384
chr1	52118910	52120696
chr1	52230659	52233889
chr1	52499292	52501138
chr1	52630530	52631405
chr1	52726352	52727722
chr1	52816270	52818241
chr1	52844484	52845760
chr1	52951500	52953726
chr1	53296552	53297875
chr1	53351942	53352980
chr1	53706272	53707072
chr1	53784178	53785526
chr1	54193941	54195392
chr1	54250442	54251294
chr1	54438426	54439216
chr1	54556628	54558438
chr1	54925340	54926850
chr1	55025738	55027765
chr1	55052136	55053506
chr1	55086342	55089311
chr1	55130510	55133651
chr1	55225372	55227671
chr1	55236724	55239012
chr1	55363102	55363951
chr1	55404411	55407368
chr1	56969492	56975232
chr1	56975672	56985228
chr1	57377217	57378444
chr1	57405824	57407492
chr1	57773951	57776026
chr1	57969522	57970418
chr1	57995764	57997798
chr1	58391932	58394247
chr1	58422500	58424423
chr1	58444852	58446185
chr1	58503978	58505414
chr1	58585298	58587481
chr1	58652040	58653356
chr1	58710962	58714616
chr1	58795004	58797652
chr1	58972533	58974562
chr1	59119372	59120650
chr1	59236438	59238367
chr1	59481146	59484271
chr1	59669574	59671533
chr1	59684394	59686660
chr1	59762020	59766888
chr1	59912292	59915230
chr1	60042349	60043700
chr1	60096801	60099291
chr1	60179681	60181791
chr1	60342877	60344290
chr1	60408900	60410763
chr1	60564838	60568030
chr1	61638316	61639612
chr1	62702662	62707984
chr1	63112784	63115902
chr1	63175884	63178072
chr1	63246958	63248926
chr1	63272180	63274590
chr1	63309351	63309708
chr1	63445500	63446724
chr1	63613824	63614865
chr1	63730117	63731372
chr1	63994298	63996141
chr1	64116720	64122694
chr1	64531678	64534998
chr1	64616563	64618018
chr1	64689786	64693547
chr1	64735827	64739319
chr1	64956188	64957190
chr1	65177143	65180410
chr1	65185925	65187813
chr1	65311209	65312452
chr1	66103441	66110587
chr1	66174784	66176630
chr1	66467546	66469008
chr1	66700656	66701708
chr1	66814374	66818340
chr1	66861884	66864090
chr1	67038160	67039740
chr1	69104922	69108938
chr1	69684411	69688353
chr1	69826669	69827196
chr1	71101769	71103722
chr1	71556656	71557874
chr1	71652173	71654484
chr1	72211544	72212678
chr1	72225139	72226842
chr1	72236076	72237668
chr1	72243608	72244938
chr1	72254237	72255972
chr1	72283852	72284913
chr1	72306668	72307884
chr1	72535774	72537555
chr1	72582703	72583801
chr1	72710878	72712862
chr1	72823805	72825672
chr1	72870096	72876170
chr1	73961986	73964025
chr1	74034105	74037454
chr1	74068239	74069268
chr1	74097555	74100454
chr1	74124081	74125494
chr1	74236002	74241124
chr1	74283955	74286042
chr1	74302830	74304798
chr1	74332145	74333694
chr1	74389845	74391024
chr1	74391159	74393094
chr1	74396952	74398431
chr1	74504830	74507232
chr1	74587184	74588826
chr1	74600676	74601798
chr1	74661464	74662842
chr1	74713003	74714160
chr1	74769670	74773656
chr1	74783616	74784774
chr1	74789032	74793326
chr1	74793412	74796000
chr1	74799597	74801202
chr1	74801978	74808716
chr1	74816686	74817497
chr1	74854182	74859158
chr1	74880630	74883479
chr1	74883997	74888916
chr1	74890700	74894405
chr1	74897552	74902565
chr1	74947822	74952554
chr1	75124318	75125522
chr1	75141026	75143554
chr1	75168103	75169586
chr1	75179670	75180882
chr1	75191368	75192991
chr1	75208900	75209721
chr1	75210453	75211515
chr1	75217852	75220092
chr1	75236086	75237224
chr1	75262983	75264622
chr1	75277150	75278517
chr1	75316480	75318220
chr1	75360016	75361304
chr1	75374970	75375778
chr1	75381681	75383154
chr1	75421784	75423531
chr1	75445090	75450973
chr1	75455828	75459616
chr1	75477258	75480396
chr1	75486670	75488192
chr1	75505176	75506754
chr1	75521304	75522253
chr1	75545988	75547008
chr1	77512908	77517321
chr1	78139096	78142230
chr1	78187114	78191082
chr1	78192217	78205540
chr1	78206154	78213355
chr1	78213765	78219689
chr1	78309198	78312304
chr1	78488054	78489738
chr1	78657363	78659078
chr1	79670915	79673617
chr1	79760314	79762545
chr1	79775706	79776874
chr1	79857898	79859153
chr1	80338745	80341453
chr1	80756928	80759516
chr1	82282955	82283815
chr1	82289834	82294418
chr1	82316192	82317400
chr1	82586534	82587510
chr1	82724627	82725868
chr1	82838874	82840706
chr1	84283102	84284984
chr1	84694721	84696412
chr1	84709706	84710688
chr1	84837540	84840746
chr1	84933427	84935410
chr1	85793072	85795188
chr1	85894224	85896090
chr1	86017938	86019447
chr1	86045642	86047408
chr1	86064154	86065510
chr1	86154182	86155330
chr1	86302930	86304316
chr1	86357772	86360758
chr1	86433960	86435096
chr1	86440474	86444226
chr1	86472130	86473430
chr1	86486964	86488381
chr1	86503572	86505300
chr1	86524705	86530276
chr1	86581689	86584080
chr1	86586772	86587672
chr1	86669490	86670988
chr1	86703414	86704534
chr1	87127256	87128102
chr1	87153296	87156802
chr1	87184694	87187545
chr1	87213399	87214993
chr1	87263068	87267109
chr1	87326718	87328158
chr1	87459690	87467520
chr1	87509222	87511034
chr1	87755566	87757186
chr1	87852824	87854684
chr1	88007825	88008839
chr1	88205358	88205968
chr1	88276540	88277951
chr1	88700141	88702614
chr1	89069580	89071776
chr1	89453946	89456255
chr1	89579865	89581798
chr1	89921466	89923822
chr1	89926952	89927884
chr1	89929798	89932175
chr1	89933506	89934426
chr1	89934888	89936470
chr1	89940026	89940912
chr1	89941269	89943626
chr1	89967492	89968943
chr1	89992056	89992914
chr1	90161634	90162973
chr1	90603021	90604216
chr1	90998401	90999648
chr1	91052445	91054350
chr1	91179571	91180534
chr1	91249306	91251689
chr1	91297870	91298992
chr1	91344902	91345866
chr1	91366006	91367004
chr1	91397893	91399118
chr1	91412425	91414532
chr1	91458387	91460227
chr1	91494313	91495295
chr1	91539677	91541300
chr1	91799443	91803104
chr1	92179137	92181336
chr1	92473083	92474646
chr1	92640790	92642371
chr1	92830743	92833032
chr1	92848140	92848894
chr1	92906728	92907848
chr1	92910194	92911796
chr1	92933980	92935865
chr1	93100193	93102540
chr1	93175994	93177193
chr1	93235584	93236798
chr1	93305429	93306209
chr1	93342136	93344312
chr1	93444732	93446156
chr1	93477804	93480770
chr1	93511286	93512870
chr1	93634402	93636130
chr1	93685076	93686833
chr1	93753690	93755910
chr1	93801369	93802382
chr1	93803252	93804605
chr1	93824796	93826090
chr1	95313313	95314472
chr1	95664640	95668696
chr1	96871004	96872778
chr1	97660312	97662672
chr1	97767751	97770975
chr1	97976624	97977516
chr1	98094682	98096102
chr1	104768017	104769941
chr1	104993948	104994319
chr1	105355066	105357036
chr1	105662896	105665106
chr1	105780282	105781966
chr1	105989306	105992524
chr1	105993154	105994174
chr1	106170998	106175946
chr1	106711690	106714820
chr1	106758662	106760568
chr1	106795500	106797026
chr1	109981650	109983824
chr1	111863866	111865374
chr1	112416178	112417050
chr1	118310306	118311682
chr1	118321562	118322733
chr1	118388216	118390566
chr1	118458344	118459868
chr1	118627654	118628690
chr1	119047549	119049444
chr1	119051385	119054839
chr1	119419359	119424694
chr1	119502546	119505301
chr1	119525042	119526546
chr1	119647931	119649132
chr1	119835776	119838412
chr1	119912802	119913601
chr1	120006800	120008229
chr1	120072833	120074724
chr1	120120232	120121911
chr1	120264666	120265644
chr1	120340141	120343806
chr1	120561616	120562380
chr1	120590337	120604232
chr1	120604308	120608564
chr1	120609287	120618100
chr1	121096378	121097678
chr1	121176528	121180825
chr1	121326970	121328939
chr1	121430304	121432038
chr1	121527254	121528928
chr1	121566998	121568262
chr1	124044228	124046726
chr1	125434180	125436710
chr1	125559793	125561754
chr1	125909700	125913657
chr1	126492280	126493028
chr1	126829601	126831028
chr1	127204472	127206795
chr1	127676451	127679342
chr1	127773232	127776604
chr1	127868576	127870070
chr1	128101942	128104238
chr1	128243688	128245326
chr1	128358562	128360092
chr1	128416697	128417669
chr1	128472134	128473325
chr1	128590070	128593832
chr1	129272806	129274130
chr1	130462172	130463266
chr1	130715052	130718310
chr1	130877986	130878961
chr1	131095804	131098260
chr1	131137584	131138992
chr1	131152942	131153958
chr1	131244625	131246922
chr1	131523588	131529183
chr1	131827210	131829101
chr1	131866722	131868240
chr1	131909751	131911884
chr1	131962233	131964002
chr1	132007036	132009677
chr1	132067350	132068292
chr1	132138705	132139963
chr1	132189688	132192803
chr1	132298442	132299484
chr1	132315794	132316730
chr1	132388893	132392040
chr1	132416973	132418456
chr1	132476566	132478244
chr1	132541075	132543696
chr1	132741232	132742207
chr1	132879923	132881858
chr1	133024510	133025926
chr1	133033072	133034397
chr1	133045659	133047698
chr1	133067672	133069778
chr1	133130644	133135192
chr1	133163542	133165144
chr1	133180828	133183845
chr1	133329168	133329842
chr1	133363210	133364648
chr1	133418060	133419062
chr1	133422134	133424798
chr1	133491944	133494080
chr1	133609262	133610646
chr1	133660366	133661656
chr1	133799486	133801834
chr1	133908232	133909589
chr1	134060641	134061583
chr1	134077432	134080306
chr1	134092696	134093588
chr1	134234400	134236385
chr1	134298639	134299507
chr1	134343836	134345010
chr1	134360810	134362532
chr1	134400162	134406574
chr1	134414825	134416496
chr1	134454824	134456322
chr1	134494139	134495388
chr1	134513184	134514066
chr1	134555842	134557463
chr1	134559856	134561897
chr1	134645694	134647741
chr1	134708349	134710057
chr1	134955066	134956294
chr1	134961906	134963150
chr1	134987606	134988258
chr1	135103833	135106376
chr1	135146086	135148164
chr1	135282522	135284478
chr1	135312942	135314226
chr1	135368158	135369358
chr1	135374356	135375538
chr1	135428963	135431052
chr1	135584967	135586586
chr1	135669077	135672664
chr1	135685566	135689224
chr1	135698846	135701012
chr1	135728660	135730645
chr1	135765716	135767000
chr1	135817302	135819516
chr1	135916780	135920046
chr1	136007322	136008414
chr1	136017807	136019183
chr1	136050462	136052166
chr1	136131017	136132294
chr1	136140042	136140762
chr1	136231580	136235130
chr1	136259192	136260956
chr1	136343800	136346963
chr1	136414880	136415727
chr1	136465792	136466894
chr1	136624181	136625927
chr1	136781376	136783118
chr1	136946902	136949678
chr1	136952008	136953948
chr1	137221098	137222970
chr1	137898284	137901222
chr1	138617466	138620524
chr1	138835125	138849911
chr1	138856410	138857070
chr1	138962717	138964682
chr1	139421498	139423344
chr1	139454060	139456114
chr1	140244820	140246854
chr1	143701523	143703664
chr1	143738915	143740364
chr1	143776236	143778291
chr1	144002840	144005144
chr1	146494066	146499250
chr1	146724573	146725201
chr1	150099326	150100292
chr1	150392268	150394567
chr1	150991718	150994032
chr1	151342936	151347159
chr1	151427356	151429641
chr1	151499628	151501422
chr1	151570986	151572072
chr1	151754676	151756479
chr1	151869210	151873498
chr1	152088598	152091338
chr1	152385974	152387024
chr1	152399592	152401468
chr1	152461542	152465480
chr1	152622269	152625590
chr1	152765646	152768479
chr1	152901398	152905265
chr1	152954616	152956564
chr1	153185740	153186390
chr1	153330186	153333960
chr1	153389417	153397899
chr1	153424702	153425572
chr1	153485076	153487930
chr1	153549084	153549918
chr1	153739378	153740596
chr1	153748172	153749866
chr1	153899300	153901733
chr1	154204821	154205744
chr1	154725686	154727203
chr1	154883638	154884806
chr1	155081724	155084333
chr1	155096132	155100084
chr1	155158108	155159556
chr1	155243819	155245026
chr1	155415652	155418056
chr1	155557860	155559089
chr1	155728300	155744434
chr1	155812018	155813690
chr1	155972060	155974398
chr1	156034766	156037732
chr1	156203138	156206063
chr1	156302806	156304236
chr1	156310470	156311521
chr1	156420454	156421331
chr1	156472933	156474720
chr1	156558348	156559940
chr1	156614004	156617618
chr1	156672758	156674898
chr1	156717983	156719834
chr1	156938478	156940454
chr1	157409948	157413594
chr1	157415676	157418333
chr1	157443128	157445714
chr1	157448184	157450648
chr1	157458372	157459220
chr1	158355318	158357012
chr1	158361816	158363083
chr1	159231518	159233583
chr1	160044159	160045245
chr1	160194758	160196076
chr1	160210910	160213826
chr1	160791813	160793392
chr1	160905769	160908570
chr1	161033960	161037755
chr1	161069974	161072398
chr1	161130638	161131613
chr1	161142207	161143072
chr1	161170523	161171184
chr1	161249426	161251716
chr1	161875550	161877922
chr1	161968676	161969742
chr1	162476274	162478278
chr1	162547342	162549071
chr1	162569927	162571932
chr1	162738549	162740986
chr1	163308626	163310822
chr1	163311378	163315581
chr1	163402952	163404306
chr1	163779260	163780361
chr1	163929398	163930885
chr1	163993919	163995560
chr1	164248118	164250059
chr1	164275496	164276052
chr1	164306577	164308274
chr1	164456680	164459324
chr1	164735669	164743381
chr1	164898759	164899798
chr1	165193508	165195034
chr1	165235849	165237526
chr1	165281178	165282824
chr1	165459183	165462009
chr1	165588922	165591140
chr1	165616408	165618843
chr1	165632806	165635245
chr1	165641460	165643391
chr1	165705246	165709056
chr1	165763306	165764621
chr1	165840735	165841364
chr1	165844478	165845859
chr1	166001284	166004143
chr1	166047647	166049431
chr1	166153370	166154950
chr1	166253752	166255680
chr1	166308206	166309715
chr1	166378562	166380608
chr1	166409128	166410215
chr1	167000358	167002959
chr1	167283404	167285890
chr1	167307925	167309307
chr1	167340116	167340758
chr1	167349802	167350875
chr1	167392018	167394760
chr1	167597992	167599660
chr1	167660268	167661956
chr1	167687246	167695596
chr1	167802056	167803992
chr1	167929516	167930313
chr1	168287746	168289066
chr1	168422878	168432974
chr1	169530355	169532495
chr1	169968744	169970606
chr1	170174102	170175508
chr1	170214402	170215821
chr1	170255295	170263600
chr1	170588005	170590334
chr1	170643891	170644856
chr1	170867012	170869136
chr1	170884336	170886286
chr1	170907341	170908872
chr1	171032724	171034607
chr1	171036566	171039360
chr1	171044200	171047048
chr1	171063745	171074380
chr1	171077240	171081639
chr1	171085320	171086122
chr1	171101396	171103596
chr1	171110929	171112225
chr1	171149900	171151186
chr1	171195744	171196510
chr1	171220888	171223046
chr1	171246500	171252458
chr1	171269931	171271348
chr1	171280193	171281949
chr1	171287094	171288286
chr1	171293958	171295147
chr1	171327997	171330922
chr1	171345137	171346764
chr1	171379728	171380598
chr1	171410927	171413582
chr1	171436943	171443010
chr1	171490332	171492181
chr1	171501247	171504354
chr1	172026104	172027824
chr1	172053518	172054848
chr1	172081682	172083617
chr1	172126166	172127920
chr1	172147490	172149894
chr1	172203214	172207575
chr1	172310698	172313096
chr1	172325938	172326659
chr1	172340722	172341473
chr1	172376072	172377046
chr1	172481260	172483003
chr1	172499724	172504632
chr1	172561724	172563922
chr1	172632360	172633572
chr1	173365750	173369068
chr1	174500802	174503966
chr1	175491645	175493072
chr1	175624838	175626255
chr1	175691292	175693640
chr1	175880361	175881472
chr1	176274586	176275890
chr1	176812278	176815332
chr1	176835340	176836508
chr1	177256951	177259258
chr1	177322280	177323312
chr1	177338626	177339278
chr1	177440510	177444080
chr1	177794502	177797082
chr1	177982957	177984234
chr1	178186885	178188738
chr1	178275240	178276832
chr1	178317667	178320425
chr1	178333754	178338828
chr1	178368672	178369717
chr1	178405360	178407047
chr1	178526961	178531274
chr1	179516883	179518224
chr1	179545296	179547416
chr1	179667697	179669178
chr1	179801830	179804400
chr1	179865210	179867172
chr1	179959216	179962086
chr1	180195005	180196384
chr1	180255594	180256977
chr1	180329095	180334156
chr1	180365020	180365807
chr1	180386529	180388260
chr1	180403459	180406198
chr1	180482560	180484426
chr1	180568454	180570282
chr1	180640416	180642187
chr1	180696294	180697672
chr1	180725433	180727534
chr1	180768060	180769066
chr1	180777270	180779063
chr1	180793639	180794544
chr1	180811620	180814652
chr1	180850112	180851838
chr1	180894228	180894974
chr1	180903826	180905024
chr1	180941002	180943588
chr1	180944707	180946653
chr1	181016428	181017676
chr1	181143398	181145385
chr1	181150893	181151804
chr1	181209259	181212912
chr1	181255926	181257300
chr1	181352104	181354142
chr1	181839766	181843362
chr1	181852416	181853786
chr1	182018320	182020860
chr1	182124486	182125610
chr1	182281674	182283202
chr1	182339684	182341944
chr1	182408280	182410165
chr1	182516315	182517836
chr1	182763513	182765253
chr1	182959290	182960521
chr1	183220981	183221656
chr1	183296058	183299124
chr1	183344745	183346090
chr1	183368552	183370064
chr1	183388552	183389728
chr1	184033086	184035754
chr1	184718212	184721300
chr1	184728782	184736428
chr1	184810881	184811276
chr1	184844732	184846715
chr1	184851210	184852976
chr1	184881422	184883280
chr1	184999034	185000447
chr1	185203244	185204852
chr1	185328368	185329607
chr1	185331660	185332748
chr1	185362495	185364677
chr1	185454386	185456162
chr1	186116416	186117420
chr1	186702790	186706254
chr1	186748278	186749972
chr1	186833322	186834968
chr1	187215190	187216262
chr1	187605016	187610393
chr1	187651302	187653983
chr1	187997099	187998428
chr1	189006889	189008087
chr1	189342534	189344097
chr1	189687408	189688866
chr1	189727356	189729869
chr1	189920960	189922928
chr1	190167976	190173962
chr1	190174239	190175592
chr1	190911211	190912665
chr1	190927883	190929675
chr1	190977149	190980004
chr1	191025125	191027078
chr1	191062390	191063886
chr1	191097676	191099168
chr1	191181932	191186679
chr1	191224086	191225144
chr1	191317447	191318910
chr1	191325659	191326905
chr1	191394168	191398214
chr1	191573640	191576658
chr1	191717546	191719442
chr1	191820966	191822240
chr1	191905806	191908361
chr1	192091682	192093099
chr1	192136213	192138865
chr1	192190288	192191659
chr1	192770223	192771365
chr1	192834462	192835717
chr1	192854394	192856282
chr1	193034862	193036627
chr1	193129416	193130697
chr1	193152664	193153864
chr1	193172772	193173972
chr1	194618752	194621380
chr1	194938400	194943700
chr1	194976104	194977330
chr1	195130430	195132302
chr1	195241411	195242149
chr10	3365876	3367705
chr10	3739772	3743274
chr10	3972692	3974246
chr10	4105608	4108775
chr10	4266108	4267349
chr10	4333966	4336378
chr10	4386213	4390360
chr10	4431740	4433616
chr10	4711714	4713197
chr10	5549970	5551082
chr10	5591666	5597774
chr10	5802807	5806766
chr10	5822796	5825404
chr10	5920954	5923578
chr10	7210188	7213168
chr10	7389012	7396210
chr10	7589300	7591009
chr10	7661856	7664136
chr10	7667070	7668214
chr10	7680356	7682418
chr10	7725663	7727259
chr10	7780019	7781266
chr10	7792144	7793496
chr10	7867116	7867960
chr10	7954056	7957470
chr10	8517210	8519469
chr10	8883212	8887276
chr10	8944322	8945890
chr10	9674351	9676136
chr10	9676858	9678364
chr10	9898312	9902496
chr10	10557208	10558432
chr10	10689016	10690056
chr10	11080135	11082609
chr10	11148952	11150210
chr10	11280186	11283030
chr10	11343041	11344144
chr10	12866922	12869730
chr10	12922027	12923392
chr10	12941209	12941894
chr10	12963372	12964790
chr10	13007978	13009211
chr10	13060764	13061390
chr10	13192548	13193349
chr10	13322985	13324467
chr10	13473574	13475098
chr10	13500830	13501558
chr10	13552521	13553906
chr10	13868451	13869390
chr10	13964284	13968696
chr10	13982412	13983938
chr10	14085092	14087572
chr10	14544401	14546065
chr10	14704460	14706042
chr10	14759544	14760818
chr10	17721465	17724842
chr10	17946803	17948412
chr10	18021939	18023544
chr10	18055040	18057032
chr10	18234491	18235689
chr10	18318145	18319651
chr10	18429932	18432299
chr10	18545190	18546278
chr10	18743332	18744156
chr10	18844646	18845528
chr10	19014110	19016088
chr10	19351464	19358500
chr10	19358726	19364466
chr10	19591359	19592781
chr10	19712294	19713029
chr10	19849528	19852808
chr10	19907272	19907926
chr10	19933351	19935467
chr10	20148342	20150207
chr10	20311508	20313696
chr10	20347171	20348728
chr10	20547896	20551080
chr10	20722678	20725388
chr10	20952044	20953478
chr10	21158027	21162094
chr10	21295704	21296928
chr10	21668871	21670493
chr10	21882058	21882902
chr10	21991166	22001130
chr10	22058165	22059730
chr10	22148258	22156690
chr10	22157921	22160957
chr10	22272636	22275069
chr10	22644784	22645578
chr10	22730287	22732238
chr10	22811596	22823648
chr10	22841518	22845536
chr10	23347128	23350864
chr10	23785776	23788569
chr10	23796658	23797684
chr10	24148931	24150026
chr10	24222958	24224228
chr10	24595116	24596390
chr10	24711216	24712825
chr10	24869607	24870700
chr10	25199788	25200666
chr10	25296476	25298134
chr10	25359302	25361341
chr10	26077818	26079232
chr10	26372690	26376387
chr10	26772164	26775140
chr10	28074036	28076826
chr10	29142884	29145210
chr10	29146424	29148610
chr10	29312683	29314240
chr10	29360643	29362710
chr10	29532677	29536231
chr10	30199810	30200824
chr10	30599825	30601068
chr10	30617434	30618966
chr10	30802099	30803805
chr10	30841912	30845770
chr10	31313034	31314099
chr10	31445048	31446136
chr10	31607327	31610166
chr10	32889383	32891102
chr10	33623780	33624916
chr10	33950498	33951943
chr10	34018530	34020760
chr10	34127316	34127792
chr10	34206376	34208234
chr10	34280430	34283360
chr10	34296869	34298183
chr10	34417936	34418812
chr10	36506552	36508821
chr10	36973938	36975539
chr10	37134942	37141594
chr10	38964955	38967356
chr10	39133526	39134814
chr10	39170807	39173737
chr10	39368324	39371790
chr10	39612946	39614980
chr10	39730780	39733823
chr10	39898659	39899447
chr10	39926453	39927297
chr10	39959657	39960635
chr10	40024708	40025506
chr10	40141448	40142533
chr10	40246218	40247366
chr10	40256728	40259752
chr10	40300497	40303071
chr10	40348260	40350347
chr10	40682718	40683982
chr10	40882080	40884959
chr10	41070716	41072674
chr10	41302517	41304764
chr10	41449736	41450976
chr10	41476036	41477940
chr10	41489468	41491286
chr10	41518433	41521329
chr10	41809203	41811910
chr10	41886811	41889102
chr10	42017835	42018824
chr10	42274768	42278874
chr10	42477500	42478779
chr10	42501647	42503415
chr10	42572102	42575550
chr10	42576398	42586204
chr10	42586784	42593280
chr10	42611828	42615757
chr10	42630427	42636314
chr10	42636502	42637628
chr10	42678486	42679983
chr10	42761117	42762978
chr10	43002266	43003642
chr10	43020908	43022814
chr10	43170653	43175890
chr10	43220412	43222264
chr10	43478008	43480663
chr10	43540006	43541302
chr10	43577538	43581222
chr10	43722578	43723946
chr10	43900980	43902466
chr10	44002472	44004950
chr10	44005494	44006694
chr10	44148431	44149426
chr10	44267454	44269102
chr10	44456846	44460361
chr10	44526964	44530124
chr10	45066496	45068142
chr10	45288864	45290114
chr10	45335010	45336443
chr10	45468002	45471438
chr10	45472905	45474300
chr10	45485086	45487154
chr10	45577570	45579246
chr10	49782060	49783950
chr10	49788044	49789788
chr10	50592043	50593602
chr10	50891515	50905324
chr10	51589938	51590992
chr10	51676539	51678665
chr10	52021082	52030538
chr10	52232282	52235016
chr10	52381106	52382706
chr10	52417088	52419782
chr10	52690251	52691898
chr10	52703622	52705086
chr10	53378445	53380552
chr10	53595895	53598628
chr10	53629036	53630455
chr10	53750426	53751476
chr10	54074128	54076732
chr10	56114775	56115854
chr10	56228308	56229178
chr10	56376585	56380355
chr10	57486000	57487591
chr10	57531353	57532651
chr10	57631870	57632912
chr10	57794430	57795496
chr10	58255060	58256409
chr10	58322745	58324692
chr10	58446020	58448409
chr10	58496907	58498594
chr10	58651176	58652988
chr10	58812070	58814451
chr10	59220697	59223112
chr10	59322864	59325030
chr10	59615436	59617280
chr10	59702020	59703371
chr10	59878780	59880741
chr10	59908788	59910691
chr10	59920766	59921623
chr10	59950130	59953092
chr10	59969399	59970798
chr10	60002170	60003782
chr10	60105766	60107840
chr10	60218112	60219598
chr10	60277289	60278300
chr10	60346582	60348163
chr10	60685802	60687908
chr10	60752281	60753136
chr10	60829478	60832532
chr10	61145720	61148075
chr10	61273042	61273816
chr10	61379878	61384202
chr10	61418073	61419641
chr10	61451174	61453202
chr10	61475178	61476739
chr10	61594951	61595522
chr10	61624814	61626184
chr10	61647974	61649534
chr10	61679849	61681286
chr10	61694834	61696694
chr10	61715038	61715723
chr10	61782738	61784484
chr10	61928596	61930001
chr10	61977040	61979793
chr10	62110170	62111413
chr10	62127974	62138414
chr10	62230288	62232640
chr10	62338637	62341044
chr10	62448792	62450516
chr10	62485581	62487691
chr10	62507586	62509139
chr10	62577658	62578732
chr10	62601174	62603027
chr10	62649802	62652140
chr10	62664840	62665896
chr10	62724928	62726654
chr10	62791298	62792996
chr10	62885644	62887620
chr10	62919931	62921444
chr10	62946613	62947717
chr10	62979884	62981042
chr10	63022276	63025106
chr10	63099520	63100917
chr10	63242900	63245019
chr10	63337604	63339609
chr10	63381448	63383314
chr10	63386068	63387333
chr10	63428416	63430428
chr10	64086586	64088560
chr10	64089210	64090692
chr10	66910260	66912176
chr10	66919868	66922182
chr10	67002363	67005412
chr10	67095810	67099112
chr10	67126155	67127852
chr10	67184641	67187908
chr10	67284142	67285900
chr10	67534792	67539799
chr10	67547754	67549802
chr10	67911741	67912935
chr10	67979248	67980306
chr10	68104736	68107528
chr10	68135300	68137070
chr10	68275151	68281241
chr10	68282363	68283498
chr10	68723604	68724863
chr10	69211472	69214058
chr10	69350844	69353333
chr10	69397695	69401058
chr10	69570859	69573163
chr10	69924080	69926960
chr10	70080744	70082268
chr10	70095957	70098824
chr10	70244520	70246403
chr10	70439840	70441825
chr10	70598267	70600341
chr10	71158716	71160196
chr10	71237206	71238576
chr10	71284168	71285848
chr10	71344026	71345372
chr10	71346806	71348990
chr10	72654359	72655710
chr10	73096390	73100682
chr10	74966608	74968199
chr10	75036652	75037750
chr10	75059182	75061998
chr10	75211758	75213305
chr10	75316418	75318266
chr10	75445083	75447267
chr10	75516538	75518826
chr10	75558834	75560929
chr10	75666878	75668408
chr10	75763830	75765570
chr10	75772656	75773832
chr10	75779760	75781468
chr10	75797484	75798800
chr10	75833374	75835884
chr10	75836258	75838103
chr10	75859336	75860632
chr10	75892900	75893775
chr10	75920700	75922390
chr10	75931876	75932886
chr10	75935390	75936349
chr10	75950860	75952180
chr10	76031910	76033456
chr10	76237336	76238338
chr10	76344428	76346906
chr10	76441938	76443706
chr10	76468244	76469516
chr10	76530934	76532036
chr10	76622996	76624008
chr10	76960630	76962542
chr10	77032484	77034185
chr10	77165379	77166799
chr10	77258638	77260160
chr10	77416255	77418798
chr10	77515115	77516410
chr10	77581140	77582672
chr10	77604917	77608047
chr10	77621668	77623574
chr10	77677319	77678935
chr10	77684553	77687332
chr10	77901904	77903456
chr10	77978050	77979152
chr10	78008599	78010555
chr10	78043352	78043918
chr10	78068597	78070120
chr10	78169262	78170268
chr10	78184454	78185718
chr10	78243862	78245456
chr10	78351316	78352751
chr10	78411982	78413347
chr10	78425178	78426331
chr10	78464095	78465350
chr10	78481589	78482622
chr10	78574018	78575448
chr10	78590743	78592238
chr10	78746907	78747980
chr10	78752312	78753106
chr10	78779751	78780900
chr10	79096734	79097930
chr10	79321268	79323078
chr10	79533058	79534074
chr10	79554148	79555353
chr10	79611728	79612848
chr10	79612982	79614202
chr10	79636918	79638669
chr10	79668602	79670657
chr10	79681182	79683608
chr10	79703935	79705384
chr10	79716224	79718482
chr10	79746036	79747001
chr10	79754968	79755319
chr10	79765924	79767954
chr10	79777097	79777608
chr10	79779485	79781286
chr10	79793374	79795181
chr10	79807616	79809179
chr10	79851688	79858938
chr10	79873704	79874803
chr10	79908195	79909438
chr10	79916030	79917482
chr10	79918396	79919852
chr10	79920712	79921912
chr10	79925263	79929268
chr10	79959549	79961045
chr10	79970693	79971417
chr10	79983586	79986722
chr10	79987805	79990346
chr10	79996199	79997781
chr10	80038910	80040010
chr10	80053094	80055226
chr10	80102060	80102799
chr10	80114205	80117770
chr10	80136460	80139663
chr10	80141180	80143016
chr10	80147015	80153052
chr10	80157838	80161743
chr10	80163740	80165448
chr10	80167162	80168843
chr10	80172665	80173716
chr10	80179106	80180220
chr10	80189932	80191723
chr10	80225994	80228566
chr10	80248666	80250127
chr10	80259897	80262153
chr10	80264535	80265761
chr10	80292058	80293715
chr10	80295566	80296612
chr10	80298730	80299926
chr10	80304635	80305282
chr10	80319890	80320745
chr10	80322804	80323968
chr10	80329292	80330532
chr10	80340066	80341364
chr10	80341453	80343730
chr10	80347503	80349313
chr10	80355403	80357239
chr10	80357559	80358440
chr10	80385476	80388516
chr10	80397854	80400360
chr10	80405940	80407592
chr10	80431666	80434490
chr10	80464120	80464988
chr10	80471588	80472279
chr10	80475154	80475920
chr10	80488244	80499301
chr10	80499803	80506674
chr10	80538851	80540081
chr10	80560570	80562343
chr10	80576080	80579544
chr10	80588750	80591024
chr10	80602512	80603716
chr10	80621510	80624446
chr10	80655898	80657211
chr10	80674264	80679124
chr10	80700949	80703294
chr10	80740776	80742944
chr10	80754563	80757176
chr10	80797236	80799911
chr10	80807012	80808046
chr10	80808449	80809750
chr10	80825786	80827739
chr10	80843388	80844467
chr10	80854465	80856032
chr10	80899914	80901363
chr10	80917268	80918578
chr10	80928485	80931151
chr10	80932170	80933980
chr10	80935719	80936984
chr10	80939180	80940264
chr10	80985338	80986406
chr10	81021802	81022284
chr10	81024926	81025792
chr10	81036969	81037748
chr10	81059534	81060689
chr10	81069550	81070808
chr10	81105363	81106909
chr10	81128584	81129895
chr10	81135064	81139022
chr10	81167130	81169760
chr10	81175918	81178132
chr10	81182590	81183548
chr10	81192270	81193464
chr10	81194130	81194829
chr10	81229861	81231412
chr10	81232871	81233660
chr10	81256968	81258238
chr10	81266218	81267226
chr10	81284622	81286334
chr10	81292566	81294912
chr10	81302296	81303662
chr10	81319634	81321960
chr10	81326381	81329406
chr10	81342980	81343591
chr10	81349117	81351187
chr10	81357072	81358390
chr10	81377630	81379192
chr10	81384000	81385304
chr10	81407336	81408062
chr10	81408762	81412391
chr10	81423996	81427385
chr10	81429428	81431566
chr10	81452280	81453488
chr10	81464138	81465800
chr10	81472192	81474143
chr10	81481544	81482848
chr10	81495434	81497150
chr10	81502646	81503026
chr10	81544037	81545801
chr10	81559172	81561314
chr10	81570414	81572538
chr10	81574988	81576050
chr10	81600522	81601562
chr10	81605027	81606742
chr10	81627208	81628214
chr10	81633234	81634346
chr10	81642896	81644167
chr10	81648450	81649829
chr10	81993957	81997650
chr10	82047766	82048736
chr10	82083133	82083934
chr10	82127851	82128486
chr10	82178069	82179096
chr10	82354078	82354796
chr10	82622566	82623876
chr10	82629056	82630754
chr10	82698697	82700084
chr10	82762295	82764659
chr10	82811700	82812373
chr10	82858790	82861383
chr10	82984563	82987673
chr10	83337012	83338109
chr10	83359786	83360982
chr10	83533172	83534530
chr10	83543446	83544942
chr10	83647944	83649194
chr10	83722016	83723701
chr10	84439410	84442010
chr10	84532792	84534634
chr10	84575923	84577906
chr10	84621974	84623340
chr10	84754411	84757356
chr10	84757990	84759544
chr10	84759852	84760935
chr10	84916672	84918396
chr10	85044312	85045618
chr10	85101696	85103989
chr10	85183349	85186048
chr10	85386338	85388993
chr10	85598201	85599348
chr10	85828675	85829734
chr10	85871667	85872618
chr10	85916120	85917548
chr10	85927052	85929348
chr10	85956811	85958459
chr10	86021520	86023020
chr10	86300110	86303294
chr10	86498162	86499654
chr10	86684912	86686153
chr10	86703878	86706770
chr10	86778166	86780114
chr10	87057961	87059204
chr10	87484713	87487918
chr10	87488284	87495187
chr10	87857902	87861367
chr10	88146098	88147536
chr10	88356516	88357488
chr10	88378916	88380346
chr10	88503184	88504342
chr10	88730506	88732685
chr10	88825970	88827276
chr10	88885526	88886727
chr10	89256433	89258177
chr10	89344282	89345427
chr10	89442658	89445036
chr10	89685278	89686712
chr10	89731489	89732890
chr10	89744445	89745968
chr10	89872173	89874578
chr10	90828282	90831702
chr10	90969513	90970538
chr10	91081812	91083596
chr10	91122330	91124650
chr10	91168272	91172424
chr10	91180971	91183048
chr10	92161714	92163454
chr10	92721534	92722872
chr10	93081096	93082034
chr10	93159601	93168476
chr10	93276139	93277388
chr10	93291253	93312316
chr10	93374835	93380210
chr10	93430668	93431724
chr10	93452190	93454942
chr10	93539713	93540325
chr10	93588564	93590278
chr10	93640526	93642321
chr10	93833368	93834922
chr10	93888592	93890542
chr10	94034810	94038106
chr10	94147592	94148992
chr10	94198479	94199779
chr10	94311516	94312758
chr10	94514046	94515972
chr10	94687863	94689716
chr10	94942346	94946471
chr10	95264652	95265378
chr10	95323040	95324340
chr10	95414311	95418410
chr10	95501050	95502118
chr10	95514284	95516288
chr10	95561698	95564594
chr10	95677108	95678778
chr10	95939962	95942187
chr10	96616222	96622188
chr10	97312788	97314248
chr10	98913313	98916540
chr10	99106437	99108713
chr10	99203484	99204836
chr10	99227575	99229910
chr10	99260792	99271053
chr10	99459892	99462220
chr10	100015084	100019353
chr10	100486575	100488168
chr10	100588511	100589726
chr10	103025816	103033298
chr10	103034354	103037152
chr10	103367070	103369498
chr10	105572834	105575705
chr10	105840856	105842092
chr10	106469146	106471078
chr10	107271112	107273134
chr10	108161158	108164000
chr10	108330852	108333845
chr10	108445669	108447024
chr10	109009741	109012232
chr10	110454986	110456552
chr10	110744712	110746555
chr10	110919550	110921199
chr10	111008698	111011760
chr10	111163788	111166020
chr10	111298172	111299136
chr10	111472735	111474562
chr10	111505872	111510312
chr10	111972424	111973954
chr10	112269974	112272455
chr10	112928308	112929253
chr10	114800048	114802935
chr10	115250331	115252664
chr10	115314196	115316700
chr10	115361799	115363164
chr10	115383162	115387336
chr10	115584712	115588728
chr10	116017511	116019687
chr10	116274767	116277444
chr10	116300530	116302800
chr10	116472323	116475092
chr10	116580070	116583132
chr10	116949335	116951189
chr10	117062866	117064554
chr10	117147324	117150666
chr10	117223558	117224906
chr10	117375062	117377758
chr10	117392964	117393952
chr10	117570508	117572388
chr10	117628301	117630326
chr10	117709614	117711270
chr10	117745314	117746630
chr10	117791832	117793285
chr10	117843637	117846604
chr10	118141320	118142570
chr10	118867379	118870752
chr10	119238541	119241053
chr10	119453200	119455812
chr10	119691322	119693343
chr10	120112416	120113562
chr10	120201154	120202475
chr10	120208629	120209838
chr10	120226636	120228086
chr10	120377018	120378499
chr10	120474130	120478646
chr10	120551610	120553678
chr10	120800888	120803032
chr10	120810488	120812430
chr10	120897799	120899589
chr10	120977496	120980138
chr10	121032819	121034916
chr10	121309596	121311440
chr10	121350528	121351954
chr10	121364602	121366142
chr10	121428919	121431030
chr10	121473136	121477798
chr10	121505002	121506100
chr10	121585821	121587592
chr10	121624987	121626954
chr10	121641128	121642725
chr10	121739466	121740652
chr10	122045888	122048084
chr10	122096314	122097870
chr10	122448096	122449762
chr10	122678354	122680784
chr10	122984161	122986924
chr10	123075442	123077212
chr10	123195661	123197762
chr10	123263641	123267011
chr10	125388324	125389915
chr10	125965742	125967468
chr10	126679524	126681812
chr10	126900513	126901556
chr10	126905630	126906330
chr10	126927991	126929309
chr10	126978247	126981714
chr10	127030078	127031023
chr10	127040638	127042686
chr10	127048221	127050380
chr10	127058276	127061117
chr10	127063036	127064824
chr10	127068947	127071164
chr10	127077622	127082303
chr10	127090364	127092450
chr10	127120116	127121664
chr10	127164746	127167019
chr10	127169960	127171406
chr10	127177342	127180700
chr10	127187970	127190022
chr10	127194416	127196801
chr10	127210814	127212054
chr10	127262348	127263666
chr10	127266056	127267250
chr10	127287726	127292298
chr10	127311204	127312692
chr10	127325942	127328030
chr10	127338730	127342794
chr10	127380164	127382120
chr10	127508095	127510113
chr10	127510330	127514474
chr10	127521639	127522762
chr10	127524584	127533238
chr10	127533732	127537026
chr10	127619328	127622494
chr10	127641827	127644440
chr10	127665278	127669386
chr10	127676176	127678484
chr10	127738649	127740567
chr10	127748662	127752034
chr10	127754003	127756585
chr10	128014994	128015936
chr10	128034338	128037503
chr10	128057906	128060730
chr10	128082116	128084291
chr10	128090748	128093746
chr10	128096505	128098428
chr10	128193860	128195803
chr10	128211104	128212218
chr10	128212783	128213497
chr10	128231159	128233465
chr10	128269996	128271071
chr10	128302482	128304028
chr10	128321930	128323312
chr10	128337286	128339202
chr10	128368030	128369612
chr10	128376362	128378069
chr10	128408868	128413130
chr10	128458298	128460611
chr10	128491593	128494937
chr10	128498470	128499836
chr10	128524531	128526854
chr10	128546348	128549480
chr10	128564716	128566931
chr10	128588358	128590675
chr10	128625525	128627062
chr10	128645336	128646694
chr10	128668700	128669499
chr10	128673316	128675002
chr10	128695136	128696898
chr10	128703912	128705658
chr10	128742768	128744404
chr10	128747414	128749282
chr10	128803176	128806332
chr10	128821166	128822778
chr10	128890448	128892866
chr10	128895463	128897514
chr10	128909262	128910832
chr10	128922862	128923978
chr10	128933164	128934581
chr10	130470261	130470696
chr11	3123214	3124782
chr11	3201578	3203418
chr11	3265186	3267307
chr11	3288366	3293216
chr11	3330584	3332952
chr11	3407752	3409612
chr11	3449935	3453344
chr11	3514140	3515831
chr11	3516466	3517957
chr11	3534630	3536497
chr11	3537448	3539779
chr11	3628902	3629605
chr11	3648187	3649708
chr11	3761504	3762600
chr11	3774232	3775264
chr11	3863521	3864648
chr11	3894625	3895786
chr11	3912700	3914894
chr11	3931261	3932446
chr11	3963593	3964930
chr11	3983353	3984750
chr11	3997941	3998906
chr11	4094366	4097323
chr11	4116472	4118974
chr11	4134819	4135868
chr11	4159709	4161244
chr11	4186302	4187596
chr11	4217884	4218999
chr11	4266124	4267698
chr11	4593672	4595432
chr11	4637292	4638452
chr11	4703590	4704976
chr11	4745188	4747816
chr11	4848060	4850192
chr11	4873541	4874930
chr11	4894903	4896016
chr11	4946752	4948608
chr11	4986298	4987984
chr11	5057717	5058644
chr11	5061511	5062426
chr11	5064484	5065977
chr11	5096519	5100910
chr11	5150538	5152676
chr11	5260840	5262408
chr11	5443600	5445710
chr11	5520377	5522442
chr11	5541115	5542792
chr11	5706858	5708296
chr11	5740477	5741732
chr11	5761612	5762902
chr11	5787937	5789330
chr11	5837284	5838322
chr11	5861522	5862992
chr11	5877265	5878858
chr11	5901884	5902599
chr11	5954924	5956685
chr11	6063960	6066524
chr11	6199343	6200794
chr11	6267004	6268230
chr11	6273836	6275276
chr11	6291087	6292702
chr11	6388875	6390191
chr11	6414973	6418334
chr11	6443273	6445346
chr11	6473496	6476680
chr11	6527018	6529084
chr11	6546060	6548228
chr11	6605315	6606333
chr11	6625186	6626696
chr11	7062736	7065858
chr11	7210200	7216110
chr11	8467888	8470030
chr11	8623767	8624860
chr11	8663210	8664971
chr11	9010208	9011813
chr11	9048184	9049306
chr11	9116891	9119842
chr11	11113520	11117242
chr11	11461620	11462553
chr11	11684924	11686881
chr11	11808290	11810094
chr11	12026178	12026560
chr11	12034905	12038779
chr11	12464246	12465274
chr11	13564579	13575902
chr11	16257233	16258228
chr11	16259912	16261757
chr11	16507339	16508948
chr11	16751820	16753680
chr11	16950752	16952052
chr11	17051477	17053581
chr11	17158686	17160752
chr11	17210878	17212571
chr11	17257203	17258524
chr11	17952892	17954108
chr11	18871240	18872836
chr11	18873768	18875479
chr11	18876838	18879090
chr11	19017952	19021077
chr11	19026283	19027640
chr11	19919510	19920778
chr11	19923528	19926732
chr11	19963658	19965536
chr11	20111728	20114498
chr11	20200534	20203474
chr11	20247450	20250150
chr11	20331830	20333704
chr11	20454858	20456696
chr11	20531628	20533106
chr11	20541960	20544273
chr11	20631174	20633366
chr11	20740223	20743202
chr11	20830116	20831844
chr11	20913804	20916168
chr11	21091133	21093833
chr11	21238442	21240064
chr11	21369400	21371692
chr11	21571050	21572812
chr11	21991168	21998700
chr11	21999328	22005083
chr11	22286204	22288175
chr11	22512162	22513141
chr11	22857830	22860934
chr11	22981445	22982688
chr11	22990088	22992214
chr11	23006942	23008952
chr11	23047217	23048763
chr11	23067321	23068492
chr11	23254904	23258192
chr11	23305406	23307742
chr11	23496934	23498645
chr11	23632871	23634118
chr11	23664866	23667466
chr11	23769316	23771882
chr11	23894126	23895716
chr11	24060598	24062319
chr11	24073494	24082434
chr11	24305166	24305982
chr11	26209884	26210948
chr11	26387076	26388194
chr11	26592834	26594099
chr11	28579353	28584644
chr11	28852654	28854194
chr11	29130030	29131714
chr11	29171680	29174366
chr11	29246338	29247607
chr11	29373049	29374860
chr11	29514486	29515394
chr11	29526021	29527038
chr11	29547076	29548889
chr11	29692116	29694614
chr11	29824616	29825276
chr11	30024234	30026656
chr11	30194842	30199077
chr11	30263235	30269453
chr11	30648865	30649769
chr11	30754902	30755811
chr11	30771282	30773101
chr11	30884960	30885603
chr11	30953494	30955601
chr11	31368158	31372032
chr11	31670824	31672510
chr11	31870123	31874296
chr11	31999796	32002953
chr11	32161350	32162540
chr11	32204572	32206067
chr11	32220930	32223339
chr11	32226305	32227066
chr11	32266914	32268206
chr11	32347278	32349152
chr11	32454362	32456798
chr11	32531713	32535518
chr11	32641860	32644420
chr11	32925612	32926300
chr11	33122732	33123410
chr11	33145386	33148948
chr11	33161303	33163720
chr11	33195653	33198358
chr11	33198459	33205507
chr11	33512648	33513970
chr11	33843042	33844586
chr11	34832792	34834463
chr11	35119510	35123002
chr11	35769092	35770964
chr11	35797796	35799235
chr11	35833562	35834782
chr11	35979188	35981626
chr11	36000556	36001956
chr11	36677108	36678618
chr11	37235186	37237196
chr11	40691720	40695250
chr11	40732918	40734751
chr11	40754575	40755695
chr11	41999234	42001214
chr11	42181467	42183372
chr11	42419004	42421806
chr11	43383633	43386105
chr11	43433408	43434664
chr11	43528258	43530164
chr11	43681092	43683218
chr11	43747267	43748259
chr11	43766560	43767568
chr11	43775642	43776426
chr11	43835979	43836906
chr11	44469761	44471880
chr11	44518276	44521525
chr11	44610748	44611809
chr11	44612724	44613840
chr11	44616002	44620568
chr11	44685055	44686476
chr11	45851381	45853556
chr11	45943634	45945615
chr11	45954994	45955716
chr11	45980196	45981014
chr11	46055511	46058576
chr11	46064520	46066146
chr11	46068707	46070041
chr11	46165896	46166714
chr11	46311382	46312920
chr11	46436112	46437873
chr11	47987984	47989561
chr11	48798996	48801890
chr11	48816148	48818768
chr11	48823184	48824634
chr11	48826254	48827200
chr11	48833186	48834896
chr11	48837256	48838802
chr11	48852829	48854400
chr11	48854932	48859361
chr11	48868976	48872636
chr11	49201773	49204876
chr11	49243392	49246332
chr11	49248108	49253362
chr11	49608932	49613934
chr11	49711526	49713862
chr11	49793252	49795095
chr11	49846252	49847616
chr11	49901390	49902430
chr11	50024811	50026802
chr11	50130561	50132302
chr11	50174325	50175474
chr11	50209732	50211209
chr11	50224145	50227542
chr11	50236390	50237464
chr11	50290393	50292837
chr11	50323314	50326899
chr11	50359073	50359940
chr11	50376582	50381812
chr11	50430103	50431417
chr11	50456822	50457993
chr11	50601100	50603906
chr11	50827001	50828100
chr11	50849014	50852318
chr11	50886710	50888020
chr11	50915314	50916452
chr11	50930546	50932028
chr11	51059092	51059916
chr11	51262540	51264842
chr11	51289400	51290844
chr11	51584120	51585683
chr11	51604840	51607660
chr11	51619272	51620964
chr11	51635298	51636684
chr11	51646232	51651624
chr11	51688082	51689508
chr11	51755469	51757083
chr11	51763067	51764320
chr11	51855099	51859304
chr11	51915784	51917167
chr11	51967354	51968409
chr11	51999105	52001576
chr11	52003498	52005040
chr11	52098245	52100565
chr11	52166797	52169111
chr11	52231338	52233186
chr11	52282344	52284768
chr11	52359876	52362056
chr11	52395719	52397331
chr11	52763864	52766364
chr11	53299148	53301310
chr11	53350170	53352543
chr11	53430099	53431780
chr11	53456578	53457722
chr11	53463302	53464222
chr11	53469820	53470682
chr11	53478522	53480289
chr11	53519500	53520981
chr11	53567067	53568085
chr11	53636104	53636702
chr11	53706495	53707587
chr11	53761708	53764370
chr11	53769609	53771205
chr11	53858877	53859578
chr11	53890816	53892310
chr11	53979258	53980613
chr11	54027566	54028858
chr11	54068620	54069476
chr11	54100602	54101622
chr11	54303256	54304912
chr11	54437360	54439846
chr11	54521426	54523802
chr11	54786248	54788192
chr11	54859896	54861127
chr11	54865832	54868064
chr11	54902598	54903335
chr11	54955538	54956514
chr11	55031458	55033895
chr11	55076939	55078316
chr11	55097334	55098465
chr11	55204070	55205188
chr11	55414243	55420364
chr11	55459535	55461582
chr11	55468411	55471309
chr11	55607130	55608936
chr11	57517172	57519310
chr11	57644078	57646177
chr11	57800464	57803136
chr11	57826918	57829812
chr11	57831274	57832032
chr11	57832688	57834504
chr11	57835508	57840067
chr11	57962186	57963444
chr11	58008114	58011302
chr11	58097767	58098202
chr11	58103302	58105378
chr11	58167405	58168912
chr11	58171128	58172284
chr11	58238983	58239966
chr11	58301142	58303674
chr11	58306814	58308061
chr11	58322322	58324412
chr11	58329596	58331458
chr11	58640365	58641220
chr11	58866936	58867665
chr11	58903476	58904976
chr11	58937786	58939325
chr11	58948096	58949983
chr11	58953261	58956193
chr11	58976784	58978840
[truncated: 13,979 more rows]

## Sheet: E) Brain EC LMRs
chr1	3119998	3121324
chr1	4228382	4228543
chr1	4412270	4413726
chr1	4416912	4417000
chr1	4426611	4427612
chr1	4429822	4430623
chr1	4432102	4433966
chr1	4451127	4451626
chr1	4456766	4457482
chr1	4470718	4471938
chr1	4488047	4489178
chr1	4518173	4518616
chr1	4533759	4534248
chr1	4538249	4538462
chr1	4543964	4544754
chr1	4598668	4599498
chr1	4613320	4613572
chr1	4617108	4618043
chr1	4622342	4622908
chr1	4623160	4623793
chr1	4640739	4641490
chr1	4653468	4654914
chr1	4689048	4689388
chr1	4756123	4756298
chr1	4760426	4760990
chr1	4766856	4767058
chr1	4767692	4768608
chr1	4769856	4770256
chr1	4774922	4775740
chr1	4779984	4780340
chr1	4802342	4802910
chr1	5046444	5046714
chr1	5227895	5228180
chr1	5296566	5297168
chr1	5587940	5589178
chr1	5915500	5915709
chr1	6082480	6082885
chr1	6272028	6272474
chr1	6282498	6282796
chr1	6406266	6406576
chr1	6410124	6410480
chr1	6454251	6454574
chr1	6498850	6499198
chr1	6729366	6729670
chr1	6760636	6760944
chr1	6866600	6867116
chr1	7121578	7122016
chr1	7205898	7207349
chr1	7319194	7320164
chr1	7382079	7382514
chr1	7395529	7395706
chr1	7569358	7569638
chr1	7587354	7587981
chr1	7601003	7602686
chr1	7660418	7663146
chr1	7680924	7681104
chr1	7722005	7724150
chr1	7727296	7728994
chr1	7776814	7777712
chr1	7908766	7915611
chr1	8120304	8122581
chr1	8205314	8206958
chr1	8258708	8260312
chr1	8265534	8267844
chr1	8468864	8469008
chr1	8624276	8624846
chr1	8745030	8745936
chr1	8976804	8981112
chr1	9009872	9015620
chr1	9112262	9113621
chr1	9144504	9148986
chr1	9258270	9260154
chr1	9272724	9279340
chr1	9519728	9520064
chr1	9629836	9631842
chr1	9637015	9637338
chr1	9659164	9659262
chr1	9744880	9745810
chr1	9768867	9769414
chr1	9772564	9773161
chr1	9805865	9806423
chr1	9849588	9850564
chr1	9853267	9853802
chr1	9900968	9901510
chr1	9908647	9908770
chr1	9953042	9953203
chr1	9972728	9973488
chr1	10003700	10004135
chr1	10008896	10009542
chr1	10056312	10056804
chr1	10061828	10062142
chr1	10170341	10170668
chr1	10171284	10171349
chr1	10603746	10604057
chr1	10824022	10824199
chr1	10879936	10880296
chr1	10932675	10933088
chr1	10942855	10943276
chr1	10990946	10992324
chr1	11010612	11011894
chr1	11018632	11019798
chr1	11026346	11027516
chr1	11033178	11034049
chr1	11034822	11035654
chr1	11055705	11055894
chr1	11058499	11059121
chr1	11089332	11089910
chr1	11120606	11120806
chr1	11142614	11142935
chr1	11210479	11211103
chr1	11312158	11315000
chr1	11329350	11330336
chr1	11565326	11565673
chr1	11657832	11658402
chr1	11774420	11775788
chr1	12130606	12132858
chr1	12285580	12285885
chr1	12398360	12398742
chr1	12574337	12574548
chr1	12697938	12698161
chr1	12717822	12719276
chr1	12733076	12734941
chr1	12747000	12747412
chr1	12749215	12749672
chr1	12764521	12764918
chr1	12768244	12768498
chr1	12790455	12790890
chr1	12814357	12814778
chr1	12814956	12815288
chr1	12864049	12864546
chr1	12865238	12865464
chr1	12875528	12875941
chr1	12983120	12983436
chr1	12997065	12997512
chr1	13004875	13005128
chr1	13015832	13016216
chr1	13040050	13040662
chr1	13050097	13050512
chr1	13051831	13052340
chr1	13074570	13075550
chr1	13103214	13103656
chr1	13103989	13104274
chr1	13151112	13151332
chr1	13171260	13171638
chr1	13204739	13205010
chr1	13219472	13219757
chr1	13245708	13246188
chr1	13256044	13256619
chr1	13267428	13268000
chr1	13332758	13332896
chr1	13360881	13361304
chr1	13366518	13366898
chr1	13370614	13370708
chr1	13386143	13386949
chr1	13494844	13495290
chr1	13500565	13500772
chr1	13525830	13526120
chr1	13529511	13529610
chr1	13531456	13531866
chr1	13621278	13621482
chr1	13655734	13656098
chr1	13683212	13683514
chr1	13706403	13706590
chr1	13771172	13772829
chr1	13787503	13787676
chr1	13789296	13789573
chr1	13839942	13840210
chr1	13846667	13847159
chr1	13931118	13931458
chr1	14040706	14042410
chr1	14139632	14139880
chr1	14150876	14151469
chr1	14161698	14162272
chr1	14165994	14166335
chr1	14181326	14182104
chr1	14221952	14222114
chr1	14275080	14275273
chr1	14304648	14304784
chr1	14464596	14465306
chr1	14507598	14508785
chr1	14739444	14739578
chr1	14740006	14740370
chr1	14918014	14919173
chr1	15129188	15129608
chr1	15625431	15626147
chr1	15649577	15649816
chr1	15701830	15704372
chr1	15791654	15792190
chr1	15902528	15902800
chr1	16004568	16004892
chr1	16039518	16042056
chr1	16177403	16177994
chr1	16228139	16228554
chr1	16247702	16248394
chr1	16258468	16258902
chr1	16277526	16278054
chr1	16294024	16294448
chr1	16294844	16295062
chr1	16440304	16441026
chr1	16570802	16571120
chr1	16687933	16689056
chr1	16703794	16704490
chr1	16942158	16942827
chr1	16987416	16988174
chr1	17123368	17123732
chr1	17145230	17145792
chr1	17163158	17163846
chr1	17207188	17207746
chr1	17657314	17657664
chr1	17718352	17719012
chr1	17726964	17727936
chr1	18054352	18054422
chr1	18106271	18107158
chr1	18245756	18246032
chr1	18317258	18317750
chr1	18359752	18360638
chr1	19088191	19088746
chr1	19767374	19768468
chr1	19951076	19951744
chr1	20031148	20033000
chr1	20050463	20051016
chr1	20057200	20057897
chr1	20199188	20200628
chr1	20209538	20209858
chr1	20450180	20450389
chr1	20477672	20478342
chr1	20540912	20543894
chr1	20554413	20555357
chr1	20568876	20569134
chr1	20743888	20744190
chr1	20787001	20787360
chr1	20803286	20803910
chr1	20817194	20817860
chr1	20867535	20867687
chr1	20922686	20923104
chr1	20933336	20933705
chr1	20958506	20958818
chr1	20994394	20994774
chr1	20994914	20996272
chr1	20996767	20996995
chr1	20997943	20998392
chr1	21014536	21014828
chr1	21052234	21053100
chr1	21070305	21071324
chr1	21075502	21076882
chr1	21088261	21089036
chr1	21089464	21090200
chr1	21101182	21102770
chr1	21103927	21104221
chr1	21125163	21125278
chr1	21154564	21155049
chr1	21161873	21162260
chr1	21166188	21166737
chr1	21218324	21219138
chr1	21229397	21229841
chr1	21260003	21260234
chr1	21271456	21272464
chr1	21288128	21288409
chr1	21320870	21322496
chr1	21411184	21411766
chr1	21453110	21453372
chr1	21487186	21487386
chr1	21963119	21963876
chr1	22293926	22294614
chr1	22306620	22306850
chr1	22321128	22321238
chr1	22339739	22339961
chr1	22375651	22376246
chr1	22487372	22487591
chr1	22620878	22621275
chr1	22627106	22627606
chr1	22728071	22728416
chr1	22800333	22800546
chr1	22989719	22990114
chr1	23061925	23062346
chr1	23105524	23105912
chr1	23146443	23148796
chr1	23173190	23174002
chr1	23184617	23185501
chr1	23187755	23188437
chr1	23197072	23197466
chr1	23200324	23201472
chr1	23202135	23203155
chr1	23228665	23228927
chr1	23263966	23264685
chr1	23270557	23273956
chr1	23279876	23280700
chr1	23321262	23322039
chr1	23322912	23323354
chr1	23324266	23324638
chr1	23444254	23444752
chr1	23491083	23491354
chr1	23705560	23705834
chr1	23747968	23748255
chr1	23827098	23827472
chr1	23915660	23916410
chr1	23935115	23935702
chr1	23974162	23974350
chr1	24097519	24098002
chr1	24108088	24108216
chr1	24111720	24112085
chr1	24116902	24118257
chr1	24133942	24134078
chr1	24171330	24172130
chr1	24180210	24180347
chr1	24194188	24194556
chr1	24230556	24231147
chr1	24233592	24234012
chr1	24242612	24242996
chr1	24302728	24302981
chr1	24367521	24367816
chr1	24549966	24550224
chr1	24550274	24550854
chr1	24558134	24558412
chr1	24558915	24559063
chr1	24612685	24613222
chr1	24633826	24634031
chr1	24695473	24696088
chr1	24698578	24698877
chr1	24699258	24699796
chr1	24700396	24700732
chr1	24703138	24703698
chr1	24710728	24711258
chr1	25186996	25187180
chr1	25224485	25225651
chr1	25826807	25827290
chr1	25936731	25938460
chr1	26388068	26389428
chr1	26656931	26662700
chr1	27001308	27001946
chr1	27260614	27261360
chr1	27264319	27264780
chr1	27279600	27281016
chr1	29811362	29812134
chr1	30548738	30549522
chr1	30681593	30682072
chr1	30778454	30779976
chr1	30789060	30789444
chr1	30792914	30793542
chr1	30910120	30910578
chr1	31041693	31042322
chr1	31113472	31113724
chr1	31153877	31154344
chr1	31210226	31210404
chr1	31528794	31529424
chr1	31847264	31848304
chr1	32094190	32097394
chr1	32258557	32261092
chr1	32620160	32621265
chr1	33271591	33271924
chr1	33398264	33398384
chr1	33459006	33459294
chr1	33461121	33461646
chr1	33502680	33503331
chr1	33556551	33556860
chr1	33673672	33673966
chr1	33714706	33715105
chr1	33739475	33739607
chr1	33742982	33743154
chr1	33749428	33749590
chr1	33883246	33883850
chr1	33903530	33903950
chr1	33918324	33918512
chr1	33966419	33966630
chr1	33973090	33973542
chr1	33979683	33980080
chr1	33982745	33983120
chr1	33993834	33994464
chr1	34003044	34003394
chr1	34007428	34007807
chr1	34028864	34029257
chr1	34077232	34077688
chr1	34103613	34104363
chr1	34115264	34115571
chr1	34127927	34128482
chr1	34139154	34139376
chr1	34140362	34141137
chr1	34218356	34218624
chr1	34225654	34226014
chr1	34237373	34237744
chr1	34269088	34269766
chr1	34389177	34389646
chr1	34392244	34393319
chr1	34462835	34463213
chr1	34467521	34467768
chr1	34481669	34482442
chr1	34483687	34484240
chr1	34485579	34486178
chr1	34510238	34511398
chr1	34533836	34535690
chr1	34557770	34558068
chr1	34575050	34575269
chr1	34576930	34577831
chr1	34642536	34642750
chr1	34654454	34655024
chr1	34666447	34666740
chr1	34672204	34675270
chr1	34700742	34700926
chr1	34716558	34716687
chr1	34721469	34721817
chr1	34738414	34738604
chr1	34740831	34741230
chr1	34772291	34772346
chr1	34806616	34807210
chr1	34838124	34838528
chr1	34839316	34840472
chr1	34851665	34851778
chr1	34858427	34858898
chr1	34891423	34891916
chr1	34961620	34961861
chr1	35080010	35080449
chr1	35116190	35117935
chr1	35217412	35217924
chr1	35305244	35308839
chr1	35392274	35392946
chr1	35401439	35401648
chr1	35402900	35403364
chr1	35427692	35428198
chr1	35522474	35523006
chr1	35697478	35698366
chr1	35786634	35786966
chr1	35807044	35807347
chr1	35815966	35816480
chr1	35817744	35817848
chr1	35822350	35822566
chr1	35824470	35824688
chr1	35825406	35826038
chr1	35869689	35870004
chr1	35890632	35890934
chr1	35941932	35942146
chr1	36003713	36004110
chr1	36015874	36016022
chr1	36017184	36017494
chr1	36030544	36030925
chr1	36052711	36052918
chr1	36079647	36080002
chr1	36125132	36125367
chr1	36131082	36131650
chr1	36160266	36160731
chr1	36162676	36163042
chr1	36178336	36178554
chr1	36251504	36251838
chr1	36252694	36253180
chr1	36263806	36264742
chr1	36266620	36266924
chr1	36270430	36270946
chr1	36277376	36277524
chr1	36299100	36299230
chr1	36304888	36305218
chr1	36309106	36310024
chr1	36324114	36324415
chr1	36331840	36332120
chr1	36388661	36389281
chr1	36397006	36397406
chr1	36457402	36458227
chr1	36469684	36470772
chr1	36492427	36492790
chr1	36550663	36550769
chr1	36554340	36555366
chr1	36560844	36561653
chr1	36568399	36570326
chr1	36571683	36572358
chr1	36576266	36576728
chr1	36580472	36580914
chr1	36582244	36582532
chr1	36585826	36586074
chr1	36589479	36589834
chr1	36595464	36596498
chr1	36611610	36611809
chr1	36628655	36628966
chr1	36635034	36635262
chr1	36647408	36647999
chr1	36674856	36675238
chr1	36679954	36680296
chr1	36684117	36684468
chr1	36737354	36737647
chr1	36744127	36744350
chr1	36744481	36744891
chr1	36760453	36760818
chr1	36761349	36761918
chr1	36764456	36764647
chr1	36766608	36767838
chr1	36785839	36785972
chr1	36789126	36789351
chr1	36799256	36799589
chr1	36822362	36823229
chr1	36834792	36834966
chr1	36836554	36836910
chr1	36860272	36861589
chr1	36875010	36875819
chr1	36883750	36885052
chr1	36902394	36903146
chr1	36914251	36915152
chr1	36920128	36921075
chr1	36921992	36922488
chr1	36925719	36926122
chr1	36926769	36926896
chr1	36934666	36934944
chr1	36976638	36977455
chr1	36985812	36986020
chr1	36986720	36987240
chr1	36995656	36995932
chr1	36996670	36997326
chr1	37001642	37002872
chr1	37042004	37042402
chr1	37042607	37042783
chr1	37075094	37075375
chr1	37129990	37130422
chr1	37169701	37169824
chr1	37171058	37171330
chr1	37218373	37218766
chr1	37218868	37218927
chr1	37272334	37273054
chr1	37313018	37313202
chr1	37314837	37315151
chr1	37324670	37324924
chr1	37344260	37344511
chr1	37386949	37387088
chr1	37474043	37474848
chr1	37477950	37478962
chr1	37491802	37491996
chr1	37500746	37501526
chr1	37502502	37502606
chr1	37504792	37505274
chr1	37509726	37510783
chr1	37512162	37512836
chr1	37518172	37519014
chr1	37534364	37534838
chr1	37544267	37544415
chr1	37551168	37551493
chr1	37584116	37584470
chr1	37585836	37585906
chr1	37586087	37587132
chr1	37600846	37600965
chr1	37632204	37632797
chr1	37633457	37633958
chr1	37637824	37637980
chr1	37638956	37639530
chr1	37665596	37666098
chr1	37716853	37717402
chr1	37726223	37726766
chr1	37728119	37728418
chr1	37899652	37899934
chr1	37904986	37905596
chr1	37922422	37922904
chr1	37923642	37924316
chr1	37954908	37955078
chr1	37956647	37957336
chr1	38069447	38070454
chr1	38143606	38144694
chr1	38156448	38156904
chr1	38172836	38172956
chr1	38185516	38185801
chr1	38218247	38218436
chr1	38242190	38242746
chr1	38252874	38253119
chr1	38259996	38260430
chr1	38358945	38359218
chr1	38384254	38385360
chr1	38389119	38389426
chr1	38395469	38395709
chr1	38477927	38479300
chr1	38494362	38494506
chr1	38497758	38498063
chr1	38499562	38500299
chr1	38502786	38502978
chr1	38578248	38578659
chr1	38591138	38591828
chr1	38605849	38606190
chr1	38629254	38629994
chr1	38664834	38665168
chr1	38666436	38666974
chr1	38680923	38681201
chr1	38695954	38696490
chr1	38749732	38749864
chr1	38766950	38767099
chr1	38767907	38768184
chr1	38769992	38770446
chr1	38787476	38787804
chr1	38856154	38856508
chr1	38934740	38934855
chr1	38936878	38937058
chr1	38939638	38940076
chr1	39001008	39001552
chr1	39010640	39011052
chr1	39029730	39030720
chr1	39031826	39031991
chr1	39046947	39047058
chr1	39069276	39069678
chr1	39086286	39086546
chr1	39103466	39103898
chr1	39105382	39105804
chr1	39122919	39123523
chr1	39196763	39197096
chr1	39207002	39207218
chr1	39237752	39238046
chr1	39247846	39248258
chr1	39309639	39309796
chr1	39335864	39336108
chr1	39340763	39340944
chr1	39345072	39345354
chr1	39359805	39359919
chr1	39362144	39363027
chr1	39379136	39379516
chr1	39408798	39409182
chr1	39410006	39410328
chr1	39417581	39418174
chr1	39437468	39437846
chr1	39453972	39454411
chr1	39467642	39468200
chr1	39474606	39475004
chr1	39482390	39482622
chr1	39505751	39505925
chr1	39522604	39522838
chr1	39525889	39526100
chr1	39527480	39527814
chr1	39530256	39530592
chr1	39537542	39537876
chr1	39555748	39555950
chr1	39563894	39564010
chr1	39605806	39606274
chr1	39608411	39608949
chr1	39614261	39615536
chr1	39622288	39622414
chr1	39628763	39628890
chr1	39636356	39637183
chr1	39646169	39646420
chr1	39670685	39670894
chr1	39695883	39696289
chr1	39698722	39699126
chr1	39701304	39701529
chr1	39703284	39703817
chr1	39710516	39711256
chr1	39735319	39736754
chr1	39741352	39742545
chr1	39746287	39747313
chr1	39758298	39758757
chr1	39788286	39788922
chr1	39832764	39833160
chr1	39847068	39847324
chr1	39867959	39869412
chr1	39877932	39878422
chr1	39906026	39906294
chr1	39906973	39907928
chr1	39910030	39910246
chr1	39924817	39925904
chr1	39932758	39932928
chr1	39943956	39944733
chr1	39949050	39950728
chr1	39952748	39953708
chr1	39969108	39969194
chr1	39981873	39982560
chr1	39983256	39983822
chr1	39993222	39993754
chr1	40052263	40052456
chr1	40073125	40073262
chr1	40085369	40086180
chr1	40116469	40116805
chr1	40124171	40124711
chr1	40139680	40140566
chr1	40161290	40161506
chr1	40163369	40163931
chr1	40181742	40182075
chr1	40211778	40211848
chr1	40221906	40223302
chr1	40224714	40225406
chr1	40228302	40228602
chr1	40233264	40233721
chr1	40273847	40274160
chr1	40275188	40276018
chr1	40284478	40285094
chr1	40375148	40375264
chr1	40378853	40379018
chr1	40414102	40414396
chr1	40465551	40465888
chr1	40470398	40470775
chr1	40479508	40479838
chr1	40515024	40515696
chr1	40579564	40580312
chr1	40613928	40615549
chr1	40634622	40635748
chr1	40651016	40651992
chr1	40658051	40658344
chr1	40659185	40660180
chr1	40665359	40665487
chr1	40682941	40683184
chr1	40694556	40694716
chr1	40740684	40741059
chr1	40768788	40768964
chr1	40786198	40786654
chr1	40815462	40815871
chr1	40837480	40838104
chr1	40869428	40870263
chr1	40874466	40874716
chr1	40879097	40879378
chr1	40887708	40887931
chr1	41131266	41131874
chr1	41166241	41166808
chr1	41187944	41188186
chr1	41264348	41264492
chr1	41274754	41275768
chr1	41389758	41390912
chr1	41585814	41586566
chr1	41810431	41811162
chr1	42233124	42233508
chr1	42261216	42262306
chr1	42398856	42399224
chr1	42417559	42418598
chr1	42436631	42436872
chr1	42479986	42481178
chr1	42570628	42571333
chr1	42588946	42589042
chr1	42625893	42626123
chr1	42629780	42630234
chr1	42634782	42635812
chr1	42636704	42636891
chr1	42718670	42719178
chr1	42722534	42722882
chr1	42725396	42726412
chr1	42770286	42771122
chr1	42771474	42773034
chr1	42779844	42779986
chr1	42811330	42811711
chr1	42915015	42915354
chr1	42918127	42918560
chr1	43041949	43042462
chr1	43139571	43139890
chr1	43168184	43168409
chr1	43186348	43186610
chr1	43203190	43203834
chr1	43225648	43225900
chr1	43264252	43264794
chr1	43269732	43269898
chr1	43298211	43299806
chr1	43310684	43311704
chr1	43341776	43343320
chr1	43359871	43360954
chr1	43371268	43371366
chr1	43396119	43397388
chr1	43404902	43405232
chr1	43413210	43413783
chr1	43426360	43426808
chr1	43474194	43475158
chr1	43488579	43488899
chr1	43502601	43503149
chr1	43530317	43530808
chr1	43562208	43562610
chr1	43651120	43652108
chr1	43659451	43659961
chr1	43698544	43698772
chr1	43738081	43738439
chr1	43899016	43899585
chr1	43973992	43974208
chr1	44041621	44043074
chr1	44162169	44162680
chr1	44549066	44549516
chr1	44553088	44553687
chr1	44707126	44707637
chr1	45006280	45007306
chr1	45021686	45023005
chr1	45031546	45032322
chr1	45314000	45314415
chr1	45766269	45766454
chr1	45767572	45767770
chr1	45860094	45861107
chr1	45865282	45866593
chr1	45867963	45869255
chr1	45891878	45893014
chr1	45912927	45914076
chr1	45915537	45916168
chr1	46066434	46067262
chr1	46219396	46219660
chr1	46362836	46363376
chr1	46425320	46425884
chr1	46649309	46649529
chr1	46798128	46798656
chr1	46841688	46842050
chr1	46856211	46856740
chr1	46884954	46885898
chr1	46888384	46888759
chr1	46891150	46891540
chr1	46894418	46895011
chr1	46907674	46908977
chr1	46909488	46910668
chr1	46922337	46927133
chr1	46969434	46970315
chr1	47062552	47063010
chr1	47195095	47195498
chr1	47602344	47603848
chr1	47809642	47809862
chr1	47933121	47933228
chr1	48651503	48652001
chr1	48908135	48908291
chr1	50925506	50926028
chr1	51008268	51008622
chr1	51083770	51084848
chr1	51096536	51097686
chr1	51106421	51107314
chr1	51136825	51137584
chr1	51148164	51148685
chr1	51245182	51245866
chr1	51264970	51266042
chr1	51268178	51268890
chr1	51288638	51289506
chr1	51289830	51290982
chr1	51321360	51321752
chr1	51333712	51334541
chr1	51361196	51361430
chr1	51521659	51521899
chr1	51529739	51529950
chr1	51584781	51585521
chr1	51593976	51594240
chr1	51596916	51597379
chr1	51600550	51601118
chr1	51630668	51631018
chr1	51636865	51637026
chr1	51697200	51697746
chr1	51740850	51741082
chr1	51747576	51747848
chr1	51761950	51762384
chr1	51763858	51764117
chr1	51770042	51770993
chr1	51778347	51778768
chr1	51779496	51781732
chr1	51782070	51783048
chr1	51802666	51802928
chr1	51831744	51831816
chr1	51837680	51838154
chr1	51841918	51842585
chr1	51843456	51843872
chr1	51849201	51850346
chr1	51855343	51856392
chr1	51866621	51867428
chr1	51878702	51878880
chr1	51878992	51880522
chr1	51887797	51888480
chr1	51889707	51890262
chr1	51893324	51895291
chr1	51895774	51896193
chr1	51906976	51908278
chr1	51910345	51910731
chr1	51911310	51912030
chr1	51929599	51929994
chr1	51930570	51931704
chr1	51934414	51935368
chr1	51936097	51936489
chr1	51936668	51937246
chr1	51942768	51943754
chr1	51944914	51945593
chr1	51996718	51998814
chr1	52004220	52004412
chr1	52008396	52009460
chr1	52047380	52047574
chr1	52079784	52080542
chr1	52086200	52086549
chr1	52116681	52117631
chr1	52128944	52129393
chr1	52150389	52151242
chr1	52166475	52167439
chr1	52228131	52228465
chr1	52302746	52302912
chr1	52565828	52566106
chr1	52578148	52578956
chr1	52676212	52676461
chr1	52798886	52799688
chr1	52800372	52801074
chr1	52955272	52955422
chr1	53052758	53053475
chr1	53313218	53314232
chr1	53318122	53318253
chr1	53377711	53378616
chr1	53393702	53394661
chr1	53405643	53405981
chr1	53629987	53630323
chr1	53715289	53715712
chr1	53748696	53748902
chr1	53823733	53824450
chr1	53851036	53852048
chr1	53940000	53940779
chr1	53942464	53942738
chr1	53974809	53975758
chr1	53977372	53979086
chr1	54003297	54003792
chr1	54006071	54006402
chr1	54015476	54015946
chr1	54017226	54017869
chr1	54251344	54251576
chr1	54355524	54355869
chr1	54551908	54552181
chr1	54585334	54585736
chr1	54665944	54666496
chr1	54684140	54684822
chr1	54690448	54691486
chr1	54734718	54735104
chr1	54747308	54748122
chr1	54815196	54815687
chr1	54841948	54842039
chr1	54908816	54909306
chr1	55028884	55029480
chr1	55191036	55191269
chr1	55192144	55193828
chr1	55196496	55197097
chr1	55197958	55199638
chr1	55208753	55210740
chr1	55215420	55215781
chr1	55221212	55221785
chr1	55235251	55235598
chr1	55362798	55362855
chr1	55383170	55383526
chr1	55424970	55425680
chr1	55436718	55437684
chr1	55502261	55503289
chr1	55506019	55506570
chr1	55507053	55507300
chr1	55528532	55529273
chr1	55569676	55570578
chr1	55618528	55619008
chr1	55641294	55641682
chr1	55665074	55665402
chr1	55808939	55812104
chr1	55863428	55863782
chr1	55874346	55874838
chr1	55890858	55891064
chr1	55922216	55922748
chr1	55960346	55960499
chr1	56008564	56008729
chr1	56089158	56089870
chr1	56099398	56100492
chr1	56105884	56109132
chr1	56286388	56287085
chr1	56310160	56310553
chr1	56524413	56524940
chr1	56573130	56573784
chr1	56634517	56635542
chr1	56795350	56795531
chr1	56844576	56845286
chr1	56900420	56900920
chr1	56946410	56946560
chr1	56955808	56955922
chr1	56992391	56992544
chr1	57205212	57206130
chr1	57265338	57265602
chr1	57332218	57332581
chr1	57333713	57334183
chr1	57429065	57430519
chr1	57430744	57431025
chr1	57436216	57437482
chr1	57509983	57510150
chr1	57543620	57544439
chr1	57546466	57546642
chr1	57594716	57595120
chr1	57613210	57613778
chr1	57713300	57713468
chr1	57817244	57817976
chr1	57836901	57837491
chr1	57889832	57891330
chr1	58029362	58030083
chr1	58030301	58030862
chr1	58067176	58067460
chr1	58069250	58069532
chr1	58077066	58077476
chr1	58081504	58081859
chr1	58087654	58089495
chr1	58112904	58113130
chr1	58114070	58115083
chr1	58116443	58116840
chr1	58171805	58171906
chr1	58275944	58276245
chr1	58290156	58290622
chr1	58292050	58292267
chr1	58296339	58296864
chr1	58333018	58333488
chr1	58341662	58341836
chr1	58361780	58362196
chr1	58420701	58421436
chr1	58667784	58667880
chr1	58716144	58716760
chr1	58769918	58770434
chr1	58791449	58791843
chr1	58800008	58800314
chr1	58800654	58800860
chr1	58802266	58803336
chr1	58823090	58824201
chr1	58831632	58832489
chr1	58951243	58951516
chr1	58956212	58956702
chr1	58960984	58962026
chr1	58968957	58969372
chr1	59067414	59068484
chr1	59139472	59139692
chr1	59141488	59141676
chr1	59164183	59164460
chr1	59194792	59195331
chr1	59247601	59248081
chr1	59252798	59253788
chr1	59256560	59257151
chr1	59268937	59269408
chr1	59270302	59270468
chr1	59298633	59299096
chr1	59310441	59310576
chr1	59333040	59333398
chr1	59340974	59341706
chr1	59361366	59362180
chr1	59368265	59368464
chr1	59376255	59376930
chr1	59381168	59381338
chr1	59399495	59400564
chr1	59409656	59409868
chr1	59422691	59423320
chr1	59423356	59423602
chr1	59442904	59443134
chr1	59449008	59449498
chr1	59451676	59451866
chr1	59458945	59459150
chr1	59464930	59465593
chr1	59472384	59473014
chr1	59485137	59485804
chr1	59487524	59489456
chr1	59508440	59508944
chr1	59516011	59516922
chr1	59565901	59566403
chr1	59576376	59576624
chr1	59584816	59585182
chr1	59590399	59590786
chr1	59591942	59592989
chr1	59593178	59593525
chr1	59602880	59603137
chr1	59603964	59604311
chr1	59609989	59610493
chr1	59613912	59614184
chr1	59633116	59633600
chr1	59697748	59698094
chr1	59719918	59720224
chr1	59730080	59730742
chr1	59739377	59740238
chr1	59771504	59772074
chr1	59797222	59798758
chr1	59809778	59809998
chr1	59830246	59830484
chr1	59832805	59834279
chr1	59886898	59887676
chr1	59889022	59889078
chr1	59902560	59903018
chr1	59943756	59944082
chr1	59997212	59997582
chr1	60016156	60016380
chr1	60028838	60029352
chr1	60033526	60033928
chr1	60361014	60361389
chr1	60448012	60448158
chr1	60460306	60461522
chr1	60627689	60628300
chr1	60642094	60642973
chr1	60652568	60653050
chr1	60668005	60669276
chr1	60670136	60670784
chr1	60715762	60716669
chr1	60734912	60735728
chr1	60745596	60746140
chr1	60824419	60826152
chr1	60859062	60859307
chr1	60860464	60861672
chr1	60862760	60863402
chr1	60899136	60899477
chr1	60915348	60916728
chr1	60960304	60961426
chr1	60990205	60990736
chr1	61055308	61055779
chr1	61060084	61060312
chr1	61139150	61139520
chr1	61143451	61143745
chr1	61145064	61145396
chr1	61171638	61171892
chr1	61180826	61182090
chr1	61203174	61203880
chr1	61233952	61234652
chr1	61277370	61277752
chr1	61298016	61298360
chr1	61373604	61374722
chr1	61376918	61377366
chr1	61419794	61420364
chr1	61780043	61780276
chr1	61851051	61851581
chr1	61923131	61924320
chr1	61924810	61925918
chr1	62085921	62086508
chr1	62171462	62171702
chr1	62181384	62182074
chr1	62188682	62191364
chr1	62244388	62244960
chr1	62283009	62283129
chr1	62392883	62393422
chr1	62405160	62405652
chr1	62412054	62412506
chr1	62414662	62414768
chr1	62458740	62458972
chr1	62463334	62463550
chr1	62505334	62505768
chr1	62508046	62508518
chr1	62564420	62564784
chr1	62566771	62566992
chr1	62579346	62579584
chr1	62635086	62635480
chr1	62664910	62665654
chr1	62678502	62679704
chr1	62696838	62697396
chr1	62700768	62701618
chr1	62709131	62710227
chr1	62715456	62716122
chr1	62716632	62717568
chr1	62720625	62721090
chr1	62724068	62725496
chr1	62733926	62734210
chr1	62734472	62735588
chr1	62736402	62736983
chr1	62737923	62738279
chr1	62741986	62742314
chr1	62743175	62743690
chr1	62747510	62748166
chr1	62751477	62751707
chr1	62753190	62753552
chr1	62760176	62760848
chr1	62786148	62786526
chr1	62818546	62819088
chr1	62821963	62822123
chr1	62858676	62859463
chr1	62860849	62861128
chr1	62885734	62885952
chr1	62909954	62910411
chr1	62926860	62927140
chr1	62929594	62929893
chr1	62951478	62951656
chr1	62959574	62959958
chr1	62964247	62965184
chr1	62984467	62984858
chr1	62986456	62986598
chr1	63129825	63130537
chr1	63180904	63181382
chr1	63196084	63196372
chr1	63204332	63204792
chr1	63210063	63210557
chr1	63214014	63214174
chr1	63214514	63215188
chr1	63226055	63226208
chr1	63237494	63237820
chr1	63254557	63256727
chr1	63263842	63264165
chr1	63271766	63272043
chr1	63309531	63309605
chr1	63323446	63323955
chr1	63436773	63438014
chr1	63566420	63567408
chr1	63657474	63658258
chr1	63659752	63659964
chr1	63668772	63669374
chr1	63700863	63701234
chr1	63726086	63726372
chr1	63763192	63763924
chr1	63768252	63768572
chr1	63858012	63858196
chr1	63920390	63920812
chr1	63946664	63947144
chr1	63951485	63952251
chr1	63953654	63954062
chr1	63992436	63992779
chr1	64020122	64021424
chr1	64040812	64041688
chr1	64042590	64043068
chr1	64044588	64045240
chr1	64060302	64060918
chr1	64078584	64078724
chr1	64096980	64099466
chr1	64188356	64190417
chr1	64223886	64224440
chr1	64225762	64226368
chr1	64284452	64285144
chr1	64301322	64303790
chr1	64304320	64306095
chr1	64307862	64308762
chr1	64324026	64324496
chr1	64338696	64338891
chr1	64374228	64374978
chr1	64446026	64446576
chr1	64448096	64448602
chr1	64455216	64455468
chr1	64482228	64482338
chr1	64542220	64542924
chr1	64633074	64633356
chr1	64658252	64659203
chr1	64756659	64756982
chr1	64770010	64770465
chr1	64793110	64793291
chr1	64823591	64824022
chr1	64867988	64868194
chr1	64876248	64876648
chr1	64970724	64971078
chr1	65010236	65010532
chr1	65046386	65046899
chr1	65049054	65049143
chr1	65075640	65075912
chr1	65112022	65113020
chr1	65122862	65123254
chr1	65163690	65164306
chr1	65164976	65165150
chr1	65246285	65247146
chr1	65282928	65283206
chr1	65309304	65309677
chr1	65388429	65388567
chr1	65595896	65598580
chr1	65661670	65662467
chr1	65679099	65682652
chr1	65770140	65773198
chr1	65798326	65802049
chr1	65823433	65824696
chr1	65853570	65853828
chr1	65966445	65967592
chr1	65990808	65991364
chr1	66059942	66060189
chr1	66146268	66148498
chr1	66321683	66322164
chr1	66387348	66388589
chr1	66455466	66456938
chr1	66552650	66552970
chr1	66583415	66586089
chr1	66616984	66617825
chr1	66654584	66656638
chr1	66665832	66666620
chr1	66677902	66678044
chr1	66713676	66714086
chr1	66819936	66820732
chr1	66838360	66840020
chr1	66937516	66938460
chr1	66959970	66961224
chr1	66985198	66985546
chr1	66987548	66988171
chr1	67003298	67004126
chr1	67042552	67043010
chr1	67061438	67062678
chr1	67119976	67121719
chr1	67162864	67163224
chr1	67181346	67181900
chr1	67217380	67218076
chr1	67249158	67251738
chr1	67291702	67292668
chr1	67316116	67318516
chr1	67405931	67406702
chr1	67410050	67411959
chr1	67419560	67421455
chr1	67530456	67531468
chr1	67640440	67640648
chr1	67667064	67669960
chr1	67936364	67937224
chr1	68045420	68047536
chr1	68062576	68064026
chr1	68129610	68132772
chr1	68173806	68175548
chr1	68230140	68231898
chr1	68250125	68252304
chr1	68355890	68356644
chr1	68391435	68394329
chr1	68402503	68405312
chr1	68452618	68458478
chr1	68528712	68530256
chr1	68671170	68674100
chr1	68738440	68739177
chr1	68778275	68780736
chr1	68889420	68890131
chr1	69093484	69094276
chr1	69112470	69113980
chr1	69166507	69166991
chr1	69198644	69199988
chr1	69241314	69242064
chr1	69250142	69250798
chr1	69285102	69285465
chr1	69299768	69300932
chr1	69419980	69420467
chr1	69440651	69440756
chr1	69443532	69443770
chr1	69496140	69496504
chr1	69657067	69657264
chr1	69729240	69729781
chr1	69784954	69785566
chr1	69786558	69787248
chr1	69789978	69790596
chr1	70270177	70270454
chr1	70725568	70725988
chr1	70996766	70997142
chr1	70997639	70997884
chr1	71100050	71100740
chr1	71221488	71222006
chr1	71289566	71289866
chr1	71306450	71306736
chr1	71327846	71327980
chr1	71442612	71442962
chr1	71473665	71474260
chr1	71505724	71506202
chr1	71507260	71507573
chr1	71531750	71531961
chr1	71630318	71630520
chr1	71656444	71656812
chr1	71658838	71658978
chr1	71691408	71692086
chr1	71709748	71710081
chr1	71723560	71724602
chr1	71756588	71757660
chr1	71798686	71799750
chr1	71830125	71830622
chr1	71845015	71845161
chr1	71936265	71937560
chr1	71941048	71941812
chr1	71953100	71953602
chr1	71956626	71958409
chr1	71993846	71994420
chr1	71995500	71996565
chr1	72005902	72006244
chr1	72009384	72010020
chr1	72014508	72014994
chr1	72029737	72029902
chr1	72061844	72062362
chr1	72099598	72099780
chr1	72104194	72104578
chr1	72123694	72124020
chr1	72138567	72139032
chr1	72141852	72142328
chr1	72173008	72173180
chr1	72177456	72177737
chr1	72182972	72183602
chr1	72221873	72222113
chr1	72259033	72259306
chr1	72364706	72365471
chr1	72468601	72468804
chr1	72489796	72490878
chr1	72566842	72567496
chr1	72577226	72577975
chr1	72578570	72578930
chr1	72599399	72599888
chr1	72641016	72641342
chr1	72722717	72722904
chr1	72734920	72735350
chr1	72736224	72736926
chr1	72805119	72805295
chr1	72813526	72814718
chr1	72836756	72837664
chr1	72865656	72866126
chr1	72878117	72878360
chr1	72878474	72878591
chr1	72878778	72879042
chr1	72914216	72915270
chr1	72936382	72937111
chr1	72953179	72953610
chr1	72960466	72960662
chr1	72963346	72963738
chr1	72969258	72969595
chr1	73027231	73027652
chr1	73079960	73081342
chr1	73082885	73084588
chr1	73117223	73117458
chr1	73159544	73159716
chr1	73188860	73189321
chr1	73199958	73200680
chr1	73279221	73279512
chr1	73381877	73382056
chr1	73392239	73392370
chr1	73444328	73444626
chr1	73460029	73460259
chr1	73525840	73526372
chr1	73535088	73535534
chr1	73545794	73546011
chr1	73644066	73645200
chr1	73702360	73702878
chr1	73717506	73717862
chr1	73744096	73744634
chr1	73758480	73759158
chr1	73771625	73772218
chr1	73826296	73826618
chr1	73829065	73829436
chr1	73850458	73850923
chr1	73862613	73863331
chr1	73901488	73901930
chr1	73902022	73902888
chr1	73912670	73913430
chr1	73914160	73914393
chr1	73922054	73922354
chr1	73922878	73923696
chr1	73927845	73928006
chr1	73928544	73928634
chr1	73954551	73956227
chr1	73961998	73962212
chr1	73962467	73963947
chr1	73966178	73966844
chr1	73968648	73970560
chr1	73972782	73972948
chr1	73986770	73987230
chr1	73987473	73988386
chr1	73999698	74000468
chr1	74007299	74008816
chr1	74013596	74013838
chr1	74025057	74025691
chr1	74026352	74026566
chr1	74027225	74028080
chr1	74030805	74032670
chr1	74034145	74035113
chr1	74074708	74075110
chr1	74081554	74082218
chr1	74082956	74083070
chr1	74091710	74092562
chr1	74111336	74111766
chr1	74153436	74153995
chr1	74200454	74201194
chr1	74227440	74227652
chr1	74239458	74240406
chr1	74248704	74249628
chr1	74262678	74262836
chr1	74264248	74264489
chr1	74274679	74275547
chr1	74287166	74287470
chr1	74289201	74289532
chr1	74295430	74296760
chr1	74310000	74310351
chr1	74313248	74315304
chr1	74316224	74316712
chr1	74330222	74331677
chr1	74334512	74335527
chr1	74364126	74364678
chr1	74368010	74368578
chr1	74379854	74379962
chr1	74390560	74391024
chr1	74419246	74419699
chr1	74426002	74426264
chr1	74434505	74434998
chr1	74542422	74542982
chr1	74672912	74673210
chr1	74735812	74736306
chr1	74763082	74763390
chr1	74774074	74774322
chr1	74775676	74776088
chr1	74787508	74788189
chr1	74788714	74789137
chr1	74797530	74798684
chr1	74824962	74825788
chr1	74845629	74846642
chr1	74850364	74851888
chr1	74894766	74895256
chr1	74896606	74896845
chr1	74915856	74916008
chr1	74926867	74926996
chr1	74929162	74929338
chr1	74935084	74935677
chr1	74936572	74936752
chr1	74939469	74940172
chr1	74954221	74954530
chr1	74964436	74964860
chr1	74971652	74972220
chr1	75016052	75016207
chr1	75016982	75017209
chr1	75030202	75030451
chr1	75234606	75235042
chr1	75248218	75248620
chr1	75251606	75251989
chr1	75254413	75254587
chr1	75289352	75289722
chr1	75292904	75293210
chr1	75293456	75293866
chr1	75337875	75338132
chr1	75342626	75343556
chr1	75370417	75370668
chr1	75371386	75371652
chr1	75398745	75399540
chr1	75399979	75400497
chr1	75424884	75426586
chr1	75432052	75432354
chr1	75432832	75433125
chr1	75439574	75439810
chr1	75467370	75468010
chr1	75482783	75482902
chr1	75510182	75510558
chr1	75513364	75513653
chr1	75515136	75515462
chr1	75559434	75559922
chr1	75565744	75565882
chr1	75601858	75602184
chr1	75640202	75640629
chr1	75652284	75652864
chr1	75653524	75653886
chr1	75662268	75662568
chr1	75662815	75663356
chr1	75682140	75682330
chr1	75693234	75693565
chr1	75704642	75705130
chr1	75776846	75777120
chr1	75786382	75786508
chr1	75803898	75804172
chr1	75826048	75826818
chr1	75844963	75845326
chr1	75885627	75885889
chr1	75888414	75889105
chr1	75889484	75889632
chr1	75902032	75902193
chr1	75916608	75916792
chr1	75925694	75926099
chr1	75988019	75988438
chr1	76009560	76009866
chr1	76019202	76019444
chr1	76031390	76031945
chr1	76074984	76075214
chr1	76276164	76276393
chr1	76392387	76392954
chr1	76433862	76434065
chr1	76450735	76451180
chr1	76529694	76530102
chr1	76535218	76535914
chr1	76717201	76717740
chr1	76828473	76830045
chr1	76866233	76866986
chr1	77021506	77022711
chr1	77103688	77104223
chr1	77195730	77196330
chr1	77202314	77203300
chr1	77214248	77214362
chr1	77226638	77227488
chr1	77306380	77307796
chr1	77316321	77316436
chr1	77369441	77369772
chr1	77371028	77371582
chr1	77412372	77412750
chr1	77438881	77439004
chr1	77441362	77442484
chr1	77444970	77445124
chr1	77460304	77460764
chr1	77461326	77462558
chr1	77471170	77471484
chr1	77522110	77522377
chr1	77599086	77599982
chr1	77833140	77835404
chr1	77837162	77837587
chr1	77876677	77877572
chr1	77943220	77943361
chr1	77945021	77945551
chr1	77945896	77946382
chr1	77972361	77972651
chr1	77978712	77978988
chr1	78008900	78009067
chr1	78031965	78032093
chr1	78081774	78081944
chr1	78119828	78120612
chr1	78156624	78156743
chr1	78157242	78158214
chr1	78159494	78159668
chr1	78181766	78182421
chr1	78348486	78349836
chr1	78355169	78355759
chr1	78369954	78370549
chr1	78371500	78372211
chr1	78388093	78389072
chr1	78454728	78454960
chr1	78484355	78485512
chr1	78511634	78512371
chr1	78525288	78525561
chr1	78553641	78554461
chr1	78566960	78568384
chr1	78587067	78587400
chr1	78600750	78601437
chr1	78601756	78602346
chr1	78609246	78609442
chr1	78647448	78647622
chr1	78674832	78675830
chr1	78720446	78720795
chr1	78724251	78724840
chr1	78724982	78727272
chr1	78734576	78735142
chr1	78742773	78742908
chr1	78818914	78820087
chr1	78820912	78821422
chr1	78822014	78822397
chr1	78863817	78864584
chr1	78908044	78908378
chr1	79009932	79011058
chr1	79157946	79161180
chr1	79400486	79401250
chr1	79412154	79416621
chr1	79439858	79440338
chr1	79454205	79454566
chr1	79561013	79561490
chr1	79581003	79582140
chr1	79609087	79609460
chr1	79667326	79667906
chr1	79682927	79683490
chr1	79697277	79698026
chr1	79710944	79711654
chr1	79734446	79735122
chr1	79740627	79741548
chr1	79750948	79752524
chr1	79756733	79758060
chr1	79765868	79766085
chr1	79769263	79771648
chr1	79778155	79778267
chr1	79806985	79807214
chr1	79823160	79823445
chr1	79832781	79833174
chr1	79860590	79860965
chr1	79861146	79861913
chr1	79872352	79872876
chr1	79917678	79919136
chr1	79921724	79922168
chr1	80032759	80033932
chr1	80039164	80039426
chr1	80181056	80181712
chr1	80209210	80210073
chr1	80217836	80218802
chr1	80229414	80230003
chr1	80230890	80231710
chr1	80236694	80237292
chr1	80360221	80360632
chr1	80381243	80381608
chr1	80408635	80409056
chr1	80519672	80520795
chr1	80719424	80719762
chr1	80802710	80803200
chr1	80893331	80893872
chr1	80899546	80900590
chr1	81028634	81031337
chr1	81076810	81077262
chr1	81281092	81281406
chr1	81577761	81578218
chr1	81593493	81594419
chr1	81595254	81595451
chr1	81744610	81744837
chr1	82112206	82113029
chr1	82124560	82124956
chr1	82150778	82151305
chr1	82191525	82192095
chr1	82220860	82221106
chr1	82253500	82254230
chr1	82257546	82257982
chr1	82267327	82267818
chr1	82358967	82359147
chr1	82359220	82359592
chr1	82375058	82375384
chr1	82384958	82385616
chr1	82411984	82412440
chr1	82433472	82433621
chr1	82442764	82442992
chr1	82443698	82444072
chr1	82476394	82477128
chr1	82528424	82528626
chr1	82554248	82554675
chr1	82589366	82590566
chr1	82596852	82597473
chr1	82641528	82642015
chr1	82666219	82666564
chr1	82670066	82670493
chr1	82689815	82690096
chr1	82699001	82699916
chr1	82713564	82714210
chr1	82719912	82720296
chr1	82745873	82746082
chr1	82771296	82771732
chr1	82787390	82788194
chr1	82793846	82794424
chr1	82795193	82796564
chr1	82798472	82798574
chr1	82806522	82806838
chr1	82819242	82819640
chr1	82831467	82832117
chr1	82836056	82836470
chr1	82844644	82844926
chr1	82899458	82900276
chr1	82987566	82988870
chr1	83019453	83020721
chr1	83075847	83076523
chr1	83101604	83102234
chr1	83116362	83116878
chr1	83159467	83160055
chr1	83345252	83345642
chr1	83631526	83632159
chr1	83713286	83713584
chr1	83746072	83746336
chr1	83761742	83762003
chr1	83896727	83897100
chr1	84217748	84218402
chr1	84218816	84218888
chr1	84305782	84306420
chr1	84333064	84334070
chr1	84381309	84382072
chr1	84406856	84407215
chr1	84588829	84589578
chr1	84623114	84623716
chr1	84657444	84657617
chr1	84664916	84665216
chr1	84694696	84694912
chr1	84709706	84710394
chr1	84710558	84710688
chr1	84723502	84724163
chr1	84794586	84794906
chr1	84861295	84861821
chr1	84925602	84925962
chr1	84935886	84936030
chr1	84943098	84943453
chr1	84961768	84962540
chr1	85581728	85582251
chr1	85598808	85599070
chr1	85703270	85704091
chr1	85709592	85710032
chr1	85735694	85736774
chr1	85758328	85758816
chr1	85809314	85810752
chr1	85838124	85838875
chr1	85896711	85897127
chr1	85898957	85899261
chr1	85901922	85902418
chr1	85908447	85909499
chr1	85933132	85934724
chr1	85958294	85958624
chr1	85959240	85959664
chr1	85971917	85972628
chr1	86007275	86008065
chr1	86032235	86032963
chr1	86059072	86059741
chr1	86142876	86143750
chr1	86202948	86203467
chr1	86216651	86217059
chr1	86228826	86229028
chr1	86260626	86260880
chr1	86263658	86263922
chr1	86274518	86274768
chr1	86282146	86283362
chr1	86310748	86311408
chr1	86313582	86313948
chr1	86363882	86364100
chr1	86371711	86372312
chr1	86380915	86381302
chr1	86389138	86389616
chr1	86397620	86398668
chr1	86406186	86406590
chr1	86407006	86407374
chr1	86420986	86421526
chr1	86435516	86435678
chr1	86447784	86447882
chr1	86447960	86448708
chr1	86449754	86450208
chr1	86456736	86457376
chr1	86464144	86465272
chr1	86470313	86471162
chr1	86491278	86492391
chr1	86501486	86502006
chr1	86502228	86502328
chr1	86509347	86509770
chr1	86515960	86516404
chr1	86520426	86520592
chr1	86531958	86532765
chr1	86551794	86552505
chr1	86623388	86623588
chr1	86629912	86630300
chr1	86650223	86650608
chr1	86681120	86681456
chr1	86742744	86743244
chr1	86873613	86873816
chr1	86967796	86968497
chr1	87098582	87098966
chr1	87111879	87111996
chr1	87143718	87143950
chr1	87152606	87152828
chr1	87164143	87164380
chr1	87169985	87170130
chr1	87170386	87170822
chr1	87170950	87171114
chr1	87174246	87174648
chr1	87175610	87176109
chr1	87183586	87183728
chr1	87184524	87184630
chr1	87184694	87184810
chr1	87184860	87185538
chr1	87205127	87205476
chr1	87206424	87206538
chr1	87246172	87246553
chr1	87258424	87258802
chr1	87268320	87270034
chr1	87273558	87274030
chr1	87281593	87282454
chr1	87294880	87295085
chr1	87394294	87394734
chr1	87397042	87397487
chr1	87458420	87458708
chr1	87520879	87521295
chr1	87541716	87541974
chr1	87546304	87546616
chr1	87554132	87554456
chr1	87580686	87581308
chr1	87608506	87608639
chr1	87620124	87621406
chr1	87639848	87641002
chr1	87648788	87648896
chr1	87650574	87651582
chr1	87659846	87660438
chr1	87784988	87786722
chr1	87800560	87800894
chr1	87813498	87813995
chr1	87828598	87830046
chr1	87846757	87847964
chr1	87848788	87849404
chr1	87871354	87872034
chr1	87900794	87901499
chr1	87960265	87960378
chr1	88093860	88095542
chr1	88143996	88145207
chr1	88152741	88152906
chr1	88258684	88259274
chr1	88287710	88287910
chr1	88389758	88390236
chr1	88406687	88407154
chr1	88424605	88425055
chr1	88447582	88447863
chr1	88462551	88462779
chr1	88470304	88470455
chr1	88472312	88472487
chr1	88475544	88475808
chr1	88488826	88489520
chr1	88539653	88540422
chr1	88552516	88553922
chr1	88559320	88559560
chr1	88586978	88587214
chr1	88613096	88613846
chr1	88632788	88633970
chr1	88635546	88636084
chr1	88639870	88640400
chr1	88654751	88655167
chr1	88658248	88658616
chr1	88663013	88663449
chr1	88668613	88668780
chr1	88705684	88706536
chr1	88744198	88744898
chr1	88745071	88746701
chr1	88752374	88752805
chr1	88755243	88755882
chr1	88756740	88756884
chr1	88757169	88757774
chr1	88760159	88760420
chr1	88800530	88800746
chr1	88861232	88862034
chr1	88875403	88875786
chr1	88909972	88910313
chr1	88921468	88922042
chr1	88929200	88930298
chr1	88934470	88934824
chr1	88938874	88939872
chr1	88972340	88972830
chr1	88994740	88996518
chr1	89011582	89011961
chr1	89012450	89013096
chr1	89015374	89016062
chr1	89029698	89029907
chr1	89033852	89034254
chr1	89041276	89041425
chr1	89042176	89042740
chr1	89043012	89043181
chr1	89062880	89063686
chr1	89074316	89074555
chr1	89078908	89080055
chr1	89088162	89088455
chr1	89089752	89090348
chr1	89090427	89090708
chr1	89090808	89091602
chr1	89092310	89093424
chr1	89094518	89095182
chr1	89102203	89103326
chr1	89103367	89103858
chr1	89104188	89104750
chr1	89107244	89107837
chr1	89108211	89109072
chr1	89116506	89116908
chr1	89117330	89118270
chr1	89121514	89121690
chr1	89123904	89124372
chr1	89131030	89131261
chr1	89133350	89133770
chr1	89135938	89136598
chr1	89138444	89138622
chr1	89140183	89140434
chr1	89164665	89164838
chr1	89166825	89167213
chr1	89183162	89184157
chr1	89188908	89189608
chr1	89190019	89191949
chr1	89196099	89196586
chr1	89232558	89232954
chr1	89234979	89235846
chr1	89308862	89309314
chr1	89320414	89321132
chr1	89366358	89366572
chr1	89368656	89369005
chr1	89416947	89417243
chr1	89420634	89421101
chr1	89424582	89425028
chr1	89426063	89426440
chr1	89431725	89431940
chr1	89447478	89448062
chr1	89456740	89457557
chr1	89463190	89463615
chr1	89466031	89466539
chr1	89467497	89468219
chr1	89499774	89500186
chr1	89513484	89514243
chr1	89524338	89525256
chr1	89525889	89526180
chr1	89538404	89538815
chr1	89547990	89548158
chr1	89566616	89567219
chr1	89575014	89576161
chr1	89643876	89644610
chr1	89656724	89657092
chr1	89708526	89708882
chr1	89724322	89725196
chr1	89730744	89731104
chr1	89756527	89757102
chr1	89823804	89824412
chr1	89838096	89839170
chr1	89870586	89871040
chr1	89876654	89877044
chr1	89880250	89880635
chr1	89892572	89893091
chr1	89918198	89918424
chr1	89939310	89939643
chr1	89989067	89989345
chr1	89999804	90000040
chr1	90001028	90002165
chr1	90038691	90039373
chr1	90051246	90052396
chr1	90060342	90060925
chr1	90103958	90104469
chr1	90117356	90117428
chr1	90126483	90127474
chr1	90134250	90134478
chr1	90153148	90153988
chr1	90160138	90160364
chr1	90161667	90162973
chr1	90206732	90208140
chr1	90225662	90225958
chr1	90231976	90232394
chr1	90289575	90290153
chr1	90346852	90347262
chr1	90385074	90385211
chr1	90408374	90409576
chr1	90412500	90413018
chr1	90424564	90424780
chr1	90464168	90464238
chr1	90470491	90470604
chr1	90490284	90490634
chr1	90493617	90493972
chr1	90504511	90504802
chr1	90565430	90566756
chr1	90592384	90593238
chr1	90598698	90599722
chr1	90638568	90638764
chr1	90647905	90648352
chr1	90650592	90651354
chr1	90657439	90657762
chr1	90662623	90662716
chr1	90676324	90676990
chr1	90714158	90715369
chr1	90733790	90734533
chr1	90744036	90744194
chr1	90754394	90754504
chr1	90775730	90776476
chr1	90834898	90835076
chr1	90837852	90838108
chr1	90896688	90897504
chr1	90900155	90900784
chr1	90903934	90904650
chr1	90907056	90907284
chr1	90949378	90949792
chr1	90953818	90954206
chr1	90956569	90957009
chr1	90958884	90958962
chr1	90969366	90969586
chr1	90973077	90973618
chr1	90975066	90975226
chr1	91003716	91004182
chr1	91012334	91012956
chr1	91013884	91014350
chr1	91017174	91017644
chr1	91023930	91024502
chr1	91037918	91039260
chr1	91040040	91040704
chr1	91057265	91058152
chr1	91059723	91060027
chr1	91062488	91063277
chr1	91064810	91065536
chr1	91074743	91074953
chr1	91079955	91081090
chr1	91088752	91089138
chr1	91093124	91093694
chr1	91098950	91099138
chr1	91179102	91179300
chr1	91181942	91182366
chr1	91231224	91231441
chr1	91231806	91232246
chr1	91235420	91235659
chr1	91321936	91322165
chr1	91328894	91329174
chr1	91338160	91338420
[truncated: 70,061 more rows]

## Sheet: F) Liver EC LMRs
chr1	3119110	3121708
chr1	3883785	3885572
chr1	4228150	4228543
chr1	4412442	4413168
chr1	4426808	4427472
chr1	4429822	4430623
chr1	4451127	4451414
chr1	4456810	4457167
chr1	4471323	4471696
chr1	4518310	4518518
chr1	4613320	4613936
chr1	4617108	4618043
chr1	4622342	4623793
chr1	4653783	4654389
chr1	4689100	4689488
chr1	4706150	4706451
chr1	4760426	4760990
chr1	4769856	4770324
chr1	4774922	4775882
chr1	5295960	5297322
chr1	5587940	5589178
chr1	5915316	5915848
chr1	6243848	6244538
chr1	6282498	6282835
chr1	6406447	6406667
chr1	6410239	6410833
chr1	6729035	6729670
chr1	6760532	6760944
chr1	6866224	6867214
chr1	7099946	7101010
chr1	7139596	7140232
chr1	7205642	7207349
chr1	7395529	7395798
chr1	7569021	7569638
chr1	7590520	7593783
chr1	7600764	7602686
chr1	7623819	7628336
chr1	7650960	7652112
chr1	7722005	7724636
chr1	7776814	7779671
chr1	8120304	8122180
chr1	8202749	8207246
chr1	8241582	8245378
chr1	8264764	8267844
chr1	8281040	8285258
chr1	8301158	8302322
chr1	8494160	8494448
chr1	8698472	8703844
chr1	8745030	8745936
chr1	8764905	8770458
chr1	8834428	8839235
chr1	8976804	8980986
chr1	9272724	9277972
chr1	9600910	9601488
chr1	9611718	9612182
chr1	9629836	9631569
chr1	9636852	9637370
chr1	9744566	9745810
chr1	9772564	9773161
chr1	9805865	9806423
chr1	9849980	9850236
chr1	9853267	9853692
chr1	9908572	9908770
chr1	9972728	9973188
chr1	10008884	10009542
chr1	10056478	10056804
chr1	10095918	10097000
chr1	10104880	10105474
chr1	10596260	10597038
chr1	10824022	10824199
chr1	10880060	10880642
chr1	10932675	10933088
chr1	10942158	10943276
chr1	10990745	10991828
chr1	11004590	11004972
chr1	11010544	11012190
chr1	11018380	11019798
chr1	11026627	11027371
chr1	11033296	11033737
chr1	11043109	11043412
chr1	11046764	11047453
chr1	11055205	11055894
chr1	11120455	11120806
chr1	11142456	11143134
chr1	11210479	11211158
chr1	11329380	11330336
chr1	11565326	11566034
chr1	11771576	11774857
chr1	12130382	12132968
chr1	12397976	12398827
chr1	12577109	12577453
chr1	12717822	12719400
chr1	12733076	12734941
chr1	12764600	12765008
chr1	12863820	12864546
chr1	12875528	12876046
chr1	12997167	12997442
chr1	13005594	13006174
chr1	13049965	13050512
chr1	13052048	13052420
chr1	13074376	13075550
chr1	13103554	13104315
chr1	13162291	13162706
chr1	13203671	13204178
chr1	13225199	13225600
chr1	13225869	13226297
chr1	13244680	13246334
chr1	13267006	13268000
chr1	13293274	13294096
chr1	13315856	13316099
chr1	13329280	13329680
chr1	13332506	13333108
chr1	13342372	13342768
chr1	13363498	13364130
chr1	13366446	13367688
chr1	13370515	13370846
chr1	13494844	13495290
chr1	13529444	13529570
chr1	13531456	13531866
chr1	13561600	13561725
chr1	13574188	13574448
chr1	13651720	13652446
chr1	13682396	13683514
chr1	13771092	13771715
chr1	13780834	13781725
chr1	13784070	13785054
chr1	13789228	13789573
chr1	13797478	13800213
chr1	13839942	13840210
chr1	13846748	13847159
chr1	13931118	13931458
chr1	14040706	14042598
chr1	14109052	14109462
chr1	14161757	14162181
chr1	14297226	14298882
chr1	14304527	14304937
chr1	14739954	14740370
chr1	15129188	15129608
chr1	15640806	15641862
chr1	15683184	15683998
chr1	15702518	15704470
chr1	15791582	15792734
chr1	16139110	16139818
chr1	16172072	16172302
chr1	16177628	16177994
chr1	16229559	16229800
chr1	16236622	16236850
chr1	16247425	16248394
chr1	16277526	16277992
chr1	16294024	16295062
chr1	16570913	16571388
chr1	16942157	16943271
chr1	16987500	16988174
chr1	17123368	17123732
chr1	17145005	17145792
chr1	17163158	17163896
chr1	17207188	17207746
chr1	17727160	17727936
chr1	18054330	18054925
chr1	18106150	18107158
chr1	18189615	18191964
chr1	18317258	18317473
chr1	19088181	19088746
chr1	19178790	19179456
chr1	19290460	19291440
chr1	19767374	19768099
chr1	19776702	19777498
chr1	19910790	19911564
chr1	20030956	20032446
chr1	20199188	20200665
chr1	20450098	20450389
chr1	20477570	20478422
chr1	20540912	20543978
chr1	20554413	20555508
chr1	20743888	20744106
chr1	20786918	20787381
chr1	20791464	20792060
chr1	20801904	20803946
chr1	20817307	20817860
chr1	20903627	20904419
chr1	20922686	20922954
chr1	20933336	20933883
chr1	20958506	20958752
chr1	20973496	20973684
chr1	20994266	20994774
chr1	20995504	20995760
chr1	20996767	20997040
chr1	20997987	20998292
chr1	21014626	21014828
chr1	21068136	21069156
chr1	21072959	21073410
chr1	21075277	21076697
chr1	21089464	21090067
chr1	21094884	21095466
chr1	21096963	21097239
chr1	21101182	21102240
chr1	21153582	21153834
chr1	21161734	21162260
chr1	21166151	21166955
chr1	21174962	21175375
chr1	21179581	21179814
chr1	21218220	21219240
chr1	21229397	21229841
chr1	21271456	21272464
chr1	21308018	21311037
chr1	21411184	21411766
chr1	21421356	21422318
chr1	21648822	21650596
chr1	21941180	21941976
chr1	22293926	22294473
chr1	22620878	22621275
chr1	23061925	23062346
chr1	23105414	23105912
chr1	23112011	23112490
chr1	23184522	23185422
chr1	23187755	23188628
chr1	23200324	23201054
chr1	23202142	23203155
chr1	23263966	23264685
chr1	23271351	23272912
chr1	23279876	23280700
chr1	23321426	23321811
chr1	23391819	23392194
chr1	23495392	23496130
chr1	23653538	23653656
chr1	23705560	23705834
chr1	23792724	23793194
chr1	23827088	23827472
chr1	23916842	23917825
chr1	24097519	24098002
chr1	24171128	24172130
chr1	24180316	24180347
chr1	24182415	24184370
chr1	24194188	24194712
chr1	24221159	24221935
chr1	24302728	24302981
chr1	24367521	24368080
chr1	24553112	24553959
chr1	24557990	24558412
chr1	24558915	24559144
chr1	24633826	24634110
chr1	24699220	24699633
chr1	24710728	24711162
chr1	25224485	25226252
chr1	25254564	25256019
chr1	25527030	25528711
chr1	25826872	25827290
chr1	25835970	25836858
chr1	26235962	26236386
chr1	26388068	26389160
chr1	27056854	27059736
chr1	27263548	27264780
chr1	28433908	28435970
chr1	29985936	29986300
chr1	30216706	30217409
chr1	30778503	30779208
chr1	30792786	30793967
chr1	30798750	30799714
chr1	30909946	30910578
chr1	30937348	30937828
chr1	31113282	31113846
chr1	31153738	31154344
chr1	31847264	31848304
chr1	32094190	32099784
chr1	32348576	32350270
chr1	32620160	32621265
chr1	32877105	32878206
chr1	33102010	33102386
chr1	33201634	33201985
chr1	33243648	33244212
chr1	33354680	33355464
chr1	33502680	33503331
chr1	33556551	33557044
chr1	33673672	33673966
chr1	33714706	33715105
chr1	33739454	33739607
chr1	33742982	33743154
chr1	33883246	33883850
chr1	33903646	33904234
chr1	33932801	33933152
chr1	33937937	33938539
chr1	33944940	33945596
chr1	33964466	33965020
chr1	33993834	33994304
chr1	34077025	34077566
chr1	34095013	34095572
chr1	34103613	34104363
chr1	34115194	34115715
chr1	34123691	34124170
chr1	34127604	34128482
chr1	34135038	34135388
chr1	34167594	34168332
chr1	34187454	34188020
chr1	34208551	34208806
chr1	34244826	34244982
chr1	34251102	34251483
chr1	34260138	34260394
chr1	34289002	34289342
chr1	34388883	34389840
chr1	34406846	34407290
chr1	34462835	34463213
chr1	34464490	34464775
chr1	34467295	34468311
chr1	34478773	34479532
chr1	34485579	34486213
chr1	34510179	34511398
chr1	34533836	34535690
chr1	34564466	34564943
chr1	34575021	34575269
chr1	34654454	34655024
chr1	34666447	34666936
chr1	34671423	34675270
chr1	34682716	34683172
chr1	34700698	34700926
chr1	34716545	34716735
chr1	34721396	34721791
chr1	34738414	34738659
chr1	34823452	34823782
chr1	34839173	34839882
chr1	34851551	34852051
chr1	34891400	34891947
chr1	34961620	34961960
chr1	35079660	35080692
chr1	35116190	35117935
chr1	35257640	35257834
chr1	35305244	35308839
chr1	35427548	35428256
chr1	35627339	35628129
chr1	35642694	35643106
chr1	35722002	35722908
chr1	35759376	35760064
chr1	35806709	35807397
chr1	35815966	35816480
chr1	35825406	35825980
chr1	35846314	35846663
chr1	35849975	35851016
chr1	35869422	35870094
chr1	35926228	35927518
chr1	35941528	35942534
chr1	35948004	35948795
chr1	35973432	35974030
chr1	36003713	36004204
chr1	36015695	36016022
chr1	36030286	36030892
chr1	36038866	36039138
chr1	36054830	36054993
chr1	36064751	36065840
chr1	36072794	36073776
chr1	36079647	36080082
chr1	36117985	36118376
chr1	36124793	36125618
chr1	36128916	36129478
chr1	36130746	36131760
chr1	36133052	36134148
chr1	36162676	36163032
chr1	36252694	36253180
chr1	36263570	36265032
chr1	36266552	36267071
chr1	36277376	36277524
chr1	36282340	36282487
chr1	36296093	36296896
chr1	36299100	36299230
chr1	36304888	36305218
chr1	36309559	36309905
chr1	36386848	36387553
chr1	36388661	36389281
chr1	36397006	36397592
chr1	36457402	36458312
chr1	36461862	36462430
chr1	36492427	36492764
chr1	36505129	36505658
chr1	36562158	36562544
chr1	36568399	36568612
chr1	36569229	36570426
chr1	36571502	36572656
chr1	36576010	36576728
chr1	36580242	36581424
chr1	36582154	36582532
chr1	36584022	36584364
chr1	36589606	36589748
chr1	36592521	36593106
chr1	36595637	36596498
chr1	36617821	36618482
chr1	36627966	36628875
chr1	36647638	36647999
chr1	36684087	36684468
chr1	36696303	36696858
chr1	36743236	36743525
chr1	36744629	36744891
chr1	36746638	36746684
chr1	36754066	36754622
chr1	36761460	36761918
chr1	36767483	36767678
chr1	36822362	36823229
chr1	36836554	36836869
chr1	36854124	36854748
chr1	36881294	36881848
chr1	36883841	36885336
chr1	36890933	36891491
chr1	36900701	36901146
chr1	36913982	36915152
chr1	36919868	36921075
chr1	36921912	36922388
chr1	36925719	36926156
chr1	36934207	36934944
chr1	36947646	36948382
chr1	36949721	36950112
chr1	36976638	36977227
chr1	36985733	36986020
chr1	36986720	36987350
chr1	37002159	37002872
chr1	37042032	37042422
chr1	37075094	37075436
chr1	37087845	37088238
chr1	37171107	37171330
chr1	37218094	37218927
chr1	37272334	37273054
chr1	37421300	37422075
chr1	37458859	37459432
chr1	37474108	37474848
chr1	37478147	37478814
chr1	37491802	37492040
chr1	37501179	37501526
chr1	37504792	37505353
chr1	37544148	37544653
chr1	37633308	37633958
chr1	37710263	37710598
chr1	37726223	37726847
chr1	37728119	37728380
chr1	37744680	37745092
chr1	38011754	38011924
chr1	38132972	38133238
chr1	38185516	38185860
chr1	38218247	38218436
chr1	38242190	38242820
chr1	38247990	38248588
chr1	38259996	38260463
chr1	38260848	38261762
chr1	38267792	38268208
chr1	38297888	38298395
chr1	38368382	38369420
chr1	38369896	38370248
chr1	38384043	38385360
chr1	38395328	38395709
chr1	38403797	38404278
chr1	38475538	38476204
chr1	38477927	38479334
chr1	38499437	38500326
chr1	38530222	38530566
chr1	38545501	38545970
chr1	38548738	38549340
chr1	38560354	38560593
chr1	38560932	38561089
chr1	38562610	38563107
chr1	38601717	38601942
chr1	38604534	38604910
chr1	38605849	38606270
chr1	38621706	38621986
chr1	38629254	38629784
chr1	38680923	38681201
chr1	38695170	38696531
chr1	38720346	38720636
chr1	38766873	38767505
chr1	38767907	38768184
chr1	38769992	38770354
chr1	38787476	38787930
chr1	38902247	38904448
chr1	38939496	38940076
chr1	38978304	38978995
chr1	39001008	39001552
chr1	39007270	39007881
chr1	39010640	39011122
chr1	39029730	39030387
chr1	39069276	39069678
chr1	39089986	39090173
chr1	39105301	39106154
chr1	39122720	39123626
chr1	39153870	39153982
chr1	39196763	39197274
chr1	39206930	39207218
chr1	39216288	39216638
chr1	39340763	39340944
chr1	39359742	39360043
chr1	39379136	39379516
chr1	39410142	39410328
chr1	39417581	39418174
chr1	39428066	39428584
chr1	39449430	39449644
chr1	39453981	39454411
chr1	39474649	39475004
chr1	39482290	39482622
chr1	39505662	39506304
chr1	39527480	39527814
chr1	39530256	39530592
chr1	39560380	39560870
chr1	39589226	39589424
chr1	39606818	39607314
chr1	39608442	39608949
chr1	39614261	39615536
chr1	39628624	39628890
chr1	39636638	39637183
chr1	39670685	39670894
chr1	39671614	39672477
chr1	39687278	39687838
chr1	39695592	39696761
chr1	39698431	39699162
chr1	39710516	39711238
chr1	39731402	39732304
chr1	39746376	39747313
chr1	39749354	39750285
chr1	39758214	39758830
chr1	39759554	39760041
chr1	39838438	39839462
chr1	39846933	39847324
chr1	39851225	39851714
chr1	39867959	39868339
chr1	39905880	39906294
chr1	39907093	39907385
chr1	39909855	39910330
chr1	39911372	39911790
chr1	39928875	39929102
chr1	39931968	39932254
chr1	39932758	39932946
chr1	39949299	39951120
chr1	39952748	39953904
chr1	39958016	39958217
chr1	39960997	39961372
chr1	39969108	39969194
chr1	39973780	39974382
chr1	39978878	39979168
chr1	39982052	39982582
chr1	39993044	39993754
chr1	40085369	40086253
chr1	40116434	40116805
chr1	40117324	40118161
chr1	40120356	40121238
chr1	40124171	40124880
chr1	40139680	40140566
chr1	40154904	40155206
chr1	40161290	40161601
chr1	40171972	40172509
chr1	40173586	40174444
chr1	40179253	40179975
chr1	40221906	40223498
chr1	40224590	40226570
chr1	40227478	40229000
chr1	40230212	40230575
chr1	40233182	40233938
chr1	40237163	40237880
chr1	40250472	40251324
chr1	40270968	40271971
chr1	40273847	40274160
chr1	40275219	40275894
chr1	40284140	40285330
chr1	40294790	40295172
chr1	40318188	40318486
chr1	40378853	40379018
chr1	40380880	40381254
chr1	40404654	40404986
chr1	40418506	40418784
chr1	40464216	40464480
chr1	40465551	40466136
chr1	40577659	40580312
chr1	40659218	40659414
chr1	40665096	40666591
chr1	40714992	40715318
chr1	40740482	40740882
chr1	40815462	40815756
chr1	40825974	40826264
chr1	40874516	40874716
chr1	40879097	40879440
chr1	40887708	40887946
chr1	41123973	41124398
chr1	41128541	41128902
chr1	41131109	41132264
chr1	41133928	41134238
chr1	41156196	41156529
chr1	41187944	41188257
chr1	41264280	41264644
chr1	41271051	41271510
chr1	41274466	41276408
chr1	41389758	41391062
chr1	41414114	41414394
chr1	41431229	41431581
chr1	41652442	41652849
chr1	41810314	41811162
chr1	41888004	41888811
chr1	41918328	41919324
chr1	42242508	42242772
chr1	42243331	42244244
chr1	42261798	42262306
chr1	42398856	42399386
chr1	42417559	42418598
chr1	42487453	42488187
chr1	42509808	42510143
chr1	42520471	42520664
chr1	42539132	42539566
chr1	42588418	42589062
chr1	42589252	42589674
chr1	42625501	42626533
chr1	42718670	42719178
chr1	42722534	42722882
chr1	42725822	42726260
chr1	42770286	42771189
chr1	42771757	42772356
chr1	42787432	42787588
chr1	42918127	42918592
chr1	43041949	43042659
chr1	43077387	43077630
chr1	43159460	43159818
chr1	43168111	43168479
chr1	43186348	43186780
chr1	43203075	43203834
chr1	43269702	43270247
chr1	43298211	43299806
chr1	43311136	43311592
chr1	43360553	43362401
chr1	43426360	43426808
chr1	43502789	43502986
chr1	43530099	43531070
chr1	43615810	43616262
chr1	43659319	43659961
chr1	43694702	43695377
chr1	43899016	43899585
chr1	43917094	43919010
chr1	44041621	44043149
chr1	44230340	44234409
chr1	44548634	44549378
chr1	44647204	44649434
chr1	44809174	44810051
chr1	44983442	44986682
chr1	45005770	45007306
chr1	45255844	45257490
chr1	45312110	45314859
chr1	45473236	45473558
chr1	45585931	45586330
chr1	45766269	45766908
chr1	45837714	45838117
chr1	45859616	45861107
chr1	45865282	45866492
chr1	45905131	45905494
chr1	46360275	46361043
chr1	46894418	46894914
chr1	46907442	46908977
chr1	46910427	46910958
chr1	46969186	46970315
chr1	47090750	47093294
chr1	47602344	47605098
chr1	47809610	47809862
chr1	48237600	48241050
chr1	48646830	48648060
chr1	48651503	48652115
chr1	48907944	48908361
chr1	50835332	50836572
chr1	50962230	50962742
chr1	51062223	51062590
chr1	51083770	51084848
chr1	51104759	51105360
chr1	51106421	51107954
chr1	51136599	51137704
chr1	51191794	51192046
chr1	51201760	51202222
chr1	51245182	51245866
chr1	51264675	51267972
chr1	51272358	51272926
chr1	51299244	51301066
chr1	51333040	51334541
chr1	51361196	51361430
chr1	51446251	51446444
chr1	51501145	51501714
chr1	51509150	51509318
chr1	51593818	51594328
chr1	51596916	51597690
chr1	51600389	51600864
chr1	51689697	51690056
chr1	51697044	51697904
chr1	51740716	51741082
chr1	51747426	51747949
chr1	51778347	51778530
chr1	51788786	51789653
chr1	51803822	51804058
chr1	51821966	51822264
chr1	51837680	51838154
chr1	51841918	51842484
chr1	51855742	51856392
chr1	51879153	51879814
chr1	51893416	51894028
chr1	51922932	51923200
chr1	51929599	51930288
chr1	51930570	51930816
chr1	51934357	51935037
chr1	51996984	51997406
chr1	51998720	51999040
chr1	52004220	52004450
chr1	52008396	52009460
chr1	52047248	52047726
chr1	52062980	52063065
chr1	52079842	52080603
chr1	52102900	52103194
chr1	52127115	52127521
chr1	52150692	52151098
chr1	52152268	52152787
chr1	52158607	52159164
chr1	52166408	52167168
chr1	52171424	52171897
chr1	52244152	52244410
chr1	52302746	52302912
chr1	52366376	52366726
chr1	52392524	52393122
chr1	52546766	52547676
chr1	52565828	52566400
chr1	52578148	52579046
chr1	52675954	52677154
chr1	52765152	52766070
chr1	52800314	52800944
chr1	52918496	52918594
chr1	53052758	53053475
chr1	53061936	53062959
chr1	53313218	53314232
chr1	53333417	53333920
chr1	53394086	53394508
chr1	53405662	53406254
chr1	53409303	53410068
chr1	53629987	53630521
chr1	53715050	53716098
chr1	53748726	53748924
chr1	53774042	53774321
chr1	53776574	53776848
chr1	53797222	53798059
chr1	53851036	53852048
chr1	53930929	53931890
chr1	53934522	53935668
chr1	53939556	53941168
chr1	53986316	53986946
chr1	54005782	54006860
chr1	54015476	54016271
chr1	54017226	54017869
chr1	54043056	54043425
chr1	54046866	54047184
chr1	54585334	54585736
chr1	54611834	54612245
chr1	54684140	54684682
chr1	54690448	54691672
chr1	54713498	54714072
chr1	54734718	54735319
chr1	54740853	54741554
chr1	54747308	54748240
chr1	54756952	54757604
chr1	54789209	54789587
chr1	54802298	54803380
chr1	54824190	54824557
chr1	54826368	54827168
chr1	54836694	54838724
chr1	54867167	54867590
chr1	54898477	54899414
chr1	54902832	54903242
chr1	54912364	54912769
chr1	54990436	54990934
chr1	55028745	55029480
chr1	55059587	55059932
chr1	55103462	55103828
chr1	55186521	55187098
chr1	55192974	55193828
chr1	55196496	55196900
chr1	55210294	55210590
chr1	55215420	55215781
chr1	55362798	55362878
chr1	55383170	55383526
chr1	55473846	55474039
chr1	55528627	55529273
chr1	55575673	55576466
chr1	55618528	55619094
chr1	55664912	55665913
chr1	55808939	55812104
chr1	55863263	55863821
chr1	55874066	55874838
chr1	55921966	55922748
chr1	56008520	56008729
chr1	56089158	56089870
chr1	56099398	56100667
chr1	56105884	56109132
chr1	56286492	56286992
chr1	56795350	56795531
chr1	56844284	56845140
chr1	56946410	56946661
chr1	56992186	56992662
chr1	57205096	57206130
chr1	57214815	57215570
chr1	57265295	57265602
chr1	57332348	57332581
chr1	57333390	57334440
chr1	57428954	57430550
chr1	57436216	57437482
chr1	57499882	57500072
chr1	57509983	57510250
chr1	57543919	57544439
chr1	57613210	57613679
chr1	57643173	57644144
chr1	57676222	57676532
chr1	57791850	57792762
chr1	57825354	57825748
chr1	57835202	57835624
chr1	57836532	57837794
chr1	57842854	57843429
chr1	57852394	57853192
chr1	57868658	57869694
chr1	57889832	57891330
chr1	57971623	57973100
chr1	57988994	57989606
chr1	58027290	58028090
chr1	58029250	58030750
chr1	58077066	58077476
chr1	58112904	58113205
chr1	58195460	58195779
chr1	58275961	58276374
chr1	58289884	58290496
chr1	58292050	58292267
chr1	58296242	58296864
chr1	58341362	58341898
chr1	58345050	58345220
chr1	58366793	58367098
chr1	58420701	58421500
chr1	58448540	58449672
chr1	58678342	58679094
chr1	58716144	58717003
chr1	58717712	58718264
chr1	58720937	58721418
chr1	58722168	58722689
chr1	58725320	58726302
chr1	58742232	58743692
chr1	58770001	58770434
chr1	58788894	58789461
chr1	58790658	58792510
chr1	58802136	58803288
chr1	58823090	58824276
chr1	58859910	58860218
chr1	58951436	58952202
chr1	58953544	58954286
chr1	58956044	58956640
chr1	58956974	58958122
chr1	58961095	58962154
chr1	58968722	58969276
chr1	59139360	59139774
chr1	59247601	59248081
chr1	59252523	59253788
chr1	59256698	59257108
chr1	59268937	59269562
chr1	59310396	59310759
chr1	59314959	59316229
chr1	59316586	59317160
chr1	59321410	59321636
chr1	59333089	59333318
chr1	59340814	59341706
chr1	59364179	59364823
chr1	59367960	59368640
chr1	59376255	59377188
chr1	59409132	59409966
chr1	59422691	59423602
chr1	59449127	59449896
chr1	59451525	59451866
chr1	59458945	59459150
chr1	59464882	59465048
chr1	59472234	59473408
chr1	59487704	59487886
chr1	59516084	59517081
chr1	59579922	59580682
chr1	59584690	59585182
chr1	59591942	59592965
chr1	59603964	59604266
chr1	59609682	59610666
chr1	59632256	59634064
chr1	59719728	59720224
chr1	59739060	59740338
chr1	59797428	59798572
chr1	59830246	59830847
chr1	59889022	59889078
chr1	59901698	59903182
chr1	60109730	60110202
chr1	60227766	60228274
chr1	60355804	60356382
chr1	60407196	60408098
chr1	60446263	60447344
chr1	60460306	60461574
chr1	60503316	60503866
chr1	60507056	60507444
chr1	60627597	60628463
chr1	60641442	60642973
chr1	60652568	60653690
chr1	60656364	60657194
chr1	60661784	60662876
chr1	60670047	60670668
chr1	60672215	60672491
chr1	60715308	60716368
chr1	60734582	60736218
chr1	60809228	60809412
chr1	60824983	60826406
chr1	60851872	60852443
chr1	60857576	60858196
chr1	60859003	60859440
chr1	60860200	60861672
chr1	60862543	60864348
chr1	60916254	60916694
chr1	60953062	60953521
chr1	60959141	60959490
chr1	60960148	60961426
chr1	60990205	60990614
chr1	60991780	60992180
chr1	61055308	61055446
chr1	61139150	61140022
chr1	61140571	61141368
chr1	61143673	61143766
chr1	61177906	61178223
chr1	61180932	61181726
chr1	61203174	61203753
chr1	61233994	61234316
chr1	61373498	61374722
chr1	61376746	61377366
chr1	61413146	61413457
chr1	61416720	61418008
chr1	61426368	61426476
chr1	61587207	61587520
chr1	61629338	61630183
chr1	61698204	61698694
chr1	61785128	61785520
chr1	61851051	61851581
chr1	61874714	61875516
chr1	61923496	61924425
chr1	61925120	61925860
chr1	62083502	62083838
chr1	62169585	62171969
chr1	62181502	62182074
chr1	62244274	62245046
chr1	62282958	62283129
chr1	62328578	62329367
chr1	62382448	62383105
chr1	62405160	62405406
chr1	62463271	62463811
chr1	62465595	62465896
chr1	62562554	62562779
chr1	62564227	62564830
chr1	62589169	62589838
chr1	62647862	62648116
chr1	62664866	62666132
chr1	62678408	62679866
chr1	62696838	62697396
chr1	62700768	62701618
chr1	62709131	62711306
chr1	62712270	62713340
chr1	62715456	62716122
chr1	62716882	62717434
chr1	62718328	62719094
chr1	62720101	62721856
chr1	62723904	62725868
chr1	62731620	62732271
chr1	62734026	62735432
chr1	62736533	62736983
chr1	62747510	62748126
chr1	62750049	62751610
chr1	62760176	62760821
chr1	62774592	62775348
chr1	62775548	62776450
chr1	62776760	62778173
chr1	62821716	62822123
chr1	62827062	62827566
chr1	62884890	62885082
chr1	62929393	62929893
chr1	62959574	62960014
chr1	62966644	62967382
chr1	62984467	62984846
chr1	62986056	62986598
chr1	62992700	62992985
chr1	63102930	63103154
chr1	63129792	63130738
chr1	63180904	63181382
chr1	63192242	63192734
chr1	63195898	63196484
chr1	63214818	63215188
chr1	63254557	63256222
chr1	63323754	63323955
chr1	63430210	63431602
chr1	63433758	63434571
chr1	63448142	63448590
chr1	63449859	63450298
chr1	63456723	63457506
chr1	63458206	63458456
chr1	63477092	63477564
chr1	63478943	63479346
chr1	63566710	63567513
chr1	63657474	63658258
chr1	63659752	63659964
chr1	63668366	63669374
chr1	63700704	63701234
chr1	63763192	63764062
chr1	63768098	63768696
chr1	63871660	63872248
chr1	63932612	63932782
chr1	63938328	63938908
chr1	63951485	63952344
chr1	63994854	63996018
chr1	64018320	64019794
chr1	64020122	64021598
chr1	64035047	64036697
chr1	64038728	64039156
chr1	64040634	64041852
chr1	64042730	64043266
chr1	64044220	64045240
chr1	64052044	64052816
chr1	64060128	64061164
chr1	64088190	64089824
chr1	64096980	64098184
chr1	64098773	64099189
chr1	64104771	64105406
chr1	64106364	64108471
chr1	64108666	64109816
chr1	64188231	64188886
chr1	64189404	64189970
chr1	64200564	64201007
chr1	64225962	64226368
chr1	64284837	64284992
chr1	64295340	64295888
chr1	64301283	64303362
chr1	64304274	64306226
chr1	64307862	64308770
chr1	64308988	64309362
chr1	64338696	64338891
chr1	64373984	64375012
chr1	64441577	64442542
chr1	64446026	64446576
chr1	64447956	64448648
chr1	64482188	64482338
chr1	64542220	64542924
chr1	64580451	64580806
chr1	64595480	64595602
chr1	64615227	64615482
chr1	64657165	64659479
chr1	64665990	64666494
chr1	64766808	64767144
chr1	64770120	64770560
chr1	64793110	64793508
chr1	64802469	64803130
chr1	64823591	64823958
chr1	64825576	64826887
chr1	64842598	64842916
chr1	64849872	64850452
chr1	64867829	64868282
chr1	64875700	64876677
chr1	64884096	64884444
chr1	64927198	64927802
chr1	64932492	64932735
chr1	64945870	64946608
chr1	64970724	64971078
chr1	64978420	64978904
chr1	64982578	64983299
chr1	64986168	64986432
chr1	65010044	65010532
chr1	65046432	65046899
chr1	65048895	65049143
chr1	65111876	65113093
chr1	65122693	65123416
chr1	65169988	65170304
chr1	65181380	65181736
chr1	65281266	65283206
chr1	65388429	65388538
chr1	65563860	65565606
chr1	65679099	65682652
chr1	65768167	65773198
chr1	65795422	65795802
chr1	65850500	65854956
chr1	65912320	65914734
chr1	65990513	65991484
chr1	66043932	66045052
chr1	66059789	66060322
chr1	66146268	66148498
chr1	66321772	66322164
chr1	66387498	66388589
chr1	66654584	66656638
chr1	66820307	66820564
chr1	66838453	66838910
chr1	66914140	66914606
chr1	66987548	66988171
chr1	67042552	67043246
chr1	67048781	67050458
chr1	67061106	67062126
chr1	67162864	67163224
chr1	67181224	67181900
chr1	67184836	67188086
chr1	67260902	67261686
chr1	67263732	67266387
chr1	67291702	67294448
chr1	67321487	67322602
chr1	67332879	67334548
chr1	67419560	67424668
chr1	67515242	67518122
chr1	67530456	67531468
chr1	67561792	67562928
chr1	67566016	67568536
chr1	67640382	67640752
chr1	67667064	67670590
chr1	67812505	67813873
chr1	68045420	68047536
chr1	68076908	68079184
chr1	68230558	68232008
chr1	68250125	68252810
chr1	68355890	68356644
chr1	68391720	68395073
chr1	68452618	68457652
chr1	68483172	68485508
chr1	68670562	68673536
chr1	68701171	68702732
chr1	68738102	68740185
chr1	68753445	68755144
chr1	69122846	69123964
chr1	69139014	69139558
chr1	69241128	69242064
chr1	69250020	69250798
chr1	69312356	69313408
chr1	69440566	69440920
chr1	69513758	69514257
chr1	69657067	69657264
chr1	69784954	69785566
chr1	69789978	69790596
chr1	70132265	70132890
chr1	70180074	70180778
chr1	70270177	70270454
chr1	70725568	70725988
chr1	70996467	70997884
chr1	71100050	71100932
chr1	71289510	71289866
chr1	71327734	71328068
chr1	71505724	71506202
chr1	71507322	71507573
chr1	71531694	71531961
chr1	71656576	71656959
chr1	71658642	71658978
chr1	71730122	71731758
chr1	71798766	71798950
chr1	71830186	71830700
chr1	71893568	71893942
chr1	71895922	71896444
chr1	71931945	71932441
chr1	71953100	71953355
chr1	72006552	72006897
chr1	72009272	72010133
chr1	72013806	72014293
chr1	72052806	72053118
chr1	72104182	72104578
chr1	72123694	72124020
chr1	72141852	72142328
chr1	72183055	72183602
chr1	72259033	72259444
chr1	72297942	72298210
chr1	72361233	72361492
chr1	72364528	72365102
chr1	72462493	72462874
chr1	72489796	72490878
chr1	72564352	72565170
chr1	72566979	72567407
chr1	72577226	72577646
chr1	72578386	72579028
chr1	72641016	72641320
chr1	72722646	72722904
chr1	72736218	72737110
chr1	72805119	72805687
chr1	72813417	72814376
chr1	72817288	72817480
chr1	72826442	72827393
chr1	72827712	72828230
chr1	72865656	72866398
chr1	72877880	72878648
chr1	72940560	72942520
chr1	72944984	72945843
chr1	72963492	72963738
chr1	72969130	72970740
chr1	72984618	72984982
chr1	73140716	73141177
chr1	73199782	73201053
chr1	73207455	73208000
chr1	73259546	73259802
chr1	73299044	73299322
chr1	73363248	73364095
chr1	73386180	73386552
chr1	73392181	73392474
chr1	73595108	73595318
chr1	73642440	73643480
chr1	73717506	73717862
chr1	73743993	73744634
chr1	73826322	73826618
chr1	73829134	73829396
chr1	73862736	73863331
chr1	73901488	73902888
chr1	73905106	73905652
chr1	73914227	73914752
chr1	73922780	73923696
chr1	73925701	73926517
chr1	73929244	73929655
chr1	73936393	73937475
chr1	73954551	73956227
chr1	73962722	73963530
chr1	73966178	73966844
chr1	73986862	73988386
chr1	73999953	74000830
chr1	74001537	74001994
chr1	74007192	74008916
chr1	74016394	74017082
chr1	74024986	74026086
chr1	74030751	74032670
chr1	74081512	74082746
chr1	74082870	74083294
chr1	74096521	74096744
chr1	74111530	74111766
chr1	74172922	74173302
chr1	74196110	74196310
chr1	74227440	74227810
chr1	74248302	74249628
chr1	74273524	74274402
chr1	74274679	74275652
chr1	74287166	74287470
chr1	74289078	74289532
chr1	74290465	74291275
chr1	74295304	74296760
chr1	74300298	74300790
chr1	74330619	74331677
chr1	74339945	74340212
chr1	74343476	74343885
chr1	74352681	74353192
chr1	74364316	74364606
chr1	74379741	74379962
chr1	74419188	74419794
chr1	74425963	74426264
chr1	74542295	74543106
chr1	74594252	74595598
chr1	74628098	74628583
chr1	74672724	74673210
chr1	74735826	74736132
chr1	74748680	74749228
chr1	74763082	74763390
chr1	74782131	74782671
chr1	74787508	74788239
chr1	74788624	74789314
chr1	74797530	74798747
chr1	74825006	74825788
chr1	74845375	74846642
chr1	74850250	74852090
chr1	74880630	74881663
chr1	74896422	74896986
chr1	74915712	74916233
chr1	74920455	74921093
chr1	74929018	74929402
chr1	74935084	74935936
chr1	74936572	74936752
chr1	74939469	74940475
chr1	74964436	74964848
chr1	75016106	75017248
chr1	75030030	75030490
chr1	75234606	75235042
chr1	75248218	75248620
chr1	75251524	75251989
chr1	75289176	75289686
chr1	75292904	75293210
chr1	75369605	75369859
chr1	75370203	75370728
chr1	75398520	75400624
chr1	75451198	75451278
chr1	75454504	75455082
chr1	75467370	75468010
chr1	75515028	75515917
chr1	75516794	75517394
chr1	75559434	75559922
chr1	75601752	75602224
chr1	75604328	75604692
chr1	75645882	75646723
chr1	75652284	75652864
chr1	75653524	75653886
chr1	75662688	75663767
chr1	75683712	75684082
chr1	75704642	75705080
chr1	75844990	75845326
chr1	75885417	75886276
chr1	75888480	75889791
chr1	75925772	75926082
chr1	75988019	75988404
chr1	76009456	76010009
chr1	76019238	76019382
chr1	76031544	76031885
chr1	76074984	76075938
chr1	76276101	76276404
chr1	76392412	76392878
chr1	76450735	76451180
chr1	76529380	76530172
chr1	76676747	76677222
chr1	76906059	76906392
chr1	76979332	76979800
chr1	77020678	77023322
chr1	77195730	77196330
chr1	77201938	77203228
chr1	77213476	77213881
chr1	77226387	77227658
chr1	77244660	77245316
chr1	77257364	77258108
chr1	77369324	77369808
chr1	77371028	77371110
chr1	77438446	77439080
chr1	77441766	77442329
chr1	77461372	77462401
chr1	77488048	77488434
chr1	77507158	77507936
chr1	77599308	77599824
chr1	77635773	77636948
chr1	77654112	77656576
chr1	77708276	77708524
chr1	77824341	77824889
chr1	77832616	77835524
chr1	77932665	77933722
chr1	77972361	77972651
chr1	77978712	77978988
chr1	77999414	78000238
chr1	78002486	78003091
chr1	78008730	78009067
chr1	78110372	78110712
chr1	78119625	78120520
chr1	78157242	78158152
chr1	78181832	78182345
chr1	78323988	78324332
chr1	78346964	78347412
chr1	78353970	78356012
chr1	78412720	78412906
chr1	78454798	78454960
chr1	78502026	78502138
chr1	78511634	78512371
chr1	78523545	78523794
chr1	78525288	78525561
chr1	78567394	78568396
chr1	78584936	78585516
chr1	78601756	78602511
chr1	78636494	78638160
chr1	78720534	78720974
chr1	78726946	78727222
chr1	78742773	78742908
chr1	78819354	78819874
chr1	79009788	79011505
chr1	79157946	79161813
chr1	79412154	79416868
chr1	79439858	79440463
chr1	79450294	79450488
chr1	79560909	79561490
chr1	79580936	79582140
chr1	79629324	79630002
chr1	79682927	79683490
chr1	79710860	79711484
chr1	79750722	79751632
chr1	79757347	79757990
chr1	79765868	79766036
chr1	79861324	79861913
chr1	79904478	79905569
chr1	80010808	80011168
chr1	80023612	80024316
chr1	80032352	80034278
chr1	80181056	80181712
chr1	80213874	80214596
chr1	80218018	80218802
chr1	80236694	80237248
chr1	80293326	80294318
chr1	80408635	80409056
chr1	80515656	80516456
chr1	80519456	80521014
chr1	80719476	80719890
chr1	80899342	80900590
chr1	80979554	80979959
chr1	81029507	81030082
chr1	81076888	81077363
chr1	81593493	81594419
chr1	81608586	81609438
chr1	81650006	81650380
chr1	81744674	81745019
chr1	81940156	81940956
chr1	82150778	82151305
chr1	82243492	82244110
chr1	82267202	82268288
chr1	82358891	82359592
chr1	82375058	82375558
chr1	82442764	82443088
chr1	82476790	82477128
chr1	82554248	82555250
chr1	82589366	82590566
chr1	82641598	82642102
chr1	82771296	82771732
chr1	82787390	82788194
chr1	82795826	82796416
chr1	82798266	82799104
chr1	82815744	82816536
chr1	82819332	82819550
chr1	82831690	82832228
chr1	82834623	82834967
chr1	82867670	82868050
chr1	82917819	82918302
chr1	82945053	82945556
chr1	82971072	82972598
chr1	82973778	82974898
chr1	82975659	82976337
chr1	82987435	82988208
chr1	82990492	82991116
chr1	83037972	83038735
chr1	83075928	83076527
chr1	83104950	83105334
chr1	83116290	83116837
chr1	83159225	83160055
chr1	83177863	83178074
chr1	83326104	83326649
chr1	83350830	83351276
chr1	83688268	83689150
chr1	83713084	83713584
chr1	83896727	83897242
chr1	84002569	84003042
chr1	84218534	84219672
chr1	84449400	84450163
chr1	84561838	84562134
chr1	84588829	84589486
chr1	84611228	84612491
chr1	84614500	84614918
chr1	84617754	84618782
chr1	84622698	84622972
chr1	84657156	84657658
chr1	84925440	84925962
chr1	84942858	84943560
chr1	84961768	84962230
chr1	85581728	85582420
chr1	85649956	85651156
chr1	85651902	85652608
chr1	85680110	85680742
chr1	85687316	85687741
chr1	85703270	85704091
chr1	85735494	85736774
chr1	85758282	85758729
chr1	85838043	85838397
chr1	85896711	85897180
chr1	85901436	85902546
chr1	85908447	85909565
chr1	85919500	85919977
chr1	85933378	85934440
chr1	85957438	85957654
chr1	85981842	85982332
chr1	85988234	85988944
chr1	85990563	85990892
chr1	85992325	85992700
chr1	86007526	86008430
chr1	86032235	86032963
chr1	86037788	86038904
chr1	86059072	86059904
chr1	86111614	86112489
chr1	86142540	86143534
chr1	86228826	86229028
chr1	86243371	86243858
chr1	86258310	86258731
chr1	86260626	86260990
chr1	86263658	86263922
chr1	86274518	86274768
chr1	86282010	86282506
chr1	86313622	86313994
chr1	86371711	86372312
chr1	86380828	86381343
chr1	86389138	86389616
chr1	86406250	86406671
chr1	86407006	86407374
chr1	86447960	86448480
chr1	86464744	86465118
chr1	86470313	86471240
chr1	86491657	86492174
chr1	86501486	86502006
chr1	86509546	86509720
chr1	86531958	86532765
chr1	86557848	86558222
chr1	86623346	86623644
chr1	86650223	86650608
chr1	86705141	86705582
chr1	86999406	86999525
chr1	87098582	87098966
chr1	87111814	87111996
chr1	87157272	87157466
chr1	87164226	87164380
chr1	87170442	87171114
chr1	87174246	87174648
chr1	87175894	87176109
chr1	87184524	87184798
chr1	87246172	87246553
chr1	87257711	87257839
chr1	87258424	87258802
chr1	87260582	87260937
chr1	87281648	87282226
chr1	87436782	87436878
chr1	87458327	87458708
chr1	87520352	87521160
chr1	87541716	87541974
chr1	87639590	87641002
chr1	87645570	87646082
chr1	87648679	87649550
chr1	87650574	87651582
chr1	87721456	87721585
chr1	87780769	87781010
chr1	87785217	87786083
chr1	87828371	87830426
chr1	87848788	87849404
chr1	87900667	87901284
chr1	87946536	87946699
chr1	87947604	87948164
chr1	87959538	87960378
chr1	88094147	88095564
chr1	88143996	88145869
chr1	88151969	88153038
chr1	88331113	88331941
chr1	88333036	88333352
chr1	88421248	88421486
chr1	88424432	88425055
chr1	88447582	88447863
chr1	88474538	88475146
chr1	88475572	88475808
chr1	88482266	88483024
chr1	88488310	88489520
chr1	88511131	88511585
chr1	88552638	88553922
chr1	88556458	88556726
chr1	88560670	88561020
chr1	88575830	88576457
chr1	88587526	88587822
chr1	88633012	88633970
chr1	88635246	88637374
chr1	88639821	88640474
chr1	88658344	88658616
chr1	88662760	88663449
chr1	88705684	88706565
chr1	88744964	88746172
chr1	88752374	88752805
chr1	88757169	88757517
chr1	88760702	88760935
chr1	88860927	88861620
chr1	88972170	88972904
chr1	88996158	88996329
chr1	89015374	89015726
chr1	89041276	89041570
chr1	89043051	89043181
chr1	89088162	89088352
chr1	89089752	89090282
chr1	89092394	89093424
chr1	89102884	89103304
chr1	89108474	89108971
chr1	89138282	89138622
chr1	89140183	89140348
chr1	89183162	89183870
chr1	89190685	89192664
chr1	89195807	89196747
chr1	89206394	89208302
chr1	89234458	89235752
chr1	89311036	89311708
chr1	89320414	89321132
chr1	89416947	89417243
chr1	89420602	89421773
chr1	89428086	89429220
chr1	89463121	89463615
chr1	89466351	89466716
chr1	89467497	89468219
chr1	89472312	89472430
chr1	89499952	89500186
chr1	89521266	89521536
chr1	89522474	89522696
chr1	89524338	89525476
chr1	89525904	89526180
chr1	89533562	89534037
chr1	89566590	89567278
chr1	89568730	89569178
chr1	89571452	89571542
chr1	89574766	89576161
chr1	89643506	89644610
chr1	89653512	89653758
chr1	89656724	89657092
chr1	89665852	89666341
chr1	89682315	89682892
chr1	89705774	89706123
chr1	89723642	89725123
chr1	89730612	89731170
chr1	89824858	89825464
chr1	89872467	89872817
chr1	89876654	89877044
chr1	89880250	89880681
chr1	89918148	89918442
chr1	89928980	89929370
chr1	89939334	89939637
chr1	89961998	89962386
chr1	89989042	89989345
chr1	90000901	90001348
chr1	90060342	90060880
chr1	90117356	90117428
chr1	90153148	90153988
chr1	90156824	90157226
chr1	90160138	90160346
chr1	90162261	90162878
chr1	90202181	90202720
chr1	90225662	90226022
chr1	90227918	90228056
chr1	90228891	90229203
chr1	90289575	90290030
chr1	90351130	90351930
chr1	90370656	90370954
chr1	90408461	90409576
chr1	90412500	90413018
chr1	90423856	90424396
chr1	90454020	90454596
chr1	90464168	90464627
chr1	90486374	90486720
chr1	90489982	90490634
chr1	90504278	90504980
chr1	90592247	90593238
chr1	90598639	90599722
chr1	90621778	90622299
chr1	90650592	90651561
chr1	90657439	90657762
chr1	90660783	90661066
chr1	90662558	90662840
chr1	90676266	90676990
chr1	90678604	90679574
chr1	90734110	90734496
chr1	90743976	90744295
chr1	90775730	90776476
chr1	90840256	90840604
chr1	90843692	90844022
chr1	90900155	90900784
chr1	90906871	90907284
chr1	90914708	90915660
chr1	90927430	90927710
chr1	90927884	90928870
chr1	90949438	90949616
chr1	90973077	90973618
chr1	90974970	90975449
chr1	91003716	91004215
chr1	91012334	91012956
chr1	91017174	91017755
chr1	91023850	91024502
chr1	91037858	91038896
chr1	91055702	91055978
chr1	91056712	91057620
chr1	91059723	91060065
chr1	91062488	91062894
chr1	91074226	91074953
chr1	91080366	91080758
chr1	91090532	91090918
chr1	91091644	91091995
chr1	91098942	91099248
chr1	91108513	91109556
chr1	91182074	91182366
chr1	91227714	91227968
chr1	91235352	91235659
chr1	91252030	91252300
chr1	91259836	91260435
chr1	91299686	91300122
chr1	91321894	91322165
chr1	91329008	91329174
chr1	91383314	91383421
chr1	91426197	91426654
chr1	91438982	91439142
chr1	91448726	91449786
chr1	91455654	91456392
chr1	91482374	91483874
chr1	91523804	91523946
chr1	91543244	91544302
chr1	91556975	91557614
chr1	91572245	91572614
chr1	91624164	91624484
chr1	91630382	91630503
chr1	91652434	91652654
chr1	91671115	91671482
chr1	91754994	91755656
chr1	91758446	91759086
chr1	91770360	91771116
chr1	91799443	91800163
chr1	91816642	91817001
chr1	91826346	91826522
chr1	91861687	91861958
chr1	91871129	91871522
chr1	91893190	91893361
chr1	91961236	91961518
chr1	92215202	92215612
chr1	92216400	92216774
chr1	92270587	92271284
chr1	92316202	92316556
chr1	92347630	92347954
chr1	92360298	92360604
chr1	92397822	92398854
chr1	92401726	92401901
chr1	92521374	92521656
chr1	92610989	92611802
chr1	92647670	92648448
chr1	92648750	92649061
chr1	92659342	92659764
chr1	92676116	92676783
chr1	92693062	92693505
chr1	92744779	92745432
chr1	92774480	92775092
chr1	92790894	92792247
chr1	92847472	92848022
chr1	92899591	92899989
chr1	92902414	92903201
chr1	92956586	92957416
chr1	92972008	92972762
chr1	92980780	92981456
chr1	93071564	93071759
chr1	93115038	93115698
chr1	93118827	93119392
chr1	93123975	93125502
chr1	93190646	93191438
chr1	93205484	93205720
chr1	93211352	93212000
chr1	93223806	93224240
chr1	93272299	93272948
chr1	93293984	93294330
chr1	93372824	93373196
chr1	93377122	93377600
chr1	93407582	93407930
chr1	93507044	93507509
chr1	93613098	93613360
chr1	93624068	93625098
chr1	93679988	93680554
chr1	93687869	93688467
chr1	93694966	93695730
chr1	93696905	93697890
chr1	93709596	93712111
chr1	93737132	93737386
chr1	93741689	93742598
chr1	94052415	94052672
chr1	94078768	94079470
chr1	94081190	94081381
chr1	94146856	94147294
chr1	94269519	94270316
chr1	94581262	94582685
chr1	94791194	94791703
chr1	95033212	95034583
chr1	95450850	95451328
chr1	96768264	96768563
chr1	97659712	97659982
chr1	97698956	97699434
chr1	97821624	97822532
chr1	97832964	97834058
chr1	97861850	97862274
chr1	97879130	97879653
chr1	97903957	97904494
chr1	97910700	97911240
chr1	97918482	97918746
chr1	97921552	97922564
chr1	97969716	97970168
chr1	98026218	98026984
chr1	98027916	98028444
chr1	98058900	98059632
chr1	98062006	98062771
chr1	98079638	98079957
chr1	98131422	98131718
chr1	99771966	99773136
chr1	99774034	99774772
chr1	100805348	100806122
chr1	102824804	102825685
chr1	104795354	104796611
chr1	104932980	104933720
chr1	105092466	105092930
chr1	105152172	105152607
chr1	105243508	105243817
chr1	105784478	105785343
chr1	105802892	105803254
chr1	105810895	105811286
chr1	105813430	105813602
chr1	105864376	105866050
chr1	105890933	105891390
chr1	105905840	105906663
chr1	105925336	105926148
chr1	105971396	105972354
chr1	105973474	105974231
chr1	105980676	105981413
chr1	106011068	106011432
chr1	106035450	106035652
chr1	106037072	106037274
chr1	106065636	106066139
chr1	106071195	106071692
chr1	106074116	106074528
chr1	106181264	106181390
chr1	106199794	106200498
chr1	106203965	106204709
chr1	106219545	106221183
chr1	106241657	106242780
chr1	106244388	106244959
chr1	106316254	106318008
chr1	106341585	106341812
chr1	106389622	106389953
chr1	106407936	106408530
chr1	106424884	106425466
chr1	106427501	106427732
chr1	106463837	106465739
chr1	106477873	106478280
chr1	106511232	106511964
chr1	106548820	106549700
chr1	106555514	106555773
chr1	106560678	106561847
chr1	106570485	106570747
chr1	106600953	106601362
chr1	106602685	106603636
chr1	106665900	106668716
chr1	106687284	106688662
chr1	106694248	106694742
chr1	106717326	106717758
chr1	106817978	106818683
chr1	106957777	106958786
chr1	107009428	107010533
chr1	107481453	107481808
chr1	107589806	107590550
chr1	107728580	107728887
chr1	107975652	107976040
chr1	108207613	108208430
chr1	108427492	108428670
chr1	109891638	109893126
chr1	109895380	109896849
chr1	110158395	110159784
chr1	110279206	110282790
chr1	110549080	110551696
chr1	110814814	110817054
chr1	111440296	111443826
chr1	111514118	111518904
chr1	111553500	111554780
chr1	111588809	111591114
chr1	111599110	111601234
chr1	111665755	111668531
chr1	111753696	111754792
chr1	112032432	112035372
chr1	112244868	112245950
chr1	112455876	112456387
chr1	112736844	112738272
chr1	115003322	115006116
chr1	115135997	115139782
chr1	115516739	115517033
chr1	115558804	115559096
chr1	115684434	115685419
chr1	115914490	115921114
chr1	116286428	116289317
chr1	116904227	116910700
chr1	116919934	116923587
chr1	116940302	116946429
chr1	116996747	117006538
chr1	117221734	117224366
chr1	117240446	117243126
chr1	117412344	117416647
chr1	117519418	117520063
chr1	117712225	117713176
chr1	117801004	117802665
chr1	118342086	118344756
chr1	118428420	118429263
chr1	118434842	118435512
chr1	118448980	118449704
chr1	118456798	118457942
chr1	118641956	118642798
chr1	118758495	118759925
chr1	118760513	118761229
chr1	118768115	118768384
chr1	118772379	118772638
chr1	118776438	118777094
chr1	118857891	118858651
chr1	118878174	118878620
chr1	118880817	118881210
chr1	118897440	118897870
chr1	118904736	118905094
chr1	118953759	118953958
chr1	118982873	118983359
chr1	119075560	119076136
chr1	119077430	119077813
chr1	119083656	119084049
chr1	119093724	119094080
chr1	119097954	119098270
chr1	119108794	119108958
chr1	119123150	119123430
chr1	119189443	119190010
chr1	119197223	119197707
chr1	119209307	119210399
chr1	119219004	119220406
chr1	119221562	119221822
chr1	119226276	119226696
chr1	119234280	119235104
chr1	119238266	119238907
chr1	119242246	119242466
chr1	119259260	119259622
chr1	119365898	119366050
chr1	119388682	119389228
chr1	119446894	119447140
chr1	119458222	119458660
chr1	119472108	119472980
chr1	119476610	119477308
chr1	119478112	119478428
chr1	119487704	119488068
chr1	119491784	119492909
chr1	119496970	119497285
chr1	119497580	119499216
chr1	119506349	119506680
chr1	119508527	119509072
chr1	119510285	119511442
chr1	119607916	119608080
chr1	119868930	119869220
chr1	119884953	119885770
chr1	119903017	119903469
chr1	119936999	119937272
chr1	119964613	119965081
chr1	119966207	119966360
chr1	119972632	119973336
chr1	120031692	120032162
chr1	120043466	120043650
chr1	120044787	120044970
chr1	120055268	120055921
chr1	120057084	120057372
chr1	120077716	120078191
chr1	120083196	120084466
chr1	120086451	120087378
chr1	120093560	120094144
chr1	120098316	120098914
chr1	120128963	120129645
chr1	120176192	120176677
chr1	120197238	120197778
chr1	120231394	120231820
chr1	120258833	120259518
chr1	120327710	120327995
chr1	120344576	120345506
chr1	120357505	120358100
chr1	120389942	120390720
chr1	120398356	120398856
chr1	120466650	120467325
chr1	120468812	120469310
chr1	120474837	120475306
chr1	120480885	120481342
chr1	120532704	120533392
chr1	120550061	120550176
chr1	120585374	120587695
chr1	120643678	120644736
chr1	120771390	120771771
chr1	120859448	120859713
chr1	120961768	120962257
chr1	120963876	120964330
chr1	121053832	121054013
chr1	121082810	121083148
chr1	121154774	121155321
chr1	121191482	121192078
chr1	121226040	121226999
chr1	121371251	121371656
chr1	121394680	121395594
chr1	121402386	121403410
chr1	121463824	121464900
chr1	121475290	121475436
chr1	121608075	121608308
chr1	121690998	121691533
chr1	122111608	122113194
chr1	122256924	122258596
chr1	122324295	122326069
chr1	122536672	122537134
chr1	124049616	124050478
chr1	124604094	124607558
chr1	124649770	124650966
chr1	124653280	124656076
chr1	124657065	124660132
chr1	124724726	124726610
chr1	124747495	124750390
chr1	124766480	124769541
chr1	124773276	124776749
chr1	124780114	124781930
chr1	124859737	124861424
chr1	124871674	124872436
chr1	124893586	124895196
chr1	124906234	124906531
chr1	124953414	124955730
chr1	125257272	125259247
chr1	125441301	125442092
chr1	125466530	125467046
chr1	125519164	125519730
chr1	125607534	125607762
chr1	125662311	125663504
chr1	125676732	125677246
chr1	125754821	125760663
chr1	125854392	125855020
chr1	125902013	125903436
chr1	125944818	125945082
chr1	125967782	125969274
chr1	125984394	125985478
chr1	126026820	126027148
chr1	126029837	126030408
chr1	126033446	126033864
chr1	126370264	126370492
chr1	126377202	126377804
chr1	126451523	126451844
chr1	126461385	126462508
chr1	126481382	126481780
chr1	126489918	126490536
chr1	126579031	126579328
chr1	126617284	126618132
chr1	126619298	126619518
chr1	126681696	126682194
chr1	126683704	126684376
chr1	126719944	126720826
chr1	126817652	126818000
chr1	126925341	126925788
chr1	126928076	126928568
chr1	126931334	126934013
chr1	126971940	126972240
chr1	126992048	126992452
[truncated: 58,212 more rows]

## Sheet: G) Lung EC LMRs
chr1	3119110	3121324
chr1	3191410	3192088
chr1	4228150	4228543
chr1	4412442	4414363
chr1	4426808	4427612
chr1	4429822	4430623
chr1	4432448	4433966
chr1	4450862	4451414
chr1	4456766	4457230
chr1	4471183	4471696
chr1	4518248	4518518
chr1	4613086	4614158
chr1	4617108	4618043
chr1	4622342	4623793
chr1	4653783	4654389
chr1	4689100	4689388
chr1	4760426	4760968
chr1	4766856	4767022
chr1	4767585	4768608
chr1	4769856	4770256
chr1	4774922	4775882
chr1	5295648	5297322
chr1	5587940	5589178
chr1	6282498	6282835
chr1	6406266	6406576
chr1	6410124	6410480
chr1	6729366	6729566
chr1	6760764	6760944
chr1	6866224	6867214
chr1	7051674	7053243
chr1	7139754	7140066
chr1	7201552	7201804
chr1	7206302	7207349
chr1	7319366	7319914
chr1	7590520	7592762
chr1	7659888	7663306
chr1	7683816	7684384
chr1	7722005	7723656
chr1	7776814	7779671
chr1	8120602	8122180
chr1	8205635	8207246
chr1	8258474	8260312
chr1	8264764	8267844
chr1	8494160	8494596
chr1	8745030	8745936
chr1	9272724	9278986
chr1	9550596	9550760
chr1	9578320	9578941
chr1	9629710	9631842
chr1	9634312	9635701
chr1	9768895	9769174
chr1	9772564	9773161
chr1	9805865	9806423
chr1	9823527	9823904
chr1	9849588	9850564
chr1	9853267	9853802
chr1	9900968	9901206
chr1	9957906	9958468
chr1	9972728	9973488
chr1	9988272	9989460
chr1	10008896	10009542
chr1	10056516	10056804
chr1	10096192	10096599
chr1	10281190	10281686
chr1	10337808	10338372
chr1	10596496	10597148
chr1	10739722	10742150
chr1	10879846	10880296
chr1	10942158	10943276
chr1	10995974	10997296
chr1	11010612	11012052
chr1	11018632	11019100
chr1	11026471	11027516
chr1	11033178	11034049
chr1	11034822	11035255
chr1	11046764	11047453
chr1	11055205	11055894
chr1	11120455	11120806
chr1	11210479	11211212
chr1	11329504	11330336
chr1	11565458	11565673
chr1	11653448	11653683
chr1	11774420	11775032
chr1	12239160	12239798
chr1	12397976	12398944
chr1	12405459	12407090
chr1	12577109	12577328
chr1	12717822	12719400
chr1	12733076	12735178
chr1	12764560	12764918
chr1	12768244	12768538
chr1	12875528	12876046
chr1	12905692	12905952
chr1	12996038	12996401
chr1	13005750	13006174
chr1	13039942	13040740
chr1	13049965	13050512
chr1	13051458	13052420
chr1	13074376	13075550
chr1	13103989	13104274
chr1	13162291	13162645
chr1	13219472	13219757
chr1	13267006	13268000
chr1	13366518	13366950
chr1	13386080	13386752
chr1	13493936	13494376
chr1	13494844	13495290
chr1	13531456	13531866
chr1	13741666	13742295
chr1	13771092	13772596
chr1	13780705	13781725
chr1	13784070	13784836
chr1	13789228	13789573
chr1	13839942	13840284
chr1	13846596	13847159
chr1	14040706	14042624
chr1	14109192	14109462
chr1	14139632	14139880
chr1	14150876	14151431
chr1	14161757	14162181
chr1	14165994	14166536
chr1	14207910	14208560
chr1	14297226	14298646
chr1	14304527	14305156
chr1	14570394	14571497
chr1	14740042	14740370
chr1	14854634	14855732
chr1	14857549	14858648
chr1	14897950	14898590
chr1	15118270	15119030
chr1	15129188	15129421
chr1	15451625	15452558
chr1	15652748	15653372
chr1	15683422	15683998
chr1	15701830	15704470
chr1	15791654	15792190
chr1	16039518	16041274
chr1	16152641	16153674
chr1	16177403	16177994
chr1	16186810	16187850
chr1	16228277	16228612
chr1	16229559	16230022
chr1	16235742	16237040
chr1	16293463	16294625
chr1	16570660	16571120
chr1	16687933	16688914
chr1	16987500	16988030
chr1	17123368	17123732
chr1	17145230	17145792
chr1	17163158	17163896
chr1	17726964	17727936
chr1	18054330	18054925
chr1	18106271	18107158
chr1	18223223	18224530
chr1	18317258	18317750
chr1	19088181	19088746
chr1	19767374	19768099
chr1	19899409	19899682
chr1	19910853	19911564
chr1	20030956	20032650
chr1	20050422	20051016
chr1	20134997	20135790
chr1	20199188	20200628
chr1	20450138	20450454
chr1	20477672	20478552
chr1	20540912	20543954
chr1	20554413	20555357
chr1	20743888	20744190
chr1	20787036	20787381
chr1	20817307	20817840
chr1	20863675	20864224
chr1	20922602	20923104
chr1	20958506	20958787
chr1	20995504	20995942
chr1	20996767	20997040
chr1	20998001	20998208
chr1	21014536	21014779
chr1	21052043	21053100
chr1	21070305	21071303
chr1	21072959	21073260
chr1	21075640	21077528
chr1	21088261	21090200
chr1	21154743	21155049
chr1	21161873	21162260
chr1	21166151	21166737
chr1	21218324	21219240
chr1	21271456	21272464
chr1	21288128	21288409
chr1	21308018	21311037
chr1	21411184	21411766
chr1	21457286	21457448
chr1	21457968	21458376
chr1	21499872	21500473
chr1	21941180	21941855
chr1	21963096	21963908
chr1	22268672	22268908
chr1	22292788	22292980
chr1	22375418	22375878
chr1	22627106	22627606
chr1	22728071	22728416
chr1	23061925	23062346
chr1	23184617	23185501
chr1	23187755	23188437
chr1	23200324	23201108
chr1	23202063	23203155
chr1	23214570	23214961
chr1	23263966	23264685
chr1	23270942	23273092
chr1	23279714	23280700
chr1	23321289	23322039
chr1	23322809	23323584
chr1	23380130	23380439
chr1	23389320	23389820
chr1	23443541	23444752
chr1	23491083	23491354
chr1	23747586	23748255
chr1	23827129	23827472
chr1	23958888	23960148
chr1	23974162	23974350
chr1	24097519	24098002
chr1	24107486	24108332
chr1	24171128	24172130
chr1	24180210	24180347
chr1	24194188	24194887
chr1	24230481	24231147
chr1	24233592	24234012
chr1	24242612	24243000
chr1	24299920	24300507
chr1	24302728	24303022
chr1	24367521	24367981
chr1	24377947	24378811
chr1	24549232	24550854
chr1	24558915	24559082
chr1	24633729	24634110
chr1	24699301	24699633
chr1	24703367	24703698
chr1	24771278	24771703
chr1	24869448	24870070
chr1	25084822	25085375
chr1	25085658	25085878
chr1	25115594	25115753
chr1	25527030	25528711
chr1	25826807	25827290
chr1	25936731	25938460
chr1	26044400	26048678
chr1	26388559	26389160
chr1	26656931	26663890
chr1	27057574	27059736
chr1	27260431	27261360
chr1	27915242	27915964
chr1	28328493	28328888
chr1	29985760	29986300
chr1	30205598	30206540
chr1	30778503	30779066
chr1	30792786	30793723
chr1	30909946	30910578
chr1	30937546	30937828
chr1	31149430	31150082
chr1	31153738	31154511
chr1	31209946	31211330
chr1	31612992	31613629
chr1	32094190	32097394
chr1	32877391	32878206
chr1	33201634	33202063
chr1	33243648	33244294
chr1	33502680	33503331
chr1	33556522	33556860
chr1	33610290	33610514
chr1	33673672	33673966
chr1	33714608	33715105
chr1	33739442	33739607
chr1	33883246	33883792
chr1	33903646	33903950
chr1	33906215	33906444
chr1	33927014	33927112
chr1	33945088	33945292
chr1	33964170	33964906
chr1	33993834	33994464
chr1	34003056	34003314
chr1	34007356	34007807
chr1	34012472	34012640
chr1	34013490	34013814
chr1	34029907	34030282
chr1	34060500	34060950
chr1	34077025	34077566
chr1	34103613	34104363
chr1	34115264	34115571
chr1	34120254	34121518
chr1	34123398	34124170
chr1	34127927	34128740
chr1	34135038	34135178
chr1	34142580	34143352
chr1	34167692	34168056
chr1	34244826	34244982
chr1	34251246	34251454
chr1	34310642	34311179
chr1	34388720	34389885
chr1	34402567	34402794
chr1	34409442	34410178
chr1	34462835	34463213
chr1	34465313	34465869
chr1	34467295	34468422
chr1	34478618	34479300
chr1	34481395	34482442
chr1	34485579	34486178
chr1	34510299	34511398
chr1	34533836	34535868
chr1	34642398	34642963
chr1	34654454	34655024
chr1	34666480	34666936
chr1	34674206	34675270
chr1	34685992	34686124
chr1	34700742	34700926
chr1	34721396	34721791
chr1	34738414	34738604
chr1	34806219	34806480
chr1	34839250	34840664
chr1	34851551	34851778
chr1	34891651	34891916
chr1	34961620	34961753
chr1	34994554	34994936
chr1	35095571	35096567
chr1	35116190	35117935
chr1	35247542	35247808
chr1	35257640	35257834
chr1	35305244	35308839
chr1	35333142	35333434
chr1	35385548	35385847
chr1	35397072	35397547
chr1	35427548	35428256
chr1	35496020	35496402
chr1	35642694	35643106
chr1	35806709	35807347
chr1	35822350	35822566
chr1	35824336	35824688
chr1	35825406	35825882
chr1	35849975	35850354
chr1	35875351	35875812
chr1	35926228	35927398
chr1	35941840	35942146
chr1	35948214	35948614
chr1	35973432	35973993
chr1	36003713	36004021
chr1	36015695	36016022
chr1	36030410	36030925
chr1	36064751	36065840
chr1	36079647	36080002
chr1	36124793	36125542
chr1	36162676	36163085
chr1	36251616	36251807
chr1	36252694	36253180
chr1	36263806	36265032
chr1	36266552	36267071
chr1	36277376	36277524
chr1	36304848	36305194
chr1	36309106	36309965
chr1	36323160	36323362
chr1	36457402	36458312
chr1	36492427	36492764
chr1	36560706	36561157
chr1	36568450	36568688
chr1	36569414	36570426
chr1	36571683	36572656
chr1	36580354	36580914
chr1	36582244	36582532
chr1	36589479	36589748
chr1	36596009	36596690
chr1	36611610	36611809
chr1	36617821	36618482
chr1	36628640	36628875
chr1	36646012	36646480
chr1	36647638	36647808
chr1	36679830	36680296
chr1	36684117	36684468
chr1	36744127	36744891
chr1	36766608	36767838
chr1	36770936	36771084
chr1	36822474	36823229
chr1	36834754	36835140
chr1	36883750	36885336
chr1	36914251	36914906
chr1	36920128	36921075
chr1	36921912	36922266
chr1	36925719	36926122
chr1	36976196	36977227
chr1	36996581	36997326
chr1	37001848	37002531
chr1	37013818	37013956
chr1	37045394	37046190
chr1	37075094	37075436
chr1	37087845	37088290
chr1	37171107	37171330
chr1	37195946	37196458
chr1	37218373	37218927
chr1	37272334	37272793
chr1	37288177	37288286
chr1	37478272	37478814
chr1	37500746	37501526
chr1	37512162	37512734
chr1	37544148	37544613
chr1	37615082	37615316
chr1	37633457	37633912
chr1	37637798	37637980
chr1	37638956	37639530
chr1	37665596	37666798
chr1	37691256	37691493
chr1	37694370	37695033
chr1	37710263	37710598
chr1	37728180	37728380
chr1	37744314	37745092
chr1	37923942	37924316
chr1	37954687	37955078
chr1	37964431	37965376
chr1	38185650	38185801
chr1	38248148	38248588
chr1	38259996	38260513
chr1	38263610	38263795
chr1	38359036	38359140
chr1	38384331	38385360
chr1	38389765	38389976
chr1	38395171	38395709
chr1	38436612	38437035
chr1	38440348	38440713
chr1	38470502	38470678
chr1	38470854	38470959
chr1	38477927	38478848
chr1	38494262	38494506
chr1	38499562	38499950
chr1	38502574	38503020
chr1	38530132	38530566
chr1	38545501	38546080
chr1	38548738	38549340
chr1	38560354	38560810
chr1	38560932	38561154
chr1	38562406	38563107
chr1	38578022	38578832
chr1	38591035	38591588
chr1	38601752	38601879
chr1	38604415	38605010
chr1	38605849	38606270
chr1	38629254	38629850
chr1	38664834	38665168
chr1	38670824	38671006
chr1	38680923	38681201
chr1	38695954	38696531
chr1	38749732	38749902
chr1	38766873	38767138
chr1	38767907	38768233
chr1	38769992	38770354
chr1	38869856	38870052
chr1	38936878	38937058
chr1	38939638	38940076
chr1	38981949	38984304
chr1	39001008	39001450
chr1	39007270	39007881
chr1	39010640	39011052
chr1	39025182	39025492
chr1	39029730	39030720
chr1	39069276	39069678
chr1	39103494	39103898
chr1	39122919	39123626
chr1	39196688	39197096
chr1	39207002	39207218
chr1	39284924	39285103
chr1	39309639	39309946
chr1	39335864	39336108
chr1	39339502	39340437
chr1	39340763	39340944
chr1	39345127	39345270
chr1	39359805	39359919
chr1	39361974	39362828
chr1	39379136	39379516
chr1	39417688	39418296
chr1	39418860	39419208
chr1	39454074	39454411
chr1	39467390	39467696
chr1	39474649	39475004
chr1	39482290	39482622
chr1	39505751	39506304
chr1	39527480	39527814
chr1	39530256	39530592
chr1	39555748	39556104
chr1	39608340	39609452
chr1	39635626	39637302
chr1	39670685	39670894
chr1	39695883	39696322
chr1	39698618	39699162
chr1	39704143	39704841
chr1	39710557	39711398
chr1	39731402	39731826
chr1	39732052	39732341
chr1	39741352	39741968
chr1	39746848	39747313
chr1	39758366	39758757
chr1	39838592	39839197
chr1	39847068	39847324
chr1	39851225	39851714
chr1	39867959	39869412
chr1	39906026	39906294
chr1	39907110	39907928
chr1	39909709	39910246
chr1	39918930	39919168
chr1	39924817	39925735
chr1	39928875	39929102
chr1	39941437	39942162
chr1	39949233	39949794
chr1	39969149	39969194
chr1	39982052	39982500
chr1	39993426	39993535
chr1	40085369	40086253
chr1	40116434	40116805
chr1	40124171	40125032
chr1	40139864	40140222
chr1	40157222	40157416
chr1	40161290	40161506
chr1	40171972	40172262
chr1	40221906	40223434
chr1	40224714	40225457
chr1	40275219	40275803
chr1	40284140	40285094
chr1	40378853	40379018
chr1	40404654	40404986
chr1	40418506	40418784
chr1	40465551	40465926
chr1	40479508	40479722
chr1	40547790	40548118
chr1	40577740	40580368
chr1	40659185	40660180
chr1	40740336	40741059
chr1	40815462	40815664
chr1	40841542	40842240
chr1	40874395	40874716
chr1	40879097	40879378
chr1	40887780	40887967
chr1	41131266	41131874
chr1	41156059	41156768
chr1	41187944	41188186
chr1	41264280	41264492
chr1	41274754	41275768
chr1	41389758	41390912
chr1	41427601	41428268
chr1	41430938	41431581
chr1	41459974	41460476
chr1	41616494	41617134
chr1	41652694	41652990
chr1	41810431	41811162
chr1	41811809	41812336
chr1	41888063	41888811
chr1	41918892	41919220
chr1	42153966	42154221
chr1	42242459	42242843
chr1	42243178	42244172
chr1	42261899	42262160
chr1	42295204	42295700
chr1	42398856	42399224
chr1	42416766	42418796
chr1	42480176	42480827
chr1	42509506	42510143
chr1	42527730	42527926
chr1	42588418	42589108
chr1	42625761	42626533
chr1	42718796	42719178
chr1	42722584	42722882
chr1	42725822	42726342
chr1	42770399	42770988
chr1	42771737	42772272
chr1	42917974	42918560
chr1	43041832	43042659
chr1	43186348	43186610
chr1	43203075	43203834
chr1	43298211	43299806
chr1	43302236	43302597
chr1	43311160	43311704
chr1	43358262	43358520
chr1	43359871	43362219
chr1	43404902	43405232
chr1	43413210	43413783
chr1	43426360	43426929
chr1	43488579	43489084
chr1	43502601	43503260
chr1	43530099	43531332
chr1	43659538	43659961
chr1	43899016	43899585
chr1	43917936	43918975
chr1	44041621	44043202
chr1	44707126	44707682
chr1	44795010	44796896
chr1	44809174	44810051
chr1	45311740	45314415
chr1	45315844	45316761
chr1	45766269	45766693
chr1	45859734	45861107
chr1	45865282	45866044
chr1	45891878	45892482
chr1	45905054	45905274
chr1	46066434	46067328
chr1	46219347	46219660
chr1	46360275	46361043
chr1	46362836	46363718
chr1	46425419	46425884
chr1	46497852	46498714
chr1	46649272	46649529
chr1	46885424	46885898
chr1	46887100	46888087
chr1	46894564	46894914
chr1	46965317	46967134
chr1	46969186	46970430
chr1	47682476	47684006
chr1	48908135	48908361
chr1	50622684	50623593
chr1	50835332	50836334
chr1	50962126	50962742
chr1	51040036	51040624
chr1	51084248	51084848
chr1	51089033	51089456
chr1	51096256	51097686
chr1	51106421	51107767
chr1	51136516	51137704
chr1	51148164	51148998
chr1	51191417	51192046
chr1	51201760	51202222
chr1	51225096	51225983
chr1	51244919	51245978
chr1	51264970	51266558
chr1	51272358	51273160
chr1	51333192	51334541
chr1	51361196	51361498
chr1	51506395	51507060
chr1	51593818	51594240
chr1	51596916	51597618
chr1	51600444	51601118
chr1	51692508	51692990
chr1	51697200	51697746
chr1	51770251	51770824
chr1	51782112	51782756
chr1	51789268	51789653
chr1	51837680	51838154
chr1	51841614	51842662
chr1	51849544	51850076
chr1	51879153	51879814
chr1	51889707	51890006
chr1	51893416	51895291
chr1	51910508	51911732
chr1	51913008	51913382
chr1	51929599	51929994
chr1	51934443	51935037
chr1	51996718	51997590
chr1	52004220	52004412
chr1	52008396	52009342
chr1	52062980	52063065
chr1	52079842	52080603
chr1	52116844	52117631
chr1	52129053	52129250
chr1	52146538	52146806
chr1	52150692	52151098
chr1	52152387	52152744
chr1	52166574	52167168
chr1	52302622	52302912
chr1	52565828	52566192
chr1	52578148	52578956
chr1	52660866	52661016
chr1	52675664	52677154
chr1	52683434	52683924
chr1	52967717	52967988
chr1	53062024	53062866
chr1	53075996	53076535
chr1	53313218	53314232
chr1	53393790	53394661
chr1	53629987	53630751
chr1	53640102	53640546
chr1	53710523	53710656
chr1	53748726	53748902
chr1	53851134	53852048
chr1	53931154	53932129
chr1	53934746	53935076
chr1	53939556	53941168
chr1	53986056	53986946
chr1	54005782	54006704
chr1	54009802	54010488
chr1	54015476	54016271
chr1	54017226	54017869
chr1	54585495	54585736
chr1	54684140	54684682
chr1	54690448	54692017
chr1	54713150	54714072
chr1	54734864	54735053
chr1	54740996	54741554
chr1	54747308	54748240
chr1	54826368	54827108
chr1	54837000	54838872
chr1	54914485	54914936
chr1	55028884	55029326
chr1	55103607	55103864
chr1	55192036	55193828
chr1	55196496	55197097
chr1	55198691	55199342
chr1	55208753	55209258
chr1	55210239	55210740
chr1	55215518	55215781
chr1	55362798	55362878
chr1	55383170	55383526
chr1	55502608	55502967
chr1	55528508	55529273
chr1	55575673	55576318
chr1	55665074	55665794
chr1	55808722	55810468
chr1	55863428	55863821
chr1	55874346	55874838
chr1	55890858	55891064
chr1	55891282	55891488
chr1	55922216	55922748
chr1	55960445	55960598
chr1	56008509	56008797
chr1	56089158	56089870
chr1	56105884	56109132
chr1	56286492	56287085
chr1	56795350	56795531
chr1	56844860	56845140
chr1	56946410	56946661
chr1	57174460	57175062
chr1	57205096	57206130
chr1	57213184	57213854
chr1	57215020	57215886
chr1	57265259	57265714
chr1	57332218	57332581
chr1	57333390	57334440
chr1	57339302	57339668
chr1	57428954	57430513
chr1	57436216	57437482
chr1	57543839	57544439
chr1	57594666	57595274
chr1	57600658	57601186
chr1	57612818	57613850
chr1	57643440	57644144
chr1	57665839	57666514
chr1	57713216	57713468
chr1	57717154	57717607
chr1	57792061	57792762
chr1	57837232	57837582
chr1	57852443	57853348
chr1	57864570	57864796
chr1	57868771	57869202
chr1	57889905	57890840
chr1	58029520	58030083
chr1	58077066	58077476
chr1	58112904	58113130
chr1	58114206	58114992
chr1	58144476	58144914
chr1	58195522	58195779
chr1	58275944	58276374
chr1	58296242	58296760
chr1	58333074	58333488
chr1	58341362	58341938
chr1	58345050	58345220
chr1	58420332	58421320
chr1	58447682	58447918
chr1	58448686	58448994
chr1	58611686	58612238
chr1	58716144	58716760
chr1	58769918	58770434
chr1	58791294	58791973
chr1	58802136	58803288
chr1	58823691	58824171
chr1	58946282	58946448
chr1	58951436	58951516
chr1	58953882	58954223
chr1	58956044	58956640
chr1	58961174	58962026
chr1	59128514	59129342
chr1	59139472	59139662
chr1	59194966	59195331
chr1	59247601	59248081
chr1	59252523	59253788
chr1	59256780	59257108
chr1	59269004	59269394
chr1	59309266	59309509
chr1	59310396	59310576
chr1	59315874	59316811
chr1	59333089	59333354
chr1	59333730	59334244
chr1	59340814	59341910
chr1	59361366	59362180
chr1	59364061	59364823
chr1	59367880	59369300
chr1	59376107	59376930
chr1	59409088	59409868
chr1	59422518	59423602
chr1	59449090	59449476
chr1	59458190	59459150
chr1	59465072	59465593
chr1	59484368	59484400
chr1	59487744	59488616
chr1	59516011	59517210
chr1	59579432	59580682
chr1	59584690	59585030
chr1	59590280	59590786
chr1	59592097	59592948
chr1	59604070	59604288
chr1	59609970	59610666
chr1	59633116	59633392
chr1	59739377	59739842
chr1	59771409	59772074
chr1	59797222	59798572
chr1	59848056	59848456
chr1	59882568	59883026
chr1	59889022	59889078
chr1	59902022	59903182
chr1	59906995	59907426
chr1	59943468	59944222
chr1	60447212	60447307
chr1	60627597	60628082
chr1	60642094	60643168
chr1	60652568	60653347
chr1	60662386	60662822
chr1	60668005	60669378
chr1	60670084	60670668
chr1	60715308	60717082
chr1	60718574	60718968
chr1	60734912	60735728
chr1	60745732	60746086
chr1	60824983	60826406
chr1	60857702	60858002
chr1	60859062	60859440
chr1	60860464	60861838
chr1	60862543	60863402
chr1	60916324	60916728
chr1	60959054	60959490
chr1	60960438	60960914
chr1	61055174	61055446
chr1	61060004	61060692
chr1	61139150	61139574
chr1	61143256	61143766
chr1	61151010	61151378
chr1	61180932	61181726
chr1	61203174	61203880
chr1	61233931	61234652
chr1	61373604	61374722
chr1	61376918	61377366
chr1	61419794	61420121
chr1	61780043	61780276
chr1	61783086	61783444
chr1	61851051	61851581
chr1	61923496	61925940
chr1	61972062	61972397
chr1	62140652	62141025
chr1	62152888	62153182
chr1	62171462	62171702
chr1	62181502	62182074
chr1	62244274	62245046
chr1	62282958	62283129
chr1	62393024	62393353
chr1	62405160	62405870
chr1	62411956	62412506
chr1	62414662	62414768
chr1	62422448	62422616
chr1	62463334	62463716
chr1	62465595	62465896
chr1	62564227	62564784
chr1	62579144	62579584
chr1	62582666	62583138
chr1	62664866	62665821
chr1	62678408	62679704
chr1	62696838	62697516
chr1	62700768	62701486
chr1	62712692	62713288
chr1	62716920	62717568
chr1	62720647	62721090
chr1	62724068	62725276
chr1	62728388	62728728
chr1	62729356	62730194
chr1	62736533	62736904
chr1	62747510	62748126
chr1	62751117	62751610
chr1	62760176	62760821
chr1	62777820	62778173
chr1	62786148	62786526
chr1	62818546	62819088
chr1	62821584	62822273
chr1	62860759	62861232
chr1	62884808	62885148
chr1	62926836	62927140
chr1	62929393	62929893
chr1	62964247	62965184
chr1	62984506	62984838
chr1	62986456	62986598
chr1	63129792	63130288
chr1	63180904	63181382
chr1	63192242	63192981
chr1	63195898	63196484
chr1	63204136	63204655
chr1	63214722	63215188
chr1	63225852	63226281
chr1	63237494	63238022
chr1	63254557	63256609
chr1	63259490	63259880
chr1	63323446	63323955
chr1	63417778	63419048
chr1	63430210	63431102
chr1	63566354	63567513
chr1	63603920	63604806
chr1	63657474	63658258
chr1	63659752	63659964
chr1	63668550	63669374
chr1	63768252	63768572
chr1	63871722	63872248
chr1	63951485	63952142
chr1	63987750	63987900
chr1	63994364	63994604
chr1	63995110	63996018
chr1	64018296	64019754
chr1	64020428	64021424
chr1	64040812	64041742
chr1	64042590	64043068
chr1	64044220	64045084
chr1	64060302	64060918
chr1	64078412	64078982
chr1	64087742	64088964
chr1	64096980	64099466
chr1	64106620	64108471
chr1	64113812	64115290
chr1	64189485	64189970
chr1	64195323	64195690
chr1	64198681	64199015
chr1	64223557	64224560
chr1	64225820	64226368
chr1	64284452	64285144
chr1	64301322	64303790
chr1	64304422	64306095
chr1	64307908	64308776
chr1	64324026	64324496
chr1	64374228	64374978
chr1	64441724	64442030
chr1	64446026	64446422
chr1	64448096	64448648
chr1	64580451	64580806
chr1	64648384	64648873
chr1	64658706	64659203
chr1	64734838	64735132
chr1	64756659	64756907
chr1	64766808	64767015
chr1	64769895	64770802
chr1	64792986	64793366
chr1	64823591	64824022
chr1	64878786	64879642
chr1	64927424	64927694
chr1	64970724	64971078
chr1	65010044	65010532
chr1	65046432	65046899
chr1	65048954	65049460
chr1	65111876	65113093
chr1	65122526	65123416
chr1	65282928	65283206
chr1	65388429	65388567
chr1	65679099	65682652
chr1	65770140	65773198
chr1	65966445	65967592
chr1	66004044	66004302
chr1	66146268	66148498
chr1	66168814	66169312
chr1	66251727	66252654
chr1	66321924	66322104
chr1	66387537	66388589
chr1	66396097	66397052
chr1	66654929	66656638
chr1	66819936	66820944
chr1	66838360	66840096
chr1	67042552	67043246
chr1	67061438	67062070
chr1	67104004	67104466
chr1	67140747	67142116
chr1	67162864	67163224
chr1	67181224	67181900
chr1	67190966	67192388
chr1	67217498	67218684
chr1	67291702	67294448
chr1	67321487	67322602
chr1	67333340	67334548
chr1	67358040	67358692
chr1	67410050	67412253
chr1	67515242	67518122
chr1	67530560	67531468
chr1	67546516	67546862
chr1	67640142	67641694
chr1	68045420	68047420
chr1	68173806	68175350
chr1	68178420	68179418
chr1	68250125	68252810
chr1	68355890	68356644
chr1	68391798	68394800
chr1	68401034	68405312
chr1	68452618	68458008
chr1	68534834	68535697
chr1	68701268	68702732
chr1	68787240	68788270
chr1	69122581	69123758
chr1	69138588	69140477
chr1	69155133	69155966
chr1	69198644	69200030
chr1	69241922	69242104
chr1	69285102	69285465
chr1	69299371	69300932
chr1	69305856	69306274
chr1	69312403	69313411
chr1	69331605	69332042
chr1	69488748	69489072
chr1	69513758	69514446
chr1	69657067	69657313
chr1	69784954	69785566
chr1	69789978	69790596
chr1	70078854	70079134
chr1	70270177	70270454
chr1	70725568	70725988
chr1	70996612	70997884
chr1	71000188	71000458
chr1	71289566	71289866
chr1	71407580	71408092
chr1	71421944	71422170
chr1	71442538	71442962
chr1	71505724	71506202
chr1	71531694	71531961
chr1	71618190	71618526
chr1	71630259	71630645
chr1	71656292	71656959
chr1	71683550	71683684
chr1	71775685	71776334
chr1	71830186	71830700
chr1	71938288	71939279
chr1	71953100	71953602
chr1	71956929	71957626
chr1	72009384	72010020
chr1	72029652	72029930
chr1	72061844	72062362
chr1	72065156	72065388
chr1	72104182	72104444
chr1	72123694	72124020
chr1	72141852	72142328
chr1	72173008	72173180
chr1	72182850	72183742
chr1	72259033	72259306
chr1	72286946	72287314
chr1	72297992	72298162
chr1	72364706	72365190
chr1	72489952	72490618
chr1	72577456	72577632
chr1	72578386	72579028
chr1	72599399	72599888
chr1	72641016	72641320
chr1	72734920	72735258
chr1	72736168	72737000
chr1	72778908	72779252
chr1	72783772	72784545
chr1	72805140	72805687
chr1	72806208	72806401
chr1	72813417	72814376
chr1	72817288	72817426
chr1	72826334	72827448
chr1	72877880	72878676
chr1	72914216	72915486
chr1	72968940	72970572
chr1	73043722	73044774
chr1	73045980	73046400
chr1	73116602	73117458
chr1	73140716	73141177
chr1	73199958	73200896
chr1	73207366	73208000
chr1	73259380	73260530
chr1	73264705	73265179
chr1	73269180	73269654
chr1	73299147	73299322
chr1	73363022	73364448
chr1	73365655	73366511
chr1	73381762	73382257
chr1	73392181	73392560
chr1	73425170	73425251
chr1	73595065	73595606
chr1	73702110	73702878
chr1	73717506	73717862
chr1	73743993	73744634
chr1	73771625	73771928
chr1	73822428	73823130
chr1	73826144	73826684
chr1	73829134	73829396
chr1	73862613	73863190
chr1	73902022	73902888
chr1	73914227	73914458
chr1	73922878	73923696
chr1	73924151	73924526
chr1	73928480	73928678
chr1	73954551	73956227
chr1	73962652	73963986
chr1	73966178	73966947
chr1	73970178	73970560
chr1	73987375	73988442
chr1	73998710	73999290
chr1	73999953	74000830
chr1	74007336	74008816
chr1	74013572	74013838
chr1	74025057	74025881
chr1	74027251	74028676
chr1	74030751	74032168
chr1	74034105	74035113
chr1	74051640	74052134
chr1	74081554	74082218
chr1	74082870	74083294
chr1	74091854	74092616
chr1	74111530	74111766
chr1	74200454	74201422
chr1	74227440	74227810
chr1	74274679	74275547
chr1	74287196	74287470
chr1	74289284	74289532
chr1	74295304	74298166
chr1	74299034	74299822
chr1	74310000	74310351
chr1	74314635	74315304
chr1	74330680	74331677
chr1	74364316	74364606
chr1	74379782	74379962
chr1	74419216	74419692
chr1	74542295	74543226
chr1	74594458	74594840
chr1	74672794	74673210
chr1	74735812	74736132
chr1	74763142	74763390
chr1	74774074	74774480
chr1	74775562	74776192
chr1	74787508	74788239
chr1	74825006	74825788
chr1	74845629	74846671
chr1	74850364	74852090
chr1	74915856	74916066
chr1	74935084	74935936
chr1	74936526	74936730
chr1	74939469	74940172
chr1	74964436	74965174
chr1	74967894	74968296
chr1	75014382	75014780
chr1	75016120	75017209
chr1	75030030	75030384
chr1	75234606	75235042
chr1	75248218	75248620
chr1	75251582	75251989
chr1	75289176	75289812
chr1	75337875	75338554
chr1	75339523	75339724
chr1	75369751	75369816
chr1	75370417	75370668
chr1	75398520	75400762
chr1	75424916	75425176
chr1	75425796	75427110
chr1	75439512	75439810
chr1	75467370	75468010
chr1	75510128	75511668
chr1	75512991	75513653
chr1	75515028	75515462
chr1	75516938	75517252
chr1	75559263	75559922
chr1	75565726	75565882
chr1	75587920	75588062
chr1	75588936	75589212
chr1	75602036	75602184
chr1	75604405	75604636
chr1	75645882	75646852
chr1	75652284	75652864
chr1	75653524	75653886
chr1	75662268	75663618
chr1	75678366	75678938
chr1	75680452	75681090
chr1	75683476	75684128
chr1	75693234	75693588
chr1	75704642	75704956
chr1	75781037	75782329
chr1	75786382	75786584
chr1	75844990	75845326
chr1	75885417	75886276
chr1	75925718	75926082
chr1	75936702	75936930
chr1	76019238	76019382
chr1	76021207	76021547
chr1	76031307	76031983
chr1	76041262	76041736
chr1	76074984	76076376
chr1	76275986	76276502
chr1	76393542	76394252
chr1	76433570	76434293
chr1	76450735	76451180
chr1	76529526	76530102
chr1	76534328	76534764
chr1	76550964	76553154
chr1	76879178	76879294
chr1	76905970	76906671
chr1	76932715	76933734
chr1	76975408	76976012
chr1	77072684	77073572
chr1	77174617	77175015
chr1	77195098	77196330
chr1	77200224	77203390
chr1	77213390	77214362
chr1	77226564	77227574
chr1	77316321	77316436
chr1	77369441	77369772
chr1	77371028	77371478
chr1	77434842	77435444
chr1	77438524	77439004
chr1	77441766	77442484
chr1	77461372	77462558
chr1	77470979	77471538
chr1	77525050	77525428
chr1	77599308	77599932
chr1	77708276	77709052
chr1	77747180	77748172
chr1	77753174	77755496
chr1	77824341	77824889
chr1	77832616	77835524
chr1	77843932	77844145
chr1	77876268	77877572
chr1	77897636	77899465
chr1	77932665	77933722
chr1	77972361	77972651
chr1	77978712	77978988
chr1	78008730	78009067
chr1	78031963	78031973
chr1	78110372	78110712
chr1	78119625	78121440
chr1	78156575	78158402
chr1	78159470	78159668
chr1	78181766	78182679
chr1	78278990	78279536
chr1	78299866	78300085
chr1	78324056	78324332
chr1	78348986	78349680
chr1	78355028	78355759
chr1	78370096	78370452
chr1	78454798	78454960
chr1	78502026	78502138
chr1	78511634	78512088
chr1	78525288	78525561
chr1	78536789	78537116
chr1	78537484	78537964
chr1	78549227	78550432
chr1	78553922	78554461
chr1	78566993	78567728
chr1	78584936	78585516
chr1	78600455	78602511
chr1	78609221	78609442
chr1	78614904	78615226
chr1	78636494	78638449
chr1	78724390	78724840
chr1	78819354	78820002
chr1	78883092	78883571
chr1	79009788	79011505
chr1	79158436	79161180
chr1	79314245	79315007
chr1	79412154	79416621
chr1	79439858	79440388
chr1	79561013	79561490
chr1	79581003	79581893
chr1	79666590	79667326
chr1	79682927	79683490
chr1	79697392	79697744
chr1	79710860	79711746
chr1	79741042	79741377
chr1	79750948	79751800
chr1	79756952	79758060
chr1	79769263	79770472
chr1	79823225	79823561
chr1	79832800	79833246
chr1	79860550	79862016
chr1	79872352	79872876
chr1	79917343	79918102
chr1	79932644	79933628
chr1	79952706	79952885
chr1	80010808	80011168
chr1	80023612	80024223
chr1	80032268	80033932
chr1	80053334	80054046
chr1	80181056	80181712
chr1	80217910	80218802
chr1	80229414	80230200
chr1	80236694	80237248
chr1	80408635	80409056
chr1	80519672	80521014
chr1	80606292	80606587
chr1	80854300	80855682
chr1	80893331	80894072
chr1	80945091	80947007
chr1	81029507	81030827
chr1	81076680	81077363
chr1	81336640	81337097
chr1	81593387	81594419
chr1	81744610	81744837
chr1	81940156	81940956
chr1	81959585	81960140
chr1	82002452	82003786
chr1	82112206	82112830
chr1	82124449	82125011
chr1	82150778	82151305
chr1	82220808	82221428
chr1	82253159	82254140
chr1	82267092	82267818
chr1	82358608	82359592
chr1	82374904	82375558
chr1	82385147	82385450
chr1	82411750	82412440
chr1	82442764	82442992
chr1	82474410	82475004
chr1	82476790	82477128
chr1	82537002	82537499
chr1	82589366	82590732
chr1	82596852	82597654
chr1	82627662	82629626
chr1	82641514	82641922
chr1	82771296	82771732
chr1	82787390	82788272
chr1	82795403	82796564
chr1	82798266	82799104
chr1	82815744	82816270
chr1	82820442	82820640
chr1	82831638	82832117
chr1	82844644	82844926
chr1	82864164	82864986
chr1	82971338	82972678
chr1	82973658	82974996
chr1	82975802	82976186
chr1	83037972	83038735
chr1	83075847	83076527
chr1	83116042	83116976
chr1	83135960	83136175
chr1	83159225	83160055
chr1	83268342	83268772
chr1	83350578	83351276
chr1	83594438	83599573
chr1	83745793	83746336
chr1	83896727	83897242
chr1	84182972	84183157
chr1	84217748	84218402
chr1	84287247	84287498
chr1	84402468	84403617
chr1	84406856	84407215
chr1	84585488	84586102
chr1	84623126	84623716
chr1	84723502	84724163
chr1	84943098	84943453
chr1	84961768	84962540
chr1	85581728	85582849
chr1	85703270	85704091
chr1	85736426	85736774
chr1	85758328	85758816
chr1	85838043	85838586
chr1	85896711	85897180
chr1	85901836	85902696
chr1	85908447	85909565
chr1	85919640	85919977
chr1	85921989	85922492
chr1	85933245	85934480
chr1	85990629	85990892
chr1	86007526	86008430
chr1	86032292	86032963
chr1	86059072	86059904
chr1	86111894	86112489
chr1	86142540	86143534
chr1	86217682	86218616
chr1	86263526	86263922
chr1	86274518	86274768
chr1	86313582	86313994
chr1	86363882	86364126
chr1	86371711	86372312
chr1	86380915	86381302
chr1	86389138	86389616
chr1	86397537	86398014
chr1	86407006	86407374
chr1	86421086	86421424
chr1	86435516	86435718
chr1	86439597	86440030
chr1	86447838	86448708
chr1	86456942	86457304
chr1	86464382	86465272
chr1	86470313	86471217
chr1	86491386	86492391
chr1	86501456	86502328
chr1	86531878	86532644
chr1	86623346	86623644
chr1	86632697	86633362
chr1	86650223	86650608
chr1	86680866	86681456
chr1	86873571	86873940
chr1	87098636	87098966
chr1	87164143	87164380
chr1	87170386	87171114
chr1	87172452	87172603
chr1	87174134	87174648
chr1	87175894	87176318
chr1	87206424	87206538
chr1	87246172	87246553
chr1	87257320	87257888
chr1	87258443	87258749
chr1	87270877	87271314
chr1	87273558	87274030
chr1	87281648	87282226
chr1	87300374	87300650
chr1	87486344	87486770
chr1	87520352	87521228
chr1	87620124	87621406
chr1	87639794	87641002
chr1	87645570	87646504
chr1	87648679	87649638
chr1	87650574	87651582
chr1	87721456	87721585
chr1	87785217	87786592
chr1	87800560	87800788
chr1	87828371	87830426
chr1	87846904	87849547
chr1	87900794	87901284
chr1	88093860	88095542
chr1	88143996	88145869
chr1	88258814	88259400
chr1	88389662	88390394
chr1	88424670	88425055
chr1	88447582	88447863
chr1	88462551	88462779
chr1	88474628	88476026
chr1	88482194	88483024
chr1	88488438	88489617
chr1	88525730	88526284
chr1	88553434	88553922
chr1	88559228	88559633
chr1	88575830	88576173
chr1	88633012	88633970
chr1	88635198	88637374
chr1	88639699	88640474
chr1	88643094	88643718
chr1	88658248	88658800
chr1	88660522	88661080
chr1	88662915	88663449
chr1	88668613	88668758
chr1	88705684	88706334
chr1	88752200	88752805
chr1	88757169	88758220
chr1	88760732	88760992
chr1	88773251	88773718
chr1	88800326	88800863
chr1	88861232	88861750
chr1	88908764	88908924
chr1	88929200	88930298
chr1	88984810	88985012
chr1	88994931	88996348
chr1	89011582	89011850
chr1	89015586	89015726
chr1	89041216	89041570
chr1	89042984	89043181
chr1	89088096	89088534
chr1	89089752	89090348
chr1	89090808	89091602
chr1	89092310	89093424
chr1	89094378	89094941
chr1	89102402	89103326
chr1	89104258	89104750
chr1	89107244	89107837
chr1	89108251	89109262
chr1	89117614	89118106
chr1	89124052	89124265
chr1	89136092	89136491
chr1	89140183	89140434
chr1	89166825	89167138
chr1	89183162	89184157
chr1	89188908	89189608
chr1	89190394	89191949
chr1	89195807	89196747
chr1	89207076	89208302
chr1	89227544	89228721
chr1	89234526	89235752
chr1	89245492	89245902
chr1	89271757	89271964
chr1	89308821	89309040
chr1	89322046	89323087
chr1	89368692	89369005
chr1	89416947	89417243
chr1	89424582	89425028
chr1	89426031	89426440
chr1	89428622	89429078
chr1	89447478	89448062
chr1	89456740	89457347
chr1	89463040	89463615
chr1	89466290	89466716
chr1	89467497	89468925
chr1	89481327	89481744
chr1	89499774	89500186
chr1	89524338	89525256
chr1	89525912	89526180
chr1	89528754	89529216
chr1	89538404	89538815
chr1	89550456	89550850
chr1	89566646	89567219
chr1	89574916	89575802
chr1	89595467	89595684
chr1	89643876	89644610
chr1	89656575	89657366
chr1	89703466	89703556
chr1	89724080	89725123
chr1	89730744	89731170
chr1	89876654	89877174
chr1	89880113	89880758
chr1	89885554	89885720
chr1	89918148	89918442
chr1	89939310	89939643
chr1	89961704	89962472
chr1	89989004	89989345
chr1	90001898	90002165
chr1	90038903	90039373
chr1	90050104	90050580
chr1	90051160	90052356
chr1	90060342	90060925
chr1	90103812	90104564
chr1	90117071	90117428
chr1	90153148	90153988
chr1	90159211	90159574
chr1	90160244	90160364
chr1	90201374	90202778
chr1	90225290	90226022
chr1	90277546	90278148
chr1	90279561	90279792
chr1	90282378	90283112
chr1	90289575	90290153
chr1	90370732	90370954
chr1	90405006	90405820
chr1	90408374	90409576
chr1	90412500	90413018
chr1	90443135	90443426
chr1	90463458	90464455
chr1	90486046	90487246
chr1	90489982	90490796
chr1	90493617	90493972
chr1	90544413	90544699
chr1	90592751	90593113
chr1	90598639	90599772
chr1	90621778	90622195
chr1	90638543	90638764
chr1	90648076	90648352
chr1	90650592	90651354
chr1	90662623	90662840
chr1	90676324	90676792
chr1	90679378	90679574
chr1	90733956	90734533
chr1	90739594	90739843
chr1	90743702	90744456
chr1	90754273	90754504
chr1	90775684	90776476
chr1	90837722	90838055
chr1	90840256	90840604
chr1	90904216	90904650
chr1	90914634	90915596
chr1	90927430	90927710
chr1	90927924	90928958
chr1	90949438	90949616
chr1	90953818	90954206
chr1	90969337	90969688
chr1	90973077	90973618
chr1	91003716	91004182
chr1	91012334	91012956
chr1	91013884	91014350
chr1	91017174	91017644
chr1	91023818	91024716
chr1	91037899	91040704
chr1	91054560	91056391
chr1	91062488	91062844
chr1	91074743	91074953
chr1	91080206	91080710
chr1	91098942	91099138
chr1	91181652	91182366
chr1	91231224	91232300
chr1	91235352	91235659
chr1	91321936	91322165
chr1	91329008	91329174
chr1	91338022	91338420
chr1	91342722	91342851
chr1	91383314	91383421
chr1	91426242	91426654
chr1	91436087	91436816
chr1	91455948	91456898
chr1	91482374	91483874
chr1	91523804	91523984
chr1	91537977	91538366
chr1	91572245	91572614
chr1	91600876	91601254
chr1	91624164	91624484
chr1	91626172	91626536
chr1	91630346	91630527
chr1	91642624	91643001
chr1	91652354	91652636
chr1	91747416	91747947
chr1	91754994	91755656
chr1	91757532	91757636
chr1	91758446	91759416
chr1	91770220	91771232
chr1	91799443	91800000
chr1	91816642	91817001
chr1	91844654	91845176
chr1	91861687	91861892
chr1	91871129	91871522
chr1	91873639	91873969
chr1	91961345	91961518
chr1	92130460	92130704
chr1	92202734	92202954
chr1	92212114	92212796
chr1	92270632	92271284
chr1	92316182	92316556
chr1	92347689	92348646
chr1	92360298	92360604
chr1	92398697	92398854
chr1	92437554	92438204
chr1	92521374	92521656
chr1	92610989	92611802
chr1	92647730	92648425
chr1	92648750	92649061
chr1	92661127	92661913
chr1	92680788	92681256
chr1	92699052	92700202
chr1	92749259	92749738
chr1	92774578	92775029
chr1	92790650	92792048
chr1	92899512	92899989
chr1	92902546	92903244
chr1	92956586	92957240
chr1	92978864	92979253
chr1	92980859	92981292
chr1	92989194	92989524
chr1	93048150	93048720
chr1	93051515	93051604
chr1	93115038	93115650
chr1	93190701	93191438
chr1	93205484	93205720
chr1	93210104	93210862
chr1	93211352	93212000
chr1	93223806	93224240
chr1	93229264	93229557
chr1	93272299	93272948
chr1	93377122	93377600
chr1	93401389	93401864
chr1	93407668	93407998
chr1	93679988	93680753
chr1	93694966	93695542
chr1	93711316	93712198
chr1	93714346	93714558
chr1	94034895	94035860
chr1	94078768	94079470
chr1	94209820	94210478
chr1	94262866	94263632
chr1	94269566	94270114
chr1	94502450	94502849
chr1	94503774	94504937
chr1	94581262	94582685
chr1	94791086	94791659
chr1	95294278	95294784
chr1	95708748	95709302
chr1	95884930	95886166
chr1	96547998	96548614
chr1	96768264	96768714
chr1	97698726	97699518
chr1	97827291	97827884
chr1	97833746	97834630
chr1	97861716	97862604
chr1	97904108	97904372
chr1	97910747	97911161
chr1	97918272	97918746
chr1	97921624	97922514
chr1	97937936	97938340
chr1	98047892	98049092
chr1	98058900	98059632
chr1	98062006	98063015
chr1	98079638	98079957
chr1	98086975	98087528
chr1	98131422	98131756
chr1	98190804	98191756
chr1	98350373	98351077
chr1	99771942	99772753
chr1	99867675	99869240
chr1	100805348	100806122
chr1	102146338	102147278
chr1	102824804	102825386
chr1	104932980	104933720
chr1	104957032	104957354
chr1	105004390	105004764
chr1	105151570	105152797
chr1	105784478	105785774
chr1	105802892	105803254
chr1	105810895	105811186
chr1	105813430	105813676
chr1	105814618	105814908
chr1	105819631	105819952
chr1	105864506	105865852
chr1	105881130	105881228
chr1	105890933	105891390
chr1	105905840	105906478
chr1	105908427	105909000
chr1	105971396	105972183
chr1	105980676	105981413
chr1	106016498	106016629
chr1	106035450	106035652
chr1	106037192	106037274
chr1	106065400	106066139
chr1	106071195	106072190
chr1	106073977	106074528
chr1	106077084	106077601
chr1	106199582	106200413
chr1	106219545	106220730
chr1	106240110	106240643
chr1	106316566	106317322
chr1	106318190	106318776
chr1	106389622	106389953
chr1	106408010	106408294
chr1	106463837	106466018
chr1	106511232	106511964
chr1	106513706	106514409
chr1	106549060	106549552
chr1	106553795	106554134
chr1	106561494	106561847
chr1	106570485	106570747
chr1	106602685	106603488
chr1	106627342	106627546
chr1	106629428	106629795
chr1	106636669	106637268
chr1	106666078	106666944
chr1	106688162	106688588
chr1	106694248	106694742
chr1	106717326	106717740
chr1	106752094	106752556
chr1	106756644	106756953
chr1	106818168	106818574
chr1	106883702	106884121
chr1	107009428	107010345
chr1	107481524	107481808
chr1	107915246	107915599
chr1	107918077	107918780
chr1	107975652	107976040
chr1	108207613	108208430
chr1	109895380	109896630
chr1	110549848	110551696
chr1	111513770	111518296
chr1	111598480	111601234
chr1	111666184	111668531
chr1	111753696	111754792
chr1	112456000	112456387
chr1	112736844	112737710
chr1	113999102	114002465
chr1	114432708	114432922
chr1	115558804	115559096
chr1	115684525	115685002
chr1	115898149	115907132
chr1	115913552	115917769
chr1	115919615	115921114
chr1	115970906	115972202
chr1	116178230	116180327
chr1	116286397	116289317
chr1	116940426	116946429
chr1	117222010	117224366
chr1	118294927	118295396
chr1	118341262	118344756
chr1	118434958	118435512
chr1	118456925	118457536
chr1	118551650	118552117
chr1	118642798	118643614
chr1	118650146	118651299
chr1	118759258	118759925
chr1	118772379	118772638
chr1	118776438	118777094
chr1	118804478	118804782
chr1	118857971	118858581
chr1	118880817	118881210
chr1	118904736	118905094
chr1	118976584	118977108
chr1	118980734	118980926
chr1	118982506	118983291
chr1	119025906	119026228
chr1	119077430	119077813
chr1	119083674	119084049
chr1	119093724	119094080
chr1	119097809	119098448
chr1	119123150	119123430
chr1	119183922	119184242
chr1	119189443	119189858
chr1	119209307	119209976
chr1	119217167	119217734
chr1	119219914	119220130
chr1	119221562	119221822
chr1	119226206	119226696
chr1	119234498	119234806
chr1	119238456	119238793
chr1	119259304	119259678
chr1	119302350	119302691
chr1	119348690	119349086
chr1	119388682	119389264
chr1	119404747	119405130
chr1	119446894	119447206
chr1	119458152	119458660
chr1	119476700	119477111
chr1	119487774	119488068
chr1	119491784	119492909
chr1	119501908	119502219
chr1	119508315	119509116
chr1	119510461	119511192
chr1	119868766	119869672
chr1	119884764	119885770
chr1	119886250	119886780
chr1	119892972	119893536
chr1	119895100	119895739
chr1	119903017	119903416
chr1	119937096	119937272
chr1	119964678	119965231
chr1	119966066	119966398
chr1	119970478	119971739
chr1	119972821	119973336
chr1	119987860	119988238
chr1	120033094	120033402
chr1	120055539	120055914
chr1	120077642	120078142
chr1	120083196	120084320
chr1	120093619	120093948
chr1	120098304	120098633
chr1	120133068	120133866
chr1	120176192	120176677
chr1	120197238	120197778
chr1	120220698	120221048
chr1	120231394	120231634
chr1	120258833	120259136
chr1	120279032	120279228
chr1	120327710	120327995
chr1	120338058	120338396
chr1	120338752	120339204
chr1	120344655	120345506
chr1	120357184	120358034
chr1	120371401	120371830
chr1	120389862	120390720
chr1	120398436	120398908
chr1	120466669	120467199
chr1	120468923	120469248
chr1	120480988	120481342
chr1	120550106	120550931
chr1	120585374	120587087
chr1	120587466	120587754
chr1	120589783	120592506
chr1	120643678	120644736
chr1	120764123	120764405
chr1	120771390	120771743
chr1	120961768	120962257
chr1	120963876	120964370
chr1	121046106	121047958
chr1	121053832	121054013
chr1	121211826	121212802
chr1	121226292	121227164
chr1	121293308	121293817
chr1	121371022	121371910
chr1	121394680	121395372
chr1	121399954	121400496
chr1	121404584	121407278
chr1	121608075	121608308
chr1	122333328	122334174
chr1	122427194	122428650
chr1	122536672	122537134
chr1	122583980	122585514
chr1	122619570	122620427
chr1	122905324	122905652
chr1	123934028	123934848
chr1	124545542	124547520
chr1	124657065	124659756
chr1	124724726	124726085
chr1	124736146	124736881
chr1	124747495	124750390
chr1	124766234	124769541
chr1	124789324	124790446
chr1	124871674	124872436
chr1	124953579	124955084
chr1	125264578	125265825
chr1	125386834	125387084
chr1	125430250	125430986
chr1	125441301	125442162
chr1	125466530	125467174
chr1	125519164	125519654
chr1	125525920	125526476
chr1	125678206	125678598
chr1	125718996	125719614
chr1	125854425	125855020
chr1	125902778	125903486
chr1	125985106	125985478
chr1	126033678	126033838
chr1	126377202	126377804
chr1	126431560	126431958
chr1	126445391	126445698
chr1	126451196	126451844
chr1	126454824	126455228
chr1	126461385	126462508
chr1	126464564	126465000
chr1	126547055	126547278
chr1	126592676	126594334
chr1	126616764	126618132
chr1	126619324	126619518
chr1	126683704	126684376
chr1	126752219	126752888
chr1	126817652	126817929
chr1	126849596	126849802
chr1	126925498	126925815
chr1	126928076	126928528
chr1	126931452	126932152
chr1	126971940	126972372
chr1	127014778	127015510
chr1	127203912	127204076
chr1	127230286	127230960
chr1	127239928	127240319
chr1	127242645	127243208
chr1	127270232	127270656
chr1	127314774	127315246
chr1	127345084	127345509
chr1	127353475	127353698
chr1	127380378	127381068
chr1	127425078	127425444
chr1	127432272	127432626
chr1	127458601	127459347
chr1	127485016	127485148
chr1	127496834	127497200
chr1	127500254	127500461
chr1	127575382	127575660
chr1	127661366	127661912
chr1	127662688	127662988
chr1	127679632	127680114
chr1	127750600	127750848
chr1	127850152	127850441
chr1	127954094	127954594
chr1	127958946	127959513
chr1	128356636	128358016
chr1	128440182	128441339
chr1	128456704	128457924
chr1	128498372	128498710
chr1	128532808	128533262
chr1	128546992	128547263
chr1	128550846	128552148
chr1	128574925	128575626
chr1	128585958	128586734
chr1	128596832	128597340
chr1	128623189	128623602
chr1	128643334	128643851
chr1	128649358	128649800
chr1	128671276	128671611
chr1	128689948	128691164
chr1	128787346	128787798
chr1	128824134	128824596
chr1	128828862	128829078
chr1	128832178	128833330
chr1	128875219	128875583
chr1	129312604	129313272
chr1	129619260	129619705
chr1	129837256	129838593
chr1	130099176	130099708
chr1	130154204	130155592
chr1	130190572	130190864
chr1	130281825	130282612
chr1	130299466	130301978
chr1	130342638	130342858
chr1	130487196	130487474
chr1	130547981	130548590
chr1	130550209	130551624
chr1	130633672	130634401
chr1	130731172	130732146
chr1	130734615	130735176
chr1	130740677	130741322
chr1	130783808	130784267
chr1	130946840	130947594
chr1	131003402	131003630
chr1	131025826	131026224
chr1	131053410	131053703
chr1	131112725	131113198
chr1	131115750	131116713
chr1	131126158	131126608
chr1	131134945	131135467
chr1	131161144	131161498
chr1	131173086	131173294
chr1	131173724	131174208
chr1	131204544	131204752
chr1	131207445	131207883
chr1	131212996	131213314
chr1	131228396	131228616
chr1	131242896	131243252
chr1	131260434	131260728
chr1	131270070	131270452
chr1	131275144	131275284
chr1	131378066	131380550
chr1	131427330	131427849
chr1	131554828	131555443
chr1	131578569	131578797
chr1	131598064	131599555
chr1	131600392	131600610
chr1	131638038	131638500
chr1	131657885	131658591
chr1	131702330	131702818
chr1	131726556	131726843
chr1	131746343	131746842
chr1	131752059	131752464
chr1	131765268	131765957
chr1	131797300	131797794
chr1	131811960	131812492
chr1	131970789	131971512
chr1	131979023	131979493
[truncated: 55,594 more rows]

## Sheet: H) Kidney EC LMRs
chr1	3066088	3066736
chr1	3119128	3121111
chr1	3343776	3344345
chr1	4228150	4228543
chr1	4412270	4413168
chr1	4426611	4427612
chr1	4429545	4430780
chr1	4432102	4433966
chr1	4450958	4451414
chr1	4456766	4457230
chr1	4471183	4471696
chr1	4490627	4490858
chr1	4617108	4618043
chr1	4622554	4622908
chr1	4623160	4623793
chr1	4627420	4628176
chr1	4653566	4654389
chr1	4746867	4747046
chr1	4756123	4756298
chr1	4760426	4760968
chr1	4766856	4766967
chr1	4767760	4768608
chr1	4769856	4770214
chr1	4774922	4775740
chr1	5296566	5297322
chr1	5522070	5522702
chr1	5587940	5589202
chr1	5915500	5915709
chr1	6243848	6244538
chr1	6282613	6282714
chr1	6287526	6288494
chr1	6306632	6307284
chr1	6363564	6363693
chr1	6406447	6406576
chr1	6410239	6410480
chr1	6467094	6467225
chr1	6729366	6729670
chr1	6760636	6760962
chr1	6866600	6867269
chr1	6873996	6874391
chr1	6975488	6976372
chr1	7100484	7101010
chr1	7139596	7139992
chr1	7205898	7207171
chr1	7211242	7214552
chr1	7395529	7395706
chr1	7590674	7592762
chr1	7601258	7602686
chr1	7624570	7628336
chr1	7639692	7643931
chr1	7650960	7652112
chr1	7660418	7663146
chr1	7685050	7687528
chr1	7713357	7718073
chr1	7722500	7725166
chr1	7727016	7729334
chr1	7777105	7779050
chr1	7908300	7915611
chr1	8073048	8073283
chr1	8202749	8204836
chr1	8205314	8207246
chr1	8258474	8259848
chr1	8281140	8285010
chr1	8458512	8460418
chr1	8735581	8737395
chr1	8738305	8740181
chr1	8745030	8745818
chr1	8764905	8770508
chr1	8976804	8981602
chr1	9117168	9119926
chr1	9144742	9148984
chr1	9272724	9278160
chr1	9450761	9451366
chr1	9578443	9578688
chr1	9600997	9601236
chr1	9627258	9628050
chr1	9629710	9631684
chr1	9636950	9637370
chr1	9651257	9651670
chr1	9744880	9745810
chr1	9772564	9773095
chr1	9823396	9823904
chr1	9849876	9850236
chr1	9853267	9853760
chr1	9900968	9901206
chr1	9953042	9953203
chr1	9972728	9973254
chr1	9988272	9989202
chr1	10008896	10009500
chr1	10056478	10056804
chr1	10210898	10211170
chr1	10279034	10279668
chr1	10348371	10350036
chr1	10596496	10596932
chr1	10880060	10880906
chr1	10932675	10933088
chr1	10942158	10943276
chr1	10990946	10991730
chr1	11010612	11012366
chr1	11018632	11019798
chr1	11026471	11027418
chr1	11033178	11034049
chr1	11046764	11047453
chr1	11055205	11055894
chr1	11089573	11089764
chr1	11120455	11121008
chr1	11210479	11211212
chr1	11329504	11330033
chr1	11380846	11383390
chr1	11419165	11420670
chr1	11435084	11435374
chr1	11565458	11565520
chr1	11653448	11653683
chr1	11771576	11773511
chr1	11774136	11774857
chr1	11937206	11937465
chr1	11970064	11971196
chr1	12130606	12132484
chr1	12193215	12193434
chr1	12208992	12210772
chr1	12398360	12398678
chr1	12405459	12406146
chr1	12510342	12510685
chr1	12577109	12577387
chr1	12689295	12689888
chr1	12697974	12698199
chr1	12718079	12719276
chr1	12723398	12723806
chr1	12733036	12734941
chr1	12747000	12747412
chr1	12749078	12749432
chr1	12764600	12764918
chr1	12768244	12768538
chr1	12864049	12864546
chr1	12875528	12876046
chr1	12905692	12905952
chr1	12983120	12983524
chr1	12997167	12997512
chr1	13010696	13010952
chr1	13040050	13040662
chr1	13049965	13050512
chr1	13052048	13052420
chr1	13074507	13074998
chr1	13104054	13104274
chr1	13162291	13162645
chr1	13171142	13171953
chr1	13219364	13219701
chr1	13245708	13246188
chr1	13267428	13267894
chr1	13282294	13282827
chr1	13293342	13293816
chr1	13332506	13332896
chr1	13342372	13342722
chr1	13366331	13367688
chr1	13370515	13370846
chr1	13494796	13495478
chr1	13525830	13526120
chr1	13529511	13529570
chr1	13531569	13531886
chr1	13643140	13643283
chr1	13651720	13652446
chr1	13655636	13655880
chr1	13683212	13683386
chr1	13706403	13706590
chr1	13771092	13771715
chr1	13776834	13777900
chr1	13784070	13784888
chr1	13789296	13789573
chr1	13802744	13804532
chr1	13809983	13810626
chr1	13839942	13840232
chr1	13846620	13847159
chr1	13931118	13931204
chr1	13935844	13936362
chr1	14040706	14042598
chr1	14097399	14098583
chr1	14109052	14109462
chr1	14161757	14162062
chr1	14165994	14166536
chr1	14244324	14245172
chr1	14297638	14298112
chr1	14304468	14304862
chr1	14336876	14338142
chr1	14356638	14357218
chr1	14464812	14465040
chr1	14487803	14488208
chr1	14503397	14503740
chr1	14511954	14512552
chr1	14570746	14570949
chr1	14627096	14627672
chr1	14635726	14635988
chr1	14670928	14673186
chr1	14707555	14708150
chr1	14740042	14740370
chr1	14917959	14919173
chr1	15027300	15028202
chr1	15129188	15129608
chr1	15325310	15325640
chr1	15405444	15406318
chr1	15557793	15558224
chr1	15624448	15626277
chr1	15640806	15641862
chr1	15644681	15645258
chr1	15649577	15649816
chr1	15652748	15653530
chr1	15702518	15704403
chr1	15791654	15792190
chr1	15961354	15961746
chr1	16004568	16004892
chr1	16039280	16042111
chr1	16139110	16139435
chr1	16172126	16172251
chr1	16177403	16177994
chr1	16186810	16187376
chr1	16228277	16228505
chr1	16229559	16230022
chr1	16247702	16248394
chr1	16248954	16249596
chr1	16261751	16262171
chr1	16277526	16277992
chr1	16293463	16294448
chr1	16570913	16571716
chr1	16687933	16689056
chr1	16703831	16704490
chr1	16942414	16942900
chr1	16987500	16988174
chr1	17123368	17123732
chr1	17145230	17145792
chr1	17163158	17163896
chr1	17628938	17629925
chr1	17718352	17719012
chr1	17727160	17727936
chr1	18054352	18054925
chr1	18106271	18107158
chr1	18189615	18191964
chr1	18223536	18224403
chr1	18317258	18317750
chr1	19088181	19088681
chr1	19178790	19179456
chr1	19674182	19674730
chr1	19767374	19768099
chr1	19951076	19951686
chr1	19981096	19982224
chr1	20050463	20054060
chr1	20135116	20135527
chr1	20167247	20168058
chr1	20199188	20200628
chr1	20450180	20450389
chr1	20477570	20478377
chr1	20504270	20504394
chr1	20540912	20543894
chr1	20554436	20555357
chr1	20571620	20572168
chr1	20743888	20744190
chr1	20787001	20787334
chr1	20802992	20803946
chr1	20817194	20817860
chr1	20922686	20922954
chr1	20928898	20929570
chr1	20958506	20958787
chr1	20978795	20979070
chr1	20995504	20995760
chr1	20998001	20998208
chr1	21014536	21014779
chr1	21052155	21052704
chr1	21068871	21069112
chr1	21070096	21071324
chr1	21075502	21076882
chr1	21088261	21089036
chr1	21089464	21090200
chr1	21101182	21102177
chr1	21161734	21162260
chr1	21166188	21166737
chr1	21218324	21219138
chr1	21229397	21230109
chr1	21271505	21272366
chr1	21411184	21411766
chr1	21486938	21487386
chr1	21648634	21650596
chr1	21785216	21786878
chr1	21907930	21908528
chr1	21963119	21963908
chr1	22018044	22019239
chr1	22213832	22214386
chr1	22266858	22266979
chr1	22268672	22268874
chr1	22269004	22269370
chr1	22293675	22294510
chr1	22321128	22321554
chr1	22627106	22627380
chr1	22782196	22782402
chr1	22977535	22978262
chr1	22989719	22990114
chr1	23061925	23062346
chr1	23105524	23105809
chr1	23184522	23185501
chr1	23187755	23188437
chr1	23200324	23201054
chr1	23202188	23202878
chr1	23247072	23247432
chr1	23270942	23271903
chr1	23272231	23272502
chr1	23279714	23280700
chr1	23321304	23322039
chr1	23324266	23324494
chr1	23380210	23380392
chr1	23391819	23392194
chr1	23490768	23491469
chr1	23517620	23517867
chr1	23653538	23653656
chr1	23705560	23705834
chr1	23827098	23827372
chr1	23935029	23935702
chr1	23958888	23960148
chr1	23974162	23974302
chr1	24097732	24097878
chr1	24111720	24112085
chr1	24116902	24118257
chr1	24133975	24134078
chr1	24140174	24140503
chr1	24171128	24171875
chr1	24180210	24180347
chr1	24194188	24194556
chr1	24230556	24231147
chr1	24286423	24286746
chr1	24302728	24302981
chr1	24367521	24367816
chr1	24549097	24549541
chr1	24549829	24550224
chr1	24553564	24554026
chr1	24557990	24558412
chr1	24558806	24559144
chr1	24612866	24613222
chr1	24633826	24634031
chr1	24668226	24668318
chr1	24699336	24699633
chr1	25087836	25088653
chr1	25224485	25225651
chr1	25229458	25230080
chr1	25420710	25421359
chr1	25527030	25528711
chr1	25693811	25694434
chr1	25793098	25793614
chr1	25826807	25827290
chr1	25836068	25836858
chr1	25936731	25938460
chr1	26379217	26379466
chr1	26388559	26389428
chr1	27001308	27001946
chr1	27057574	27059736
chr1	27260431	27261360
chr1	27264721	27264780
chr1	27961150	27961954
chr1	28033858	28039245
chr1	29811136	29812134
chr1	29985843	29986300
chr1	30216706	30217409
chr1	30517491	30518584
chr1	30537358	30537800
chr1	30548498	30549538
chr1	30584956	30585202
chr1	30778503	30779905
chr1	30792637	30793846
chr1	30909946	30910578
chr1	31041693	31042964
chr1	31058340	31059339
chr1	31084798	31085376
chr1	31102803	31103162
chr1	31106752	31107342
chr1	31107492	31110053
chr1	31113282	31113846
chr1	31149264	31150082
chr1	31153712	31154344
chr1	31528794	31529424
chr1	32094190	32100206
chr1	32258557	32259927
chr1	32393358	32393577
chr1	32630862	32631242
chr1	32877391	32878206
chr1	33102129	33102386
chr1	33201634	33202063
chr1	33243497	33244378
chr1	33281870	33282266
chr1	33313101	33314340
chr1	33398264	33398384
chr1	33496104	33496635
chr1	33502680	33503331
chr1	33556482	33556860
chr1	33673808	33673966
chr1	33714706	33715105
chr1	33739454	33739607
chr1	33883246	33883792
chr1	33940410	33940892
chr1	33964510	33964949
chr1	33970233	33970360
chr1	33993834	33994476
chr1	34029907	34030174
chr1	34060500	34060668
chr1	34077232	34077566
chr1	34103613	34104363
chr1	34115264	34115715
chr1	34127927	34128482
chr1	34135038	34135178
chr1	34139154	34139376
chr1	34167712	34168108
chr1	34218356	34218624
chr1	34244826	34245002
chr1	34251197	34251454
chr1	34288866	34289342
chr1	34377742	34377882
chr1	34388720	34389885
chr1	34462835	34463120
chr1	34467521	34467768
chr1	34478773	34479532
chr1	34481814	34482332
chr1	34485579	34486213
chr1	34510179	34511398
chr1	34574977	34575542
chr1	34583842	34583986
chr1	34642404	34642750
chr1	34654454	34655024
chr1	34666416	34666740
chr1	34672204	34675126
chr1	34700742	34700926
chr1	34716545	34716650
chr1	34721396	34721791
chr1	34738414	34738659
chr1	34740974	34741170
chr1	34839250	34839937
chr1	34851412	34851778
chr1	34891492	34891916
chr1	34902258	34902699
chr1	34961664	34961753
chr1	35003170	35003439
chr1	35079660	35080692
chr1	35116313	35118990
chr1	35257640	35257746
chr1	35285060	35288171
chr1	35300028	35301568
chr1	35305244	35308839
chr1	35385548	35385762
chr1	35392274	35392946
chr1	35401439	35401648
chr1	35427548	35428256
chr1	35442966	35443407
chr1	35627724	35628206
chr1	35642694	35642880
chr1	35697123	35698366
chr1	35806470	35807798
chr1	35822350	35822566
chr1	35825406	35825980
chr1	35866220	35866368
chr1	35869617	35870094
chr1	35905484	35906002
chr1	35926508	35927214
chr1	35941932	35942146
chr1	35948214	35948485
chr1	35973432	35973993
chr1	36003713	36004110
chr1	36015695	36016022
chr1	36017184	36017494
chr1	36030544	36030734
chr1	36038866	36039010
chr1	36072038	36072192
chr1	36079647	36080082
chr1	36124793	36125618
chr1	36129128	36129478
chr1	36131082	36131650
chr1	36162768	36162994
chr1	36251662	36251807
chr1	36252694	36253180
chr1	36262296	36262377
chr1	36263806	36264773
chr1	36266552	36267071
chr1	36277376	36277524
chr1	36296093	36296896
chr1	36304817	36305218
chr1	36309559	36309905
chr1	36388661	36389105
chr1	36397006	36397332
chr1	36457402	36457921
chr1	36492427	36492790
chr1	36549590	36549650
chr1	36552066	36552161
chr1	36552542	36552731
chr1	36563914	36564539
chr1	36568492	36568612
chr1	36569044	36570426
chr1	36571502	36572656
chr1	36576266	36576728
chr1	36580242	36580914
chr1	36582154	36582532
chr1	36588420	36590261
chr1	36592521	36593106
chr1	36595637	36596498
chr1	36603508	36603884
chr1	36611610	36611809
chr1	36617045	36618282
chr1	36628466	36628875
chr1	36646012	36646364
chr1	36647638	36647999
chr1	36674856	36675238
chr1	36684087	36684468
chr1	36737354	36737647
chr1	36744481	36744891
chr1	36746638	36746678
chr1	36761581	36761918
chr1	36764456	36764647
chr1	36765226	36765372
chr1	36766785	36767732
chr1	36770945	36771172
chr1	36789126	36789446
chr1	36822754	36823229
chr1	36860570	36861589
chr1	36875049	36875726
chr1	36883841	36885500
chr1	36914251	36915152
chr1	36920128	36921075
chr1	36925782	36926122
chr1	36934666	36934850
chr1	36976638	36977455
chr1	36986720	36987240
chr1	36992706	36994632
chr1	36995540	36997082
chr1	36999916	37000949
chr1	37045482	37045758
chr1	37075094	37075436
chr1	37087845	37088105
chr1	37105126	37105340
chr1	37106554	37106930
chr1	37130055	37130422
chr1	37132406	37132749
chr1	37171107	37171330
chr1	37188028	37188312
chr1	37216128	37216414
chr1	37217908	37218927
chr1	37272334	37273008
chr1	37288024	37288286
chr1	37313018	37313202
chr1	37324670	37324924
chr1	37478523	37478686
chr1	37491802	37492040
chr1	37504898	37505274
chr1	37512266	37512581
chr1	37544148	37544621
chr1	37580279	37580433
chr1	37615082	37615316
chr1	37632388	37632800
chr1	37633308	37633912
chr1	37637698	37638382
chr1	37638956	37639530
chr1	37665810	37666517
chr1	37666662	37666726
chr1	37694370	37694584
chr1	37710263	37710598
chr1	37726258	37726766
chr1	37728180	37728337
chr1	37903206	37903534
chr1	37964814	37965376
chr1	38185650	38185860
chr1	38218192	38218391
chr1	38259996	38260430
chr1	38384466	38384832
chr1	38392176	38392532
chr1	38395171	38395709
chr1	38403797	38404142
chr1	38428844	38429188
chr1	38436655	38436917
chr1	38440348	38440640
chr1	38478163	38478848
chr1	38488664	38489092
chr1	38494262	38494598
chr1	38499513	38499950
chr1	38512822	38513026
chr1	38530132	38530566
chr1	38545501	38546080
chr1	38548738	38548964
chr1	38551721	38551944
chr1	38553065	38553413
chr1	38560354	38560546
chr1	38561018	38561089
chr1	38586658	38586928
chr1	38601752	38601879
chr1	38606064	38606190
chr1	38621758	38621986
chr1	38629254	38629733
chr1	38631144	38632449
chr1	38636738	38637155
chr1	38650100	38650218
chr1	38664918	38665068
chr1	38680923	38681201
chr1	38695842	38696490
chr1	38720418	38720636
chr1	38766873	38767210
chr1	38767907	38768221
chr1	38769919	38770354
chr1	38787476	38787930
chr1	38902247	38902838
chr1	38936941	38937058
chr1	38939638	38940076
chr1	39001008	39001450
chr1	39007270	39007944
chr1	39010542	39011052
chr1	39025244	39025492
chr1	39029730	39030720
chr1	39031826	39031991
chr1	39046870	39047170
chr1	39069276	39071004
chr1	39089986	39090156
chr1	39103510	39103898
chr1	39122919	39123626
chr1	39185767	39186140
chr1	39196763	39197096
chr1	39207002	39207284
chr1	39309639	39309796
chr1	39335544	39335724
chr1	39335802	39336108
chr1	39340763	39340944
chr1	39359805	39359919
chr1	39379136	39379412
chr1	39417581	39418174
chr1	39428232	39428528
chr1	39454116	39454411
chr1	39474649	39475004
chr1	39482313	39482781
chr1	39505751	39505925
chr1	39522604	39522838
chr1	39525889	39526084
chr1	39527480	39527814
chr1	39530256	39530592
chr1	39555598	39556276
chr1	39608340	39609417
chr1	39614261	39615454
chr1	39628624	39628890
chr1	39636638	39637302
chr1	39670685	39670867
chr1	39687244	39687781
chr1	39695828	39696322
chr1	39698618	39699144
chr1	39701384	39701529
chr1	39710516	39710714
chr1	39719510	39719902
chr1	39731402	39731993
chr1	39746848	39747313
chr1	39758366	39758757
chr1	39759613	39759937
chr1	39847068	39847324
chr1	39851225	39851440
chr1	39867880	39868339
chr1	39905880	39906352
chr1	39906973	39907928
chr1	39910030	39910246
chr1	39913242	39913598
chr1	39919580	39920501
chr1	39928875	39929102
chr1	39932002	39932157
chr1	39932758	39933404
chr1	39934840	39935153
chr1	39942845	39943262
chr1	39944028	39945130
chr1	39949233	39951010
chr1	39952748	39953904
chr1	39960207	39960426
chr1	39969108	39969194
chr1	39973780	39974382
chr1	39978616	39979168
chr1	39982052	39982582
chr1	39993374	39993535
chr1	40046846	40049360
chr1	40052263	40052456
chr1	40073125	40073262
chr1	40085369	40086180
chr1	40116434	40116705
chr1	40124171	40125032
chr1	40139748	40140357
chr1	40161290	40161601
chr1	40171972	40172322
chr1	40181742	40182075
chr1	40221906	40223434
chr1	40224714	40225375
chr1	40233284	40233721
chr1	40252680	40252902
chr1	40261886	40261992
chr1	40265587	40265703
chr1	40273847	40274026
chr1	40275300	40275803
chr1	40284140	40285094
chr1	40360310	40360872
chr1	40378853	40379018
chr1	40404654	40404986
chr1	40479590	40479722
chr1	40514988	40515394
chr1	40578150	40580146
chr1	40659218	40659330
chr1	40659692	40659798
chr1	40682941	40683184
chr1	40740482	40740882
chr1	40764775	40765107
chr1	40805396	40805550
chr1	40815462	40815871
chr1	40874516	40874716
chr1	40879097	40879440
chr1	40887708	40887931
chr1	41128738	41128902
chr1	41131266	41131874
chr1	41264348	41264492
chr1	41269354	41269716
chr1	41270890	41271188
chr1	41274754	41275593
chr1	41389758	41390990
chr1	41427601	41428084
chr1	41431229	41431581
chr1	41585814	41586813
chr1	41652442	41652990
chr1	41810314	41811162
chr1	41888200	41889426
chr1	41916910	41917276
chr1	42233348	42233542
chr1	42243530	42243958
chr1	42244023	42244244
chr1	42261948	42262306
chr1	42417559	42418598
chr1	42472890	42473094
chr1	42509867	42510143
chr1	42629868	42630356
chr1	42635198	42635428
chr1	42718670	42719362
chr1	42722584	42722882
chr1	42725822	42726412
chr1	42770546	42770988
chr1	42771757	42772208
chr1	42779844	42780118
chr1	42811404	42811604
chr1	42843480	42843963
chr1	42915015	42915354
chr1	42917974	42918560
chr1	42983108	42983314
chr1	43042116	43042462
chr1	43113862	43114050
chr1	43167928	43168479
chr1	43181072	43181396
chr1	43186348	43186610
chr1	43203190	43203834
chr1	43264542	43264794
chr1	43269732	43270165
chr1	43302311	43302552
chr1	43306058	43306166
chr1	43310684	43311704
chr1	43360553	43361706
chr1	43388594	43389818
chr1	43413456	43413783
chr1	43422814	43423296
chr1	43426278	43426808
chr1	43488579	43488890
chr1	43502789	43503484
chr1	43530317	43531332
chr1	43594968	43595774
chr1	43615810	43616262
chr1	43659319	43659961
chr1	43698342	43699135
chr1	43899016	43899585
chr1	44041621	44043149
chr1	44208546	44208934
chr1	44548267	44549584
chr1	44553180	44553687
chr1	44707126	44707682
chr1	44809404	44810051
chr1	44816348	44818290
chr1	44983974	44988363
chr1	45005770	45007306
chr1	45016216	45017794
chr1	45106190	45106848
chr1	45134920	45135603
chr1	45186506	45186677
chr1	45223792	45226184
chr1	45315962	45316214
chr1	45766269	45766434
chr1	45860094	45860568
chr1	45865596	45866044
chr1	45892052	45892436
chr1	45905054	45905274
chr1	45912927	45914763
chr1	46066434	46067328
chr1	46128056	46128390
chr1	46360275	46361043
chr1	46409890	46410757
chr1	46425320	46425952
chr1	46894564	46894914
chr1	46905702	46905861
chr1	46907442	46908977
chr1	47135624	47136337
chr1	47332144	47336650
chr1	47445764	47446586
chr1	47576370	47577140
chr1	47602344	47603848
chr1	47809610	47809862
chr1	47896726	47897060
chr1	48190826	48191566
chr1	48237600	48240660
chr1	48651503	48652115
chr1	48908135	48908361
chr1	49507188	49507866
chr1	50114966	50115328
chr1	50835332	50836572
chr1	50962230	50962742
chr1	51052476	51052713
chr1	51084248	51084848
chr1	51119807	51119932
chr1	51136599	51137704
chr1	51148264	51149054
chr1	51244919	51245978
chr1	51264970	51266042
chr1	51288638	51289532
chr1	51290191	51290982
chr1	51300410	51300788
chr1	51333669	51334442
chr1	51462883	51463220
chr1	51501406	51501714
chr1	51529739	51529950
chr1	51584879	51585265
chr1	51593918	51594328
chr1	51596916	51597571
chr1	51626612	51626792
chr1	51697200	51697904
chr1	51740716	51741082
chr1	51747576	51747848
chr1	51770251	51770658
chr1	51778347	51778768
chr1	51779581	51780064
chr1	51780269	51781312
chr1	51782112	51782500
chr1	51789268	51789653
chr1	51837858	51838154
chr1	51841614	51842585
chr1	51849544	51850076
chr1	51855670	51856230
chr1	51879153	51879777
chr1	51889744	51890262
chr1	51893324	51894150
chr1	51906976	51908278
chr1	51910508	51911732
chr1	51929599	51930154
chr1	51930570	51930816
chr1	51934532	51935037
chr1	51996984	51997280
chr1	52004220	52004554
chr1	52008515	52009342
chr1	52034821	52035465
chr1	52039095	52039454
chr1	52047248	52047574
chr1	52062980	52063065
chr1	52085764	52086549
chr1	52140364	52140646
chr1	52150692	52150962
chr1	52152312	52152744
chr1	52166475	52167168
chr1	52302746	52302912
chr1	52565828	52566106
chr1	52578148	52578956
chr1	52675954	52677154
chr1	52683434	52683826
chr1	52718243	52719296
chr1	52799104	52799662
chr1	52800372	52800793
chr1	52955272	52955422
chr1	52960249	52960432
chr1	53052758	53053475
chr1	53059013	53059266
chr1	53062036	53062900
chr1	53085842	53086574
chr1	53105370	53105650
chr1	53313218	53314232
chr1	53318072	53318253
chr1	53393936	53394661
chr1	53580744	53581696
chr1	53629987	53630521
chr1	53668168	53668638
chr1	53715397	53715712
chr1	53748726	53748924
chr1	53823885	53824170
chr1	53851196	53851697
chr1	53931154	53931674
chr1	53934746	53935076
chr1	53939714	53940942
chr1	53952438	53953152
chr1	53974809	53975559
chr1	53976888	53978653
chr1	53986056	53987229
chr1	54006071	54006528
chr1	54009802	54010488
chr1	54015476	54015946
chr1	54017226	54017869
chr1	54251423	54251630
chr1	54355657	54355800
chr1	54585334	54585736
chr1	54612098	54612206
chr1	54665944	54666496
chr1	54684140	54684682
chr1	54690448	54691672
chr1	54747308	54748240
chr1	54757197	54757358
chr1	54824190	54824557
chr1	54826368	54827065
chr1	54837824	54838724
chr1	54898862	54899326
chr1	54912364	54912606
chr1	55028884	55029135
chr1	55149343	55150000
chr1	55192144	55192543
chr1	55192974	55193828
chr1	55196496	55197447
chr1	55210239	55210590
chr1	55215311	55216218
chr1	55221212	55221395
chr1	55335434	55335636
chr1	55362807	55362840
chr1	55383170	55383526
chr1	55528508	55529126
chr1	55575673	55576318
chr1	55618732	55619008
chr1	55641294	55641682
chr1	55665074	55665604
chr1	55808939	55812104
chr1	55820888	55821532
chr1	55863263	55863902
chr1	55874346	55874634
chr1	55890858	55891028
chr1	55921966	55922748
chr1	55960346	55960499
chr1	56008541	56008729
chr1	56088408	56089870
chr1	56099398	56100667
chr1	56105884	56109132
chr1	56206074	56206412
chr1	56286492	56286992
chr1	56310160	56310846
chr1	56378906	56379877
chr1	56573130	56573784
chr1	56634888	56635542
chr1	56745440	56745592
chr1	56795306	56795531
chr1	56909931	56910470
chr1	56933916	56934350
chr1	56946410	56946661
chr1	56992391	56992544
chr1	57026276	57027092
chr1	57040281	57040498
chr1	57149325	57149636
chr1	57205096	57206063
chr1	57213542	57213834
chr1	57265284	57265714
chr1	57302012	57302172
chr1	57325667	57326180
chr1	57332218	57332581
chr1	57333713	57334183
chr1	57427436	57427690
chr1	57428954	57430513
chr1	57436216	57437482
chr1	57509824	57510150
chr1	57594514	57595180
chr1	57600658	57601186
chr1	57613396	57613778
chr1	57643234	57644334
chr1	57676381	57676532
chr1	57792061	57792810
chr1	57836776	57837794
chr1	57852568	57853348
chr1	57868658	57869400
chr1	57872102	57872456
chr1	57890008	57890840
chr1	58029520	58030083
chr1	58043354	58043560
chr1	58077066	58077504
chr1	58087654	58089495
chr1	58112904	58113130
chr1	58114206	58115141
chr1	58275961	58276374
chr1	58296242	58296864
chr1	58333120	58333426
chr1	58361902	58362196
chr1	58420701	58421320
chr1	58454392	58454474
chr1	58634770	58635378
chr1	58667784	58667880
chr1	58716144	58716760
chr1	58769918	58770434
chr1	58773743	58774436
chr1	58791294	58791843
chr1	58802266	58803302
chr1	58823090	58824276
chr1	58951243	58951516
chr1	58956044	58956702
chr1	58956974	58957839
chr1	58961095	58962026
chr1	59139472	59139774
chr1	59195103	59195221
chr1	59247601	59248081
chr1	59252523	59253788
chr1	59256780	59257151
chr1	59269140	59269232
chr1	59310396	59310759
chr1	59314959	59315410
chr1	59316586	59317160
chr1	59333089	59333354
chr1	59333730	59334256
chr1	59340814	59341910
chr1	59368265	59368774
chr1	59368906	59369148
chr1	59376255	59376930
chr1	59381168	59381338
chr1	59409656	59409818
chr1	59422622	59423761
chr1	59449008	59449615
chr1	59451525	59451866
chr1	59458945	59459228
chr1	59464898	59465522
chr1	59472384	59473361
chr1	59487704	59487886
chr1	59508802	59508968
chr1	59515907	59517210
chr1	59576376	59576624
chr1	59579082	59579530
chr1	59584690	59585030
chr1	59590280	59590727
chr1	59591662	59592965
chr1	59593208	59593525
chr1	59609682	59610666
chr1	59623337	59623874
chr1	59633116	59633392
chr1	59719918	59720224
chr1	59771504	59772074
chr1	59797580	59798572
chr1	59887063	59887580
chr1	59889022	59889070
chr1	59895456	59896006
chr1	59902022	59903366
chr1	59906995	59907322
chr1	59915475	59916190
chr1	59923088	59924129
chr1	59943756	59944222
chr1	59997430	59997748
chr1	60000025	60000538
chr1	60345634	60346296
chr1	60352334	60352693
chr1	60416842	60417368
chr1	60507174	60507264
chr1	60627796	60628082
chr1	60642094	60642973
chr1	60652568	60653050
chr1	60662386	60662822
chr1	60668005	60669138
chr1	60670084	60670784
chr1	60715308	60716669
chr1	60718574	60718968
chr1	60734912	60736436
chr1	60745596	60746272
chr1	60809228	60809346
chr1	60824983	60826406
chr1	60857758	60858125
chr1	60859062	60859307
chr1	60860464	60861672
chr1	60862760	60863402
chr1	60899198	60899477
chr1	60959141	60959370
chr1	60960438	60961323
chr1	60979210	60979638
chr1	61055174	61055585
chr1	61139244	61139574
chr1	61140762	61141126
chr1	61143256	61143975
chr1	61145064	61145396
chr1	61151010	61151176
chr1	61181038	61181726
chr1	61203269	61203880
chr1	61233994	61234652
chr1	61277370	61277752
chr1	61355330	61355939
chr1	61373498	61374722
chr1	61376746	61377366
chr1	61378430	61378528
chr1	61461756	61462114
chr1	61531466	61531851
chr1	61780043	61780276
chr1	61782932	61783444
chr1	61849326	61849606
chr1	61851051	61851581
chr1	61923131	61924583
chr1	62148874	62149090
chr1	62171462	62171969
chr1	62181502	62182074
chr1	62244312	62245046
chr1	62282958	62283129
chr1	62328886	62329367
chr1	62405160	62405652
chr1	62412054	62412506
chr1	62458740	62458972
chr1	62463334	62463716
chr1	62465544	62465896
chr1	62562554	62562779
chr1	62564420	62564640
chr1	62579144	62579584
chr1	62664910	62666132
chr1	62678502	62679866
chr1	62688038	62688417
chr1	62696838	62697396
chr1	62700768	62701486
chr1	62709131	62710450
chr1	62712444	62713340
chr1	62715456	62715768
chr1	62716740	62717568
chr1	62717746	62718623
chr1	62720101	62721334
chr1	62723904	62725496
chr1	62728089	62729308
chr1	62729356	62730194
chr1	62734932	62735432
chr1	62736533	62736748
chr1	62747510	62748166
chr1	62751117	62751707
chr1	62760176	62760742
chr1	62770490	62770828
chr1	62777776	62778173
chr1	62786148	62786526
chr1	62851248	62851714
chr1	62885734	62885952
chr1	62929594	62929893
chr1	62951400	62951771
chr1	62964328	62964543
chr1	62984506	62984830
chr1	62986056	62986598
chr1	63122044	63122233
chr1	63129792	63130288
chr1	63180904	63181382
chr1	63190821	63191156
chr1	63192242	63192734
chr1	63195898	63196484
chr1	63214722	63215188
chr1	63226055	63226281
chr1	63254557	63256609
chr1	63271234	63272043
chr1	63309176	63309217
chr1	63309230	63309289
chr1	63323136	63323955
chr1	63473685	63474056
chr1	63567184	63567408
chr1	63604122	63604806
chr1	63657782	63658258
chr1	63659752	63659905
chr1	63668860	63669374
chr1	63726086	63726488
chr1	63763192	63764230
chr1	63768098	63768696
chr1	63858012	63858196
chr1	63871546	63872492
chr1	63876653	63877666
chr1	63938562	63938857
chr1	63946664	63947144
chr1	63951485	63952344
chr1	63992302	63993075
chr1	64018320	64019708
chr1	64020122	64021598
chr1	64035061	64035974
chr1	64037063	64037944
chr1	64040718	64041742
chr1	64042730	64043266
chr1	64044220	64045240
chr1	64052044	64052816
chr1	64060259	64060918
chr1	64078412	64078956
chr1	64087742	64089824
chr1	64096980	64099189
chr1	64106498	64108244
chr1	64108724	64109203
chr1	64113812	64115290
chr1	64188341	64189780
chr1	64223886	64224440
chr1	64225820	64226368
chr1	64284452	64285304
chr1	64295340	64295888
chr1	64301322	64303362
chr1	64305201	64306095
chr1	64307988	64308762
chr1	64338696	64338841
chr1	64374228	64375012
chr1	64375989	64376706
chr1	64441724	64442174
chr1	64446026	64446422
chr1	64448096	64448602
chr1	64482228	64482338
chr1	64542220	64542798
chr1	64618070	64618424
chr1	64622828	64623181
chr1	64658204	64659479
chr1	64756659	64756982
chr1	64766882	64767015
chr1	64770010	64770617
chr1	64793110	64793366
chr1	64802693	64803077
chr1	64823591	64823958
chr1	64825824	64826718
chr1	64867829	64868194
chr1	64876180	64876648
chr1	64927424	64927694
chr1	64946221	64946454
chr1	64970724	64971078
chr1	64982578	64983022
chr1	65010236	65010532
chr1	65046386	65046899
chr1	65048895	65049143
chr1	65082192	65082431
chr1	65100122	65100369
chr1	65111876	65112762
chr1	65112862	65113093
chr1	65122526	65123254
chr1	65282928	65283206
chr1	65388456	65388538
chr1	65564551	65565606
chr1	65596602	65598097
chr1	65770140	65773198
chr1	65853570	65854956
chr1	65966445	65967592
chr1	65990808	65991484
chr1	66004044	66004646
chr1	66059804	66060545
chr1	66146268	66148498
chr1	66235742	66236217
chr1	66278951	66280290
chr1	66321094	66322202
chr1	66387348	66388589
chr1	66552592	66553631
chr1	66649848	66650579
chr1	66654540	66656638
chr1	66665832	66666800
chr1	66820307	66820862
chr1	66838360	66838842
chr1	66936264	66936538
chr1	66937516	66938460
chr1	66942910	66943176
chr1	66951784	66953306
chr1	66985314	66986148
chr1	66987548	66988171
chr1	67003414	67004126
chr1	67042765	67043010
chr1	67056054	67057640
chr1	67061106	67062070
chr1	67087020	67088253
chr1	67162864	67163224
chr1	67177886	67178515
chr1	67181224	67181900
chr1	67184678	67185432
chr1	67186318	67188086
chr1	67217498	67218076
chr1	67249158	67251738
chr1	67261470	67261686
chr1	67291702	67294132
chr1	67321487	67322164
chr1	67402628	67404268
chr1	67405931	67406862
chr1	67410050	67412253
chr1	67419560	67421455
chr1	67422776	67424668
chr1	67446857	67449536
chr1	67477050	67477326
chr1	67515242	67518122
chr1	67522388	67523376
chr1	67530456	67531468
chr1	67566016	67568536
chr1	67667064	67669022
chr1	67695534	67700316
chr1	67799112	67800502
chr1	67812083	67814206
chr1	67839156	67839511
chr1	67865543	67866294
chr1	67936364	67937224
chr1	67960237	67960788
chr1	68046259	68046984
chr1	68047116	68047420
chr1	68049950	68050724
chr1	68076908	68079069
chr1	68129610	68132772
chr1	68174994	68175350
chr1	68178420	68179418
chr1	68230140	68231898
chr1	68250248	68252810
chr1	68355890	68356644
chr1	68391435	68394220
chr1	68452618	68458178
chr1	68483811	68485508
chr1	68670562	68673590
chr1	68738440	68739177
chr1	68753445	68755144
chr1	68778275	68780736
chr1	68787240	68788099
chr1	68807702	68810630
chr1	68972633	68973731
chr1	69024174	69024890
chr1	69093510	69094276
chr1	69123288	69123758
chr1	69138588	69139558
chr1	69196570	69199898
chr1	69241314	69242104
chr1	69250142	69250798
chr1	69298113	69298332
chr1	69299768	69300932
chr1	69312403	69313411
chr1	69440613	69440842
chr1	69466540	69467243
chr1	69488952	69489044
chr1	69591462	69591804
chr1	69657067	69657264
chr1	69688749	69689533
chr1	69784954	69785566
chr1	69790387	69790596
chr1	69821668	69821918
chr1	70132265	70133074
chr1	70270177	70270504
chr1	70474233	70475954
chr1	70725568	70725905
chr1	70786188	70786413
chr1	70996612	70997142
chr1	70997639	70997884
chr1	71099842	71100932
chr1	71221605	71221867
chr1	71289566	71289866
chr1	71327734	71328042
chr1	71421860	71422170
chr1	71428436	71429204
chr1	71505724	71506202
chr1	71507260	71507573
chr1	71531694	71531961
chr1	71656444	71656857
chr1	71658642	71658978
chr1	71691556	71691912
chr1	71709804	71709962
chr1	71723928	71724542
chr1	71730333	71730891
chr1	71798766	71798950
chr1	71830186	71830693
chr1	71865486	71866040
chr1	71893720	71893942
chr1	71936470	71937120
chr1	71953100	71953494
chr1	72030878	72031096
chr1	72060087	72060720
chr1	72075740	72076381
chr1	72104056	72104578
chr1	72108428	72108947
chr1	72110904	72111160
chr1	72113114	72113738
chr1	72123694	72124020
chr1	72141744	72142328
chr1	72171018	72171168
chr1	72173008	72173180
chr1	72183055	72183496
chr1	72221873	72222124
chr1	72259033	72259444
chr1	72364748	72365102
chr1	72414677	72414980
chr1	72462598	72462761
chr1	72489952	72490618
chr1	72567208	72567407
chr1	72574123	72574367
chr1	72578386	72579028
chr1	72592826	72593815
chr1	72599399	72599888
chr1	72641090	72641140
chr1	72641169	72641342
chr1	72734920	72735350
chr1	72736022	72737160
chr1	72746514	72746924
chr1	72805119	72805526
chr1	72813671	72814162
chr1	72826557	72827304
chr1	72830171	72830444
chr1	72877880	72878360
chr1	72878498	72878591
chr1	72940560	72942520
chr1	72945035	72945516
chr1	72960466	72960662
chr1	72963492	72963696
chr1	72969258	72969423
chr1	73140716	73141177
chr1	73188860	73189321
chr1	73199782	73200680
chr1	73214496	73215009
chr1	73269180	73269654
chr1	73341978	73342186
chr1	73363412	73364095
chr1	73381520	73382420
chr1	73386180	73386502
chr1	73391907	73392560
chr1	73413260	73413952
chr1	73444328	73444626
chr1	73545689	73546011
chr1	73595108	73595318
chr1	73643954	73644678
chr1	73644904	73645200
chr1	73702360	73702562
chr1	73717329	73718691
chr1	73721663	73722163
chr1	73771625	73771928
chr1	73820864	73821008
chr1	73824792	73825173
chr1	73826322	73826618
chr1	73829134	73829396
chr1	73862613	73863190
chr1	73901488	73901930
chr1	73902022	73902888
chr1	73905166	73905638
chr1	73914227	73914458
chr1	73922878	73923696
chr1	73925740	73925976
chr1	73929244	73929524
chr1	73947631	73947792
chr1	73954551	73956227
chr1	73958199	73958503
chr1	73966178	73966947
chr1	73969893	73970560
chr1	73972658	73972948
chr1	73987473	73988442
chr1	73998710	73998850
chr1	73999698	74000830
chr1	74007299	74008916
chr1	74016394	74016546
chr1	74025057	74026566
chr1	74027200	74028319
chr1	74028342	74029336
chr1	74030751	74032168
chr1	74074708	74075110
chr1	74081554	74082218
chr1	74082956	74083070
chr1	74111530	74111766
chr1	74227440	74227810
chr1	74248522	74249628
chr1	74274679	74275547
chr1	74287204	74287470
chr1	74289284	74289532
chr1	74295304	74296760
chr1	74297303	74298166
chr1	74300298	74300790
chr1	74310000	74310222
chr1	74313248	74313625
chr1	74330619	74331677
chr1	74334395	74335473
chr1	74363472	74363648
chr1	74364316	74364606
chr1	74379820	74379962
chr1	74426002	74426264
chr1	74434650	74434920
chr1	74542295	74543226
chr1	74594408	74595039
chr1	74628176	74628444
chr1	74672760	74673210
chr1	74735812	74736132
chr1	74748604	74749228
chr1	74763082	74763390
chr1	74774074	74774256
chr1	74775903	74776067
chr1	74787508	74788189
chr1	74797530	74798684
chr1	74824890	74825660
chr1	74845923	74846671
chr1	74851094	74852090
chr1	74896422	74896732
chr1	74915732	74916008
chr1	74926867	74926996
chr1	74929162	74929402
chr1	74935084	74935677
chr1	74936572	74936730
chr1	74939396	74940291
chr1	74964436	74965174
chr1	74990940	74991346
chr1	75014382	75014676
chr1	75015894	75016290
chr1	75016982	75017248
chr1	75030030	75030384
chr1	75234671	75235042
chr1	75248218	75248620
chr1	75251606	75251989
chr1	75254413	75254587
chr1	75255649	75255982
chr1	75289352	75289722
chr1	75336589	75337096
chr1	75337875	75338601
chr1	75370375	75370668
chr1	75398745	75399086
chr1	75424916	75425538
chr1	75425796	75426516
chr1	75433028	75433205
chr1	75439574	75439810
chr1	75451213	75451290
chr1	75454504	75454902
chr1	75467370	75468010
chr1	75510182	75510706
chr1	75512991	75513653
chr1	75559263	75559922
chr1	75565744	75566016
chr1	75582023	75582158
chr1	75587920	75588048
chr1	75601752	75602404
chr1	75640314	75640454
chr1	75652284	75652864
chr1	75653524	75653886
chr1	75662268	75662456
chr1	75662745	75663504
chr1	75678238	75678772
chr1	75680338	75681245
chr1	75682140	75682330
chr1	75683586	75684138
chr1	75704642	75705442
chr1	75786214	75786584
chr1	75844990	75845326
chr1	75885627	75885889
chr1	75888414	75889105
chr1	75925772	75926151
chr1	75933846	75934044
chr1	75936743	75936828
chr1	75988019	75988404
chr1	76009560	76009866
chr1	76019238	76019444
chr1	76021207	76021547
chr1	76031350	76031885
chr1	76069154	76069462
chr1	76074984	76076150
chr1	76080344	76080578
chr1	76275986	76276792
chr1	76283384	76283654
chr1	76392387	76393035
chr1	76393990	76394228
chr1	76450735	76451180
chr1	76506107	76506716
chr1	76529314	76530484
chr1	76536554	76537050
chr1	76866424	76866873
chr1	76905970	76906392
chr1	77023868	77024236
chr1	77072684	77073498
chr1	77195730	77197222
chr1	77200224	77203466
chr1	77226387	77227488
chr1	77306720	77307581
chr1	77316284	77316436
chr1	77369473	77369682
chr1	77371028	77371276
chr1	77389728	77389974
chr1	77441887	77442329
chr1	77444876	77445124
chr1	77457504	77457702
chr1	77461372	77462401
chr1	77502701	77502869
chr1	77629690	77630204
chr1	77635672	77636190
chr1	77653070	77656576
chr1	77753313	77754955
chr1	77824341	77825070
chr1	77833140	77835524
chr1	77837162	77837587
chr1	77928121	77928490
chr1	77932665	77933789
chr1	77943220	77943361
chr1	77945896	77946382
chr1	77972361	77972710
chr1	77978712	77978988
chr1	77979160	77979423
chr1	77984882	77985352
chr1	77999414	77999796
chr1	78008730	78009067
chr1	78016248	78017225
chr1	78021862	78022387
chr1	78070924	78071361
chr1	78081518	78082158
chr1	78110278	78110712
chr1	78119625	78120953
chr1	78129000	78129564
chr1	78146599	78147146
chr1	78149722	78149842
chr1	78157659	78158402
chr1	78167340	78167664
chr1	78181832	78182345
chr1	78338370	78338598
chr1	78347170	78347330
chr1	78355169	78355608
chr1	78364222	78364374
chr1	78370096	78370452
chr1	78388093	78389284
chr1	78454798	78454960
chr1	78511634	78512088
chr1	78525288	78525561
chr1	78536789	78537116
chr1	78539300	78539514
chr1	78553922	78554461
chr1	78566950	78568362
chr1	78584936	78585451
chr1	78601576	78602346
chr1	78647448	78647622
chr1	78720534	78720795
chr1	78724251	78724840
chr1	78724948	78726618
chr1	78734638	78735142
chr1	78742754	78742970
chr1	78745230	78746006
chr1	78819142	78820043
chr1	78822014	78822257
chr1	78852990	78853304
chr1	78863817	78864738
chr1	78883092	78883571
chr1	78907719	78908313
chr1	79009932	79011058
chr1	79158436	79161180
chr1	79412154	79416621
chr1	79439858	79440388
chr1	79495282	79495435
chr1	79560959	79561490
chr1	79581003	79581893
chr1	79697510	79697874
chr1	79710585	79712277
chr1	79741042	79741377
chr1	79750948	79752073
chr1	79754336	79754580
chr1	79756733	79758060
chr1	79758871	79760248
chr1	79778116	79778325
chr1	79822961	79823764
chr1	79824072	79824325
chr1	79860250	79860965
chr1	79861146	79861913
chr1	79870122	79870609
chr1	79917498	79918102
chr1	79927580	79928394
chr1	79932511	79933628
chr1	79944216	79944516
chr1	79945840	79946419
chr1	79952706	79952885
chr1	80032268	80033932
chr1	80039164	80039426
chr1	80082118	80082294
chr1	80181056	80181546
chr1	80213394	80214596
chr1	80218018	80218689
chr1	80236694	80237248
chr1	80408635	80409056
chr1	80409628	80409970
chr1	80519672	80521014
chr1	80719424	80719762
chr1	80899342	80900590
chr1	81076810	81077474
chr1	81593387	81594419
chr1	81744610	81745019
chr1	81857770	81858312
chr1	81940156	81940956
chr1	82124560	82124926
chr1	82150660	82151305
chr1	82199762	82200566
chr1	82202835	82203204
chr1	82267092	82267818
chr1	82354622	82354783
chr1	82358759	82359592
chr1	82374904	82375812
chr1	82411984	82412440
chr1	82433406	82433621
chr1	82445736	82446298
chr1	82474302	82475004
chr1	82475210	82475606
chr1	82476436	82477664
chr1	82589668	82590732
chr1	82596991	82597473
chr1	82608702	82609076
chr1	82617739	82618400
chr1	82641740	82642056
chr1	82655532	82656079
chr1	82690020	82690096
chr1	82771296	82771648
chr1	82787390	82788194
chr1	82795733	82796484
chr1	82798266	82799254
chr1	82819282	82819550
chr1	82831638	82832117
chr1	82862438	82862716
chr1	82917819	82918302
chr1	82971338	82972526
chr1	82973778	82974836
chr1	82987566	82988208
chr1	82990614	82991250
chr1	83037972	83038735
chr1	83075928	83076523
chr1	83101396	83103000
chr1	83116362	83116837
chr1	83159467	83160055
chr1	83326104	83327038
chr1	83509600	83509686
chr1	83713286	83713952
chr1	83724062	83724388
chr1	83746072	83746336
chr1	83761742	83761905
chr1	83896727	83897100
chr1	84253761	84254461
chr1	84321178	84321672
chr1	84325325	84325783
chr1	84381199	84381838
chr1	84406856	84407657
chr1	84489262	84489786
chr1	84506462	84508087
chr1	84585488	84586102
chr1	84618124	84618576
chr1	84628246	84628486
chr1	84657350	84657639
chr1	84925685	84925962
chr1	84943098	84943560
chr1	84961768	84962230
chr1	85523972	85526656
chr1	85527044	85527733
chr1	85579540	85580224
chr1	85598767	85599070
chr1	85649956	85651156
chr1	85651858	85652651
chr1	85687401	85687741
chr1	85703270	85703852
chr1	85735694	85736187
chr1	85736504	85736774
chr1	85751524	85751830
chr1	85758396	85758710
chr1	85809266	85809822
chr1	85838124	85838397
chr1	85896836	85896981
chr1	85901922	85902808
chr1	85919640	85919977
chr1	85927231	85928965
chr1	85933456	85934724
chr1	85953875	85954164
chr1	85955192	85955776
chr1	85962234	85963534
chr1	86007526	86008430
chr1	86032235	86032963
chr1	86040002	86040633
chr1	86059072	86059904
chr1	86111894	86112110
chr1	86142876	86143534
chr1	86147787	86148518
chr1	86218090	86218334
chr1	86260626	86260922
chr1	86263658	86263922
chr1	86274518	86274768
chr1	86282010	86282506
chr1	86313622	86313948
chr1	86363882	86364126
chr1	86371711	86372312
chr1	86380877	86381269
chr1	86389255	86389616
chr1	86406250	86406590
chr1	86407006	86407235
chr1	86424890	86425138
chr1	86439597	86440030
chr1	86447960	86448708
chr1	86449976	86450208
chr1	86464382	86465564
chr1	86470313	86471248
chr1	86491584	86492174
chr1	86501434	86501958
chr1	86509546	86509720
chr1	86516180	86516404
chr1	86531878	86532644
chr1	86623084	86623644
chr1	86632547	86633516
chr1	86650223	86650592
chr1	86674737	86674986
chr1	86742744	86743244
chr1	86873613	86873940
chr1	86968304	86968497
chr1	86999376	86999525
chr1	87098582	87098966
chr1	87111879	87111996
chr1	87143718	87143950
chr1	87164143	87164889
chr1	87170442	87171046
chr1	87173687	87173808
chr1	87174246	87174648
chr1	87175894	87176368
chr1	87182798	87183364
chr1	87183586	87183728
chr1	87184556	87184593
chr1	87206424	87206538
chr1	87246172	87246553
chr1	87257408	87257915
chr1	87258554	87258749
chr1	87267646	87267838
chr1	87270918	87271314
chr1	87281648	87282226
chr1	87486485	87486770
chr1	87520330	87521082
chr1	87620124	87621570
chr1	87622730	87623088
chr1	87626218	87626922
chr1	87639680	87641052
chr1	87645147	87646504
chr1	87648679	87649459
chr1	87650610	87651582
chr1	87785429	87786592
chr1	87800672	87800788
chr1	87828371	87830046
chr1	87846757	87848180
chr1	87848726	87849404
chr1	87900794	87901499
chr1	87960046	87960378
chr1	88094147	88095564
chr1	88133772	88134818
chr1	88143996	88145207
chr1	88258684	88259400
chr1	88262252	88262573
chr1	88333036	88333281
chr1	88447582	88447863
chr1	88474628	88474965
chr1	88475459	88476026
chr1	88488607	88489617
chr1	88552638	88554014
chr1	88559228	88559560
chr1	88633094	88633970
chr1	88635546	88636084
chr1	88639821	88640504
chr1	88658248	88658800
chr1	88668613	88668780
chr1	88699012	88700125
chr1	88705684	88706491
chr1	88745142	88746438
chr1	88752374	88752805
chr1	88757169	88758032
chr1	88773251	88773497
chr1	88782834	88783096
chr1	88793848	88794087
chr1	88861394	88861750
chr1	88908352	88908979
chr1	88934470	88934824
chr1	88994931	88995522
chr1	88996158	88996413
chr1	89041276	89041570
chr1	89043051	89043181
chr1	89062880	89063202
chr1	89088096	89088455
chr1	89092310	89093424
chr1	89102676	89103304
chr1	89108682	89108917
chr1	89124052	89124265
chr1	89136166	89136491
chr1	89140183	89140434
chr1	89164665	89164838
chr1	89183308	89183821
chr1	89188908	89189440
chr1	89190570	89191726
chr1	89195807	89196586
chr1	89204842	89205060
chr1	89234458	89235752
chr1	89245418	89245756
chr1	89271757	89272019
chr1	89308862	89309040
chr1	89320414	89321132
chr1	89321374	89322966
chr1	89416947	89417571
chr1	89420674	89420994
chr1	89424642	89425028
chr1	89426250	89426440
chr1	89428622	89429078
chr1	89439354	89439672
chr1	89463174	89463486
chr1	89466351	89466674
chr1	89467497	89468219
chr1	89472312	89472430
chr1	89524338	89525256
chr1	89525938	89526180
chr1	89538330	89538889
chr1	89555464	89556120
chr1	89566646	89567219
chr1	89568490	89568938
chr1	89575014	89575802
chr1	89576944	89577351
chr1	89643876	89644610
chr1	89656575	89657092
chr1	89708526	89708882
chr1	89724080	89725123
chr1	89730612	89731170
chr1	89824715	89825358
chr1	89872556	89872817
chr1	89876654	89877044
chr1	89880250	89880681
chr1	89918257	89918424
chr1	89932284	89932585
chr1	89932671	89932808
chr1	89939334	89939637
chr1	89961452	89961704
chr1	89962105	89962472
chr1	89971948	89972107
chr1	89989004	89989345
chr1	90038903	90039166
chr1	90050104	90050713
chr1	90050947	90052396
chr1	90060342	90060846
chr1	90084618	90084777
chr1	90117375	90117428
chr1	90119240	90119508
chr1	90134250	90134478
chr1	90153148	90153959
chr1	90159211	90159412
chr1	90184060	90184320
chr1	90201374	90201654
chr1	90202217	90202359
chr1	90203507	90204380
chr1	90205290	90205586
chr1	90225662	90226022
chr1	90228891	90229203
chr1	90268250	90268614
chr1	90273123	90273358
chr1	90280192	90280396
chr1	90283648	90283818
chr1	90289575	90290153
chr1	90353128	90353682
chr1	90408550	90408801
chr1	90408848	90409576
chr1	90412500	90413018
chr1	90424011	90424780
chr1	90455898	90455996
chr1	90463458	90463588
chr1	90464011	90464455
chr1	90471232	90471379
chr1	90490284	90490634
chr1	90504511	90504780
chr1	90583688	90583924
chr1	90592384	90593238
chr1	90598639	90599772
chr1	90648076	90648275
chr1	90650592	90651354
chr1	90657439	90657686
chr1	90662623	90662840
chr1	90676324	90676990
chr1	90679312	90679574
chr1	90714158	90715327
chr1	90717560	90718563
chr1	90734176	90734496
chr1	90743926	90744456
chr1	90754407	90754504
chr1	90775730	90776476
chr1	90811910	90812300
chr1	90837914	90838055
chr1	90896911	90897356
chr1	90900409	90900784
chr1	90902064	90902714
chr1	90904216	90904422
chr1	90907056	90907284
chr1	90909790	90909880
chr1	90914892	90915596
chr1	90927338	90927737
chr1	90927884	90928870
chr1	90949438	90949616
chr1	90956569	90957009
chr1	90973209	90973618
chr1	91003716	91004182
chr1	91017260	91017644
chr1	91019349	91020199
chr1	91023902	91024502
chr1	91032210	91033156
chr1	91037899	91039332
chr1	91055802	91056084
chr1	91057265	91057450
chr1	91057798	91057894
chr1	91062488	91062970
chr1	91064992	91065095
chr1	91080366	91080710
chr1	91088752	91089299
chr1	91091668	91091995
chr1	91182035	91182174
chr1	91207114	91207492
chr1	91235420	91235659
chr1	91321991	91322090
chr1	91329008	91329157
chr1	91342722	91342880
chr1	91383314	91383421
chr1	91426197	91426654
chr1	91436087	91436816
chr1	91455948	91456418
chr1	91482376	91483910
chr1	91523824	91523946
chr1	91557394	91557614
chr1	91572292	91572614
chr1	91585611	91585724
chr1	91600876	91601254
chr1	91611794	91611988
chr1	91624164	91624484
chr1	91626118	91626378
chr1	91630138	91630527
chr1	91642624	91642809
chr1	91729308	91729582
chr1	91731687	91732020
chr1	91747714	91747947
chr1	91754994	91755656
chr1	91758611	91759240
chr1	91770220	91771116
chr1	91816573	91817104
chr1	91838198	91838550
chr1	91871041	91871522
chr1	91875358	91875780
chr1	91878394	91878980
chr1	91881094	91881327
chr1	91883196	91883559
[truncated: 69,343 more rows]

## Sheet: I) Brain EC hypo-DMRs
chr1	4471037	4471240
chr1	4471762	4472007
chr1	4538001	4538503
chr1	4598561	4599050
chr1	4644885	4645137
chr1	4653305	4654090
chr1	4802776	4802864
chr1	4831244	4831332
chr1	7121518	7122053
chr1	10061811	10062203
chr1	10170624	10170672
chr1	10171275	10171346
chr1	11065541	11065870
chr1	11068321	11068431
chr1	11149812	11149885
chr1	11161948	11161988
chr1	11566484	11566490
chr1	12285679	12285847
chr1	12764302	12764528
chr1	12872034	12872228
chr1	13008313	13008582
chr1	13259145	13259210
chr1	13407771	13407871
chr1	14150840	14150959
chr1	14275112	14275322
chr1	14460992	14461093
chr1	14739318	14739551
chr1	16179232	16179260
chr1	16228100	16228453
chr1	16258587	16258817
chr1	16682470	16682545
chr1	16986335	16986607
chr1	18245734	18246053
chr1	21104035	21104198
chr1	21259977	21260267
chr1	22306628	22306869
chr1	22596376	22596406
chr1	22640639	22640714
chr1	23173179	23173528
chr1	23444241	23444267
chr1	24082624	24082889
chr1	24695830	24696092
chr1	24698656	24698981
chr1	24706038	24706254
chr1	24710954	24711432
chr1	24716471	24716562
chr1	30773816	30773857
chr1	30777733	30777959
chr1	33447282	33447319
chr1	33458900	33459393
chr1	33640678	33640977
chr1	33718760	33718918
chr1	33749384	33749653
chr1	33772911	33773087
chr1	33973158	33973439
chr1	33979612	33979760
chr1	33982845	33983003
chr1	34003012	34003307
chr1	34059301	34059457
chr1	34225532	34226054
chr1	34268921	34269425
chr1	34269701	34269843
chr1	34290335	34290612
chr1	34291871	34291987
chr1	34392376	34392426
chr1	34408627	34408642
chr1	34483666	34483708
chr1	34806968	34807223
chr1	34833610	34833887
chr1	34838119	34838343
chr1	34840399	34840544
chr1	34858546	34858907
chr1	35522469	35522606
chr1	35817713	35817790
chr1	35825965	35826030
chr1	35827449	35827550
chr1	35834254	35834366
chr1	35885214	35885258
chr1	35885776	35885977
chr1	36160221	36160747
chr1	36178308	36178572
chr1	36180164	36180575
chr1	36200418	36200560
chr1	36251510	36251590
chr1	36266406	36266419
chr1	36269509	36269586
chr1	36331841	36332148
chr1	36367810	36367821
chr1	36400272	36400375
chr1	36469548	36469686
chr1	36568747	36568904
chr1	36760530	36760834
chr1	36789113	36789207
chr1	36799222	36799594
chr1	36808848	36808921
chr1	36815288	36815538
chr1	36886650	36886781
chr1	36891588	36891664
chr1	36902296	36903157
chr1	36922190	36922501
chr1	37074334	37074384
chr1	37171038	37171071
chr1	37239375	37239503
chr1	37478678	37478874
chr1	37479200	37479395
chr1	37503232	37503283
chr1	37510108	37510802
chr1	37512145	37512355
chr1	37518185	37518261
chr1	37518763	37518978
chr1	37534338	37534876
chr1	37583966	37584133
chr1	37632100	37632628
chr1	37742900	37742973
chr1	37905197	37905618
chr1	37922506	37922853
chr1	38069635	38069902
chr1	38144180	38144194
chr1	38156362	38156776
chr1	38172832	38172878
chr1	38210226	38210804
chr1	38389216	38389443
chr1	38662994	38663120
chr1	38856138	38856165
chr1	39086434	39086508
chr1	39237748	39238234
chr1	39247997	39248218
chr1	39362884	39362940
chr1	39381187	39381614
chr1	39430740	39431031
chr1	39437747	39437938
chr1	39537865	39537886
chr1	39563914	39564054
chr1	39606103	39606118
chr1	39703201	39703823
chr1	39738769	39738941
chr1	39741022	39741221
chr1	39742364	39742555
chr1	39744061	39744265
chr1	39744978	39745120
chr1	39788552	39788953
chr1	39796482	39796627
chr1	39906956	39907094
chr1	39937633	39937664
chr1	39939255	39939625
chr1	40156217	40156737
chr1	40163679	40163810
chr1	40216522	40216771
chr1	40275184	40275374
chr1	40375203	40375314
chr1	40414188	40414352
chr1	40469976	40470050
chr1	40470367	40470691
chr1	40501504	40501670
chr1	40603320	40603493
chr1	40613868	40614093
chr1	40627364	40627382
chr1	40634804	40635235
chr1	40651000	40651965
chr1	40694591	40694738
chr1	40786195	40786248
chr1	40836333	40836369
chr1	40838002	40838304
chr1	40869419	40869494
chr1	41035213	41035507
chr1	41166628	41166673
chr1	42480040	42480397
chr1	42570775	42571139
chr1	42636726	42636955
chr1	42771496	42771770
chr1	42772263	42772571
chr1	42811268	42811634
chr1	43050610	43050812
chr1	43067502	43067745
chr1	43150285	43150407
chr1	43436994	43437296
chr1	43442262	43442558
chr1	43474903	43475247
chr1	43499400	43499508
chr1	43532321	43532549
chr1	43562188	43562633
chr1	43751685	43751796
chr1	44161920	44162498
chr1	45819507	45819609
chr1	45828234	45828246
chr1	45892479	45892553
chr1	45923328	45923568
chr1	45923881	45925171
chr1	45930484	45930498
chr1	45941413	45941741
chr1	46004296	46004459
chr1	46798292	46798494
chr1	46841722	46841789
chr1	46848026	46848118
chr1	46856297	46856841
chr1	46891284	46891429
chr1	46910185	46910255
chr1	46920568	46920787
chr1	46922921	46923295
chr1	47288027	47288046
chr1	51274059	51274246
chr1	51321325	51321804
chr1	51485839	51485913
chr1	51761936	51761965
chr1	51762222	51762473
chr1	51763959	51764108
chr1	51779429	51779623
chr1	51781310	51781354
chr1	51782946	51783078
chr1	51802358	51803001
chr1	51831677	51831829
chr1	51838906	51839462
chr1	51843773	51844052
chr1	51847502	51847585
chr1	51852545	51852567
chr1	51866544	51866698
chr1	51875504	51875732
chr1	51876170	51876514
chr1	51878668	51879000
chr1	51879858	51880141
chr1	51885803	51885826
chr1	51887945	51888404
chr1	51896187	51896328
chr1	51914198	51914409
chr1	51914728	51914876
chr1	51924097	51924294
chr1	51931140	51931157
chr1	51935341	51935581
chr1	51935983	51937263
chr1	51941844	51941957
chr1	51943274	51943703
chr1	51987861	51988190
chr1	52167434	52167458
chr1	52228077	52228474
chr1	52674250	52674343
chr1	52798931	52798966
chr1	52799425	52799656
chr1	52816699	52816822
chr1	53189712	53190036
chr1	53317766	53317788
chr1	53385249	53385464
chr1	54012542	54012608
chr1	54551899	54552236
chr1	54980197	54980264
chr1	55102843	55102888
chr1	55191002	55191278
chr1	55202488	55202651
chr1	55209239	55209445
chr1	55235218	55235435
chr1	55407271	55407794
chr1	55437226	55437528
chr1	55446454	55446464
chr1	55502942	55503348
chr1	55709253	55709403
chr1	57127986	57128131
chr1	57543770	57544093
chr1	57817411	57817963
chr1	58065583	58065954
chr1	58114064	58114233
chr1	58116564	58116878
chr1	58138779	58138808
chr1	58425677	58425830
chr1	58746099	58746203
chr1	58901748	58901814
chr1	58903090	58903145
chr1	59160972	59161153
chr1	59164113	59164194
chr1	59229292	59229485
chr1	59270090	59270423
chr1	59443058	59443115
chr1	59465145	59465644
chr1	59484927	59485921
chr1	59487603	59487805
chr1	59489311	59489447
chr1	59508483	59508821
chr1	59520285	59520503
chr1	59565957	59566285
chr1	59729704	59730498
chr1	59730824	59730862
chr1	59787607	59787625
chr1	59817736	59817849
chr1	59884958	59885292
chr1	59897172	59897610
chr1	60013867	60014132
chr1	60220399	60220424
chr1	60361150	60361421
chr1	60372673	60373026
chr1	60515274	60515326
chr1	60610408	60610731
chr1	60811763	60811841
chr1	60824532	60824797
chr1	60853484	60853724
chr1	60990177	60990618
chr1	61270132	61270141
chr1	62085909	62086265
chr1	62253252	62253395
chr1	62716668	62716905
chr1	62728766	62729323
chr1	62733674	62733829
chr1	62738250	62738450
chr1	62741968	62742125
chr1	62742825	62743035
chr1	62753147	62753615
chr1	62991603	62991647
chr1	63920709	63920984
chr1	64225814	64225826
chr1	64582000	64582039
chr1	64633048	64633453
chr1	64672207	64672475
chr1	64849341	64849412
chr1	65163711	65163789
chr1	65246154	65247067
chr1	69787043	69787240
chr1	71641181	71641189
chr1	71648685	71648853
chr1	71651519	71651901
chr1	71654956	71655220
chr1	71701360	71701642
chr1	71709965	71710135
chr1	71723320	71723636
chr1	71723907	71724129
chr1	71735663	71735908
chr1	71739247	71739349
chr1	71757039	71757164
chr1	71798668	71798895
chr1	71890498	71890543
chr1	71920261	71920276
chr1	71936246	71936657
chr1	71937281	71937576
chr1	71956387	71956467
chr1	71995419	71996669
chr1	72005961	72006096
chr1	72138525	72138987
chr1	72365162	72365509
chr1	72394302	72394420
chr1	72457315	72457537
chr1	72566805	72567223
chr1	72814407	72814666
chr1	72833705	72833729
chr1	72837443	72837606
chr1	72936444	72936514
chr1	72953275	72953346
chr1	73027457	73027621
chr1	73083213	73083546
chr1	73159491	73159776
chr1	73453195	73453418
chr1	73460020	73460264
chr1	73462973	73463343
chr1	73525735	73526232
chr1	73535204	73535355
chr1	73829078	73829215
chr1	73850408	73850584
chr1	73878870	73878874
chr1	73911857	73912232
chr1	73912576	73912759
chr1	73913214	73913445
chr1	73922066	73922372
chr1	73927861	73928088
chr1	74022736	74022977
chr1	74137041	74137164
chr1	74150209	74150275
chr1	74168343	74168531
chr1	74200512	74201004
chr1	74264241	74264748
chr1	74314240	74314246
chr1	74316456	74316814
chr1	74364241	74364717
chr1	74376202	74376249
chr1	74432220	74432510
chr1	74436830	74436930
chr1	74665944	74666137
chr1	74971734	74971913
chr1	75306077	75306180
chr1	75423836	75424216
chr1	75492742	75492995
chr1	75615905	75615918
chr1	75777029	75777149
chr1	76166649	76166737
chr1	76717138	76717694
chr1	76829034	76829175
chr1	76866226	76866997
chr1	77137833	77137923
chr1	77214234	77214370
chr1	77306667	77306740
chr1	77412341	77412767
chr1	77428710	77428738
chr1	77436623	77436726
chr1	77441357	77441647
chr1	78025886	78026025
chr1	78142811	78142959
chr1	78348565	78348609
chr1	78371492	78371545
chr1	78647432	78647552
chr1	78684062	78684657
chr1	78720426	78720467
chr1	78818994	78819325
chr1	78821008	78821379
chr1	79609137	79609356
chr1	79734366	79734831
chr1	79740716	79740924
chr1	79741268	79741403
chr1	79771178	79771342
chr1	79917676	79918220
chr1	79919035	79919142
chr1	79921965	79922184
chr1	80186897	80186993
chr1	80231011	80231071
chr1	80384285	80384337
chr1	81577796	81578236
chr1	82257664	82257956
chr1	82443987	82444088
chr1	82600832	82601040
chr1	82670094	82670198
chr1	82686398	82686657
chr1	82713546	82713998
chr1	82728081	82728215
chr1	82740072	82740118
chr1	82743574	82743700
chr1	82785359	82785372
chr1	82806505	82806860
chr1	82819670	82819946
chr1	82831484	82831510
chr1	82870208	82870529
chr1	82899842	82899983
chr1	82973676	82973685
chr1	82974849	82975244
chr1	82988293	82988388
chr1	83038818	83038903
chr1	83451491	83451552
chr1	83631595	83631973
chr1	84078134	84078261
chr1	84305802	84306332
chr1	84399839	84400084
chr1	84619251	84619341
chr1	84665002	84665264
chr1	84728791	84728861
chr1	84794693	84794767
chr1	84861782	84861833
chr1	85663080	85663235
chr1	85686723	85687023
chr1	85884705	85884764
chr1	85886641	85886844
chr1	85898954	85898958
chr1	85958437	85958828
chr1	86202877	86203190
chr1	86236584	86236680
chr1	86295036	86295057
chr1	86314724	86314851
chr1	86421120	86421541
chr1	86464297	86464577
chr1	86509097	86509123
chr1	86510734	86510908
chr1	86530484	86530801
chr1	86629760	86630237
chr1	86968176	86968207
chr1	87258586	87258805
chr1	87282255	87282464
chr1	87397034	87397437
chr1	87501470	87501665
chr1	87638899	87639238
chr1	87784984	87785025
chr1	87813631	87814058
chr1	87871286	87871422
chr1	87900270	87900326
chr1	87931654	87931857
chr1	88260170	88260487
chr1	88577586	88577854
chr1	88613267	88613302
chr1	88613586	88613693
chr1	88746477	88746945
chr1	88755198	88755828
chr1	88760065	88760432
chr1	88909969	88910069
chr1	88921397	88921770
chr1	88995474	88995623
chr1	89012840	89013044
chr1	89033889	89033897
chr1	89073153	89073259
chr1	89078917	89079257
chr1	89079978	89080020
chr1	89115786	89115995
chr1	89117275	89117708
chr1	89118054	89118384
chr1	89123705	89124310
chr1	89127836	89127909
chr1	89129727	89129909
chr1	89131028	89131302
chr1	89366367	89366536
chr1	89431721	89432005
chr1	89513403	89514019
chr1	89547979	89548128
chr1	89610290	89610330
chr1	89697100	89697240
chr1	89722140	89722443
chr1	89796352	89796545
chr1	89823759	89824306
chr1	89838250	89839256
chr1	89933833	89934488
chr1	89946371	89946420
chr1	89999719	90000144
chr1	90001327	90001370
chr1	90038843	90039272
chr1	90126884	90127433
chr1	90202747	90203039
chr1	90231961	90232199
chr1	90349778	90349906
chr1	90379601	90379654
chr1	90506235	90506240
chr1	90519986	90520197
chr1	90748750	90748902
chr1	90828148	90828467
chr1	90949528	90949803
chr1	91053925	91054340
chr1	91057787	91058110
chr1	91064669	91065028
chr1	91080060	91080299
chr1	91532386	91532625
chr1	91554218	91554437
chr1	91578031	91578344
chr1	91587231	91587337
chr1	91614210	91614424
chr1	91627445	91627592
chr1	91641396	91641433
chr1	91893162	91893225
chr1	92051839	92051924
chr1	92122416	92122591
chr1	92177978	92178162
chr1	92178644	92178727
chr1	92216764	92216933
chr1	92341217	92341641
chr1	92397711	92398218
chr1	92529545	92529574
chr1	92651680	92652071
chr1	92771447	92771515
chr1	92874456	92874850
chr1	93085124	93085477
chr1	93211178	93211407
chr1	93641948	93641977
chr1	93676611	93676658
chr1	93686704	93687741
chr1	93705648	93705935
chr1	93721692	93721828
chr1	93731249	93731287
chr1	93818251	93818291
chr1	93818635	93819128
chr1	93820484	93820645
chr1	95662907	95662951
chr1	95664011	95664322
chr1	95753981	95754869
chr1	97659279	97659349
chr1	97715614	97716150
chr1	97892307	97892481
chr1	97960624	97960949
chr1	98024071	98024115
chr1	98070946	98070986
chr1	105233844	105233898
chr1	105281369	105281399
chr1	105813527	105813873
chr1	106155455	106155528
chr1	106212984	106213296
chr1	106331583	106331629
chr1	106553747	106553812
chr1	106565148	106565441
chr1	106565861	106566346
chr1	106578641	106578825
chr1	106635758	106635921
chr1	106643727	106644176
chr1	106663971	106663997
chr1	106745338	106745453
chr1	108135495	108135661
chr1	118402728	118402782
chr1	118403115	118403124
chr1	118409088	118409225
chr1	118432661	118432748
chr1	118458075	118458345
chr1	118461324	118461537
chr1	118658346	118658356
chr1	118890627	118890758
chr1	119127521	119127731
chr1	119143507	119144072
chr1	119144374	119144864
chr1	119159273	119159411
chr1	119198187	119198417
chr1	119305301	119305731
chr1	119389211	119389485
chr1	119506886	119507226
chr1	119580368	119580435
chr1	119608006	119608144
chr1	119682785	119682924
chr1	119795627	119795640
chr1	120092039	120092106
chr1	120118532	120118550
chr1	120253733	120254094
chr1	120260716	120260895
chr1	120279019	120279103
chr1	120280352	120280422
chr1	121440553	121440963
chr1	122328778	122328899
chr1	123351090	123351185
chr1	125907046	125907061
chr1	126020703	126020867
chr1	126022992	126023248
chr1	126046048	126046149
chr1	126175111	126175323
chr1	126210323	126210502
chr1	126360992	126361452
chr1	127290870	127291082
chr1	127357563	127357576
chr1	127490499	127490626
chr1	127989766	127990825
chr1	128226672	128226720
chr1	128285271	128285469
chr1	128762185	128762223
chr1	128832254	128832552
chr1	128833704	128833800
chr1	128855020	128855127
chr1	129446772	129446907
chr1	130166656	130166800
chr1	130313362	130313375
chr1	130522468	130522520
chr1	130549267	130549523
chr1	130741621	130741834
chr1	130993206	130993568
chr1	131051248	131051799
chr1	131067087	131067256
chr1	131161470	131161779
chr1	131242890	131242902
chr1	131269136	131269165
chr1	131287677	131288214
chr1	131288578	131288682
chr1	131404907	131405077
chr1	131420840	131420975
chr1	131450197	131450217
chr1	131450942	131451264
chr1	131491714	131491823
chr1	131588863	131588933
chr1	131632408	131632515
chr1	131748069	131748215
chr1	131831258	131831722
chr1	131838998	131839472
chr1	131965773	131966133
chr1	132114595	132114893
chr1	132175131	132175223
chr1	132232049	132232132
chr1	132266728	132267217
chr1	132298534	132298570
chr1	132332108	132332190
chr1	132498079	132498385
chr1	132626085	132626258
chr1	132897966	132898132
chr1	133013837	133013916
chr1	133254432	133254460
chr1	133303260	133303464
chr1	133304942	133305151
chr1	133398109	133398334
chr1	133421980	133422244
chr1	133446465	133446529
chr1	133468664	133468895
chr1	133469332	133469533
chr1	133555914	133555997
chr1	133692251	133692492
chr1	133744717	133744776
chr1	133760082	133760148
chr1	133766660	133767546
chr1	133889396	133889471
chr1	133906512	133907499
chr1	133907771	133907927
chr1	134097848	134098188
chr1	134133495	134133625
chr1	134210041	134210750
chr1	134292693	134292788
chr1	134713427	134713677
chr1	134926155	134926672
chr1	134935094	134935144
chr1	135162673	135163043
chr1	135169617	135169872
chr1	135194608	135194633
chr1	135281844	135282634
chr1	135411682	135411837
chr1	135508120	135508425
chr1	135607205	135607311
chr1	135607621	135607893
chr1	135629942	135630186
chr1	135650242	135650294
chr1	135698484	135699392
chr1	135946226	135946607
chr1	136094687	136095001
chr1	136105466	136105602
chr1	136136899	136137246
chr1	136207166	136207317
chr1	136250498	136250664
chr1	136268236	136268635
chr1	136270438	136270467
chr1	136311593	136311711
chr1	136317009	136317055
chr1	136325391	136325403
chr1	136327846	136327896
chr1	136442009	136442440
chr1	136460139	136460371
chr1	136462541	136462840
chr1	136491767	136491900
chr1	136525583	136526016
chr1	136534419	136534704
chr1	136535082	136535155
chr1	136562449	136562563
chr1	136696156	136696509
chr1	136840259	136840916
chr1	137039127	137039319
chr1	137100684	137100780
chr1	137332320	137332478
chr1	137387072	137387091
chr1	137391105	137391298
chr1	137446542	137446751
chr1	137763193	137763205
chr1	138068336	138068411
chr1	138504291	138504828
chr1	138542732	138542755
chr1	138590723	138590930
chr1	138975291	138975459
chr1	140084397	140084509
chr1	140188763	140188775
chr1	140438270	140438416
chr1	143765566	143765768
chr1	144096526	144096633
chr1	150418734	150418757
chr1	150487856	150488371
chr1	150535826	150536433
chr1	150698337	150698633
chr1	150920903	150921186
chr1	151022712	151022725
chr1	151031110	151031574
chr1	151045852	151046140
chr1	151066235	151066768
chr1	151214646	151214688
chr1	151471500	151471558
chr1	151507742	151507819
chr1	151551708	151551818
chr1	151586458	151586557
chr1	151618369	151618469
chr1	151636512	151636562
chr1	151711220	151711305
chr1	151920364	151920556
chr1	151932285	151932593
chr1	151940255	151940411
chr1	151965318	151965514
chr1	152236253	152236401
chr1	152407293	152407789
chr1	152436372	152436505
chr1	152461389	152461563
chr1	152517269	152517439
chr1	152549097	152549187
chr1	152558193	152558410
chr1	152575854	152575891
chr1	152583110	152583216
chr1	152590136	152590328
chr1	152690835	152690986
chr1	152794315	152794411
chr1	152821008	152821169
chr1	152872259	152872387
chr1	152875874	152876186
chr1	153054154	153054555
chr1	153060103	153060320
chr1	153073075	153073142
chr1	153171067	153171431
chr1	153224708	153225163
chr1	153262514	153262846
chr1	153275719	153275922
chr1	153559728	153560644
chr1	153694086	153694113
chr1	153730626	153730920
chr1	153740879	153741166
chr1	153745065	153745241
chr1	153807773	153807955
chr1	153858333	153858471
chr1	153858723	153858868
chr1	153886130	153886255
chr1	153886613	153886704
chr1	153964311	153964370
chr1	154030555	154031004
chr1	154034433	154034821
chr1	154065827	154066361
chr1	154115487	154115698
chr1	154116035	154116059
chr1	154170673	154170890
chr1	154174868	154175057
chr1	154178804	154179113
chr1	154416489	154416837
chr1	154532905	154533273
chr1	154533728	154533897
chr1	154578569	154578787
chr1	154611658	154611732
chr1	154715793	154716017
chr1	155047514	155047609
chr1	155110071	155110422
chr1	155122060	155122513
chr1	155153363	155153632
chr1	155153897	155154099
chr1	155294038	155294518
chr1	155362400	155362443
chr1	155394851	155394995
chr1	155450120	155450132
chr1	155472764	155473028
chr1	155493803	155494222
chr1	156174018	156174180
[truncated: 29,667 more rows]

## Sheet: I') Brain ECTS-hypo-DMRs
chr1	4471037	4471240
[truncated: 16,539 more rows]

[truncated: 16 more sheets: J) Liver EC hypo-DMRs, J') Liver ECTS-hypo-DMRs, K) Lung EC hypo-DMRs, K') Lung ECTS-hypo-DMRs, L) Kidney EC hypo-DMRs, L') Kidney ECTS-hypo-DMRs, M) Brain EC DMVs, N) Liver EC DMVs, O) Lung EC DMVs, P) Kidney EC DMVs, Q) Brain EC large DMRs, R) Liver EC large DMRs, S) Lung EC large DMRs, T) Kidney EC large DMRs, U) EC-only LMRs, V) shared EC-only LMRs]
