# Supplementary material for: Transcriptional and epigenomic landscapes of CNS and non-CNS vascular endothelial cells
Source: eLife. 2018 Sep 6;7:e36187. doi: 10.7554/eLife.36187 (PMC6126923; doi:10.7554/eLife.36187)
Supplement: Supplementary file 5. [file elife-36187-supp5.xlsx]

## Sheet: Figure 2B
Feature	Total Regions	Brain > Liver	Brain > Lung	Brain > Kidney	Liver > Brain	Liver > Lung	Liver > Kidney	Lung > Brain	Lung > Liver	Lung > Kidney	Kidney > Brain	Kidney > Liver	Kidney > Lung
Brain DMR	16540	2079	1839	1826	564	718	616	434	869	450	277	534	305
Liver DMR	25612	995	1164	1004	2682	2381	2431	1091	676	652	903	423	586
Lung DMR	13862	478	360	342	552	456	479	679	712	573	331	319	184
Kidney DMR	7132	270	224	167	314	279	183	268	241	120	382	338	290
Brain large DMR	393	148	143	140	19	32	32	14	53	35	7	34	14
Liver large DMR	545	16	52	43	210	190	174	70	13	48	58	4	39
Lung large DMR	182	30	20	23	20	16	19	54	50	50	19	12	6
Kidney large DMR	136	14	14	4	36	32	11	26	12	4	43	30	37
Brain DMV	2312	239.896	205.911	194.916	151.934	128.944	112.951	145.937	177.923	113.951	124.946	129.944	83.9637
Liver DMV	2694	129.952	140.948	133.95	329.878	245.909	224.917	225.916	149.944	121.955	214.92	100.963	115.957
Lung DMV	2402	159.933	100.958	110.954	202.916	125.948	126.947	235.902	222.907	145.939	188.921	138.942	80.9663
Kidney DMV	2207	119.946	92.9579	77.9647	203.908	136.938	95.9565	188.914	150.932	85.9611	196.911	134.939	104.952

## Sheet: Figure 2C
Feature	Total Regions	Brain large DMR	Liver Large DMR	Lung large DMR	Kidney large DMR	Brain DMV	Liver DMV	Lung DMV	Kidney DMV
Brain large DMR	393	393	19	39	7	115	27	41	35
Liver large DMR	545	19	545	17	33	19	117	22	23
Lung large DMR	182	38	17	182	9	32	21	49	12
Kidney large DMR	136	7	33	9	136	12	27	18	35
Brain DMV	2312	102.955	19.9914	31.9862	13.9939	2312	1856.2	1905.18	1771.23
Liver DMV	2694	27.9896	118.956	22.9915	26.99	1825.32	2694	1979.27	1897.3
Lung DMV	2402	35.985	21.9908	47.98	16.9929	1864.22	1965.18	2402	1841.23
Kidney DMV	2207	34.9841	23.9891	11.9946	34.9841	1757.2	1923.13	1873.15	2207

## Sheet: Figure 2S1D
Feature	Total Regions	Brain UMR	Liver UMR	Lung UMR	Kidney UMR	Brain LMR	Liver LMR	Lung LMR	Kidney LMR
Brain UMR	16158	16158	15558	15630	15438	18	577	490	952
Liver UMR	16506	15518	16506	15660	15526	1466	11	936	1469
Lung UMR	16171	15558	15624	16171	15492	1040	599	7	1072
Kidney UMR	15979	15472	15601	15603	15979	742	362	380	12
Brain LMR	72061	18	1871	1278	910	72061	38610	41650	46257
Liver LMR	60212	684	11	713	425	38010	60212	37379	42058
Lung LMR	57594	593	1159	7	469	41088	37455	57594	41944
Kidney LMR	71343	1248	1919	1394	12	46280	42747	42490	71343

## Sheet: Figure 4S1C
Feature	Total Regions	Brain ATAC promoterProximal	Liver ATAC promoterProximal	Lung ATAC promoterProximal	Kidney ATAC promoterProximal	Brain ATAC promoterDistal	Liver ATAC promoterDistal	Lung ATAC promoterDistal	Kidney ATAC promoterDistal
Brain ATAC promoterProximal	12626	12626	10752	11760	11434	3	5	9	5
Liver ATAC promoterProximal	11860	10857	11860	11386	11248	1	0	4	1
Lung ATAC promoterProximal	13210	11640	11182	13210	12135	9	6	0	3
Kidney ATAC promoterProximal	12728	11393	11114	12215	12728	10	5	6	0
Brain ATAC promoterDistal	18725	3	1	9	10	18725	4578	7915	6173
Liver ATAC promoterDistal	7047	5	0	6	5	4600	7047	4704	4380
Lung ATAC promoterDistal	11744	9	4	0	6	7894	4669	11744	6375
Kidney ATAC promoterDistal	8954	5	1	3	0	6179	4361	6404	8954

## Sheet: Figure 4S1D
Feature	Total Regions	Brain DEG	Liver DEG	Lung DEG	Kidney DEG
Brain DMR Union	30471	3970	1335	897	434
Liver DMR Union	42682	2478	3788	1004	559
Lung DMR Union	32004	1710	1291	1347	354
Kidney DMR Union	17027	751	709	373	516
Brain DMR Unique	16540	2487	639	438	202
Liver DMR Unique	25612	1414	2378	545	279
Lung DMR Unique	13862	585	483	583	118
Kidney DMR Unique	7132	256	186	139	260
Brain ATAC Union	11436	1328	456	277	165
Liver ATAC Union	4831	293	429	108	99
Lung ATAC Union	6179	483	306	353	124
Kidney ATAC Union	4723	295	264	110	163
Brain ATAC Unique	6381	911	224	128	72
Liver ATAC Unique	632	22	118	11	8
Lung ATAC Unique	755	36	34	104	9
Kidney ATAC Unique	397	6	9	4	27

## Sheet: Figure 4S2A
Feature	Total Regions	Brain UMR	Liver UMR	Lung UMR	Kidney UMR	Brain LMR	Liver LMR	Lung LMR	Kidney LMR	Brain DMR union	Liver DMR union	Lung DMR union	Kidney DMR union	Brain DMR unique	Liver DMR unique	Lung DMR unique	Kidney DMR unique	Brain ATAC	Liver ATAC	Lung ATAC	Kidney ATAc	Brain ATAC union	Livwr ATAC union	Lung ATAC union	Kidney ATAC union	Brain ATAC unique	Liver ATAC unique	Lung ATAC unique	Kidney ATAC unique
Brain UMR	15042	15042	14050	14249	14133	15	456	403	784	1090	542	455	210	584	214	104	44	11744	11299	12449	12045	792	639	1856	646	269	24	112	9
Liver UMR	15191	14039	15191	14157	14132	1156	8	753	1195	593	1494	450	394	219	860	106	70	11658	11390	12491	12063	636	738	1882	699	140	54	124	15
Lung UMR	15019	14244	14158	15019	14195	803	458	7	866	688	625	766	316	264	242	260	67	11632	11307	12499	12055	640	640	1917	669	141	24	128	12
Kidney UMR	14901	14139	14146	14213	14901	562	281	297	11	500	585	373	496	192	222	90	153	11628	11349	12480	12152	612	667	1887	725	123	23	122	27
Brain LMR	71931	15	1458	984	691	71931	38430	41535	46117	16625	4101	5635	2261	8851	1330	936	624	13407	3476	7485	5217	8220	2266	2744	2323	4777	218	301	130
Liver LMR	59983	531	8	548	332	37848	59983	37248	41880	3037	17509	4101	3847	987	9845	722	770	9616	3505	6907	4944	4903	2037	2442	1941	2089	409	329	194
Lung LMR	57474	479	919	7	355	40981	37324	57474	41832	5546	5288	12955	3731	1492	1475	4881	846	10665	3372	7667	5264	5862	1752	3094	2125	2789	224	485	222
Kidney LMR	71159	996	1541	1110	11	46142	42554	42368	71159	4009	6696	4550	10304	1614	2164	983	4060	11337	3683	7748	5721	6208	2111	2914	2620	2889	296	379	323
Brain DMR union	30471	1415	648	768	527	17972	3127	5806	4086	30471	1998	5237	833	16540	0	0	0	3818	87	426	223	3661	814	454	630	3049	11	28	3
Liver DMR union	42682	572	1988	666	637	4181	19423	5516	6938	1998	42682	3899	3226	0	25612	0	0	479	718	508	406	298	859	323	451	149	314	70	32
Lung DMR union	32004	490	490	911	392	5741	4220	13904	4583	5237	3899	32004	2134	0	0	13862	0	945	105	1075	350	897	293	1043	407	533	31	330	58
Kidney DMR union	17027	221	440	335	596	2273	4046	3886	10834	833	3226	2134	17027	0	0	0	7132	383	191	409	798	307	390	361	817	136	39	56	214
Brain DMR unique	16540	685	223	269	193	9306	997	1525	1629	16540	0	0	0	16540	0	0	0	1957	24	96	84	1879	456	83	311	1682	0	2	1
Liver DMR unique	25612	214	999	251	227	1351	10488	1511	2189	0	25612	0	0	0	25612	0	0	142	313	142	91	52	288	48	85	11	171	4	1
Lung DMR unique	13862	106	110	284	92	931	729	5042	975	0	0	13862	0	0	0	13862	0	82	14	292	60	77	44	258	67	13	2	124	4
Kidney DMR unique	7132	45	70	68	172	621	785	860	4154	0	0	0	7132	0	0	0	7132	83	15	59	210	54	42	46	192	11	0	0	86
Brain ATAC	31357	12855	12676	12685	12679	13759	9863	10947	11573	3551	472	932	377	1889	140	83	82	31358	15349	19702	17628	11094	2025	3685	2061	6383	30	90	13
Liver ATAC	18926	12031	12106	12025	12078	3507	3543	3411	3708	86	688	105	186	24	307	14	15	15477	18926	16120	15656	942	2401	1895	1074	144	630	94	4
Lung ATAC	24970	13494	13526	13561	13535	7583	7044	7824	7849	422	498	1028	395	95	143	289	59	19558	15879	24970	18534	2728	1304	5347	1676	428	43	754	24
Kidney ATAC	21693	12964	12971	12987	13110	5298	5036	5368	5813	218	399	346	766	83	91	60	205	17590	15499	18643	21693	2128	1470	3288	2764	405	31	190	397
Brain ATAC union	11435	880	691	705	669	8443	5015	6005	6324	3390	291	878	300	1808	51	76	53	11067	932	2709	2102	11436	1717	2068	1913	6381	27	45	29
Liver ATAC union	4831	664	773	666	698	2278	2062	1765	2121	772	822	282	375	439	283	45	42	2023	2388	1299	1459	1717	4831	894	2175	1175	632	154	82
Lung ATAC union	6179	1962	1982	2037	1996	2775	2486	3152	2945	435	312	995	342	80	49	256	44	3641	1854	5327	3247	2068	894	6179	1536	444	33	755	53
Kidney ATAC union	4723	674	731	701	767	2345	1972	2155	2659	594	436	396	778	300	86	66	186	2055	1060	1667	2745	1913	2175	1536	4723	1102	152	206	397
Brain ATAC unique	6381	298	146	150	129	4903	2130	2849	2934	2798	148	528	137	1616	11	13	11	6381	144	425	400	6381	1175	444	1102	6381	0	0	0
Liver ATAC unique	632	24	55	24	23	216	411	222	295	12	296	31	38	0	168	2	0	30	630	43	31	27	632	33	152	0	632	0	0
Lung ATAC unique	755	122	132	139	131	302	335	494	378	28	69	310	52	2	5	123	0	89	91	754	188	45	154	755	206	0	0	755	0
Kidney ATAC unique	397	9	15	12	28	131	196	224	325	3	35	57	200	1	1	4	82	13	4	24	397	29	82	53	397	0	0	0	397

## Sheet: Figure 5S1B
Within 100kb of ECTSG	Total Regions	ETS	TCF/LEF	ZIC3	ETS:ZIC	GATA	MAF	NR2F2	AP1	FOXF1	Anterior HOX	MEIS1	Posterior HOX
Brain DMR	3970	1530	551	608	8	696	487	754	383	814	383	943	237
Liver DMR	3788	1505	214	357	1	1246	649	952	515	401	519	944	236
Lung DMR	1347	476	93	113	1	329	160	251	122	370	243	361	88
Kidney DMR	516	213	41	38	1	93	58	111	63	41	95	151	66

## Sheet: Figure 5S1C
Within 100kb of ECTSG	Total Regions	ETS	TCF/LEF	ZIC3	ETS:ZIC	GATA	MAF	NR2F2	AP1	FOXF1	Anterior HOX	MEIS1	Posterior HOX
Brain ATAC	911	669	297	252	5	245	163	302	184	280	131	328	71
Liver ATAC	118	77	8	21	1	62	42	55	30	21	21	46	6
Lung ATAC	104	64	8	23	1	28	16	23	6	28	28	47	5
Kidney ATAC	27	19	0	4	1	4	8	12	5	4	10	17	9

## Sheet: Figure 5S1E
Feature	Total Regions	ETSZIC
Brain DMR	16540	58
Liver DMR	25612	4
Lung DMR	13862	1
Kidney DMR	7132	1
Brain ATAC	6381	28
Liver ATAC	632	2
Lung ATAC	755	2
Kidney ATAC	397	1
