# Supplementary material for: Transcriptional and epigenomic landscapes of CNS and non-CNS vascular endothelial cells
Source: eLife. 2018 Sep 6;7:e36187. doi: 10.7554/eLife.36187 (PMC6126923; doi:10.7554/eLife.36187)
Supplement: Supplementary file 6. — (A-D) ATAC-seq peaks for each EC subtype called using the full range of ATAC-seq fragment lengths. (E-H) ATAC-seq peaks for each EC subtype called using <100 nt ATAC-seq fragments. (I-L) Differential ATAC-seq peaks (<100 nt) for each EC subtype. (I’-L’) ECTSAPs (<100 nt) for each EC subtype. (M) ATAC-seq peaks (<100 nt) found only in ECs relative to photoreceptors and cortical neurons. (N) ATAC-seq peaks from (M) that are shared between EC subtypes. [file elife-36187-supp6.xlsx]

## Sheet: A) Brain EC open chromatin
chr1	3042729	3043205
chr1	3670678	3671268
chr1	3671412	3671985
chr1	4282041	4282878
chr1	4293962	4294458
chr1	4297062	4297374
chr1	4412378	4412825
chr1	4426600	4427665
chr1	4432342	4433253
chr1	4456474	4457174
chr1	4470753	4471914
chr1	4491791	4492319
chr1	4493039	4493893
chr1	4496326	4497607
chr1	4518020	4518778
chr1	4527375	4527742
chr1	4534090	4534332
chr1	4543808	4544617
chr1	4571422	4572331
chr1	4598366	4598745
chr1	4602132	4602843
chr1	4617467	4618047
chr1	4622188	4622886
chr1	4623357	4623600
chr1	4640619	4641416
chr1	4653696	4654601
chr1	4671218	4672094
chr1	4760311	4760886
chr1	4768352	4768622
chr1	4774828	4775857
chr1	4785358	4786091
chr1	4807442	4808293
chr1	4857350	4858431
chr1	5082771	5083639
chr1	6214096	6215378
chr1	6382711	6383477
chr1	6454124	6454407
chr1	6496512	6497286
chr1	6928607	6929054
chr1	7076458	7077116
chr1	7088399	7089384
chr1	7100409	7101155
chr1	7121446	7122148
chr1	7206301	7206884
chr1	7397363	7398600
chr1	9544937	9546015
chr1	9630033	9630786
chr1	9631003	9631515
chr1	9636767	9637648
chr1	9699921	9700949
chr1	9747696	9748891
chr1	9772813	9773269
chr1	9797713	9798703
chr1	9848040	9848760
chr1	9849971	9850441
chr1	9874262	9874546
chr1	9943661	9944481
chr1	9967135	9968318
chr1	10037717	10038385
chr1	10039493	10040278
chr1	10056386	10056766
chr1	10170225	10170753
chr1	10171113	10171355
chr1	10228799	10229259
chr1	10232127	10233472
chr1	10603276	10604152
chr1	10759436	10759926
chr1	10877459	10877872
chr1	10880009	10880678
chr1	10952529	10952977
chr1	10990986	10991324
chr1	10993106	10994095
chr1	11011112	11011851
chr1	11026977	11027357
chr1	11033126	11033941
chr1	11046735	11047581
chr1	11087963	11088271
chr1	11089448	11090137
chr1	11143163	11143929
chr1	11149243	11149951
chr1	11210428	11211257
chr1	11414059	11414361
chr1	11470363	11470732
chr1	11657578	11658057
chr1	12657376	12657925
chr1	12734233	12734824
chr1	12746890	12747399
chr1	12836645	12837139
chr1	12865003	12865587
chr1	12990812	12991663
chr1	12991969	12992905
chr1	12997213	12997656
chr1	13004900	13005391
chr1	13006950	13007408
chr1	13007491	13007795
chr1	13015641	13016342
chr1	13052077	13052414
chr1	13134374	13134614
chr1	13171127	13171577
chr1	13256218	13256611
chr1	13268364	13268778
chr1	13360699	13361069
chr1	13372177	13374419
chr1	13589055	13590326
chr1	13659876	13660878
chr1	13789243	13789744
chr1	14139554	14140101
chr1	14150632	14151286
chr1	14181328	14182137
chr1	14309576	14310384
chr1	14464710	14465482
chr1	14740079	14740389
chr1	15286776	15287011
chr1	15805275	15806494
chr1	15892510	15892930
chr1	15908662	15908924
chr1	16093016	16093452
chr1	16104088	16106086
chr1	16177487	16178117
chr1	16227896	16228589
chr1	16518702	16520138
chr1	16618531	16619650
chr1	16656447	16657653
chr1	16664987	16665705
chr1	16688184	16689105
chr1	16798258	16798678
chr1	16985996	16986489
chr1	16987354	16988096
chr1	17007701	17008127
chr1	17008533	17009011
chr1	17033822	17034224
chr1	17096728	17098223
chr1	17123416	17123804
chr1	17145452	17145810
chr1	17727112	17727885
chr1	19176181	19176438
chr1	20819837	20820700
chr1	20870059	20870643
chr1	20890098	20891338
chr1	20939117	20939394
chr1	20951140	20952099
chr1	20995252	20996065
chr1	21014493	21014894
chr1	21052165	21052766
chr1	21068541	21068833
chr1	21070253	21071215
chr1	21078804	21079884
chr1	21088349	21088654
chr1	21089422	21090166
chr1	21101205	21102218
chr1	21161680	21162147
chr1	21166237	21166772
chr1	21218343	21219078
chr1	21271307	21271792
chr1	21276215	21276490
chr1	21411249	21411544
chr1	21961036	21961998
chr1	22269032	22269362
chr1	22627015	22627543
chr1	22694984	22695305
chr1	22805598	22806412
chr1	22890836	22891112
chr1	22952517	22952867
chr1	22989741	22990229
chr1	23061880	23062454
chr1	23109102	23109665
chr1	23173087	23173928
chr1	23184578	23185206
chr1	23200320	23201082
chr1	23202514	23203290
chr1	23231418	23231959
chr1	23255848	23257057
chr1	23271357	23272481
chr1	23279707	23280510
chr1	23286783	23287072
chr1	23321176	23322073
chr1	23323359	23323596
chr1	23382589	23383759
chr1	23762526	23763309
chr1	23792807	23793175
chr1	23827133	23827416
chr1	23867359	23867711
chr1	23915410	23916350
chr1	23921652	23922645
chr1	24005186	24005931
chr1	24099635	24100828
chr1	24233620	24233981
chr1	24302702	24302999
chr1	24611591	24616157
chr1	24678081	24679390
chr1	24684028	24684320
chr1	24695647	24696247
chr1	24699293	24699785
chr1	24700319	24700701
chr1	25228590	25229068
chr1	25289006	25289441
chr1	26062909	26063739
chr1	26221871	26222081
chr1	26686899	26688367
chr1	30184624	30185073
chr1	30740911	30741168
chr1	30778487	30778916
chr1	30779243	30780017
chr1	30792905	30793418
chr1	30873018	30874261
chr1	30948991	30950376
chr1	31154014	31154298
chr1	32172492	32172950
chr1	32985647	32985970
chr1	33243702	33244073
chr1	33461273	33461836
chr1	33502773	33503390
chr1	33669466	33670653
chr1	33719680	33720515
chr1	33749177	33749842
chr1	33757181	33758129
chr1	33813818	33814870
chr1	33907389	33908314
chr1	34005152	34006467
chr1	34010965	34012036
chr1	34028590	34029177
chr1	34103508	34104102
chr1	34236238	34236857
chr1	34268929	34269912
chr1	34389121	34389669
chr1	34392860	34393407
chr1	34409923	34410200
chr1	34434744	34435220
chr1	34439142	34440218
chr1	34459353	34460056
chr1	34462845	34463150
chr1	34472402	34473428
chr1	34481834	34482405
chr1	34483646	34484081
chr1	34579488	34579861
chr1	34602323	34602712
chr1	34642494	34642799
chr1	34677976	34678329
chr1	34801551	34802120
chr1	34842414	34843561
chr1	34849795	34850340
chr1	34867202	34867625
chr1	35522506	35523131
chr1	35673732	35674465
chr1	35759692	35760016
chr1	35825438	35826059
chr1	35869610	35870112
chr1	36030487	36030879
chr1	36064814	36065236
chr1	36068001	36068928
chr1	36079488	36080075
chr1	36160107	36160796
chr1	36162651	36163108
chr1	36243785	36244560
chr1	36254645	36256088
chr1	36263949	36264642
chr1	36270456	36271043
chr1	36279260	36279721
chr1	36303291	36303831
chr1	36307480	36308217
chr1	36309143	36310008
chr1	36368417	36369415
chr1	36444806	36445555
chr1	36457314	36457893
chr1	36469880	36470426
chr1	36471162	36471996
chr1	36492461	36492933
chr1	36511537	36512862
chr1	36546867	36547703
chr1	36556475	36558465
chr1	36571564	36572035
chr1	36580485	36580966
chr1	36589560	36589893
chr1	36595672	36596578
chr1	36607148	36607468
chr1	36634842	36635433
chr1	36647587	36648128
chr1	36684175	36684460
chr1	36691173	36691907
chr1	36709460	36710310
chr1	36737361	36737645
chr1	36761397	36762153
chr1	36766965	36767862
chr1	36774108	36774668
chr1	36784664	36785078
chr1	36802496	36803081
chr1	36822421	36823353
chr1	36860312	36861027
chr1	36883698	36884289
chr1	36902535	36903192
chr1	36914399	36915132
chr1	36919752	36920926
chr1	36939021	36940246
chr1	36947921	36948189
chr1	36976599	36977459
chr1	36996606	36997046
chr1	37029169	37029531
chr1	37299553	37300440
chr1	37429562	37430699
chr1	37478159	37479412
chr1	37500691	37501769
chr1	37509848	37510810
chr1	37518085	37518696
chr1	37534253	37534933
chr1	37540525	37541522
chr1	37583925	37584687
chr1	37585756	37586512
chr1	37632215	37632964
chr1	37633510	37634049
chr1	37638991	37639505
chr1	37719433	37720182
chr1	37864559	37865595
chr1	37871738	37872652
chr1	37889965	37890774
chr1	37923970	37924363
chr1	37931882	37932164
chr1	37954464	37955102
chr1	37956637	37957336
chr1	37996837	37998618
chr1	38129108	38130287
chr1	38156403	38156815
chr1	38185571	38185840
chr1	38626923	38627922
chr1	38662787	38663184
chr1	38981574	38982296
chr1	38987204	38988160
chr1	39001190	39001479
chr1	39237591	39238092
chr1	39367341	39368430
chr1	39417863	39418196
chr1	39467832	39468175
chr1	39478091	39479144
chr1	39530309	39530536
chr1	39535386	39536353
chr1	39576544	39577731
chr1	39605521	39606241
chr1	39608356	39608768
chr1	39650547	39651166
chr1	39685883	39686205
chr1	39713692	39715036
chr1	39720624	39721227
chr1	39734316	39734976
chr1	39735563	39736698
chr1	39743821	39744354
chr1	39746340	39747028
chr1	39758344	39758634
chr1	39761176	39762443
chr1	39847095	39847442
chr1	39900272	39901784
chr1	39922533	39923182
chr1	39936264	39936917
chr1	39981913	39982516
chr1	40085586	40086237
chr1	40116470	40116733
chr1	40139684	40140520
chr1	40187807	40188531
chr1	40221948	40222320
chr1	40224756	40225318
chr1	40233265	40233585
chr1	40266281	40266964
chr1	40273508	40274100
chr1	40275044	40275987
chr1	40614392	40615600
chr1	40634640	40635891
chr1	40650969	40651801
chr1	40658035	40658356
chr1	40681034	40681948
chr1	40790209	40790962
chr1	40797414	40797684
chr1	40837524	40838194
chr1	40841076	40841932
chr1	40869343	40869779
chr1	41390136	41390691
chr1	41810386	41810646
chr1	42417555	42418229
chr1	42635024	42635685
chr1	42696513	42696986
chr1	42714416	42714905
chr1	42771699	42772599
chr1	42850798	42851736
chr1	42952744	42953418
chr1	43078759	43079238
chr1	43092090	43093050
chr1	43098281	43099148
chr1	43139564	43139975
chr1	43163614	43164309
chr1	43361383	43361699
chr1	43413069	43413836
chr1	43445104	43446444
chr1	43474493	43475239
chr1	43530221	43531089
chr1	43532172	43532602
chr1	43659340	43659785
chr1	43698538	43698779
chr1	43827003	43828270
chr1	43898956	43899456
chr1	43933422	43934513
chr1	43957790	43958629
chr1	44042263	44042548
chr1	44101830	44102852
chr1	44118358	44120158
chr1	44147496	44148493
chr1	44161976	44162902
chr1	44201167	44201418
chr1	44522539	44523239
chr1	44551438	44552754
chr1	44892161	44892988
chr1	45021844	45022740
chr1	45023382	45023631
chr1	45031463	45032228
chr1	45313823	45314308
chr1	45431940	45432250
chr1	45502256	45502789
chr1	45575159	45575541
chr1	45735132	45735658
chr1	45794825	45795883
chr1	45816947	45817228
chr1	45825214	45825489
chr1	45826884	45827745
chr1	45837717	45837991
chr1	45859970	45860753
chr1	45866636	45867127
chr1	45868320	45869226
chr1	45891935	45892990
chr1	45913141	45913562
chr1	45917119	45917515
chr1	45925259	45926571
chr1	46018455	46018715
chr1	46066542	46067334
chr1	46075841	46076276
chr1	46362720	46363584
chr1	46798016	46798856
chr1	46823039	46823667
chr1	46841591	46841944
chr1	46852650	46854332
chr1	46885134	46885788
chr1	46894357	46894962
chr1	46921505	46922290
chr1	46925590	46926491
chr1	47277831	47278207
chr1	50926931	50928009
chr1	50962362	50962952
chr1	51039610	51040133
chr1	51084062	51084828
chr1	51088869	51089427
chr1	51096527	51097278
chr1	51106411	51107249
chr1	51136693	51137235
chr1	51148473	51148803
chr1	51245479	51245822
chr1	51265054	51266257
chr1	51288624	51289831
chr1	51333593	51334402
chr1	51477911	51478874
chr1	51584654	51585449
chr1	51596975	51597339
chr1	51671284	51671714
chr1	51761777	51762483
chr1	51770056	51771125
chr1	51779501	51780034
chr1	51780262	51780928
chr1	51782142	51782625
chr1	51841704	51842566
chr1	51847514	51847854
chr1	51849416	51850121
chr1	51855360	51856420
chr1	51879207	51879921
chr1	51893375	51894138
chr1	51911416	51911708
chr1	51914938	51916134
chr1	51929609	51930082
chr1	51934553	51935194
chr1	51943019	51943821
chr1	51996628	51997590
chr1	52113420	52114131
chr1	52119131	52119966
chr1	52128795	52129322
chr1	52146681	52146885
chr1	52150552	52151162
chr1	52152290	52152824
chr1	52166516	52167361
chr1	52232254	52233703
chr1	52499753	52501002
chr1	52630424	52631273
chr1	52726447	52727510
chr1	52798983	52799746
chr1	52800271	52800916
chr1	52816407	52817999
chr1	52844517	52845368
chr1	52952599	52952940
chr1	53189519	53190136
chr1	53296679	53297494
chr1	53313146	53314092
chr1	53352245	53352969
chr1	53393601	53394587
chr1	53784423	53785509
chr1	53814163	53814800
chr1	53823727	53824298
chr1	53850691	53851799
chr1	53909224	53909438
chr1	53931288	53931850
chr1	53940148	53940677
chr1	53945872	53946188
chr1	53974809	53975658
chr1	53977795	53978800
chr1	54003231	54003672
chr1	54015521	54016100
chr1	54017596	54018151
chr1	54194249	54195325
chr1	54250295	54251129
chr1	54355558	54355856
chr1	54438526	54439345
chr1	54551838	54552082
chr1	54557206	54558206
chr1	54676764	54677298
chr1	54683701	54685005
chr1	54690349	54691058
chr1	54702760	54703431
chr1	54747766	54748105
chr1	54791465	54791789
chr1	54814911	54815820
chr1	54826564	54826961
chr1	54925614	54926755
chr1	55026842	55027844
chr1	55052279	55053364
chr1	55087362	55088648
chr1	55130870	55131956
chr1	55193003	55193809
chr1	55196413	55196991
chr1	55198477	55199381
chr1	55205924	55206304
chr1	55208615	55209446
chr1	55210332	55210651
chr1	55226202	55226882
chr1	55236892	55237868
chr1	55363167	55363994
chr1	55383171	55383533
chr1	55405586	55406851
chr1	55502322	55503413
chr1	55512818	55513464
chr1	55528566	55529408
chr1	55736429	55736708
chr1	55808996	55809308
chr1	55865238	55865906
chr1	55874181	55874514
chr1	56089429	56090032
chr1	56668162	56668539
chr1	56782168	56782482
chr1	56972220	56973784
chr1	57205670	57205951
chr1	57377348	57378200
chr1	57406026	57407113
chr1	57428891	57429293
chr1	57429750	57430148
chr1	57436240	57437434
chr1	57774219	57775529
chr1	57817396	57817712
chr1	57836779	57837582
chr1	57890309	57890931
chr1	57969523	57970409
chr1	57995665	57996441
chr1	58029545	58030216
chr1	58031249	58031508
chr1	58081414	58081889
chr1	58112858	58113146
chr1	58114041	58115084
chr1	58296364	58296653
chr1	58392471	58393823
chr1	58422855	58424291
chr1	58445053	58445839
chr1	58504507	58505314
chr1	58585942	58586843
chr1	58613853	58614093
chr1	58651959	58652385
chr1	58652471	58653248
chr1	58711389	58712088
chr1	58712216	58713605
chr1	58726883	58727514
chr1	58742360	58742926
chr1	58761347	58761841
chr1	58795271	58795851
chr1	58797259	58797796
chr1	58802321	58803137
chr1	58831927	58832634
chr1	58897602	58897913
chr1	58956196	58956593
chr1	58961044	58962037
chr1	58972954	58974198
chr1	59119522	59120487
chr1	59236790	59237841
chr1	59481589	59482633
chr1	59623381	59623657
chr1	59670029	59671254
chr1	59684664	59685485
chr1	59729961	59730631
chr1	59739309	59740232
chr1	59762691	59764252
chr1	59764689	59764957
chr1	59797576	59798223
chr1	59817610	59818295
chr1	59833543	59834295
chr1	59886942	59887470
chr1	59902579	59903293
chr1	59912477	59913959
chr1	59923076	59923586
chr1	60013798	60014138
chr1	60028704	60029371
chr1	60033480	60033757
chr1	60042784	60043459
chr1	60097537	60098848
chr1	60180085	60181169
chr1	60342865	60343863
chr1	60360975	60361424
chr1	60409144	60410259
chr1	60460385	60461202
chr1	60566128	60567370
chr1	60652614	60653040
chr1	60667974	60668725
chr1	60670137	60670847
chr1	60715726	60716306
chr1	60716415	60717004
chr1	60734992	60735629
chr1	60824585	60826176
chr1	60860959	60861338
chr1	60862837	60863494
chr1	60960248	60961401
chr1	61181113	61181751
chr1	61203210	61203589
chr1	61277182	61277874
chr1	61298113	61298447
chr1	61309472	61309838
chr1	61373453	61374667
chr1	61638541	61639601
chr1	61779939	61780248
chr1	61851138	61851741
chr1	61925526	61926057
chr1	61930890	61931457
chr1	62085939	62086446
chr1	62181508	62182095
chr1	62190255	62190794
chr1	62412091	62412385
chr1	62414598	62414839
chr1	62508005	62508480
chr1	62664868	62665364
chr1	62701070	62701434
chr1	62702830	62703832
chr1	62706276	62706990
chr1	62716830	62717426
chr1	62724282	62725121
chr1	62729396	62730182
chr1	62736455	62737069
chr1	62747427	62748198
chr1	62752928	62753601
chr1	62964288	62964668
chr1	63113367	63114875
chr1	63137882	63138407
chr1	63176245	63177509
chr1	63181054	63181411
chr1	63204288	63204746
chr1	63214793	63215269
chr1	63273051	63273663
chr1	63445766	63446264
chr1	63730140	63730905
chr1	63763168	63763669
chr1	63992521	63992952
chr1	63995653	63996387
chr1	64018311	64019707
chr1	64035060	64035882
chr1	64036942	64037413
chr1	64040829	64041530
chr1	64078341	64079343
chr1	64087796	64089032
chr1	64097382	64098091
chr1	64121455	64122631
chr1	64146004	64146436
chr1	64223750	64224398
chr1	64225846	64226490
chr1	64284607	64285153
chr1	64301378	64302092
chr1	64302720	64303305
chr1	64305275	64306145
chr1	64323971	64324472
chr1	64445876	64446386
chr1	64532097	64533594
chr1	64616811	64617935
chr1	64658772	64659265
chr1	64690425	64691565
chr1	64737310	64738199
chr1	64876242	64876642
chr1	64956485	64956962
chr1	64970740	64970994
chr1	65010153	65010507
chr1	65112072	65112353
chr1	65178182	65179596
chr1	65186245	65187237
chr1	65246161	65247158
chr1	65311301	65312105
chr1	66174869	66175399
chr1	66467868	66468340
chr1	66700579	66701462
chr1	66816015	66818043
chr1	66838549	66838858
chr1	66862608	66863570
chr1	66960568	66961226
chr1	67003335	67004225
chr1	67038477	67039100
chr1	67061486	67061778
chr1	69108542	69108762
chr1	69241843	69242161
chr1	69285052	69285537
chr1	69456645	69456960
chr1	69687091	69687939
chr1	69689055	69689301
chr1	71079249	71079507
chr1	71102295	71103410
chr1	71221406	71222152
chr1	71306231	71306959
chr1	71556757	71557520
chr1	71652667	71653975
chr1	71691302	71692205
chr1	71701348	71701725
chr1	71709749	71710132
chr1	71723788	71724430
chr1	71756310	71757215
chr1	71798586	71799918
chr1	71830387	71830712
chr1	71936397	71937451
chr1	71956774	71957745
chr1	71995511	71996463
chr1	72014376	72015198
chr1	72211958	72212574
chr1	72225726	72226676
chr1	72236367	72237223
chr1	72243632	72244550
chr1	72254517	72255536
chr1	72283918	72284552
chr1	72306924	72307734
chr1	72364450	72365474
chr1	72536996	72537332
chr1	72582775	72583730
chr1	72710844	72711925
chr1	72734879	72735249
chr1	72736440	72736724
chr1	72837023	72837646
chr1	72865941	72866143
chr1	72877886	72878194
chr1	72936147	72936663
chr1	73188526	73189310
chr1	73199888	73200656
chr1	73535142	73535802
chr1	73644062	73644973
chr1	73645112	73645520
chr1	73826186	73826816
chr1	73850654	73851018
chr1	73862692	73863319
chr1	73901550	73902096
chr1	73912986	73913502
chr1	73922217	73922515
chr1	73923032	73923766
chr1	73947527	73947973
chr1	73954560	73955157
chr1	73955401	73955969
chr1	73962698	73963509
chr1	73966237	73966888
chr1	73968612	73969490
chr1	73987544	73988655
chr1	73996265	73996527
chr1	73999731	74000749
chr1	74007454	74008066
chr1	74008291	74008931
chr1	74027261	74028016
chr1	74034670	74035134
chr1	74036774	74037348
chr1	74074567	74075269
chr1	74124254	74124839
chr1	74125148	74125570
chr1	74236077	74237159
chr1	74248687	74249475
chr1	74262502	74262908
chr1	74275010	74275498
chr1	74284260	74285389
chr1	74295170	74296174
chr1	74303645	74304513
chr1	74313351	74313934
chr1	74314790	74315152
chr1	74316231	74316676
chr1	74331152	74331716
chr1	74332168	74332912
chr1	74364309	74364659
chr1	74386656	74387344
chr1	74391278	74392442
chr1	74397041	74397980
chr1	74419115	74419866
chr1	74434363	74435128
chr1	74452519	74453072
chr1	74505453	74506784
chr1	74587494	74588527
chr1	74600964	74601824
chr1	74661430	74662217
chr1	74773070	74773529
chr1	74784304	74784751
chr1	74787868	74788207
chr1	74803030	74803536
chr1	74808072	74808611
chr1	74816671	74817393
chr1	74854682	74855239
chr1	74880834	74881209
chr1	74884484	74884852
chr1	74947863	74948509
chr1	74964408	74964901
chr1	74971572	74972176
chr1	75124517	75125411
chr1	75141390	75142143
chr1	75142211	75143284
chr1	75168395	75169171
chr1	75179752	75180658
chr1	75191540	75192732
chr1	75210452	75211204
chr1	75219069	75219809
chr1	75236070	75237060
chr1	75251477	75251944
chr1	75316892	75318172
chr1	75398670	75399412
chr1	75435696	75436312
chr1	75445775	75446082
chr1	75467473	75467964
chr1	75478556	75479776
chr1	75505508	75506773
chr1	75521158	75522118
chr1	75546395	75546758
chr1	75559364	75559939
chr1	75825849	75826714
chr1	75888319	75888757
chr1	75925685	75926167
chr1	76074937	76075630
chr1	76450781	76451148
chr1	76570452	76570975
chr1	76717080	76717461
chr1	76828849	76829715
chr1	76866087	76867061
chr1	77081751	77081979
chr1	77202236	77202804
chr1	77202971	77203509
chr1	77306531	77307966
chr1	77370994	77371594
chr1	77412305	77412966
chr1	77420244	77420734
chr1	77441656	77442408
chr1	77461359	77462529
chr1	77514379	77515593
chr1	77516082	77516585
chr1	77978743	77979026
chr1	78196816	78197380
chr1	78215794	78216171
chr1	78216579	78217761
chr1	78310061	78310511
chr1	78348714	78349753
chr1	78354808	78355777
chr1	78370047	78370462
chr1	78371531	78372058
chr1	78409449	78409992
chr1	78419670	78419916
chr1	78447978	78448587
chr1	78454570	78454949
chr1	78488483	78489445
chr1	78537401	78538087
chr1	78647415	78647727
chr1	78657489	78658523
chr1	78674892	78675651
chr1	78678470	78679153
chr1	78684538	78684943
chr1	78726563	78727299
chr1	78734643	78734959
chr1	78818837	78819882
chr1	78821064	78821399
chr1	78863635	78864691
chr1	78895501	78896349
chr1	78907949	78908379
chr1	79439710	79440331
chr1	79560850	79561648
chr1	79581065	79582094
chr1	79667547	79667778
chr1	79671595	79672323
chr1	79697324	79697805
chr1	79710967	79711647
chr1	79740833	79741532
chr1	79751001	79751962
chr1	79757162	79757698
chr1	79761243	79762097
chr1	79770098	79770340
chr1	79770555	79771492
chr1	79775861	79776534
chr1	79832741	79833319
chr1	79858070	79859157
chr1	79917487	79918168
chr1	79918497	79919323
chr1	79932958	79933738
chr1	80033353	80033988
chr1	80213003	80214253
chr1	80217910	80218783
chr1	80230706	80231610
chr1	80236729	80237521
chr1	80244234	80244461
chr1	80339903	80341358
chr1	80408546	80408888
chr1	80874407	80874803
chr1	82150613	82151423
chr1	82253515	82254352
chr1	82282961	82283731
chr1	82290983	82291905
chr1	82316179	82317123
chr1	82358919	82359372
chr1	82384943	82385509
chr1	82429048	82429439
chr1	82433400	82433785
chr1	82443542	82444068
chr1	82476602	82477081
chr1	82554463	82554689
chr1	82596966	82597531
chr1	82641555	82641945
chr1	82655481	82656126
chr1	82675486	82676232
chr1	82686303	82686934
chr1	82687418	82688100
chr1	82698952	82699988
chr1	82713456	82714117
chr1	82724650	82725563
chr1	82739782	82740241
chr1	82771053	82772022
chr1	82787381	82787853
chr1	82795246	82796543
chr1	82831749	82832204
chr1	82836133	82836724
chr1	82839063	82840293
chr1	82864205	82865104
chr1	82924489	82925159
chr1	82973448	82974922
chr1	82987810	82988912
chr1	83020055	83021279
chr1	83038015	83038964
chr1	83076054	83076608
chr1	83159583	83160016
chr1	83631440	83632030
chr1	83713350	83713741
chr1	83761402	83762113
chr1	84286713	84287167
chr1	84333155	84333665
chr1	84696214	84696463
chr1	84838487	84840361
chr1	84925688	84925953
chr1	84934632	84935307
chr1	84962630	84963118
chr1	84963644	84964234
chr1	84965878	84966220
chr1	84994236	84994742
chr1	84994995	84995329
chr1	85029427	85029843
chr1	85046318	85046619
chr1	85080834	85081379
chr1	85087573	85087879
chr1	85090139	85091089
chr1	85109457	85110023
chr1	85113044	85113510
chr1	85147516	85148183
chr1	85179607	85180033
chr1	85222241	85222741
chr1	85247585	85247877
chr1	85269990	85270502
chr1	85280350	85280656
chr1	85339841	85340316
chr1	85344730	85345015
chr1	85494930	85495202
chr1	85525913	85526349
chr1	85550449	85550823
chr1	85588693	85589061
chr1	85591383	85591687
chr1	85591898	85592560
chr1	85592635	85593341
chr1	85604199	85604468
chr1	85617517	85617868
chr1	85624802	85625667
chr1	85703251	85704111
chr1	85735730	85736104
chr1	85736440	85736834
chr1	85793206	85794767
chr1	85838090	85838415
chr1	85853266	85853665
chr1	85894360	85895892
chr1	85933587	85934542
chr1	85958319	85958646
chr1	85985731	85986089
chr1	85989110	85989532
chr1	85989961	85990386
chr1	86007491	86008187
chr1	86018217	86018700
chr1	86045820	86046614
chr1	86059183	86059791
chr1	86064227	86065158
chr1	86114175	86114739
chr1	86142920	86143723
chr1	86154331	86155102
chr1	86178867	86179340
chr1	86214183	86214471
chr1	86302993	86303625
chr1	86358658	86359953
chr1	86397485	86398459
chr1	86406378	86406877
chr1	86406919	86407335
chr1	86434101	86435036
chr1	86440538	86440847
chr1	86441872	86443102
chr1	86464227	86465328
chr1	86470226	86471287
chr1	86472157	86472555
chr1	86487171	86488117
chr1	86503765	86504842
chr1	86509379	86509818
chr1	86524984	86525792
chr1	86525812	86527044
chr1	86527946	86528460
chr1	86532492	86532756
chr1	86582077	86583034
chr1	86669524	86669804
chr1	86670292	86670799
chr1	86703469	86704303
chr1	86858719	86859268
chr1	87008309	87008522
chr1	87098511	87099024
chr1	87174339	87174752
chr1	87186805	87187341
chr1	87205051	87205427
chr1	87213684	87214635
chr1	87246089	87246643
chr1	87281527	87282306
chr1	87326602	87327723
chr1	87447557	87447830
chr1	87510179	87510568
chr1	87620110	87620959
chr1	87626268	87627010
chr1	87639796	87640876
chr1	87650617	87651446
chr1	87755608	87756489
chr1	87785417	87786651
chr1	87813699	87813957
chr1	87846604	87847257
chr1	87852909	87853920
chr1	87900814	87901573
chr1	88008077	88008658
chr1	88094295	88094692
chr1	88150193	88150463
chr1	88205398	88206023
chr1	88258380	88259467
chr1	88277051	88277925
chr1	88357473	88357792
chr1	88475523	88475774
chr1	88562409	88562679
chr1	88612943	88613551
chr1	88632938	88633375
chr1	88635560	88636169
chr1	88639803	88640242
chr1	88658198	88658744
chr1	88701597	88702665
chr1	88745274	88746573
chr1	88755389	88755833
chr1	88756677	88757516
chr1	88861184	88862020
chr1	88917426	88917953
chr1	88929275	88929877
chr1	88994711	88995603
chr1	89010179	89010607
chr1	89041289	89041762
chr1	89042162	89042577
chr1	89042697	89043333
chr1	89062939	89063556
chr1	89069826	89070841
chr1	89092412	89093073
chr1	89102439	89103245
chr1	89104173	89104661
chr1	89117409	89118237
chr1	89123988	89124509
chr1	89136156	89136597
chr1	89139865	89140647
chr1	89183194	89183932
chr1	89189189	89189644
chr1	89190510	89191826
chr1	89196191	89196539
chr1	89235214	89235811
chr1	89322514	89323153
chr1	89420712	89420967
chr1	89424560	89424987
chr1	89426160	89426551
chr1	89454370	89455176
chr1	89467288	89468164
chr1	89513485	89514473
chr1	89524379	89524736
chr1	89575453	89575898
chr1	89580013	89580737
chr1	89580788	89581498
chr1	89643783	89644584
chr1	89724587	89725172
chr1	89730533	89731349
chr1	89742463	89742750
chr1	89837940	89838929
chr1	89876583	89877211
chr1	89892738	89893129
chr1	89931168	89931376
chr1	89940299	89940712
chr1	89999820	90000258
chr1	90000996	90001805
chr1	90038601	90039433
chr1	90051346	90051669
chr1	90051887	90052195
chr1	90126785	90127469
chr1	90153193	90153707
chr1	90161640	90163012
chr1	90186206	90186629
chr1	90202212	90202846
chr1	90203766	90204183
chr1	90206844	90207635
chr1	90225666	90225923
chr1	90408464	90409129
chr1	90490335	90490766
chr1	90588411	90588679
chr1	90592676	90593182
chr1	90599197	90599657
chr1	90603070	90603807
chr1	90650781	90651383
chr1	90896618	90897319
chr1	90900367	90901076
chr1	90914878	90915775
chr1	90927325	90927817
chr1	90928312	90928860
chr1	90953637	90954502
chr1	90956392	90957028
chr1	90973285	90973780
chr1	90998566	90999272
chr1	91013669	91014262
chr1	91017200	91017556
chr1	91023874	91024691
chr1	91040002	91040675
chr1	91052657	91053773
chr1	91055691	91056120
chr1	91062214	91062958
chr1	91064855	91065374
chr1	91080091	91081096
chr1	91249824	91250904
chr1	91297845	91298663
chr1	91346973	91347244
chr1	91366227	91366612
chr1	91398241	91399177
chr1	91412652	91413724
chr1	91436068	91436904
chr1	91459024	91459943
chr1	91483344	91483646
chr1	91494363	91494964
chr1	91540040	91541106
chr1	91557232	91557764
chr1	91577807	91578787
chr1	91642494	91642821
chr1	91755135	91755412
chr1	91758475	91759292
chr1	91770148	91771038
chr1	91874692	91874996
chr1	91962338	91962595
chr1	92122541	92123097
chr1	92137081	92137680
chr1	92179689	92181125
chr1	92216454	92216849
chr1	92473440	92474478
chr1	92529546	92530463
chr1	92641548	92642332
chr1	92647764	92648489
chr1	92648690	92649101
chr1	92696906	92697179
chr1	92834027	92834444
chr1	92906755	92907628
chr1	92910500	92911402
chr1	92934131	92935042
chr1	92956640	92957313
chr1	93174451	93174735
chr1	93210110	93210701
chr1	93211486	93212047
chr1	93235455	93236547
chr1	93246011	93246307
chr1	93305560	93306139
chr1	93342546	93343956
chr1	93444821	93446027
chr1	93477926	93479451
chr1	93511517	93512588
chr1	93634963	93636191
chr1	93667692	93669295
chr1	93678480	93678826
chr1	93679939	93680784
chr1	93685336	93686116
chr1	93686288	93686979
chr1	93688219	93688613
chr1	93694727	93695549
chr1	93705654	93705972
chr1	93711540	93712198
chr1	93726934	93727315
chr1	93753910	93755464
chr1	93801691	93802161
chr1	93803481	93804509
chr1	93818498	93819163
chr1	93824763	93825775
chr1	93881625	93882279
chr1	93948861	93949578
chr1	94034907	94035713
chr1	94079114	94079492
chr1	94091732	94092149
chr1	94469816	94470245
chr1	95313310	95314445
chr1	95450826	95451368
chr1	95451843	95452145
chr1	95454179	95454774
chr1	95644107	95644656
chr1	95665841	95666551
chr1	95667335	95668018
chr1	95668414	95668969
chr1	95708953	95709326
chr1	95735476	95735883
chr1	95754001	95754761
chr1	95762258	95762837
chr1	96300945	96301885
chr1	96315722	96316277
chr1	96872090	96872385
chr1	97660698	97662322
chr1	97688820	97689116
chr1	97769581	97770725
chr1	97833415	97834776
chr1	97861757	97862753
chr1	97910917	97911271
chr1	97918305	97919049
chr1	97960503	97961020
chr1	97976659	97977500
chr1	98050391	98051333
chr1	98056892	98057360
chr1	98059159	98059662
chr1	98083687	98084486
chr1	98094778	98096071
chr1	98131301	98131582
chr1	98253527	98253963
chr1	100180022	100180496
chr1	100223906	100224248
chr1	100231522	100232157
chr1	100787763	100788165
chr1	101756418	101756935
chr1	102628090	102628428
chr1	104986271	104986552
chr1	105152128	105152810
chr1	105199064	105199985
chr1	105233130	105234002
chr1	105356119	105357083
chr1	105663187	105664459
chr1	105780446	105780960
chr1	105813376	105813944
chr1	105864572	105865389
chr1	105891082	105891519
chr1	105908385	105908743
chr1	105971652	105972042
chr1	105989986	105991547
chr1	105993814	105994156
chr1	106037064	106037300
chr1	106065704	106066183
chr1	106071300	106071590
chr1	106153008	106153257
chr1	106171226	106173013
chr1	106199734	106200128
chr1	106220432	106221169
chr1	106316617	106317349
chr1	106362805	106363500
chr1	106395447	106395862
chr1	106407926	106408525
chr1	106511276	106512006
chr1	106513519	106513865
chr1	106548655	106549637
chr1	106565778	106566891
chr1	106628832	106629914
chr1	106666087	106666829
chr1	106687589	106688433
chr1	106713702	106714800
chr1	106758994	106760395
chr1	106796023	106796945
chr1	107481494	107481850
chr1	108057533	108057855
chr1	108207822	108208431
chr1	108384436	108385115
chr1	111864057	111865250
chr1	113904009	113904372
chr1	115522198	115522788
chr1	115964955	115965435
chr1	116276574	116277463
chr1	117245840	117246573
chr1	117311589	117311918
chr1	118294890	118295420
chr1	118310828	118311663
chr1	118321448	118322265
chr1	118355751	118356235
chr1	118388416	118390234
chr1	118458719	118459934
chr1	118498407	118498670
chr1	118627703	118628268
chr1	118759521	118759898
chr1	119053369	119053882
chr1	119087577	119088002
chr1	119093709	119094210
chr1	119143421	119144600
chr1	119209421	119210257
chr1	119219894	119220241
chr1	119234007	119234947
chr1	119292266	119292516
chr1	119305339	119306065
chr1	119420818	119421791
chr1	119458276	119458519
chr1	119492017	119492804
chr1	119498507	119499130
chr1	119504258	119505182
chr1	119508357	119509055
chr1	119510864	119511256
chr1	119525739	119526610
chr1	119548711	119548939
chr1	119648285	119649198
chr1	119836781	119837952
chr1	119868539	119869567
chr1	119894947	119895341
chr1	119912895	119913550
chr1	119987678	119988228
chr1	119997041	119997583
chr1	120033008	120033421
chr1	120072887	120074259
chr1	120093553	120093869
chr1	120120303	120121605
chr1	120197160	120197559
chr1	120221272	120221669
chr1	120244633	120245045
chr1	120245529	120246051
chr1	120253498	120254285
chr1	120258695	120259174
chr1	120264780	120265766
chr1	120280004	120280588
chr1	120289899	120290418
chr1	120293706	120294312
chr1	120305735	120306485
chr1	120357268	120358073
chr1	120468945	120469160
chr1	120574842	120575125
chr1	120586515	120586835
chr1	120643939	120644962
chr1	120685885	120686149
chr1	120827134	120827932
chr1	121203791	121204302
chr1	121293492	121294024
chr1	121327287	121328446
chr1	121430689	121431956
chr1	121440578	121441398
chr1	121567504	121568384
chr1	122328052	122328935
chr1	122357037	122357344
chr1	122428120	122428417
chr1	122772246	122772663
chr1	123343630	123344141
chr1	123584938	123585440
chr1	123760311	123760840
chr1	123827336	123827815
chr1	123829032	123829492
chr1	123915582	123916127
chr1	123933818	123934750
chr1	123990013	123990833
chr1	125389763	125390625
chr1	125434518	125436176
chr1	125441442	125442155
chr1	125519096	125519789
chr1	125525780	125526622
chr1	125560229	125561612
chr1	125592210	125592980
chr1	125607485	125607747
chr1	125910503	125911119
chr1	125911389	125912426
chr1	125968595	125969073
chr1	125984995	125985474
chr1	126175084	126175674
chr1	126360881	126361292
chr1	126393352	126394382
chr1	126403922	126404502
chr1	126407857	126408214
chr1	126431551	126431896
chr1	126461365	126462475
chr1	126489731	126490597
chr1	126492475	126493035
chr1	126593152	126593780
chr1	126683643	126684473
chr1	126737530	126738549
chr1	126751965	126752979
chr1	126830118	126830645
chr1	126931769	126932184
chr1	126940216	126940575
chr1	126993296	126993565
chr1	127204640	127205587
chr1	127205732	127206485
chr1	127230294	127230889
chr1	127233171	127233559
chr1	127239804	127240402
chr1	127242705	127243146
chr1	127257028	127257412
chr1	127270141	127270681
chr1	127322369	127322982
chr1	127413845	127414189
chr1	127494468	127494864
chr1	127500291	127500549
chr1	127677360	127678282
chr1	127773642	127774889
chr1	127796119	127797147
chr1	127868525	127869510
chr1	127989827	127990767
chr1	128102388	128103865
chr1	128194879	128195239
chr1	128243793	128245027
chr1	128359226	128360087
chr1	128399056	128399490
chr1	128404716	128405668
chr1	128416621	128417620
chr1	128440136	128441517
chr1	128456455	128457787
chr1	128472204	128473367
chr1	128574821	128575514
chr1	128590823	128591458
chr1	128591885	128592779
chr1	128654155	128654932
chr1	128675447	128676023
chr1	128701246	128701765
chr1	128704056	128704390
chr1	128704920	128705591
chr1	128722014	128722556
chr1	128762137	128762654
chr1	128785461	128786118
chr1	128789627	128790190
chr1	128829605	128829982
chr1	128832226	128832921
chr1	129446645	129447621
chr1	129495972	129496462
chr1	129542377	129543193
chr1	130192646	130192957
chr1	130372165	130372483
chr1	130373407	130374184
chr1	130462198	130463221
chr1	130474122	130474703
chr1	130508308	130509019
chr1	130512716	130513251
chr1	130522220	130522783
chr1	130550225	130551666
chr1	130633729	130634340
chr1	130683578	130684567
chr1	130715495	130716276
chr1	130716850	130717866
chr1	130731629	130732177
chr1	130740922	130741717
chr1	130783845	130784423
chr1	130875127	130875402
chr1	130993176	130993934
chr1	130995091	130995904
chr1	131003168	131003757
chr1	131051770	131052132
chr1	131053038	131053606
chr1	131079934	131080164
chr1	131096601	131098064
chr1	131137776	131138680
chr1	131152954	131153453
chr1	131161044	131161453
chr1	131244925	131245499
chr1	131270185	131270475
chr1	131280136	131280585
chr1	131345442	131345962
chr1	131377886	131379497
chr1	131420643	131421054
chr1	131427172	131427802
chr1	131431528	131431765
chr1	131431873	131432173
chr1	131450379	131451253
chr1	131461102	131461461
chr1	131478829	131479133
chr1	131525788	131528347
chr1	131543908	131544380
chr1	131554967	131555495
chr1	131566060	131566411
chr1	131573723	131574128
chr1	131657939	131658454
chr1	131712548	131712765
chr1	131760059	131760687
chr1	131765590	131765932
chr1	131827502	131828617
chr1	131867062	131868045
chr1	131910131	131911376
chr1	131978924	131979432
chr1	131981583	131981954
chr1	131983001	131983239
chr1	132003968	132004168
chr1	132007235	132008450
chr1	132039890	132040942
chr1	132046221	132046685
chr1	132067773	132068078
chr1	132095455	132096028
chr1	132102088	132102532
chr1	132121171	132121534
chr1	132155803	132156085
chr1	132157478	132157747
chr1	132298534	132299290
chr1	132315781	132316397
chr1	132322701	132323470
chr1	132333682	132334082
chr1	132335199	132335909
chr1	132341817	132342259
chr1	132355747	132356155
chr1	132367616	132367959
chr1	132391424	132391901
chr1	132417186	132418218
chr1	132436551	132437273
chr1	132476669	132477833
chr1	132520762	132521099
chr1	132790980	132791379
chr1	133012355	133012817
chr1	133025007	133025815
chr1	133033296	133034483
chr1	133039543	133039806
chr1	133045764	133046861
chr1	133068132	133068618
chr1	133073241	133074037
chr1	133087524	133087964
chr1	133130754	133131892
chr1	133181041	133181395
chr1	133228895	133229668
chr1	133302582	133302868
chr1	133328905	133329691
chr1	133351798	133352106
chr1	133353476	133353826
chr1	133363277	133364060
chr1	133385561	133386212
chr1	133397321	133398331
chr1	133400283	133400702
chr1	133406754	133407881
chr1	133418199	133418560
chr1	133422329	133423176
chr1	133423608	133424493
chr1	133448194	133448966
chr1	133468540	133469147
chr1	133492678	133493990
chr1	133595299	133595507
chr1	133609732	133610589
chr1	133660784	133661617
chr1	133694860	133695175
chr1	133801016	133801425
chr1	133891598	133891902
chr1	133892603	133893084
chr1	133911530	133911751
chr1	133917653	133918167
chr1	133941274	133941855
chr1	133961519	133962322
chr1	134006216	134006724
chr1	134025795	134026314
chr1	134060691	134061481
chr1	134067123	134067575
chr1	134078745	134079664
chr1	134079834	134080167
chr1	134092724	134093727
chr1	134098804	134099817
chr1	134106731	134107090
chr1	134196528	134196781
chr1	134210118	134211402
chr1	134222147	134222920
chr1	134244221	134244545
chr1	134292089	134292553
chr1	134344494	134344964
chr1	134361554	134362243
chr1	134381896	134382297
chr1	134405582	134406427
chr1	134415130	134415950
chr1	134420006	134420499
chr1	134455081	134455891
chr1	134494318	134495285
chr1	134556265	134557286
chr1	134560010	134560970
chr1	134646421	134646950
chr1	134771014	134771921
chr1	134955399	134956249
chr1	134962130	134962849
chr1	134987546	134987914
chr1	135146475	135147799
chr1	135154310	135154899
chr1	135259133	135259413
chr1	135283277	135284353
chr1	135286201	135286684
chr1	135313278	135314124
chr1	135368195	135368735
chr1	135368929	135369395
chr1	135374810	135375548
chr1	135410788	135411836
chr1	135430014	135430883
chr1	135434873	135435655
chr1	135516651	135517333
chr1	135535089	135535729
chr1	135540364	135540578
chr1	135606960	135607841
chr1	135631248	135632132
chr1	135670406	135670781
chr1	135673426	135673882
chr1	135675559	135676104
chr1	135686722	135687434
chr1	135687771	135688840
chr1	135699059	135699693
chr1	135711102	135711582
chr1	135719509	135720301
chr1	135728797	135729648
chr1	135731713	135732260
chr1	135752841	135753306
chr1	135765837	135766768
chr1	135782782	135783324
chr1	135787391	135787616
chr1	135844343	135844903
chr1	135852340	135852609
chr1	135945749	135946067
chr1	136007757	136008382
chr1	136017787	136018386
chr1	136131092	136131671
chr1	136140119	136140622
chr1	136170072	136170463
chr1	136234118	136234598
chr1	136260198	136260721
chr1	136268255	136268636
chr1	136293181	136293681
chr1	136325779	136326412
chr1	136345190	136346527
chr1	136364787	136365124
chr1	136380936	136381920
chr1	136414907	136415771
chr1	136466033	136466689
chr1	136525033	136525285
chr1	136525493	136526135
chr1	136534617	136535310
chr1	136624514	136625738
chr1	136694878	136695429
chr1	136695855	136696810
chr1	136781678	136782913
chr1	136784184	136784849
chr1	136796415	136797014
chr1	136823961	136824460
chr1	136830937	136831720
chr1	136839280	136839582
chr1	136915412	136915937
chr1	136948602	136949299
chr1	137221098	137222031
chr1	137225531	137225769
chr1	137331840	137332778
chr1	137560550	137561579
chr1	137591153	137592021
chr1	137617598	137617874
chr1	137620478	137621192
chr1	137644479	137645247
chr1	137649681	137650800
chr1	137656711	137657538
chr1	137664819	137665460
chr1	137668872	137669506
chr1	137790135	137790579
chr1	137898264	137898847
chr1	137900096	137901068
chr1	137923620	137924198
chr1	137937589	137937963
chr1	138010902	138011238
chr1	138037363	138037937
chr1	138039043	138039670
chr1	138044544	138044892
chr1	138517424	138517698
chr1	138571173	138571467
chr1	138617959	138618314
chr1	138618989	138619958
chr1	138841473	138842018
chr1	138856192	138857027
chr1	138928491	138929344
chr1	138963175	138964339
chr1	138982300	138982604
chr1	138992438	138992963
chr1	139421821	139422813
chr1	139454360	139455290
chr1	140183159	140183559
chr1	140245351	140246150
chr1	140378779	140379252
chr1	140430349	140430991
chr1	140531583	140531866
chr1	142918284	142918971
chr1	143702303	143703294
chr1	143739217	143740410
chr1	143765708	143766191
chr1	143770352	143771038
chr1	143776586	143777812
chr1	143803615	143803914
chr1	143813812	143814331
chr1	143820445	143820855
chr1	143852224	143853115
chr1	143862396	143862610
chr1	143916501	143916858
chr1	143941500	143941812
chr1	144003866	144004678
chr1	144406677	144406956
chr1	146724841	146725226
chr1	149856726	149857248
chr1	149862668	149863424
chr1	150006717	150007640
chr1	150099370	150100337
chr1	150126080	150126503
chr1	150212016	150213075
chr1	150392580	150393827
chr1	150492399	150493270
chr1	150505894	150506283
chr1	150759396	150760049
chr1	150760944	150761394
chr1	150873234	150873653
chr1	150915003	150915295
chr1	150920897	150921304
chr1	150975782	150976829
chr1	150992865	150993965
chr1	151024798	151026094
chr1	151036443	151036947
chr1	151040723	151041572
chr1	151045957	151046291
chr1	151062065	151062979
chr1	151078961	151079343
chr1	151236592	151237062
chr1	151239244	151239615
chr1	151287186	151287993
chr1	151344021	151345511
chr1	151427984	151429149
chr1	151500089	151501367
chr1	151571053	151572139
chr1	151585563	151586159
chr1	151618758	151619100
chr1	151619239	151619938
chr1	151636354	151637390
chr1	151692982	151693279
chr1	151708912	151709371
chr1	151709447	151709738
chr1	151754821	151755939
chr1	152019213	152019523
chr1	152089935	152090631
chr1	152177188	152177830
chr1	152203135	152203621
chr1	152386231	152386859
chr1	152399749	152400519
chr1	152422960	152423445
chr1	152424703	152425373
chr1	152461590	152462768
chr1	152497320	152498318
chr1	152499655	152500205
chr1	152511251	152511601
chr1	152556178	152557019
chr1	152560849	152561177
chr1	152566637	152566971
chr1	152572833	152573404
chr1	152585443	152585965
chr1	152594667	152595224
chr1	152599271	152599708
chr1	152612695	152613406
chr1	152624596	152625522
chr1	152677430	152678705
chr1	152766068	152767209
chr1	152779123	152779395
chr1	152798130	152798582
chr1	152902227	152903834
chr1	152904565	152904835
chr1	153014526	153015041
chr1	153039924	153040550
chr1	153047998	153048703
chr1	153092266	153092537
chr1	153101022	153101787
chr1	153172348	153172884
chr1	153191189	153191839
chr1	153199443	153200023
chr1	153223365	153224911
chr1	153308610	153309424
chr1	153332080	153333710
chr1	153353766	153354468
chr1	153354649	153355257
chr1	153371022	153371691
chr1	153379848	153380492
chr1	153385013	153385453
chr1	153386544	153386991
chr1	153401804	153402117
chr1	153424928	153425437
chr1	153486815	153487922
chr1	153549526	153549939
chr1	153559618	153560467
chr1	153571979	153573020
chr1	153585580	153586188
chr1	153598757	153599190
chr1	153614488	153614895
chr1	153641589	153642285
chr1	153702771	153703353
chr1	153730397	153731220
chr1	153740101	153740536
chr1	153742775	153743164
chr1	153746770	153747019
chr1	153749261	153749785
chr1	153886052	153886734
chr1	153899416	153900639
chr1	153963854	153964288
chr1	154032588	154033110
chr1	154033899	154034718
chr1	154065830	154066303
chr1	154102860	154103362
chr1	154174383	154175017
chr1	154178358	154178993
chr1	154181028	154181275
chr1	154256716	154257315
chr1	154257974	154258320
chr1	154258342	154259000
chr1	154415748	154416833
chr1	154578373	154579302
chr1	154603309	154604478
chr1	154617772	154618104
chr1	154618803	154619767
chr1	154620084	154620595
chr1	154786174	154786744
chr1	154791353	154792423
chr1	155006476	155006923
chr1	155028672	155029568
chr1	155040271	155040657
chr1	155049006	155049455
chr1	155050208	155050572
chr1	155059404	155059818
chr1	155063984	155064868
chr1	155074658	155075309
chr1	155082960	155084104
chr1	155086675	155087208
chr1	155097968	155099940
chr1	155122057	155122350
chr1	155145516	155145995
chr1	155146498	155147091
chr1	155153366	155153701
chr1	155158408	155159452
chr1	155212533	155212859
chr1	155224055	155224500
chr1	155244052	155244538
chr1	155281520	155281798
chr1	155293504	155293974
chr1	155294168	155294704
chr1	155416718	155417697
chr1	155449766	155450168
chr1	155491134	155491902
chr1	155557896	155558804
chr1	155741998	155742893
chr1	155812369	155813444
chr1	155972606	155974022
chr1	156028350	156028707
chr1	156035388	156036750
chr1	156040669	156041055
chr1	156230436	156231153
chr1	156378427	156378757
chr1	156378873	156379402
chr1	156420573	156421440
chr1	156473933	156474583
chr1	156546711	156547693
chr1	156548104	156548371
chr1	156558390	156559513
chr1	156613905	156614599
chr1	156615337	156616061
chr1	156654984	156655539
chr1	156673938	156674729
chr1	156718339	156719461
chr1	156741920	156742171
chr1	156752396	156752776
chr1	156838716	156839049
chr1	156938735	156940082
chr1	156986039	156986637
chr1	157014740	157015391
chr1	157016606	157017188
chr1	157020869	157021369
chr1	157038980	157039750
chr1	157055329	157055882
chr1	157060535	157060880
chr1	157076317	157076647
chr1	157076957	157077416
chr1	157256550	157256890
chr1	157411748	157412968
chr1	157417840	157418386
chr1	157433243	157433957
chr1	157443270	157443853
chr1	157448484	157449016
chr1	157449582	157450516
chr1	157458187	157458891
chr1	157553081	157553398
chr1	157560601	157561128
chr1	157792486	157792845
chr1	158252564	158253011
chr1	158290414	158290916
chr1	158356022	158356581
chr1	158670075	158670552
chr1	158953598	158954032
chr1	159034788	159035295
chr1	159065020	159065300
chr1	159135309	159135622
chr1	159231704	159232846
chr1	159390072	159390384
chr1	159595721	159596288
chr1	159670667	159671514
chr1	159676761	159677338
chr1	159783939	159784177
chr1	159812676	159813425
chr1	159889377	159889654
chr1	159911044	159911511
chr1	159928868	159929569
chr1	159953333	159954068
chr1	159962952	159963282
chr1	160005226	160005965
chr1	160036627	160037747
chr1	160043822	160045035
chr1	160053871	160054409
chr1	160080934	160081380
chr1	160169473	160169917
chr1	160194819	160195635
chr1	160212226	160213466
chr1	160531427	160531795
chr1	160693133	160693450
chr1	160792071	160793262
chr1	160905970	160907247
chr1	161034286	161035520
chr1	161070293	161071270
chr1	161124930	161125211
chr1	161130831	161131722
chr1	161170613	161171076
chr1	161195513	161196394
chr1	161250524	161251554
chr1	161392877	161393498
chr1	161494118	161494922
chr1	161507397	161508218
chr1	161712895	161713354
chr1	161727354	161727712
chr1	161742540	161742818
chr1	161766385	161767105
chr1	161876210	161877452
chr1	161896122	161896457
chr1	161907882	161908301
chr1	161963012	161963310
chr1	161968763	161969585
chr1	161976020	161976753
chr1	161999450	161999687
chr1	161999841	162000269
chr1	162004828	162005801
chr1	162018092	162018722
chr1	162036577	162036827
chr1	162037798	162038339
chr1	162186760	162187154
chr1	162202913	162203221
chr1	162207149	162207810
chr1	162388356	162389260
chr1	162421744	162422537
chr1	162477236	162478342
chr1	162509359	162509770
chr1	162548050	162548975
chr1	162564982	162565514
chr1	162570232	162571285
chr1	162589485	162589873
chr1	162643779	162644187
chr1	162665101	162665916
chr1	162739452	162740837
chr1	162871437	162872372
chr1	162879663	162880327
chr1	162895916	162896195
chr1	162931425	162932266
chr1	163070551	163070824
chr1	163150478	163150819
chr1	163239713	163239951
chr1	163379986	163380412
chr1	163403379	163404137
chr1	163443779	163444294
chr1	163779286	163780127
chr1	163910285	163910614
chr1	163929517	163930694
chr1	163942101	163942374
chr1	163994354	163995347
chr1	164043426	164044001
chr1	164120554	164122260
chr1	164138656	164139144
chr1	164144633	164145037
chr1	164158948	164159375
chr1	164184305	164184878
chr1	164208370	164208772
chr1	164248471	164249463
chr1	164275395	164276012
chr1	164307003	164307949
chr1	164319811	164320150
chr1	164357771	164358784
chr1	164363299	164364118
chr1	164366762	164367025
chr1	164405284	164405852
chr1	164457854	164458920
chr1	164552685	164553119
chr1	164681675	164681924
chr1	164898713	164899380
chr1	164905124	164905395
chr1	164957061	164957509
chr1	164993324	164994507
chr1	164997544	164997964
chr1	165115304	165115794
[truncated: 37,547 more rows]

## Sheet: B) Liver EC open chromatin
chr1	3042774	3043225
chr1	3670683	3671293
chr1	3671491	3672229
chr1	4258071	4258454
chr1	4491639	4492523
chr1	4493103	4493803
chr1	4496943	4497641
chr1	4559565	4560807
chr1	4571519	4572194
chr1	4617516	4617832
chr1	4622383	4622783
chr1	4689113	4689431
chr1	4755981	4756288
chr1	4774854	4775407
chr1	4785370	4785920
chr1	4807503	4808234
chr1	4857386	4858422
chr1	5072132	5072957
chr1	5082909	5083600
chr1	5350488	5350864
chr1	5916536	5916913
chr1	6214211	6215287
chr1	6382799	6383262
chr1	7088488	7089315
chr1	7100543	7100924
chr1	7334739	7335484
chr1	7397569	7398570
chr1	9545085	9546204
chr1	9630238	9630470
chr1	9636940	9637603
chr1	9699894	9700934
chr1	9747703	9748744
chr1	9797792	9798715
chr1	9848181	9848524
chr1	9874255	9874690
chr1	9943667	9944351
chr1	9967125	9968151
chr1	10037741	10038288
chr1	10039528	10040290
chr1	10232156	10233380
chr1	10759335	10759719
chr1	10993282	10994066
chr1	11033223	11033850
chr1	11046900	11047564
chr1	11782722	11783779
chr1	12657371	12658007
chr1	12718137	12718858
chr1	12990963	12991218
chr1	12992200	12992427
chr1	13258075	13258300
chr1	13267439	13267806
chr1	13366470	13367024
chr1	13372302	13374316
chr1	13589153	13590252
chr1	13659962	13660798
chr1	14113946	14114219
chr1	14506473	14506850
chr1	14975300	14976256
chr1	15083789	15084403
chr1	15286457	15287091
chr1	15805394	15806413
chr1	16087070	16087533
chr1	16092774	16093493
chr1	16104118	16106185
chr1	16518693	16519426
chr1	16519628	16520133
chr1	16618645	16619609
chr1	16656477	16657557
chr1	16665022	16665658
chr1	16688302	16688981
chr1	17097318	17098184
chr1	17389307	17390035
chr1	18077970	18078681
chr1	18078772	18079119
chr1	18537056	18538619
chr1	19176177	19176439
chr1	19998993	19999669
chr1	20284088	20284710
chr1	20432463	20432966
chr1	20432996	20433271
chr1	20486692	20487418
chr1	20743874	20744321
chr1	20803340	20803760
chr1	20819824	20820610
chr1	20890277	20891392
chr1	20951216	20951954
chr1	21070691	21071188
chr1	21079050	21079797
chr1	21161863	21162082
chr1	21166239	21166719
chr1	21218434	21218941
chr1	21271352	21271787
chr1	21960981	21961975
chr1	21999950	22000254
chr1	22533243	22534102
chr1	22555822	22556055
chr1	22805671	22806139
chr1	22874069	22874405
chr1	23202534	23203189
chr1	23255901	23257081
chr1	23279794	23280263
chr1	23382650	23383659
chr1	23762620	23763361
chr1	23921671	23922601
chr1	24005314	24005850
chr1	24099685	24100790
chr1	24611597	24616172
chr1	24645713	24646151
chr1	24678163	24679105
chr1	24683956	24684323
chr1	24699363	24699707
chr1	25662103	25663166
chr1	26353108	26353362
chr1	26686061	26686574
chr1	26686890	26687786
chr1	26687851	26688350
chr1	28287631	28287949
chr1	28288244	28288918
chr1	30042007	30042425
chr1	30042461	30043352
chr1	30370789	30371073
chr1	30873062	30874175
chr1	30949030	30950399
chr1	31075175	31075482
chr1	31075786	31076089
chr1	31154031	31154290
chr1	32073232	32074635
chr1	33019263	33019716
chr1	33407400	33408182
chr1	33408306	33408924
chr1	33469573	33469841
chr1	33669533	33670617
chr1	33719711	33720459
chr1	33757446	33757981
chr1	33813960	33814750
chr1	33907500	33908336
chr1	33945048	33945588
chr1	34005630	34006277
chr1	34011049	34012062
chr1	34122999	34123344
chr1	34167707	34168120
chr1	34236322	34236728
chr1	34388866	34389840
chr1	34434759	34435209
chr1	34439198	34440180
chr1	34459500	34459973
chr1	34472502	34473181
chr1	34579508	34580000
chr1	34602343	34602695
chr1	34750522	34751036
chr1	34801586	34802120
chr1	34842525	34843455
chr1	34849796	34850299
chr1	34867284	34867531
chr1	35869477	35870100
chr1	35889902	35890969
chr1	36064859	36065196
chr1	36068028	36068796
chr1	36124990	36125497
chr1	36243872	36244515
chr1	36254674	36255502
chr1	36255746	36256125
chr1	36273117	36273703
chr1	36287337	36287991
chr1	36303376	36303651
chr1	36307491	36308270
chr1	36368534	36369378
chr1	36444884	36445518
chr1	36471268	36472098
chr1	36511556	36512885
chr1	36546942	36547589
chr1	36556551	36558426
chr1	36569731	36570340
chr1	36571474	36572102
chr1	36580419	36581104
chr1	36596067	36596434
chr1	36691219	36691907
chr1	36709548	36710253
chr1	36802591	36803108
chr1	36860506	36860882
chr1	36914406	36914887
chr1	36920147	36920963
chr1	36938992	36940161
chr1	37029139	37029745
chr1	37232800	37233143
chr1	37299557	37300391
chr1	37419457	37419760
chr1	37429688	37430620
chr1	37540622	37541393
chr1	37719436	37720098
chr1	37864574	37865571
chr1	37872045	37872473
chr1	37890025	37890707
chr1	37996842	37997545
chr1	37997850	37998639
chr1	38129085	38130277
chr1	38210126	38210363
chr1	38626830	38627789
chr1	38835903	38836350
chr1	38987442	38988130
chr1	39192477	39193141
chr1	39193788	39194263
chr1	39284851	39285135
chr1	39367581	39368394
chr1	39417753	39418208
chr1	39478061	39479093
chr1	39535451	39536349
chr1	39576639	39577663
chr1	39650456	39651191
chr1	39713821	39714668
chr1	39720821	39721178
chr1	39735628	39736635
chr1	39761171	39761702
chr1	39761765	39762416
chr1	39900379	39901678
chr1	39936313	39936890
chr1	39982004	39982471
chr1	40085723	40086040
chr1	40117538	40118178
chr1	40139775	40140400
chr1	40171804	40172389
chr1	40179447	40179944
chr1	40222570	40223224
chr1	40224804	40225134
chr1	40233205	40233641
chr1	40266187	40266900
chr1	40681113	40681828
chr1	40790365	40790933
chr1	41390061	41390811
chr1	41555706	41556067
chr1	42696992	42698199
chr1	42850918	42851713
chr1	42952723	42953499
chr1	43092157	43092986
chr1	43098302	43099170
chr1	43163758	43164085
chr1	43337280	43337781
chr1	43445430	43446453
chr1	43827249	43828229
chr1	43933478	43934546
chr1	44101835	44102751
chr1	44118590	44119129
chr1	44119224	44120132
chr1	44147580	44148308
chr1	44198599	44198939
chr1	44201163	44201419
chr1	44480887	44481573
chr1	44551524	44551760
chr1	44551762	44552349
chr1	44608063	44608499
chr1	44959782	44960430
chr1	45204957	45205800
chr1	45558115	45558602
chr1	45794945	45795851
chr1	45925370	45926181
chr1	46075841	46076271
chr1	46088841	46089170
chr1	46448891	46449612
chr1	46732485	46732724
chr1	46852705	46854315
chr1	47629055	47630290
chr1	47720857	47721323
chr1	48545779	48547308
chr1	50926846	50927738
chr1	51264928	51266342
chr1	51288686	51289833
chr1	51300181	51300912
chr1	51333942	51334219
chr1	51478001	51478869
chr1	51597047	51597321
chr1	51780354	51780838
chr1	51914986	51916192
chr1	52113456	52114106
chr1	52119177	52119871
chr1	52152283	52152806
chr1	52158636	52158991
chr1	52166660	52167067
chr1	52232259	52233688
chr1	52399832	52400905
chr1	52499792	52500935
chr1	52630445	52631087
chr1	52726600	52727510
chr1	52765210	52766069
chr1	52817043	52817958
chr1	52844688	52845352
chr1	52939776	52940370
chr1	52952693	52953010
chr1	53296721	53297428
chr1	53313346	53313825
chr1	53352336	53352957
chr1	53784686	53785503
chr1	53940129	53940808
chr1	53977918	53978764
chr1	54005955	54006504
chr1	54017583	54018231
chr1	54194147	54195314
chr1	54250436	54251086
chr1	54438646	54439180
chr1	54557270	54558004
chr1	54684136	54684959
chr1	54690606	54690987
chr1	54826363	54827006
chr1	54839948	54840361
chr1	54902892	54903226
chr1	54925635	54926660
chr1	54934910	54935379
chr1	55026894	55027750
chr1	55052354	55053364
chr1	55087418	55088658
chr1	55130913	55131882
chr1	55193366	55193659
chr1	55236920	55237731
chr1	55362819	55363914
chr1	55405645	55406786
chr1	56143049	56143309
chr1	56714507	56715188
chr1	56782177	56782482
chr1	56972199	56973619
chr1	57377358	57378257
chr1	57406195	57407068
chr1	57436436	57436714
chr1	57774520	57775539
chr1	57836680	57837499
chr1	57842544	57843335
chr1	57849972	57850300
chr1	57852618	57853158
chr1	57890120	57890988
chr1	57969730	57970369
chr1	57989121	57989651
chr1	57995742	57996377
chr1	58029689	58030181
chr1	58392577	58393823
chr1	58423370	58424454
chr1	58445089	58445782
chr1	58504591	58505261
chr1	58585834	58586737
chr1	58613834	58614121
chr1	58652533	58652995
chr1	58711462	58712012
chr1	58712245	58712978
chr1	58727056	58727419
chr1	58795286	58795888
chr1	58802355	58802763
chr1	58961123	58961735
chr1	58973041	58974128
chr1	59119664	59120544
chr1	59236830	59237514
chr1	59481826	59482964
chr1	59609907	59610260
chr1	59613850	59614093
chr1	59670121	59671305
chr1	59684758	59685433
chr1	59739523	59740251
chr1	59762890	59764082
chr1	59764694	59764944
chr1	59902546	59903225
chr1	59912564	59913901
chr1	60042793	60043450
chr1	60097820	60098769
chr1	60180146	60181058
chr1	60343078	60343707
chr1	60409159	60410269
chr1	60566224	60567293
chr1	60734992	60735676
chr1	60862831	60863495
chr1	60960450	60961043
chr1	61373513	61374697
chr1	61497833	61498723
chr1	61498753	61499651
chr1	61514204	61515318
chr1	61638614	61639527
chr1	62328659	62329190
chr1	62539940	62540189
chr1	62564252	62564690
chr1	62664839	62665364
chr1	62702934	62703825
chr1	62706353	62706970
chr1	62724301	62725145
chr1	62750431	62750822
chr1	63113410	63114816
chr1	63176482	63177476
chr1	63181041	63181359
chr1	63273082	63273813
chr1	63430630	63431118
chr1	63434013	63434527
chr1	63445635	63446574
chr1	63763441	63763730
chr1	63951700	63952047
chr1	64018693	64019307
chr1	64040725	64041463
chr1	64078335	64079084
chr1	64121175	64121419
chr1	64121458	64122459
chr1	64225913	64226460
chr1	64301302	64302054
chr1	64302752	64303173
chr1	64305229	64306041
chr1	64374031	64375160
chr1	64446084	64446334
chr1	64532216	64533588
chr1	64616968	64617924
chr1	64658766	64659422
chr1	64690440	64691490
chr1	64737322	64738148
chr1	64876280	64876650
chr1	64956425	64956975
chr1	65178149	65179469
chr1	65186295	65187152
chr1	66174968	66175639
chr1	66468013	66468525
chr1	66700597	66701354
chr1	66816813	66817935
chr1	66862654	66863547
chr1	67038519	67039052
chr1	69232110	69232565
chr1	69456644	69456966
chr1	69687140	69687876
chr1	70208963	70209351
chr1	70239196	70239599
chr1	71079244	71079507
chr1	71102350	71103372
chr1	71556807	71557511
chr1	71652749	71653012
chr1	71653043	71653485
chr1	72014615	72014976
chr1	72211883	72212449
chr1	72225825	72226407
chr1	72236515	72237116
chr1	72243743	72244490
chr1	72254598	72255313
chr1	72283982	72284515
chr1	72307271	72307648
chr1	72582974	72583616
chr1	72711038	72711878
chr1	72824514	72824911
chr1	73188705	73189240
chr1	73200023	73200540
chr1	73323849	73324330
chr1	73885707	73885958
chr1	73923184	73923628
chr1	73954578	73955107
chr1	73955468	73955820
chr1	73962944	73963436
chr1	73966094	73966827
chr1	73987689	73988406
chr1	74027377	74027957
chr1	74031041	74031456
chr1	74036828	74037369
chr1	74098550	74098818
chr1	74124345	74124844
chr1	74236194	74237218
chr1	74248521	74249204
chr1	74284366	74285188
chr1	74295185	74296123
chr1	74303710	74304552
chr1	74309918	74310162
chr1	74332248	74332846
chr1	74352580	74353160
chr1	74368166	74368541
chr1	74386694	74387228
chr1	74391294	74392397
chr1	74397139	74397824
chr1	74505495	74506797
chr1	74587456	74588523
chr1	74600932	74601586
chr1	74661445	74662180
chr1	74748776	74749074
chr1	74773110	74773467
chr1	74784285	74784616
chr1	74803152	74803473
chr1	74808164	74808452
chr1	74816843	74817268
chr1	74884491	74884921
chr1	74885123	74885450
chr1	74951339	74951886
chr1	75124525	75125385
chr1	75141470	75141916
chr1	75142336	75143300
chr1	75168449	75169180
chr1	75179843	75180621
chr1	75191573	75192393
chr1	75210474	75211176
chr1	75219190	75219658
chr1	75236210	75236969
chr1	75317144	75318180
chr1	75435847	75436102
chr1	75460756	75461352
chr1	75478569	75479717
chr1	75505637	75506543
chr1	75521298	75522083
chr1	75546304	75546716
chr1	75559494	75559876
chr1	75713721	75715006
chr1	76529703	76530059
chr1	76570457	76570831
chr1	77514790	77515379
chr1	77516129	77516580
chr1	78217003	78217436
chr1	78488407	78489383
chr1	78537528	78537975
chr1	78657519	78658472
chr1	78800244	78800576
chr1	79581434	79581768
chr1	79761150	79761909
chr1	79775900	79776495
chr1	79858153	79858934
chr1	80339820	80341254
chr1	81420005	81420657
chr1	82283007	82283692
chr1	82291432	82291870
chr1	82316195	82317103
chr1	82724699	82725308
chr1	82787404	82787845
chr1	82798225	82798667
chr1	82839194	82840259
chr1	82943109	82943684
chr1	82971686	82972444
chr1	82974308	82974785
chr1	84263564	84263883
chr1	84284329	84284763
chr1	84695422	84696459
chr1	84838602	84840335
chr1	84925675	84926026
chr1	84934419	84934999
chr1	84962632	84963142
chr1	84994187	84994878
chr1	84994980	84995351
chr1	85029444	85029879
chr1	85075059	85075327
chr1	85080800	85081331
chr1	85090295	85091070
chr1	85105338	85105723
chr1	85109505	85110056
chr1	85112925	85113570
chr1	85147501	85148099
chr1	85164105	85164571
chr1	85167021	85167327
chr1	85179550	85180062
chr1	85198721	85199218
chr1	85221076	85221565
chr1	85221951	85222604
chr1	85247610	85247877
chr1	85248973	85249400
chr1	85255074	85255415
chr1	85260288	85260777
chr1	85269978	85270709
chr1	85272164	85272601
chr1	85339751	85340389
chr1	85344737	85345177
chr1	85447309	85447807
chr1	85460383	85460666
chr1	85514807	85515165
chr1	85522836	85523347
chr1	85549714	85550053
chr1	85555345	85555590
chr1	85591312	85591912
chr1	85592283	85593314
chr1	85598429	85598964
chr1	85604237	85604593
chr1	85609773	85610235
chr1	85624812	85625589
chr1	85650442	85650818
chr1	85703325	85703916
chr1	85735663	85736147
chr1	85736369	85736746
chr1	85793208	85794196
chr1	85894376	85894904
chr1	85895306	85895862
chr1	86007808	86008123
chr1	86018246	86018788
chr1	86045845	86046599
chr1	86059445	86059722
chr1	86064277	86065172
chr1	86154401	86155084
chr1	86178882	86179225
chr1	86214230	86214477
chr1	86303073	86303429
chr1	86358659	86359929
chr1	86381067	86381387
chr1	86434126	86434898
chr1	86440545	86440818
chr1	86441955	86442812
chr1	86470416	86471270
chr1	86472176	86472509
chr1	86487201	86488019
chr1	86503882	86504739
chr1	86509443	86509697
chr1	86525010	86525555
chr1	86525876	86526857
chr1	86528004	86528473
chr1	86582065	86582961
chr1	86669533	86669804
chr1	86703507	86704128
chr1	86858821	86859282
chr1	87186902	87187315
chr1	87213688	87214520
chr1	87326619	87327637
chr1	87509992	87510606
chr1	87626372	87626784
chr1	87639743	87640601
chr1	87755720	87756500
chr1	87853038	87853835
chr1	87900873	87901405
chr1	88008070	88008652
chr1	88205396	88205908
chr1	88277116	88277853
chr1	88562408	88562615
chr1	88635561	88636111
chr1	88639808	88640314
chr1	88701661	88702617
chr1	88745300	88745560
chr1	89069892	89070820
chr1	89183336	89183849
chr1	89191362	89191795
chr1	89454423	89455167
chr1	89580024	89581678
chr1	89644114	89644506
chr1	89730597	89731180
chr1	89931107	89931427
chr1	90412615	90413179
chr1	90490241	90490845
chr1	90603187	90603786
chr1	90650776	90651571
chr1	90900511	90900859
chr1	90998588	90999187
chr1	91017075	91017560
chr1	91023898	91024467
chr1	91052616	91053602
chr1	91249904	91250925
chr1	91297997	91298595
chr1	91366240	91366678
chr1	91398255	91399092
chr1	91412592	91413590
chr1	91459005	91459807
chr1	91483349	91483631
chr1	91494434	91494898
chr1	91540244	91541101
chr1	91801569	91802246
chr1	92137092	92137597
chr1	92179755	92181102
chr1	92473398	92474284
chr1	92641683	92642168
chr1	92744674	92745101
chr1	92745355	92745581
chr1	92831528	92832014
chr1	92906753	92907207
chr1	92910554	92911344
chr1	92934172	92934981
chr1	92956683	92957183
chr1	93235621	93236507
chr1	93289749	93289972
chr1	93305649	93306049
chr1	93342528	93343950
chr1	93444816	93445891
chr1	93478092	93479394
chr1	93511552	93512480
chr1	93634991	93636154
chr1	93668646	93669125
chr1	93680155	93680581
chr1	93685450	93685960
chr1	93687807	93688635
chr1	93694905	93695517
chr1	93754047	93755439
chr1	93801672	93802153
chr1	93803617	93804460
chr1	93825051	93825687
chr1	94034828	94035708
chr1	94079107	94079405
chr1	94469820	94470212
chr1	94582028	94582456
chr1	95238444	95238972
chr1	95313396	95314423
chr1	95451839	95452181
chr1	95667359	95667916
chr1	97660699	97662275
chr1	97769642	97770599
chr1	97910757	97911264
chr1	97976835	97977500
chr1	98094901	98095962
chr1	98366500	98366926
chr1	98385156	98385784
chr1	98620509	98620911
chr1	100180022	100180471
chr1	100635873	100636555
chr1	100738792	100739055
chr1	100754728	100755232
chr1	102092110	102092715
chr1	102628099	102628419
chr1	104968424	104968725
chr1	105019659	105020980
chr1	105199360	105199642
chr1	105356319	105356998
chr1	105663137	105663436
chr1	105663458	105664410
chr1	105780417	105781035
chr1	105864490	105865416
chr1	105971593	105972131
chr1	105980778	105981617
chr1	105990043	105991217
chr1	105993848	105994142
chr1	106171246	106173065
chr1	106220435	106220841
chr1	106316523	106317267
chr1	106549007	106549609
chr1	106666075	106666817
chr1	106694312	106694912
chr1	106713779	106714727
chr1	106759328	106760087
chr1	106796143	106796930
chr1	107208993	107209390
chr1	107823300	107824006
chr1	108327461	108328140
chr1	109336197	109336450
chr1	111864317	111865195
chr1	112838123	112838515
chr1	113904009	113904356
chr1	114182595	114183954
chr1	114557772	114558038
chr1	114808424	114808814
chr1	115447344	115448159
chr1	115511883	115512378
chr1	116363132	116363504
chr1	116861839	116862527
chr1	117253578	117254446
chr1	117375743	117376612
chr1	118310882	118311645
chr1	118321584	118322156
chr1	118388703	118390020
chr1	118435167	118435476
chr1	118458900	118459826
chr1	118627760	118628356
chr1	119053235	119053753
chr1	119209558	119210170
chr1	119219763	119220331
chr1	119234104	119234958
chr1	119238363	119238830
chr1	119420770	119421479
chr1	119421524	119422157
chr1	119492210	119492513
chr1	119504423	119505192
chr1	119508492	119508957
chr1	119510596	119511217
chr1	119525810	119526573
chr1	119648326	119649141
chr1	119836896	119837850
chr1	119895072	119895327
chr1	119912950	119913463
chr1	120033062	120033416
chr1	120057007	120057391
chr1	120073599	120074233
chr1	120093575	120093849
chr1	120120296	120121572
chr1	120264918	120265619
chr1	121096582	121096949
chr1	121202666	121204923
chr1	121327356	121328236
chr1	121430888	121431882
chr1	121567587	121568202
chr1	122357034	122357349
chr1	122772082	122773439
chr1	123303647	123304000
chr1	123857296	123857575
chr1	125361946	125362817
chr1	125435003	125436091
chr1	125560231	125561602
chr1	125592387	125592650
chr1	125662893	125663574
chr1	125676791	125677221
chr1	125911845	125912212
chr1	125968505	125969085
chr1	126492599	126492993
chr1	127204795	127205525
chr1	127205925	127206517
chr1	127230448	127230976
chr1	127239907	127240554
chr1	127256897	127257476
chr1	127270148	127270892
chr1	127494088	127494605
chr1	127677384	127678087
chr1	127773742	127774834
chr1	127868578	127869265
chr1	128102393	128103863
chr1	128243909	128244759
chr1	128359306	128359970
chr1	128416662	128417598
chr1	128440491	128441038
chr1	128456958	128457422
chr1	128832648	128832909
chr1	129436664	129436996
chr1	130300067	130300495
chr1	130373287	130374426
chr1	130428647	130429178
chr1	130462194	130463154
chr1	130508546	130508946
chr1	130512626	130513410
chr1	130550234	130551237
chr1	130600250	130601428
chr1	130715571	130716141
chr1	130716793	130717893
chr1	131003257	131003837
chr1	131053206	131053573
chr1	131084257	131084683
chr1	131096645	131098058
chr1	131112748	131113358
chr1	131137811	131138491
chr1	131152990	131153382
chr1	131244683	131245540
chr1	131260386	131260670
chr1	131360837	131361422
chr1	131377867	131378456
chr1	131384464	131384828
chr1	131526358	131528224
chr1	131573720	131574128
chr1	131658093	131658368
chr1	131827480	131828506
chr1	131867039	131867987
chr1	131910171	131911292
chr1	131962894	131963568
chr1	132007274	132008431
chr1	132067639	132068179
chr1	132190184	132190533
chr1	132190617	132191034
chr1	132298632	132299305
chr1	132315880	132316439
chr1	132335355	132335936
chr1	132341766	132342136
chr1	132346178	132346722
chr1	132367631	132368213
chr1	132391349	132391969
chr1	132417249	132418206
chr1	132476909	132477645
chr1	132790982	132791377
chr1	132880358	132880820
chr1	132893661	132894187
chr1	133025019	133025748
chr1	133033593	133034112
chr1	133045798	133046722
chr1	133073210	133073914
chr1	133130795	133131902
chr1	133163777	133164142
chr1	133201519	133201849
chr1	133347635	133348180
chr1	133363285	133364053
chr1	133418247	133418536
chr1	133423394	133424400
chr1	133448340	133448861
chr1	133493153	133493932
chr1	133609739	133610589
chr1	133660741	133661571
chr1	133771855	133772416
chr1	133800897	133801321
chr1	133892560	133893443
chr1	133953426	133954243
chr1	133961468	133962310
chr1	134060826	134061469
chr1	134078876	134079563
chr1	134092790	134093412
chr1	134099065	134099629
chr1	134244126	134244523
chr1	134298724	134299286
chr1	134344432	134344897
chr1	134361557	134362233
chr1	134405707	134406401
chr1	134415140	134415982
chr1	134455178	134455891
chr1	134494413	134495110
chr1	134556643	134557248
chr1	134560048	134560470
chr1	134646401	134646893
chr1	134735984	134736350
chr1	134955536	134956220
chr1	134962145	134962783
chr1	134987357	134988064
chr1	135146498	135147754
chr1	135154357	135154829
chr1	135230295	135230556
chr1	135283413	135284287
chr1	135313385	135314018
chr1	135368266	135368569
chr1	135369058	135369372
chr1	135374807	135375550
chr1	135405298	135405855
chr1	135430038	135430797
chr1	135631455	135632073
chr1	135670417	135670752
chr1	135687769	135688818
chr1	135699361	135699723
chr1	135711122	135711541
chr1	135728930	135729611
chr1	135752911	135753299
chr1	135765879	135766621
chr1	135770976	135771488
chr1	136017830	136018403
chr1	136131107	136131865
chr1	136140110	136140602
chr1	136234123	136234678
chr1	136259999	136260889
chr1	136345499	136346384
chr1	136364792	136365124
chr1	136414910	136415762
chr1	136466077	136466688
chr1	136624553	136625680
chr1	136685204	136685997
chr1	136693314	136693776
chr1	136796439	136796983
chr1	136830951	136831325
chr1	136839093	136839716
chr1	136859514	136859863
chr1	136861743	136862150
chr1	136915357	136915915
chr1	136948669	136949735
chr1	137073955	137074589
chr1	137074742	137075234
chr1	137898339	137898748
chr1	137900141	137900564
chr1	138311338	138311817
chr1	138617803	138618305
chr1	138619069	138619933
chr1	138856241	138857032
chr1	138928616	138929246
chr1	138963347	138964214
chr1	139421823	139422749
chr1	139454309	139455305
chr1	141189930	141190632
chr1	143702354	143703282
chr1	143739337	143740384
chr1	143776666	143777926
chr1	143813972	143814332
chr1	143862131	143862787
chr1	144003964	144004555
chr1	145255142	145255424
chr1	148080740	148081276
chr1	148081401	148082047
chr1	150232897	150233487
chr1	150392605	150393729
chr1	150681003	150681348
chr1	150759521	150759925
chr1	150873259	150873570
chr1	150993166	150993711
chr1	151041000	151041258
chr1	151204623	151205080
chr1	151287522	151287948
chr1	151344138	151345475
chr1	151428055	151429159
chr1	151500102	151501281
chr1	151686628	151687120
chr1	151692983	151693231
chr1	151754885	151755983
chr1	151800973	151801254
chr1	151975469	151975942
chr1	152089795	152090586
chr1	152152167	152152846
chr1	152242120	152242567
chr1	152273442	152274657
chr1	152386251	152386842
chr1	152399973	152400443
chr1	152461755	152462244
chr1	152462411	152462676
chr1	152497513	152498125
chr1	152499593	152500156
chr1	152531513	152531855
chr1	152556207	152557024
chr1	152572848	152573345
chr1	152594709	152595276
chr1	152624768	152625426
chr1	152677526	152678217
chr1	152766067	152767149
chr1	152798088	152798557
chr1	152902024	152903522
chr1	153332373	153333712
chr1	153401830	153402138
chr1	153424947	153425518
chr1	153486851	153487918
chr1	153532297	153532713
chr1	153542771	153543417
chr1	153549563	153549987
chr1	153740160	153740471
chr1	153749231	153749798
chr1	153751738	153752235
chr1	153899511	153900686
chr1	154032589	154033121
chr1	154117589	154118305
chr1	154786212	154786528
chr1	154791441	154791731
chr1	155006596	155006941
chr1	155049006	155049282
chr1	155050164	155050640
chr1	155063961	155064602
chr1	155083124	155083911
chr1	155098015	155099901
chr1	155158418	155159380
chr1	155224044	155224500
chr1	155244067	155244585
chr1	155416784	155417687
chr1	155558006	155558763
chr1	155742209	155742627
chr1	155742781	155743088
chr1	155784747	155785146
chr1	155812404	155813393
chr1	155972681	155973816
chr1	156035479	156036777
chr1	156040705	156041020
chr1	156303258	156303665
chr1	156420591	156421287
chr1	156473943	156474559
chr1	156558434	156559481
chr1	156615427	156615964
chr1	156674044	156674734
chr1	156676238	156676438
chr1	156718339	156719377
chr1	156861764	156862008
chr1	156938799	156940056
chr1	156956284	156956869
chr1	156986212	156986942
chr1	157014725	157015480
chr1	157016635	157017061
chr1	157077117	157077419
chr1	157411775	157412950
chr1	157443284	157443825
chr1	157449652	157450451
chr1	157458241	157458992
chr1	157612810	157613394
chr1	158331585	158331961
chr1	158332073	158332596
chr1	158509487	158510031
chr1	159231740	159232883
chr1	159596677	159596993
chr1	160044261	160044919
chr1	160194839	160195565
chr1	160212307	160213466
chr1	160792197	160793212
chr1	160905994	160907164
chr1	161034329	161035330
chr1	161070310	161071190
chr1	161131036	161131712
chr1	161170696	161171055
chr1	161196053	161196327
chr1	161250702	161251431
chr1	161876292	161877398
chr1	161968790	161969479
chr1	162004984	162005683
chr1	162063758	162063972
chr1	162207250	162207780
chr1	162217452	162218040
chr1	162218621	162218964
chr1	162254351	162254759
chr1	162477462	162478197
chr1	162548198	162548838
chr1	162570248	162571114
chr1	162739905	162740809
chr1	162938908	162939349
chr1	162943504	162944215
chr1	163281531	163282176
chr1	163312004	163312531
chr1	163403356	163404061
chr1	163779351	163780068
chr1	163929574	163930505
chr1	163994453	163995175
chr1	164043493	164043987
chr1	164096739	164097324
chr1	164114967	164115422
chr1	164120202	164121022
chr1	164135267	164135787
chr1	164138689	164138908
chr1	164248500	164249475
chr1	164275532	164275750
chr1	164307060	164307814
chr1	164458200	164458498
chr1	165120410	165120676
chr1	165193875	165194689
chr1	165236486	165237309
chr1	165281734	165282579
chr1	165459942	165461431
chr1	165526620	165527836
chr1	165583601	165583863
chr1	165589177	165589943
chr1	165617102	165617527
chr1	165618142	165618718
chr1	165634065	165634915
chr1	165641868	165643001
chr1	165659431	165659843
chr1	165679558	165680263
chr1	165682309	165682795
chr1	165684704	165685062
chr1	165700908	165701561
chr1	165707745	165708241
chr1	165717585	165718225
chr1	165736194	165736481
chr1	165763539	165764318
chr1	165771438	165771939
chr1	165780594	165780991
chr1	166001677	166003634
chr1	166047633	166048297
chr1	166253935	166254400
chr1	166360234	166360499
chr1	166378805	166379873
chr1	166409176	166410077
chr1	166429758	166430484
chr1	166819450	166819943
chr1	167000546	167001643
chr1	167284233	167285307
chr1	167308235	167309040
chr1	167340171	167340607
chr1	167349722	167350587
chr1	167369934	167370236
chr1	167393681	167394553
chr1	167644976	167645234
chr1	167649178	167649728
chr1	167688267	167689108
chr1	168287826	168288603
chr1	168362443	168362733
chr1	168432009	168432711
chr1	169438645	169439156
chr1	169517479	169518390
chr1	169531161	169531981
chr1	169543892	169544177
chr1	169752370	169752647
chr1	169969026	169969548
chr1	170010747	170011604
chr1	170174540	170175411
chr1	170214831	170215570
chr1	170255602	170255899
chr1	170589300	170590075
chr1	170644258	170644902
chr1	170845525	170846284
chr1	170867416	170868001
chr1	170884938	170885639
chr1	170903403	170903843
chr1	170907630	170908196
chr1	170973005	170973322
chr1	170998208	170998651
chr1	171037938	171038763
chr1	171044328	171045131
chr1	171063890	171065523
chr1	171065552	171066074
chr1	171071751	171072116
chr1	171072196	171073528
chr1	171078003	171078353
chr1	171079367	171081131
chr1	171102112	171103207
chr1	171110994	171111317
chr1	171113852	171114414
chr1	171150229	171150824
chr1	171195907	171196369
chr1	171222307	171222950
chr1	171246939	171247780
chr1	171248734	171249231
chr1	171262681	171263175
chr1	171270153	171270823
chr1	171280928	171281904
chr1	171287513	171288182
chr1	171294265	171295052
chr1	171328795	171330005
chr1	171345347	171346005
chr1	171379824	171380417
chr1	171410962	171411878
chr1	171437316	171438014
chr1	171503057	171504202
chr1	171515133	171515840
chr1	171531195	171531800
chr1	171559030	171559407
chr1	171815840	171816173
chr1	171816284	171816895
chr1	172027018	172027579
chr1	172082390	172083147
chr1	172126461	172127066
chr1	172147812	172148633
chr1	172206209	172206423
chr1	172206471	172206956
chr1	172217159	172217469
chr1	172310148	172310422
chr1	172311950	172312652
chr1	172326254	172326458
chr1	172341039	172341360
chr1	172376176	172377104
chr1	172481906	172482323
chr1	172490276	172490721
chr1	172500045	172500448
chr1	172500510	172501338
chr1	172501714	172502302
chr1	172507968	172508690
chr1	172513892	172514487
chr1	172520713	172521248
chr1	172525272	172525751
chr1	172526083	172527090
chr1	172562769	172563565
chr1	172632471	172633382
chr1	173329195	173329619
chr1	173333341	173333941
chr1	173367320	173367683
chr1	173420320	173420716
chr1	173766740	173767571
chr1	173912615	173913612
chr1	173942356	173942607
chr1	175492022	175492796
chr1	175625044	175625974
chr1	175692196	175693171
chr1	175880417	175881152
chr1	176068030	176068394
chr1	176274996	176275632
chr1	176813454	176814976
chr1	176835453	176835856
chr1	177257421	177259123
chr1	177441563	177442946
chr1	177470123	177470590
chr1	177555563	177556309
chr1	177623272	177623793
chr1	177795867	177796969
chr1	177982993	177984126
chr1	178187257	178188367
chr1	178205595	178206805
chr1	178276074	178276590
chr1	178318126	178319303
chr1	178336337	178338058
chr1	178368810	178369652
chr1	178405587	178406694
chr1	178463742	178464034
chr1	178528616	178529033
chr1	178530449	178530956
chr1	178539597	178539834
chr1	178597751	178598261
chr1	179061592	179062290
chr1	179136683	179137133
chr1	179517683	179518217
chr1	179545946	179546921
chr1	179582043	179582454
chr1	179602440	179602824
chr1	179645683	179645988
chr1	179667878	179668636
chr1	179802931	179804112
chr1	179844881	179845209
chr1	179847756	179848238
chr1	179865566	179866314
chr1	179866398	179866916
chr1	179959469	179960606
chr1	180195682	180196369
chr1	180250041	180250992
chr1	180255790	180256575
chr1	180268635	180268940
chr1	180277548	180277976
chr1	180286270	180286807
chr1	180312833	180313312
chr1	180330377	180331227
chr1	180363914	180364383
chr1	180365096	180365562
chr1	180387364	180387870
chr1	180403525	180404303
chr1	180422056	180422464
chr1	180568662	180569420
chr1	180640684	180641959
chr1	180696637	180696934
chr1	180725637	180726641
chr1	180768508	180768805
chr1	180777592	180778579
chr1	180813157	180814343
chr1	180848574	180848961
chr1	180850594	180851365
chr1	180888521	180889002
chr1	180904013	180904643
chr1	180942159	180943002
chr1	180956917	180957573
chr1	181017190	181017704
chr1	181143852	181144756
chr1	181150756	181151494
chr1	181211076	181212593
chr1	181256774	181257232
chr1	181352317	181353002
chr1	181376309	181376846
chr1	181841822	181842811
chr1	181860620	181861090
chr1	181888724	181889156
chr1	182019307	182020523
chr1	182028525	182029069
chr1	182124523	182125363
chr1	182282032	182283065
chr1	182340968	182341813
chr1	182408637	182409653
chr1	182489763	182490325
chr1	182506379	182506955
chr1	182516818	182517813
chr1	182571272	182571544
chr1	182629736	182630005
chr1	182670335	182671077
chr1	182763716	182764491
chr1	182881243	182881541
chr1	182908340	182908904
chr1	182960170	182960439
chr1	182982946	182983383
chr1	182990969	182991259
chr1	183040796	183041460
chr1	183041744	183041978
chr1	183072391	183073009
chr1	183221232	183221660
chr1	183296874	183297434
chr1	183299066	183299670
chr1	183344900	183345728
chr1	183368965	183369912
chr1	183388744	183389225
chr1	183439090	183439412
chr1	184033382	184034603
chr1	184048762	184049463
chr1	184072379	184072995
chr1	184275722	184276387
chr1	184289629	184290273
chr1	184357892	184358319
chr1	184440964	184441577
chr1	184590557	184591240
chr1	184731951	184732460
chr1	184732540	184733081
chr1	184748621	184749144
chr1	184771254	184771938
chr1	184815081	184815833
chr1	184824459	184824921
chr1	184845422	184846157
chr1	184851245	184851560
chr1	184852143	184852657
chr1	184853314	184854191
chr1	184882485	184883274
chr1	184999284	185000004
chr1	185203742	185204572
chr1	185328715	185329537
chr1	185331952	185332349
chr1	185362650	185363541
chr1	185585519	185585930
chr1	185587615	185588166
chr1	185596702	185597197
chr1	185610574	185611180
chr1	186116964	186117520
chr1	186182521	186182968
chr1	186264624	186265093
chr1	186399650	186400149
chr1	186705173	186705725
chr1	186748965	186749613
chr1	187215137	187215917
chr1	187225697	187226388
chr1	187306219	187306673
chr1	187392810	187394024
chr1	187651804	187652136
chr1	187736588	187736899
chr1	188896036	188896410
chr1	189007161	189008026
chr1	189343433	189344029
chr1	189473245	189473630
chr1	189687841	189688490
chr1	189716304	189716780
chr1	189727329	189728670
chr1	189746312	189746650
chr1	189867079	189867911
chr1	189868079	189868413
chr1	189921857	189922617
chr1	189927741	189928013
chr1	189968024	189968503
chr1	190037907	190038488
chr1	190170235	190171100
chr1	190911392	190912187
chr1	190928317	190929229
chr1	190978699	190979530
chr1	191025714	191026670
chr1	191062647	191063426
chr1	191072982	191073437
chr1	191075205	191075851
chr1	191086664	191087144
chr1	191091918	191092646
chr1	191097777	191098667
chr1	191120833	191121245
chr1	191125942	191126282
chr1	191132825	191133348
chr1	191154293	191154737
chr1	191182430	191182790
chr1	191182936	191183768
chr1	191224048	191225237
chr1	191242050	191242535
chr1	191275521	191275850
chr1	191312462	191313023
chr1	191317670	191318269
chr1	191325677	191326537
chr1	191396275	191397823
chr1	191450583	191450887
chr1	191479887	191480535
chr1	191557020	191557520
chr1	191559805	191560140
chr1	191575062	191576271
chr1	191599285	191599588
chr1	191717741	191719172
chr1	191754251	191754606
chr1	191817883	191818182
chr1	191821191	191822081
chr1	191834845	191835141
chr1	191906156	191907179
chr1	191907393	191907773
chr1	191946296	191946691
chr1	191955118	191955660
chr1	191956220	191956804
chr1	191964216	191964535
chr1	191989976	191990403
chr1	192061686	192062223
chr1	192092194	192092802
chr1	192136512	192137312
chr1	192137529	192138636
chr1	192190518	192191047
chr1	192202380	192202961
chr1	192453940	192454226
chr1	192471153	192471660
chr1	192770478	192771286
chr1	192854911	192855871
chr1	193035364	193036196
chr1	193129812	193130509
chr1	193173251	193173895
chr1	193227713	193228024
chr1	193422826	193423169
chr1	193449432	193449966
chr1	193632703	193633029
chr1	194619579	194620991
chr1	194635422	194636176
chr1	194641736	194642350
chr1	194651931	194652527
chr1	194660380	194660812
chr1	194746126	194746636
chr1	194746852	194747199
chr1	194879357	194880134
chr1	194927784	194928282
chr1	194938706	194939118
chr1	194976145	194977065
chr1	194995120	194995654
chr1	195012543	195012966
chr1	195091905	195092616
chr1	195100731	195101206
chr1	195130925	195131781
chr1	195241477	195241961
chr1	195279132	195279383
chr1	195371627	195372058
chr10	3366237	3366851
chr10	3516398	3516761
chr10	3523125	3523602
chr10	3591698	3592192
chr10	3620855	3621301
chr10	3630659	3631238
chr10	3696684	3697393
chr10	3717954	3718839
chr10	3740139	3741438
chr10	3805321	3805730
chr10	3831924	3832393
chr10	3835404	3835975
chr10	3972947	3974112
chr10	4036822	4037455
chr10	4079168	4080235
chr10	4080271	4080702
chr10	4107514	4108161
chr10	4111722	4112200
chr10	4181852	4182317
chr10	4266557	4266898
chr10	4334283	4334802
chr10	4346754	4347161
chr10	4386603	4388272
chr10	4405399	4406105
chr10	4432089	4432890
chr10	4601307	4602133
chr10	4614317	4614563
chr10	4911300	4912582
chr10	5089844	5090730
chr10	5207991	5208708
chr10	5388972	5389221
chr10	5550229	5551051
chr10	5570037	5570649
chr10	5591614	5592340
chr10	5593436	5593907
chr10	5600127	5600485
chr10	5805324	5806313
chr10	5823545	5824594
chr10	6890238	6890943
chr10	7076221	7076517
chr10	7118386	7118869
chr10	7142185	7142585
chr10	7174442	7175015
chr10	7211393	7212496
chr10	7270936	7271622
chr10	7289592	7290459
chr10	7298103	7298858
chr10	7324986	7325497
chr10	7333424	7333694
chr10	7470163	7470394
chr10	7473473	7474111
chr10	7589509	7590473
chr10	7600721	7600936
chr10	7662642	7663737
chr10	7667370	7667845
chr10	7680846	7681989
chr10	7725704	7726282
chr10	7780543	7781181
chr10	7792486	7793080
chr10	7902663	7903098
chr10	7955339	7956861
chr10	8070471	8070861
chr10	8293386	8293711
chr10	8518249	8519123
chr10	8715737	8715948
chr10	8740924	8741565
chr10	8805211	8805935
chr10	8866016	8866713
chr10	8885760	8886699
chr10	8912147	8912953
chr10	8917365	8918154
chr10	8945100	8945678
chr10	9495352	9495725
chr10	9674615	9675002
chr10	9675098	9675577
chr10	9900385	9901439
chr10	9901827	9902258
chr10	9908055	9908595
chr10	9909300	9909797
chr10	10185858	10186384
chr10	10234815	10235402
chr10	10321122	10321577
chr10	10395715	10396457
chr10	10472120	10472581
chr10	10557778	10558422
chr10	10667223	10667653
chr10	11149079	11149878
chr10	11280540	11281738
chr10	11343241	11344063
chr10	11350064	11350546
chr10	11352647	11352933
chr10	11491996	11492346
chr10	11635845	11636623
chr10	12385938	12386318
chr10	12781331	12782088
chr10	12813242	12813783
chr10	12868090	12868702
chr10	12868993	12869675
chr10	12922457	12923373
chr10	12964023	12964764
chr10	13008128	13008853
chr10	13076831	13077454
chr10	13090432	13091330
chr10	13192664	13193389
chr10	13244120	13244642
chr10	13256199	13256670
chr10	13300246	13300835
chr10	13323815	13324514
chr10	13376629	13376968
chr10	13388572	13388878
chr10	13402025	13402299
chr10	13473829	13474614
chr10	13500814	13501477
chr10	13552864	13553485
chr10	13868524	13869214
chr10	13893027	13894158
chr10	13894867	13895278
chr10	13964531	13965248
chr10	13965515	13966416
chr10	13966764	13967674
chr10	13982719	13984036
chr10	14017770	14018370
chr10	14047479	14048155
chr10	14048372	14048923
chr10	14055678	14056006
chr10	14056904	14057552
chr10	14085277	14086648
chr10	14168165	14168809
chr10	14545006	14545662
chr10	14705005	14705761
chr10	14978383	14978782
chr10	15300125	15300604
chr10	15625408	15626380
chr10	15626633	15626900
chr10	15634827	15635379
chr10	17722301	17722591
chr10	17722748	17724204
chr10	17796178	17796628
chr10	17947202	17948383
chr10	18022283	18023348
chr10	18055215	18056336
chr10	18210818	18211086
chr10	18234678	18235472
chr10	18318304	18319542
chr10	18407449	18407802
chr10	18430079	18430567
chr10	18430855	18431370
chr10	18545781	18546141
chr10	18743526	18743938
chr10	18844780	18845339
chr10	18943273	18943984
chr10	18964851	18965132
chr10	19014989	19015926
chr10	19077729	19078540
chr10	19088372	19088779
chr10	19093639	19094609
chr10	19118896	19119164
chr10	19122208	19122504
chr10	19170515	19170991
chr10	19185985	19186542
chr10	19591533	19592376
chr10	19850840	19851715
chr10	19907217	19907830
chr10	19933968	19935026
chr10	20104378	20105057
chr10	20148617	20149637
chr10	20311851	20313267
chr10	20347400	20348158
chr10	20459713	20459994
chr10	20547981	20548486
chr10	20548695	20549133
chr10	20952056	20952907
chr10	20966156	20966430
chr10	21160949	21161361
chr10	21295733	21296517
chr10	21395377	21395778
chr10	21399847	21400803
chr10	21419204	21419611
chr10	21420446	21421099
chr10	21545397	21545941
chr10	21668854	21669400
chr10	21669709	21670151
chr10	21689736	21690252
chr10	21991368	21992323
chr10	21993829	21994848
chr10	22000389	22001014
chr10	22142240	22143208
chr10	22148750	22149703
chr10	22158419	22158845
chr10	22174309	22174673
chr10	22212295	22212682
chr10	22223494	22223832
chr10	22645121	22645495
chr10	22730824	22732062
chr10	23350333	23350633
chr10	23786820	23787745
chr10	23796969	23797224
chr10	24148987	24149817
chr10	24164462	24165143
chr10	24173243	24173556
chr10	24493474	24494362
chr10	24595296	24596099
chr10	24634211	24634652
chr10	24711597	24712356
chr10	24869659	24870349
chr10	25118903	25119395
chr10	25128540	25128905
chr10	25291063	25291480
chr10	25296635	25297366
chr10	25331411	25332159
chr10	25359463	25360429
chr10	25427360	25428049
chr10	25434418	25434750
chr10	25519998	25520796
chr10	26373923	26374483
chr10	26374977	26375533
chr10	26375885	26376132
chr10	26772227	26772720
chr10	26798898	26799408
chr10	26799459	26800123
chr10	26828259	26829155
chr10	27823482	27824100
chr10	28074433	28075103
chr10	28076220	28076527
chr10	28105196	28105554
chr10	28113675	28114378
chr10	29146660	29147339
chr10	29313038	29313699
chr10	29361427	29362387
chr10	29535572	29536100
chr10	29970865	29971134
chr10	30200143	30200783
chr10	30216050	30217115
chr10	30600197	30600965
chr10	30618020	30618850
chr10	30655656	30656101
chr10	30802625	30803570
chr10	30810862	30811260
chr10	30842574	30843254
chr10	31313035	31313783
chr10	31445434	31446125
chr10	31608495	31609923
chr10	32182018	32182316
chr10	33950834	33951495
chr10	34019185	34020039
chr10	34033918	34034244
chr10	34096455	34096872
chr10	34127439	34128209
chr10	34197905	34198714
chr10	34206488	34207727
chr10	34281890	34282874
chr10	34297306	34297895
chr10	34418160	34418788
chr10	34434486	34435406
chr10	34483284	34483662
chr10	35310180	35310685
chr10	35676857	35678335
chr10	36974062	36975247
chr10	37078312	37079124
chr10	37136850	37137425
chr10	37140872	37141507
chr10	37219994	37220671
chr10	37231874	37232605
chr10	37337216	37337669
chr10	37338209	37338733
chr10	37397233	37397758
chr10	37447374	37448204
chr10	37820363	37820626
chr10	37837756	37838046
chr10	38932918	38933490
chr10	38965066	38965820
chr10	39133666	39134442
chr10	39171149	39171524
chr10	39171763	39172080
chr10	39172572	39172883
chr10	39266486	39266957
chr10	39369402	39370701
chr10	39385954	39386619
chr10	39451077	39451628
chr10	39555594	39556031
chr10	39612926	39613540
chr10	39731195	39733089
chr10	39893548	39894104
chr10	39898755	39899399
chr10	39919998	39920220
chr10	39926753	39927110
chr10	39959698	39960578
chr10	40024822	40025224
chr10	40141889	40142550
chr10	40212439	40212939
chr10	40246685	40247260
chr10	40257382	40257907
chr10	40258346	40258876
chr10	40300765	40301107
chr10	40301222	40301776
chr10	40302042	40302620
chr10	40348635	40350174
chr10	40646611	40647111
chr10	40683096	40683844
chr10	40713029	40713663
chr10	40882992	40884044
chr10	41288688	41289141
chr10	41302801	41303432
chr10	41303794	41304037
chr10	41308911	41309414
chr10	41450109	41450732
chr10	41476188	41476591
chr10	41489992	41490759
chr10	41518542	41520001
chr10	41604601	41605329
chr10	41809560	41810750
chr10	41887082	41887853
chr10	41934750	41935216
chr10	42018010	42018598
chr10	42276515	42277093
chr10	42277515	42278442
chr10	42374832	42375978
chr10	42457593	42458168
chr10	42464222	42464621
chr10	42478106	42478761
chr10	42501671	42502756
chr10	42591456	42591972
chr10	42678688	42679351
chr10	42761208	42762346
chr10	43021408	43021891
chr10	43034743	43035131
chr10	43173169	43173584
chr10	43174152	43175110
chr10	43221016	43221660
chr10	43424457	43424928
chr10	43438341	43438826
chr10	43478829	43480175
chr10	43540439	43541236
chr10	43901333	43902025
chr10	44003526	44004334
chr10	44148762	44149215
chr10	44268136	44268818
chr10	44448224	44448593
chr10	44458467	44459025
chr10	44529232	44529855
chr10	45066871	45067653
chr10	45485633	45486916
chr10	45577657	45578477
chr10	46586142	46586810
chr10	46587031	46587570
chr10	46972741	46974662
chr10	47438792	47439176
chr10	49823661	49824993
chr10	49939047	49939372
chr10	50592317	50593137
chr10	50894397	50894717
chr10	50895052	50895383
chr10	51444685	51445093
chr10	51744161	51744663
chr10	52027327	52027904
chr10	52144374	52144636
chr10	52233273	52233953
chr10	52272978	52273473
chr10	52274833	52275551
chr10	52293866	52294561
chr10	52309064	52309894
chr10	52381653	52382609
chr10	52417239	52418142
chr10	52528464	52530089
chr10	52690373	52691624
chr10	53271232	53271816
chr10	53379223	53380096
chr10	53519042	53519864
chr10	53580631	53581021
chr10	53596461	53597860
chr10	53629309	53630348
chr10	53750760	53751593
chr10	53927591	53928397
chr10	54026655	54027136
chr10	54040457	54041187
chr10	54059011	54059821
chr10	54074715	54075354
chr10	54075413	54076157
chr10	54117690	54118206
chr10	54147929	54148439
chr10	55504011	55504601
chr10	56106548	56107221
chr10	56114969	56115919
chr10	56228504	56229195
chr10	56256360	56256850
chr10	56377070	56377418
chr10	56378645	56379313
chr10	56440907	56441293
chr10	56469007	56469550
chr10	56707295	56708109
chr10	57332883	57333838
chr10	57485975	57487008
chr10	57532024	57532741
chr10	57794566	57795161
chr10	58223059	58223496
chr10	58223688	58225560
chr10	58230827	58231068
chr10	58231203	58232868
chr10	58239097	58239801
chr10	58255235	58255943
chr10	58322838	58323899
chr10	58405326	58406247
chr10	58446367	58447459
chr10	58497541	58498345
chr10	58675615	58675828
chr10	58760891	58761568
chr10	58812170	58812677
chr10	59033302	59035030
chr10	59221167	59222499
chr10	59322982	59323895
chr10	59430649	59431243
chr10	59441654	59442260
chr10	59443177	59443696
chr10	59447162	59447543
chr10	59524059	59524378
chr10	59571248	59571917
chr10	59577801	59578696
chr10	59616080	59616970
chr10	59702260	59702974
chr10	59831761	59832459
chr10	59879336	59880243
chr10	59909317	59909918
chr10	59919347	59919864
chr10	59929128	59929640
chr10	59951580	59952383
chr10	60002620	60003483
chr10	60218634	60219366
chr10	60245092	60245420
chr10	60277356	60278188
chr10	60333555	60334042
chr10	60346614	60347376
chr10	60373791	60374560
chr10	60577386	60577734
chr10	60697052	60697329
chr10	60752401	60753091
chr10	60760471	60760787
chr10	60779636	60779972
chr10	60831083	60832001
chr10	60888553	60889132
chr10	60931930	60932423
chr10	60933785	60934697
chr10	61089277	61089722
chr10	61146190	61148082
chr10	61273050	61273683
chr10	61365916	61366247
chr10	61370335	61371011
chr10	61383001	61383717
chr10	61426399	61426937
chr10	61452125	61453131
chr10	61475515	61476302
chr10	61492113	61492323
chr10	61595087	61595434
chr10	61648299	61649025
chr10	61679993	61680797
chr10	61695232	61696118
chr10	61696186	61696578
chr10	61715081	61715576
chr10	61783222	61783555
chr10	61879467	61880420
chr10	61928700	61929697
chr10	62066234	62066667
chr10	62110679	62111146
chr10	62183062	62183421
chr10	62216679	62217699
chr10	62230994	62231652
chr10	62231867	62232157
chr10	62261113	62261547
chr10	62300297	62300710
chr10	62339852	62340781
chr10	62449395	62450354
chr10	62486244	62487390
chr10	62500201	62500478
chr10	62506153	62506534
chr10	62530153	62530553
chr10	62549811	62550075
chr10	62577931	62578713
chr10	62601901	62602540
chr10	62650773	62651800
chr10	62664913	62665657
chr10	62725662	62726343
chr10	62791720	62792684
chr10	62886788	62887051
chr10	62920328	62921010
chr10	62946748	62947306
chr10	62979995	62980761
chr10	63023169	63024483
chr10	63100106	63100540
chr10	63243538	63244472
chr10	63338307	63339430
chr10	63382565	63382968
chr10	63429397	63430332
chr10	63457419	63457991
chr10	63723543	63723852
chr10	64785091	64785337
chr10	65663048	65663588
chr10	66072885	66073431
chr10	66582248	66582640
chr10	66814453	66814842
chr10	66864242	66865005
chr10	66911149	66912134
chr10	66921238	66921815
chr10	67002677	67003025
chr10	67003896	67004578
chr10	67025517	67026267
chr10	67042909	67043541
chr10	67096151	67097369
chr10	67126425	67127597
chr10	67185498	67186109
chr10	67205082	67205489
chr10	67226060	67226568
chr10	67284744	67285709
chr10	67536029	67536334
chr10	67537296	67537946
chr10	67548113	67548438
chr10	67548506	67549765
chr10	67648198	67648464
chr10	67742272	67743021
chr10	67912188	67912727
chr10	67979309	67980040
chr10	68091190	68091536
chr10	68105059	68105643
chr10	68136507	68137011
chr10	68167986	68168970
chr10	68192719	68193287
chr10	68249243	68249798
chr10	68276347	68277261
chr10	68282806	68283463
chr10	68464913	68465264
chr10	68842271	68842774
chr10	68868671	68869460
chr10	69212450	69213702
chr10	69254381	69254887
chr10	69321264	69321577
chr10	69352213	69353253
chr10	69398703	69399010
chr10	69872076	69872913
chr10	69910456	69910924
chr10	70096595	70097440
chr10	70097864	70098216
chr10	70200788	70201219
chr10	70222266	70222576
chr10	70244916	70245450
chr10	70598847	70600006
chr10	70931523	70932475
chr10	71159421	71160077
chr10	71237620	71238376
chr10	71261496	71262176
chr10	71284690	71285498
chr10	71344551	71345110
chr10	71347469	71348232
chr10	72007690	72008253
chr10	72293273	72293511
chr10	72654471	72655186
chr10	73764822	73765457
chr10	74966822	74967605
chr10	75036902	75037520
chr10	75060393	75061104
chr10	75093457	75094000
chr10	75106832	75107478
chr10	75120958	75121412
chr10	75170298	75170961
chr10	75173666	75174108
chr10	75211813	75212622
chr10	75304321	75305069
chr10	75316929	75317869
chr10	75350483	75350895
chr10	75353565	75354331
chr10	75364036	75364751
chr10	75396994	75397387
[truncated: 21,684 more rows]

## Sheet: C) Lung EC open chromatin
chr1	3042710	3043208
chr1	3670666	3672120
chr1	4282056	4282787
chr1	4412497	4412782
chr1	4456574	4457120
chr1	4471295	4471745
chr1	4491936	4492490
chr1	4493077	4493868
chr1	4496406	4496758
chr1	4496920	4497689
chr1	4571404	4572309
chr1	4602067	4603200
chr1	4613314	4613899
chr1	4617214	4618155
chr1	4622405	4622864
chr1	4671115	4672149
chr1	4739346	4739912
chr1	4767371	4768120
chr1	4774823	4775883
chr1	4785336	4786203
chr1	4807488	4808278
chr1	4857384	4858447
chr1	5019306	5019757
chr1	5082771	5083615
chr1	6214150	6215344
chr1	6382797	6383311
chr1	7088408	7089373
chr1	7100537	7100901
chr1	7206304	7206875
chr1	7397570	7398651
chr1	9544950	9546116
chr1	9578375	9578969
chr1	9621450	9621850
chr1	9627509	9627744
chr1	9630070	9630655
chr1	9631022	9631517
chr1	9636739	9637707
chr1	9699813	9700995
chr1	9747749	9748840
chr1	9772823	9773083
chr1	9797733	9798702
chr1	9848045	9848652
chr1	9874270	9874702
chr1	9943673	9944579
chr1	9967107	9968361
chr1	10037577	10038346
chr1	10039496	10040282
chr1	10232176	10233404
chr1	10880030	10880378
chr1	10993207	10994102
chr1	11011026	11011517
chr1	11033238	11033965
chr1	11046700	11047616
chr1	11210404	11211289
chr1	12657351	12657877
chr1	12718090	12718843
chr1	12734020	12735120
chr1	12990990	12991352
chr1	12992077	12992886
chr1	13171147	13171442
chr1	13267135	13267816
chr1	13268427	13268783
chr1	13366499	13366937
chr1	13372300	13374613
chr1	13426466	13427061
chr1	13589106	13590405
chr1	13659985	13660878
chr1	14309675	14310048
chr1	15805283	15806421
chr1	16092943	16093413
chr1	16104083	16106089
chr1	16518573	16520089
chr1	16618574	16619715
chr1	16656430	16657608
chr1	16665012	16665715
chr1	16688250	16689113
chr1	17096829	17097100
chr1	17097226	17098178
chr1	17727036	17727707
chr1	19176181	19176439
chr1	20819808	20820771
chr1	20890268	20891462
chr1	20938911	20939331
chr1	20951129	20952064
chr1	20995326	20995848
chr1	20997413	20997826
chr1	21051984	21053071
chr1	21068546	21068820
chr1	21070560	21071287
chr1	21078668	21079821
chr1	21089439	21090382
chr1	21101682	21102269
chr1	21161482	21162087
chr1	21166237	21166720
chr1	21218419	21219115
chr1	21271361	21271740
chr1	21961199	21961989
chr1	22533231	22533959
chr1	22555811	22556056
chr1	22805699	22806488
chr1	23061959	23062332
chr1	23184606	23185349
chr1	23187913	23188195
chr1	23200407	23201001
chr1	23202533	23203334
chr1	23255834	23257076
chr1	23271365	23272001
chr1	23279701	23280676
chr1	23321082	23321850
chr1	23323292	23323643
chr1	23382633	23383902
chr1	23761991	23763302
chr1	23792840	23793154
chr1	23826938	23827326
chr1	23921672	23922638
chr1	23935281	23935512
chr1	24005180	24005927
chr1	24099630	24100800
chr1	24611597	24616158
chr1	24678012	24679311
chr1	24684016	24684316
chr1	26686927	26688380
chr1	30872971	30874230
chr1	30948991	30950406
chr1	32172409	32172898
chr1	33097449	33097774
chr1	33243644	33244287
chr1	33669479	33670626
chr1	33719686	33720450
chr1	33757347	33758188
chr1	33813858	33814985
chr1	33907446	33908325
chr1	34005386	34006315
chr1	34010979	34012212
chr1	34127803	34128421
chr1	34236225	34236793
chr1	34237800	34238118
chr1	34388813	34389962
chr1	34409422	34410201
chr1	34434765	34435241
chr1	34438985	34440238
chr1	34459415	34460200
chr1	34462841	34463233
chr1	34465466	34465724
chr1	34472439	34473435
chr1	34579364	34579891
chr1	34602372	34602704
chr1	34801470	34802370
chr1	34842392	34843473
chr1	34849801	34850461
chr1	35890019	35890378
chr1	36030498	36030821
chr1	36067981	36068912
chr1	36162494	36163206
chr1	36243826	36244586
chr1	36254667	36255556
chr1	36255670	36256124
chr1	36264086	36264471
chr1	36264515	36265134
chr1	36272545	36273869
chr1	36279251	36279524
chr1	36287368	36287939
chr1	36303256	36303893
chr1	36307476	36308224
chr1	36368466	36369448
chr1	36444759	36445560
chr1	36471111	36472132
chr1	36511517	36512852
chr1	36546827	36547785
chr1	36556526	36558575
chr1	36569849	36570384
chr1	36571526	36572533
chr1	36580245	36581112
chr1	36595992	36596573
chr1	36684146	36684451
chr1	36691143	36691924
chr1	36709406	36710280
chr1	36744519	36744923
chr1	36784766	36785025
chr1	36802538	36803057
chr1	36914418	36914835
chr1	36919905	36920963
chr1	36938994	36940222
chr1	37029029	37029724
chr1	37232788	37233143
chr1	37299557	37300440
chr1	37419428	37419783
chr1	37429546	37430707
chr1	37540540	37541448
chr1	37639179	37639476
chr1	37719409	37720159
chr1	37864534	37865554
chr1	37871740	37872664
chr1	37889953	37890781
chr1	37996821	37997618
chr1	37997735	37998659
chr1	38129057	38130279
chr1	38440260	38440772
chr1	38477918	38478884
chr1	38604352	38605002
chr1	38606007	38606358
chr1	38626776	38628024
chr1	38897808	38898191
chr1	38987172	38988195
chr1	39192783	39193097
chr1	39193506	39194304
chr1	39367462	39368409
chr1	39379074	39379503
chr1	39417908	39418208
chr1	39467928	39468170
chr1	39478132	39479132
chr1	39530178	39530544
chr1	39535394	39536421
chr1	39576673	39577713
chr1	39650561	39651191
chr1	39710610	39710950
chr1	39713741	39714724
chr1	39720655	39721332
chr1	39734385	39734861
chr1	39735659	39736674
chr1	39761317	39761655
chr1	39761985	39762409
chr1	39900240	39901844
chr1	39922573	39923397
chr1	39936179	39936918
chr1	39950146	39950463
chr1	40085520	40086130
chr1	40222592	40223094
chr1	40224646	40225295
chr1	40266173	40266964
chr1	40273632	40274054
chr1	40275144	40275796
chr1	40681030	40681979
chr1	40790289	40790965
chr1	41389968	41390824
chr1	42695548	42695885
chr1	42696603	42697631
chr1	42714275	42714869
chr1	42850850	42851760
chr1	42952709	42953525
chr1	43092091	43092992
chr1	43098156	43099198
chr1	43139568	43139950
chr1	43163623	43164364
chr1	43337327	43337740
chr1	43360366	43361351
chr1	43413189	43413843
chr1	43415926	43416248
chr1	43445128	43446423
chr1	43502591	43503583
chr1	43530273	43531204
chr1	43826959	43828230
chr1	43933432	43934562
chr1	44042222	44042503
chr1	44101821	44102850
chr1	44118362	44120196
chr1	44147524	44148422
chr1	44198578	44199061
chr1	44201162	44201419
chr1	44551461	44552796
chr1	45502310	45503281
chr1	45735173	45735590
chr1	45794884	45795913
chr1	45860283	45860690
chr1	45925264	45926211
chr1	46066675	46067264
chr1	46075841	46076278
chr1	46732480	46732720
chr1	46852644	46854318
chr1	50622823	50623244
chr1	50926886	50928081
chr1	51096624	51097833
chr1	51136777	51137134
chr1	51191243	51191895
chr1	51245220	51246004
chr1	51265057	51266264
chr1	51288571	51289866
chr1	51290642	51290920
chr1	51333371	51333608
chr1	51333646	51334466
chr1	51457237	51457585
chr1	51477799	51478924
chr1	51593865	51594428
chr1	51596845	51597340
chr1	51697335	51697792
chr1	51893386	51894050
chr1	51914944	51916188
chr1	51996752	51997552
chr1	52113425	52114114
chr1	52119007	52119894
chr1	52166662	52167087
chr1	52170162	52170376
chr1	52232140	52233738
chr1	52499746	52500971
chr1	52630456	52631278
chr1	52676228	52677044
chr1	52726393	52727510
chr1	52816918	52818013
chr1	52844412	52845372
chr1	52952626	52953113
chr1	53296690	53297445
chr1	53313234	53314020
chr1	53352216	53353040
chr1	53784501	53785518
chr1	53931264	53932043
chr1	53940112	53941009
chr1	53970219	53971009
chr1	53977796	53978771
chr1	54194167	54195318
chr1	54250391	54251158
chr1	54438869	54439185
chr1	54557130	54558164
chr1	54684226	54685004
chr1	54690347	54691337
chr1	54713351	54714012
chr1	54741063	54741476
chr1	54747814	54748036
chr1	54826169	54827150
chr1	54837738	54838694
chr1	54839992	54840394
chr1	54925701	54926798
chr1	55026844	55027822
chr1	55052265	55053374
chr1	55087388	55088698
chr1	55130904	55131943
chr1	55193102	55193727
chr1	55226399	55227004
chr1	55236919	55237755
chr1	55363060	55363970
chr1	55405544	55406907
chr1	55528789	55529223
chr1	55575731	55576355
chr1	55865273	55865684
chr1	55874210	55874508
chr1	56089436	56089883
chr1	56782204	56782482
chr1	56972046	56973777
chr1	56977137	56977443
chr1	57377291	57378242
chr1	57406153	57407156
chr1	57428912	57429236
chr1	57436310	57436690
chr1	57774072	57775656
chr1	57836876	57837528
chr1	57852552	57853229
chr1	57890282	57890764
chr1	57969558	57970391
chr1	57995654	57996611
chr1	58392471	58393806
chr1	58422846	58424256
chr1	58445027	58445808
chr1	58504507	58505319
chr1	58585784	58586924
chr1	58652450	58653209
chr1	58711393	58712182
chr1	58712227	58713527
chr1	58727026	58727441
chr1	58761450	58761767
chr1	58795235	58796392
chr1	58802351	58803306
chr1	58956190	58956611
chr1	58972981	58974219
chr1	59119468	59120556
chr1	59236786	59237896
chr1	59481377	59482956
chr1	59516244	59517262
chr1	59670060	59671220
chr1	59684710	59685338
chr1	59762734	59764073
chr1	59902565	59903265
chr1	59912481	59913973
chr1	59923036	59923694
chr1	60042536	60043479
chr1	60097576	60098820
chr1	60180132	60181142
chr1	60342887	60343777
chr1	60409144	60410255
chr1	60566209	60567403
chr1	60652669	60653091
chr1	60667952	60668749
chr1	60670500	60670800
chr1	60715584	60716266
chr1	60825640	60826197
chr1	60860610	60861344
chr1	60862858	60863401
chr1	61181153	61181454
chr1	61373516	61374638
chr1	61638569	61639631
chr1	61851305	61851629
chr1	62664813	62665624
chr1	62678682	62679052
chr1	62696729	62697272
chr1	62702926	62703798
chr1	62706105	62707017
chr1	62724175	62725177
chr1	63113375	63114818
chr1	63176300	63177609
chr1	63181105	63181353
chr1	63272982	63273817
chr1	63430630	63431043
chr1	63445603	63446615
chr1	63730206	63730953
chr1	63995668	63996239
chr1	64018350	64019601
chr1	64035201	64035657
chr1	64035781	64036232
chr1	64036971	64037396
chr1	64040810	64041505
chr1	64078320	64079143
chr1	64087957	64088802
chr1	64097626	64098003
chr1	64104710	64105097
chr1	64114527	64114917
chr1	64121173	64122504
chr1	64223759	64224632
chr1	64225825	64226549
chr1	64301472	64302144
chr1	64302783	64303300
chr1	64305283	64306038
chr1	64532198	64533590
chr1	64616795	64617935
chr1	64658713	64659139
chr1	64690331	64691630
chr1	64735883	64736468
chr1	64737192	64738185
chr1	64770225	64770507
chr1	64956416	64957026
chr1	64970688	64970953
chr1	65178117	65179758
chr1	65186156	65187153
chr1	66174954	66175723
chr1	66467912	66468342
chr1	66700522	66701359
chr1	66816522	66818081
chr1	66838528	66839186
chr1	66862636	66863573
chr1	67038410	67039106
chr1	69106936	69107398
chr1	69107686	69108103
chr1	69108454	69108848
chr1	69456645	69456967
chr1	69687086	69688006
chr1	70996607	70997312
chr1	70997333	70997967
chr1	71079244	71079512
chr1	71102299	71103400
chr1	71556745	71557609
chr1	71652684	71653906
chr1	71957000	71957299
chr1	72142009	72142384
chr1	72211787	72212665
chr1	72225617	72226447
chr1	72236282	72237118
chr1	72243634	72244618
chr1	72254497	72255413
chr1	72283942	72284722
chr1	72306956	72307815
chr1	72364742	72365151
chr1	72582776	72583802
chr1	72710844	72711815
chr1	72736041	72736988
chr1	72824232	72824921
chr1	72870250	72870574
chr1	73826366	73826648
chr1	73853458	73853697
chr1	73901527	73901917
chr1	73902345	73902968
chr1	73923007	73923666
chr1	73954589	73955178
chr1	73955297	73955982
chr1	73962710	73963531
chr1	73966190	73966938
chr1	73987515	73988698
chr1	74000010	74000736
chr1	74007586	74008991
chr1	74024980	74025660
chr1	74027393	74027924
chr1	74030903	74031410
chr1	74036632	74037369
chr1	74068324	74069183
chr1	74074695	74075105
chr1	74077420	74077697
chr1	74098113	74099043
chr1	74124199	74124926
chr1	74125168	74125523
chr1	74236050	74237243
chr1	74248646	74249204
chr1	74284161	74285399
chr1	74295159	74296294
chr1	74303618	74304519
chr1	74309835	74310182
chr1	74332123	74332914
chr1	74368027	74368595
chr1	74386689	74387291
chr1	74391276	74392517
chr1	74397034	74398060
chr1	74452655	74453163
chr1	74505451	74506843
chr1	74587507	74588577
chr1	74600902	74601792
chr1	74661357	74662212
chr1	74771545	74772245
chr1	74773073	74773496
chr1	74784079	74784734
chr1	74791649	74792246
chr1	74802965	74803600
chr1	74806561	74806933
chr1	74807987	74808554
chr1	74816665	74817342
chr1	74854680	74855572
chr1	74884339	74884920
chr1	74948080	74948520
chr1	75124520	75125414
chr1	75141373	75141959
chr1	75142306	75143318
chr1	75168303	75169319
chr1	75179892	75180678
chr1	75191545	75192755
chr1	75210401	75211341
chr1	75218544	75219794
chr1	75236113	75237045
chr1	75251471	75252008
chr1	75316899	75318175
chr1	75381777	75382526
chr1	75398768	75399240
chr1	75435683	75436348
chr1	75445775	75446050
chr1	75467514	75467956
chr1	75478579	75479841
chr1	75487419	75488182
chr1	75505274	75506771
chr1	75521250	75522291
chr1	75546286	75546897
chr1	75559344	75559882
chr1	76570467	76570909
chr1	77201263	77201581
chr1	77202040	77202839
chr1	77226563	77227510
chr1	77441898	77442344
chr1	77461975	77462540
chr1	77514383	77515645
chr1	77516045	77516591
chr1	77599512	77599767
chr1	77754377	77754765
chr1	78189504	78189841
chr1	78196512	78197378
chr1	78203683	78204153
chr1	78216614	78217785
chr1	78488439	78489615
chr1	78537373	78538007
chr1	78657477	78658602
chr1	79560968	79561589
chr1	79581159	79581841
chr1	79671482	79672370
chr1	79710889	79711836
chr1	79751010	79751478
chr1	79761069	79762156
chr1	79775904	79776598
chr1	79858148	79859077
chr1	80023625	80024047
chr1	80032319	80032780
chr1	80033537	80034025
chr1	80181062	80181342
chr1	80213081	80214224
chr1	80218009	80218714
chr1	80339867	80341348
chr1	82150571	82151357
chr1	82253069	82254030
chr1	82267275	82267858
chr1	82282929	82283775
chr1	82290781	82292015
chr1	82316177	82317093
chr1	82358911	82359471
chr1	82586637	82587595
chr1	82597111	82597700
chr1	82724658	82725517
chr1	82787360	82787917
chr1	82795303	82796538
chr1	82839155	82840312
chr1	82864304	82864987
chr1	82972095	82972425
chr1	82973807	82974824
chr1	83038014	83038563
chr1	83076207	83076586
chr1	83159582	83159984
chr1	84695547	84696026
chr1	84838413	84840394
chr1	84962697	84963001
chr1	84994277	84994885
chr1	84994980	84995237
chr1	85080786	85081278
chr1	85090554	85091102
chr1	85105762	85106020
chr1	85109538	85109991
chr1	85147514	85148123
chr1	85179607	85180134
chr1	85247588	85247841
chr1	85269964	85270462
chr1	85323243	85323521
chr1	85339884	85340321
chr1	85555323	85555614
chr1	85591284	85591799
chr1	85600731	85601113
chr1	85604198	85604592
chr1	85624684	85625611
chr1	85703222	85704131
chr1	85736408	85736827
chr1	85793230	85794790
chr1	85853361	85853606
chr1	85894264	85895869
chr1	85902084	85902634
chr1	85908798	85909377
chr1	85933376	85934461
chr1	86007736	86008167
chr1	86045780	86046696
chr1	86059131	86059767
chr1	86064254	86065133
chr1	86114226	86114495
chr1	86143057	86143614
chr1	86154421	86155097
chr1	86178846	86179227
chr1	86217871	86218504
chr1	86303050	86303819
chr1	86339486	86339702
chr1	86358590	86360054
chr1	86434097	86435040
chr1	86440544	86440832
chr1	86441856	86442926
chr1	86470341	86471264
chr1	86472166	86472663
chr1	86487166	86488086
chr1	86503708	86504796
chr1	86524893	86525623
chr1	86525909	86527084
chr1	86527990	86528484
chr1	86532424	86532720
chr1	86582030	86583049
chr1	86669591	86669953
chr1	86670192	86670857
chr1	86703465	86704278
chr1	86858677	86859287
chr1	87186760	87187354
chr1	87213692	87214620
chr1	87264118	87264965
chr1	87271040	87271488
chr1	87326609	87327748
chr1	87510020	87510678
chr1	87620137	87621084
chr1	87626322	87626919
chr1	87640336	87640791
chr1	87650570	87651506
chr1	87755569	87756510
chr1	87785710	87786522
chr1	87852928	87853920
chr1	87900862	87901585
chr1	88008167	88008566
chr1	88205380	88206047
chr1	88277048	88277892
chr1	88424658	88424930
chr1	88475461	88475956
chr1	88482168	88483137
chr1	88488452	88489558
chr1	88625004	88625695
chr1	88632906	88633508
chr1	88635579	88636171
chr1	88639631	88640331
chr1	88701553	88702660
chr1	88745284	88745779
chr1	89041232	89041659
chr1	89069830	89071118
chr1	89092502	89093184
chr1	89102545	89103149
chr1	89108344	89109041
chr1	89140100	89140596
chr1	89183253	89183878
chr1	89191132	89191809
chr1	89196167	89196609
chr1	89234987	89235704
chr1	89322647	89322973
chr1	89424555	89424977
chr1	89426041	89426582
chr1	89454335	89455184
chr1	89455408	89455768
chr1	89467401	89468187
chr1	89481081	89481837
chr1	89524406	89524744
chr1	89580031	89581291
chr1	89643859	89644536
chr1	89656629	89657235
chr1	89730596	89731089
chr1	89876663	89877137
chr1	89927245	89927571
chr1	89930075	89931505
chr1	89940328	89940724
chr1	89943283	89943556
chr1	90051362	90051714
chr1	90153276	90153736
chr1	90202236	90202874
chr1	90203741	90204293
chr1	90225451	90226001
chr1	90408372	90409129
chr1	90409285	90409542
chr1	90412542	90413152
chr1	90461407	90462028
chr1	90466131	90466417
chr1	90486267	90487050
chr1	90490117	90490833
chr1	90592694	90593122
chr1	90599153	90599849
chr1	90603191	90603807
chr1	90928398	90928739
chr1	90953653	90954055
chr1	90973036	90973830
chr1	90998498	90999396
chr1	91023878	91024719
chr1	91040002	91040733
chr1	91052618	91053772
chr1	91062256	91063028
chr1	91080294	91080787
chr1	91179835	91180083
chr1	91249687	91250913
chr1	91297841	91298722
chr1	91366216	91366803
chr1	91398246	91399185
chr1	91412524	91413750
chr1	91458916	91459965
chr1	91483202	91483638
chr1	91494358	91495059
chr1	91539953	91541150
chr1	91801280	91801774
chr1	92179670	92181150
chr1	92473386	92474424
chr1	92641625	92642218
chr1	92647831	92648105
chr1	92831207	92831968
chr1	92906755	92907625
chr1	92910549	92911385
chr1	92934069	92935078
chr1	92956638	92957286
chr1	93176482	93176958
chr1	93235453	93236715
chr1	93305566	93306145
chr1	93342522	93343978
chr1	93444815	93445931
chr1	93477963	93479445
chr1	93511487	93512558
chr1	93635000	93636152
chr1	93667794	93668387
chr1	93668646	93669391
chr1	93680215	93680546
chr1	93685374	93686125
chr1	93753978	93755442
chr1	93801668	93802155
chr1	93803503	93804519
chr1	93824863	93825733
chr1	94034908	94035786
chr1	94079163	94079463
chr1	94469818	94470257
chr1	94582034	94582787
chr1	95313369	95314368
chr1	95451854	95452098
chr1	95643889	95644648
chr1	95665879	95666474
chr1	95667332	95668225
chr1	97660717	97662313
chr1	97769598	97770729
chr1	97827513	97827817
chr1	97833773	97834099
chr1	97918330	97918940
chr1	97976714	97977522
chr1	98059174	98059662
chr1	98083666	98084436
chr1	98094846	98096093
chr1	100180022	100180479
chr1	100223894	100224295
chr1	100231469	100232164
chr1	100738787	100739060
chr1	102628019	102628428
chr1	105151262	105151848
chr1	105152204	105152749
chr1	105199131	105199913
chr1	105355900	105357117
chr1	105663165	105664694
chr1	105780401	105781041
chr1	105864479	105865437
chr1	105906382	105906628
chr1	105971539	105972229
chr1	105980508	105981607
chr1	105989832	105991460
chr1	105993766	105994142
chr1	106037082	106037455
chr1	106064290	106064688
chr1	106076938	106077753
chr1	106171246	106172985
chr1	106199619	106200292
chr1	106395514	106395850
chr1	106408035	106408453
chr1	106511577	106511908
chr1	106549016	106549500
chr1	106694108	106695014
chr1	106713845	106714817
chr1	106759025	106760297
chr1	106796135	106797017
chr1	107589819	107590173
chr1	111864070	111865303
chr1	113904009	113904360
chr1	118310798	118311653
chr1	118321463	118322357
chr1	118388393	118390189
chr1	118458889	118459964
chr1	118627643	118628405
chr1	118650135	118650971
chr1	118976622	118977077
chr1	119047891	119048273
chr1	119053341	119054038
chr1	119087426	119087993
chr1	119209527	119210544
chr1	119219733	119220344
chr1	119234334	119234870
chr1	119302338	119302755
chr1	119420633	119422509
chr1	119492023	119492727
chr1	119504213	119505283
chr1	119508595	119508952
chr1	119525626	119526605
chr1	119648300	119649199
chr1	119836782	119837959
chr1	119868800	119869302
chr1	119894936	119895371
chr1	119912864	119913585
chr1	119996973	119997613
chr1	120007094	120007503
chr1	120032949	120033486
chr1	120073487	120074706
chr1	120093553	120093862
chr1	120120278	120121617
chr1	120197230	120197524
chr1	120264745	120265701
chr1	120602084	120602407
chr1	120602803	120603782
chr1	121096493	121096940
chr1	121203211	121203517
chr1	121327254	121328441
chr1	121430697	121431952
chr1	121567489	121568378
chr1	122357034	122357349
chr1	122428071	122428452
chr1	125434593	125435021
chr1	125435081	125436151
chr1	125441695	125442049
chr1	125519081	125519723
chr1	125525902	125526630
chr1	125560201	125561640
chr1	125662946	125663507
chr1	125911772	125912492
chr1	126461480	126462474
chr1	126489798	126490553
chr1	126492429	126493124
chr1	126592741	126593804
chr1	126617406	126617826
chr1	126683640	126684388
chr1	126737916	126738359
chr1	126752217	126752894
chr1	126925290	126926015
chr1	126931786	126932086
chr1	127204736	127205620
chr1	127205721	127206611
chr1	127230238	127231003
chr1	127239850	127240398
chr1	127242211	127242487
chr1	127242552	127242840
chr1	127270075	127270783
chr1	127677529	127678237
chr1	127773714	127774834
chr1	127868470	127869443
chr1	127975759	127976186
chr1	128102366	128103865
chr1	128243736	128244895
chr1	128359123	128359999
chr1	128416668	128417854
chr1	128440290	128441146
chr1	128456907	128457839
chr1	128472205	128473021
chr1	128590774	128591707
chr1	128592017	128592779
chr1	128592996	128593591
chr1	128832245	128832928
chr1	130099098	130099595
chr1	130282025	130282615
chr1	130462194	130463068
chr1	130550242	130551371
chr1	130633757	130634321
chr1	130715501	130716225
chr1	130716952	130717888
chr1	130731642	130732162
chr1	130740747	130741540
chr1	131003184	131003730
chr1	131090830	131091386
chr1	131096734	131098064
chr1	131137776	131138689
chr1	131152961	131153517
chr1	131161015	131161508
chr1	131244594	131245706
chr1	131525850	131528402
chr1	131555048	131555456
chr1	131573720	131574125
chr1	131658099	131658366
chr1	131827502	131828622
chr1	131867037	131868082
chr1	131910168	131911458
chr1	131962540	131963576
chr1	131981704	131981977
chr1	131983001	131983402
chr1	132007246	132008504
chr1	132040119	132040822
chr1	132046354	132046726
chr1	132067532	132068220
chr1	132095645	132095921
chr1	132139360	132139941
chr1	132155799	132156062
chr1	132157404	132157759
chr1	132189985	132191084
chr1	132212202	132212779
chr1	132237159	132237876
chr1	132292305	132293206
chr1	132298408	132299405
chr1	132315771	132316548
chr1	132322628	132323374
chr1	132333694	132334035
chr1	132335357	132335884
chr1	132341719	132342160
chr1	132355880	132356163
chr1	132367541	132368463
chr1	132374051	132374597
chr1	132391344	132391995
chr1	132417236	132418172
chr1	132436791	132437256
chr1	132476744	132477755
chr1	132520632	132521069
chr1	132790982	132791374
chr1	133024961	133025749
chr1	133033449	133034418
chr1	133045709	133046883
chr1	133068245	133068814
chr1	133073199	133073928
chr1	133130810	133131876
chr1	133146077	133146326
chr1	133163849	133164529
chr1	133181013	133181555
chr1	133201411	133201908
chr1	133237036	133237447
chr1	133353513	133353839
chr1	133363205	133364127
chr1	133397517	133398096
chr1	133400110	133400981
chr1	133406706	133407898
chr1	133418226	133418529
chr1	133422624	133423213
chr1	133423501	133424542
chr1	133434256	133434918
chr1	133448220	133448979
chr1	133492143	133494001
chr1	133595261	133595507
chr1	133609721	133610582
chr1	133660672	133661661
chr1	133800686	133801403
chr1	133892502	133893137
chr1	133908352	133908867
chr1	133911579	133911853
chr1	133916047	133916575
chr1	133917678	133918040
chr1	133961427	133962459
chr1	134060793	134061455
chr1	134065255	134065754
chr1	134067114	134067505
chr1	134078630	134079774
chr1	134092700	134094353
chr1	134098988	134099897
chr1	134222221	134222837
chr1	134244239	134244611
chr1	134298918	134299315
chr1	134344370	134344978
chr1	134361519	134362257
chr1	134405590	134406407
chr1	134415007	134415993
chr1	134455011	134455901
chr1	134494371	134495274
chr1	134556255	134557290
chr1	134560048	134561460
chr1	134646412	134646924
chr1	134708888	134709440
chr1	134771018	134771709
chr1	134803512	134804125
chr1	134955491	134956247
chr1	134962145	134962842
chr1	134987435	134988162
chr1	135105033	135105555
chr1	135132473	135133049
chr1	135146448	135148024
chr1	135154428	135154954
chr1	135230249	135230526
chr1	135259132	135259338
chr1	135283409	135284331
chr1	135313311	135314098
chr1	135368212	135369315
chr1	135374528	135375616
chr1	135410913	135411607
chr1	135429950	135430748
chr1	135516796	135517384
chr1	135535086	135535724
chr1	135540357	135540647
chr1	135548730	135549171
chr1	135583364	135583689
chr1	135585066	135585889
chr1	135631305	135632016
chr1	135659550	135659933
chr1	135663896	135664430
chr1	135669786	135670187
chr1	135670383	135670800
chr1	135673425	135673862
chr1	135686629	135687207
chr1	135687825	135688821
chr1	135698984	135699862
chr1	135719514	135720258
chr1	135728751	135729674
chr1	135731834	135732195
chr1	135739480	135739745
chr1	135752784	135753299
chr1	135765695	135766721
chr1	135770884	135771850
chr1	135782759	135783531
chr1	135793393	135794037
chr1	135794077	135795031
chr1	135818557	135819156
chr1	135844354	135844885
chr1	136007634	136008319
chr1	136017798	136018720
chr1	136051122	136051695
chr1	136131009	136132107
chr1	136140013	136140715
chr1	136170130	136170675
chr1	136178728	136179092
chr1	136233887	136234681
chr1	136259868	136260921
chr1	136345423	136346579
chr1	136364786	136365124
chr1	136380981	136381862
chr1	136414858	136415771
chr1	136466029	136466748
chr1	136624297	136625739
chr1	136694866	136695397
chr1	136732813	136733800
chr1	136781577	136782935
chr1	136784221	136784617
chr1	136796274	136797012
chr1	136915414	136915923
chr1	136948549	136949686
chr1	137221411	137222124
chr1	137453743	137454209
chr1	137560632	137561971
chr1	137591288	137591572
chr1	137644522	137644978
chr1	137650032	137650376
chr1	137656744	137657511
chr1	137898241	137898842
chr1	137899985	137901007
chr1	137923675	137924197
chr1	137924252	137924584
chr1	138617971	138618321
chr1	138618972	138619972
chr1	138841666	138841968
chr1	138848417	138848980
chr1	138856235	138857042
chr1	138928825	138929133
chr1	138963166	138964303
chr1	139421804	139422780
chr1	139454226	139455476
chr1	143702283	143703291
chr1	143739199	143740486
chr1	143770404	143771039
chr1	143776636	143777945
chr1	143803606	143803868
chr1	143813808	143814271
chr1	143852262	143853060
chr1	143853887	143854358
chr1	143885916	143886497
chr1	143941502	143941823
chr1	143989744	143990207
chr1	143990245	143990596
chr1	144003847	144004799
chr1	144018502	144019026
chr1	144225020	144225454
chr1	144330325	144330948
chr1	145138373	145139592
chr1	145203498	145204365
chr1	146724866	146725173
chr1	149846709	149847040
chr1	149856735	149857236
chr1	150244945	150245292
chr1	150392584	150393788
chr1	150759375	150759987
chr1	150873185	150873571
chr1	150877990	150878935
chr1	150890021	150890385
chr1	150992924	150994001
chr1	151025147	151025697
chr1	151040689	151041627
chr1	151198743	151199168
chr1	151287302	151288004
chr1	151344014	151345501
chr1	151428008	151429164
chr1	151500111	151501307
chr1	151571215	151571768
chr1	151706116	151706427
chr1	151754836	151756057
chr1	151863767	151864134
chr1	151975153	151975988
chr1	152019156	152019613
chr1	152089615	152090906
chr1	152290831	152291331
chr1	152386175	152386873
chr1	152399775	152400462
chr1	152461767	152462172
chr1	152497324	152498322
chr1	152556075	152557070
chr1	152572928	152573823
chr1	152585488	152585910
chr1	152592681	152593159
chr1	152599344	152599719
chr1	152624603	152625541
chr1	152669835	152670131
chr1	152677582	152678217
chr1	152766021	152767158
chr1	152779083	152779380
chr1	152798130	152798694
chr1	152814997	152815756
chr1	152902127	152903870
chr1	153048167	153048505
chr1	153332075	153333706
chr1	153384993	153385436
chr1	153386551	153386973
chr1	153401763	153402128
chr1	153424772	153425535
chr1	153486826	153487922
chr1	153549581	153549917
chr1	153585698	153586073
chr1	153598819	153599720
chr1	153740075	153740546
chr1	153742768	153743168
chr1	153748376	153748904
chr1	153749196	153749877
chr1	153894286	153894923
chr1	153899485	153900717
chr1	154032620	154033088
chr1	154102761	154103357
chr1	154181020	154181295
chr1	154205112	154205535
chr1	154726666	154726966
chr1	154786180	154786700
chr1	154791327	154792297
chr1	155006567	155006871
chr1	155040316	155040657
chr1	155048994	155049287
chr1	155050169	155050614
chr1	155059400	155059890
chr1	155063991	155064471
chr1	155082910	155084055
chr1	155097957	155099995
chr1	155146538	155147561
chr1	155158275	155159409
chr1	155212492	155212793
chr1	155224226	155224521
chr1	155244005	155244962
chr1	155416717	155417709
chr1	155491156	155491907
chr1	155557969	155558780
chr1	155741937	155743142
chr1	155812276	155813477
chr1	155972580	155973820
chr1	156035417	156036743
chr1	156040666	156041028
chr1	156303062	156303759
chr1	156420567	156421293
chr1	156473923	156474651
chr1	156523923	156524171
chr1	156558379	156559561
chr1	156614168	156614522
chr1	156615324	156616137
chr1	156673535	156674883
chr1	156718324	156719390
chr1	156752473	156752698
chr1	156861758	156861981
chr1	156938756	156940022
chr1	157038975	157039652
chr1	157076195	157076633
chr1	157077125	157077410
chr1	157086168	157086440
chr1	157101153	157101641
chr1	157411736	157412873
chr1	157417900	157418461
chr1	157448376	157448961
chr1	157449689	157450436
chr1	157458236	157458946
chr1	157560675	157561212
chr1	157798787	157799092
chr1	158356057	158356571
chr1	158670138	158670542
chr1	158711388	158711693
chr1	158920449	158920814
chr1	158953585	158953898
chr1	159065107	159065341
chr1	159135220	159135644
chr1	159231730	159232797
chr1	159570193	159570543
chr1	159670651	159671559
chr1	159678204	159678759
chr1	159686298	159687056
chr1	159812621	159813253
chr1	159928873	159929581
chr1	160036752	160037731
chr1	160043993	160045044
chr1	160053819	160054714
chr1	160080987	160081413
chr1	160194833	160195676
chr1	160212241	160213466
chr1	160792072	160793276
chr1	160905994	160907243
chr1	161034230	161035535
chr1	161070299	161071266
chr1	161130879	161131712
chr1	161170602	161171036
chr1	161195383	161196488
chr1	161250529	161251556
chr1	161494390	161494834
chr1	161507514	161508001
chr1	161727343	161727738
chr1	161876185	161877484
chr1	161896107	161896396
chr1	161968677	161969561
chr1	161975810	161976689
chr1	161999272	161999748
chr1	162004913	162005658
chr1	162207162	162207512
chr1	162217424	162217743
chr1	162477158	162478285
chr1	162548044	162548894
chr1	162564871	162565370
chr1	162570170	162571250
chr1	162665192	162665860
chr1	162739799	162740818
chr1	162866216	162866780
chr1	162871698	162871925
chr1	162879669	162880311
chr1	163150510	163150764
chr1	163403363	163404143
chr1	163443797	163444612
chr1	163779293	163780170
chr1	163929527	163930473
chr1	163994335	163995262
chr1	164043463	164044083
chr1	164096802	164097234
chr1	164135207	164136319
chr1	164138675	164139115
chr1	164184453	164184825
chr1	164248485	164249640
chr1	164275416	164275995
chr1	164306995	164307980
chr1	164457904	164459043
chr1	164898711	164899369
chr1	165120397	165120873
chr1	165193805	165194845
chr1	165236341	165237382
chr1	165281612	165282618
chr1	165459810	165461518
chr1	165556778	165557219
chr1	165583566	165583894
chr1	165589019	165589966
chr1	165598943	165599549
chr1	165609396	165610077
chr1	165617130	165617648
chr1	165618120	165618710
chr1	165633967	165634991
chr1	165641509	165641747
chr1	165641839	165643024
chr1	165653460	165653989
chr1	165679561	165680240
chr1	165684322	165685242
chr1	165691546	165691882
chr1	165700874	165701584
chr1	165707612	165708560
chr1	165717695	165718160
chr1	165736207	165736497
chr1	165737367	165737772
chr1	165763436	165764347
chr1	165771371	165772021
chr1	165780274	165781103
chr1	165844346	165845702
chr1	165848941	165849243
chr1	165849962	165850498
chr1	165855830	165856166
chr1	165860415	165860754
chr1	166001634	166003649
chr1	166047703	166048722
chr1	166138025	166138571
chr1	166153429	166153713
chr1	166154201	166154782
chr1	166160590	166161131
chr1	166253828	166254522
chr1	166308817	166309664
chr1	166360226	166360536
chr1	166378721	166380204
chr1	166409132	166410103
chr1	166429843	166430085
chr1	166819424	166820102
chr1	167000482	167001683
chr1	167070296	167070805
chr1	167220400	167220875
chr1	167269841	167270968
chr1	167283716	167285388
chr1	167308231	167309144
chr1	167340170	167340618
chr1	167349712	167350614
chr1	167369887	167370235
chr1	167393291	167394530
chr1	167414901	167415188
chr1	167644932	167645372
chr1	167649080	167649734
chr1	167688386	167689348
chr1	167803007	167803267
chr1	168214197	168214533
chr1	168265615	168266064
chr1	168283195	168284122
chr1	168287884	168288670
chr1	168291173	168291673
chr1	168431329	168431611
chr1	168431763	168432783
chr1	168545369	168545736
chr1	168597947	168598732
chr1	169459241	169459775
chr1	169517466	169518390
chr1	169531141	169532023
chr1	169680159	169680983
chr1	169747529	169747847
chr1	169919253	169919563
chr1	169968789	169969781
chr1	170174382	170175478
chr1	170214759	170215610
chr1	170255501	170255985
chr1	170479243	170479859
chr1	170554923	170555244
chr1	170560785	170561211
chr1	170589294	170590142
chr1	170632405	170632731
chr1	170644192	170644808
chr1	170867372	170867976
chr1	170868494	170869011
chr1	170884908	170885653
chr1	170907426	170907817
chr1	170907865	170908260
chr1	171033674	171034099
chr1	171037929	171038751
chr1	171044318	171045125
chr1	171063921	171065989
chr1	171070326	171070741
chr1	171071745	171073495
chr1	171077967	171078395
chr1	171079368	171081115
chr1	171085520	171085874
chr1	171088427	171088766
chr1	171101850	171103328
chr1	171111002	171111779
chr1	171113792	171114409
chr1	171150207	171151086
chr1	171171024	171171606
chr1	171184211	171184711
chr1	171195859	171196440
chr1	171222133	171223034
chr1	171246846	171247756
chr1	171248514	171249204
chr1	171262631	171263951
chr1	171269949	171270931
chr1	171280665	171281905
chr1	171287440	171288322
chr1	171294274	171295146
chr1	171328780	171330033
chr1	171345307	171346186
chr1	171379836	171380465
chr1	171410937	171411933
chr1	171412010	171412364
chr1	171437218	171438077
chr1	171440325	171440703
chr1	171441491	171441957
chr1	171490835	171491196
chr1	171503066	171504263
chr1	171531359	171531740
chr1	171815829	171816135
chr1	172012055	172012352
chr1	172026460	172027777
chr1	172046957	172047216
chr1	172082316	172083198
chr1	172103732	172104060
chr1	172126321	172127169
chr1	172147770	172148900
chr1	172205894	172207540
chr1	172217138	172217489
chr1	172220305	172220953
chr1	172310044	172310444
chr1	172311335	172312753
chr1	172324752	172325028
chr1	172326156	172326496
chr1	172340712	172341460
chr1	172357598	172357881
chr1	172376132	172377191
chr1	172481470	172482569
chr1	172490109	172490862
chr1	172499801	172501508
chr1	172501661	172502374
chr1	172503385	172503686
chr1	172507997	172508522
chr1	172513040	172513335
chr1	172513927	172514525
chr1	172520617	172521402
chr1	172525251	172525852
chr1	172526522	172527299
chr1	172532592	172532955
chr1	172562704	172563634
chr1	172619343	172619576
chr1	172632415	172633401
chr1	172711108	172712085
chr1	172828655	172829476
chr1	175625003	175626226
chr1	175692126	175693341
chr1	175794429	175795349
chr1	175880386	175881214
chr1	175936431	175936828
chr1	176075042	176075783
chr1	176275112	176275585
chr1	176813300	176815054
chr1	176835372	176835954
chr1	176993600	176994042
chr1	177154481	177154952
chr1	177257235	177259109
chr1	177322701	177323174
chr1	177338765	177339149
chr1	177441502	177442968
chr1	177460840	177461216
chr1	177470001	177470666
chr1	177531634	177532357
chr1	177555527	177556218
chr1	177623240	177623785
chr1	177636883	177637415
chr1	177702550	177703186
chr1	177795849	177796984
chr1	177940285	177940767
chr1	177982904	177984133
chr1	178187222	178188375
chr1	178276042	178276749
chr1	178318089	178319467
chr1	178336256	178338124
chr1	178368744	178369603
chr1	178405546	178406830
chr1	178463694	178464077
chr1	178527244	178529110
chr1	178530354	178530924
chr1	178539608	178539840
chr1	179061541	179062301
chr1	179136457	179137193
chr1	179232158	179232448
chr1	179477124	179477861
chr1	179517443	179518345
chr1	179545892	179546917
chr1	179645567	179646158
chr1	179667850	179668740
chr1	179802922	179804148
chr1	179844915	179845340
chr1	179847566	179848279
chr1	179854286	179854894
chr1	179865527	179866134
chr1	179866295	179867102
chr1	179959420	179960637
chr1	180195653	180196469
chr1	180214944	180215383
chr1	180225876	180226412
chr1	180249963	180250443
chr1	180255748	180256705
chr1	180268626	180269260
chr1	180277503	180278127
chr1	180279658	180280177
chr1	180286062	180286937
chr1	180302488	180303426
chr1	180312800	180313337
chr1	180330218	180331362
chr1	180354067	180354633
chr1	180363275	180363513
chr1	180363934	180364405
chr1	180365009	180365759
chr1	180387286	180387927
chr1	180402407	180403048
chr1	180403600	180404362
chr1	180405697	180405956
chr1	180421593	180422454
chr1	180482937	180483717
chr1	180568534	180569499
chr1	180640691	180642093
chr1	180725664	180726578
chr1	180768232	180768889
chr1	180777571	180778670
chr1	180794096	180794504
chr1	180813147	180814392
chr1	180848034	180849111
chr1	180850479	180851372
chr1	180888452	180889212
chr1	180903914	180904770
chr1	180941973	180943023
chr1	180956917	180957653
chr1	180974430	180974718
chr1	181016490	181017779
chr1	181143718	181144778
chr1	181150710	181151447
chr1	181210718	181212537
chr1	181230653	181231391
chr1	181232407	181232927
chr1	181256291	181257304
chr1	181272926	181273211
chr1	181345523	181345891
chr1	181352227	181353037
chr1	181446710	181447566
chr1	181505331	181505695
chr1	181545437	181545764
chr1	181841752	181842839
chr1	181852404	181853649
chr1	181860555	181861153
chr1	181888819	181889335
chr1	182019363	182020713
chr1	182124449	182125407
chr1	182140438	182140665
chr1	182282030	182283072
chr1	182340377	182340851
chr1	182340907	182341840
chr1	182408610	182409667
chr1	182489743	182490464
chr1	182499503	182499956
chr1	182504296	182504741
chr1	182506234	182506970
chr1	182516802	182517888
chr1	182519968	182520461
chr1	182539041	182539699
chr1	182629748	182630005
chr1	182670497	182671515
chr1	182763613	182764509
chr1	182881248	182881696
chr1	182908275	182908732
chr1	182954578	182955296
chr1	182959912	182960473
chr1	182983000	182983408
chr1	182990974	182991419
chr1	183040766	183041451
chr1	183041717	183041983
chr1	183047630	183047948
chr1	183055366	183055918
chr1	183072278	183073009
chr1	183221182	183221653
chr1	183296471	183297702
chr1	183298027	183298430
chr1	183299067	183299659
chr1	183344900	183345963
chr1	183368992	183370062
chr1	183388552	183389303
chr1	183439106	183439379
chr1	183946618	183947424
chr1	184033356	184034659
chr1	184049081	184049383
chr1	184275805	184276389
chr1	184279229	184279743
chr1	184289624	184290536
chr1	184302367	184302781
chr1	184357820	184358432
chr1	184440933	184441617
chr1	184675501	184676174
chr1	184731830	184733229
chr1	184734982	184735356
chr1	184737922	184738351
chr1	184748539	184749931
chr1	184749959	184750842
chr1	184755693	184756288
chr1	184771030	184772099
chr1	184781856	184782563
chr1	184793186	184793494
chr1	184815214	184815798
chr1	184824471	184825061
chr1	184845312	184846345
chr1	184851861	184852704
chr1	184853299	184854216
chr1	184858259	184858595
chr1	184860337	184860664
chr1	184864092	184865103
chr1	184882197	184883304
chr1	184999119	185000057
chr1	185203614	185204594
chr1	185328754	185329644
chr1	185331950	185332425
chr1	185362597	185363805
chr1	185587626	185588619
chr1	186116784	186117524
chr1	186182429	186183170
chr1	186261303	186261903
chr1	186264551	186265148
chr1	186282076	186282727
chr1	186609556	186610290
chr1	186684017	186684437
chr1	186705056	186705822
chr1	186721940	186722416
chr1	186748930	186749685
chr1	186780571	186781352
chr1	186833961	186834495
chr1	187215133	187216044
chr1	187216679	187217124
chr1	187225988	187226383
chr1	187608913	187609758
chr1	187651744	187652226
chr1	187653206	187653876
chr1	187826181	187826644
chr1	187997569	187998227
chr1	188659157	188659566
chr1	188669822	188670146
chr1	189007175	189008231
chr1	189080830	189081150
chr1	189118591	189119564
chr1	189343485	189343922
chr1	189687735	189688631
chr1	189716371	189716792
chr1	189727318	189728824
chr1	189806923	189807287
chr1	189849570	189849899
chr1	189867049	189867986
chr1	189921630	189922643
chr1	189927745	189928018
chr1	189972935	189973384
chr1	190169219	190169565
chr1	190170152	190171123
chr1	190214589	190215009
chr1	190911343	190912173
chr1	190928162	190929240
chr1	190978563	190979631
chr1	191025621	191026836
chr1	191050873	191051123
chr1	191062583	191063543
chr1	191075158	191075922
chr1	191097766	191098890
chr1	191120836	191121245
chr1	191125990	191126371
chr1	191132918	191133320
chr1	191182399	191184000
chr1	191193629	191194380
chr1	191224013	191225130
chr1	191312347	191313012
chr1	191317578	191318366
chr1	191325604	191326659
chr1	191396146	191397903
chr1	191461812	191462659
chr1	191470196	191470680
chr1	191479887	191480628
chr1	191556960	191557539
chr1	191559846	191560173
chr1	191574963	191576261
chr1	191717710	191718863
chr1	191718905	191719202
chr1	191817879	191818156
chr1	191821025	191822117
chr1	191840873	191841161
chr1	191896800	191897508
chr1	191906091	191907778
chr1	191946246	191946855
chr1	191955129	191955713
chr1	191956209	191956687
chr1	191964036	191964635
chr1	191965147	191965432
chr1	191989936	191990442
chr1	192070052	192070579
chr1	192092043	192092917
chr1	192136463	192137403
chr1	192137504	192138615
chr1	192190517	192191190
chr1	192202347	192202977
chr1	192453940	192454227
chr1	192476253	192477719
chr1	192489635	192490548
chr1	192522374	192522885
chr1	192532129	192532631
chr1	192537249	192537531
chr1	192598444	192598866
chr1	192727023	192727321
chr1	192770456	192771277
chr1	192822399	192823524
chr1	192834505	192835239
chr1	192849509	192850072
chr1	192854811	192855961
chr1	193035420	193036129
chr1	193129773	193130759
chr1	193152814	193153422
chr1	193160286	193160947
chr1	193172972	193174030
chr1	193227714	193228017
chr1	193382043	193383291
chr1	193386216	193386468
chr1	193449316	193449978
chr1	193632732	193633019
chr1	194223002	194223354
chr1	194619416	194620847
chr1	194641945	194642529
chr1	194651891	194652527
chr1	194878253	194878832
chr1	194879241	194880153
chr1	194925842	194926286
chr1	194927712	194928381
chr1	194938507	194939346
chr1	194945337	194945755
chr1	194955744	194956268
chr1	194962065	194963086
chr1	194976112	194977281
chr1	194995030	194995656
chr1	195091922	195092773
chr1	195130899	195131771
chr1	195176584	195176892
chr1	195241438	195241967
chr1	195279128	195279383
chr1	195371627	195372063
chr10	3236974	3237430
chr10	3366071	3367164
chr10	3572805	3573491
chr10	3591846	3592152
chr10	3630741	3631267
chr10	3633686	3634636
chr10	3696655	3697405
chr10	3701689	3702548
chr10	3717741	3718865
chr10	3740142	3741438
chr10	3831683	3832611
chr10	3941032	3941677
chr10	3972940	3974135
chr10	4079174	4080684
chr10	4105646	4106525
chr10	4107467	4108280
chr10	4111650	4112204
chr10	4112662	4112962
chr10	4120675	4121061
chr10	4132578	4133154
chr10	4151597	4152818
chr10	4188619	4188955
chr10	4265679	4265998
chr10	4266378	4266892
chr10	4334099	4335048
chr10	4346599	4347323
chr10	4386581	4388341
chr10	4432000	4433036
chr10	4614317	4614562
chr10	5080805	5082504
chr10	5194395	5195132
chr10	5207972	5208806
chr10	5250783	5251235
chr10	5289203	5289760
chr10	5295347	5295688
chr10	5480171	5480684
chr10	5549998	5551105
chr10	5591646	5592500
chr10	5593387	5593961
chr10	5600128	5600559
chr10	5603420	5603909
chr10	5805146	5806313
chr10	5823414	5824817
chr10	7076178	7076674
chr10	7118187	7118974
chr10	7141988	7142656
chr10	7144253	7144684
chr10	7145667	7146443
chr10	7158268	7159503
chr10	7174320	7174986
chr10	7182626	7182872
chr10	7183260	7183688
chr10	7187879	7188253
chr10	7211268	7212930
chr10	7333294	7333696
chr10	7470091	7470461
chr10	7473218	7474162
chr10	7492237	7492831
chr10	7589486	7590566
chr10	7600633	7601036
chr10	7662586	7663743
chr10	7667309	7667866
chr10	7680800	7681976
chr10	7725544	7726491
chr10	7780222	7781217
chr10	7792488	7793282
chr10	7841791	7842172
chr10	7902607	7903194
chr10	7955384	7956865
chr10	8213994	8214368
chr10	8518155	8519215
chr10	8549486	8550015
chr10	8715757	8716011
chr10	8805205	8805926
chr10	8831760	8832059
chr10	8865925	8866903
chr10	8885570	8886678
chr10	8909283	8909614
chr10	8912179	8913192
chr10	8925282	8925787
chr10	9239808	9240367
chr10	9495094	9495821
chr10	9529268	9529890
chr10	9537499	9537886
chr10	9549803	9550288
chr10	9573895	9574397
chr10	9603284	9603706
chr10	9674486	9675624
chr10	9866587	9867247
chr10	9900605	9902349
chr10	9908185	9908562
chr10	10321175	10321646
chr10	10557716	10558535
chr10	10740712	10741117
chr10	11149053	11150010
chr10	11233213	11233558
chr10	11280508	11281912
chr10	11343183	11344102
chr10	11350098	11350573
chr10	11449725	11450218
chr10	11492015	11492351
chr10	12469252	12470001
chr10	12548391	12549122
chr10	12736991	12737500
chr10	12781364	12782112
chr10	12809662	12810215
chr10	12813235	12813670
chr10	12867907	12869672
chr10	12878651	12879048
chr10	12922343	12923388
chr10	12963941	12964841
chr10	13007970	13008916
chr10	13016594	13016930
chr10	13090256	13091206
chr10	13192657	13193406
chr10	13323153	13324718
chr10	13388555	13388930
chr10	13402030	13402281
chr10	13473780	13474696
chr10	13500840	13501489
chr10	13521830	13522274
chr10	13552641	13553537
chr10	13868546	13869315
chr10	13893232	13893688
chr10	13964482	13965285
chr10	13965500	13966363
chr10	13966607	13967716
chr10	13982730	13983888
chr10	14017727	14018460
chr10	14035612	14036130
chr10	14047460	14048101
chr10	14048484	14048954
chr10	14055660	14056087
chr10	14056824	14057451
chr10	14085236	14086670
chr10	14168219	14168735
chr10	14460445	14460879
chr10	14544813	14545708
chr10	14704999	14705945
chr10	15300124	15300391
chr10	17722179	17724559
chr10	17796369	17796689
chr10	17947140	17948571
chr10	18022262	18023437
chr10	18055135	18056403
chr10	18197176	18197643
chr10	18210645	18211100
chr10	18234601	18235742
chr10	18318240	18319582
chr10	18329740	18330043
chr10	18384648	18385279
chr10	18388722	18389505
chr10	18407166	18408013
chr10	18430087	18431368
chr10	18453447	18453719
chr10	18545365	18545617
chr10	18545686	18546221
chr10	18844668	18845334
chr10	19009325	19009731
chr10	19014734	19015965
chr10	19122021	19122579
chr10	19123722	19124151
chr10	19140145	19141201
chr10	19167606	19168203
chr10	19170586	19171212
chr10	19185773	19186543
chr10	19491572	19492287
chr10	19559651	19560123
chr10	19591406	19592396
chr10	19849830	19850343
chr10	19850436	19851786
chr10	19907207	19907837
chr10	19933555	19935006
chr10	20104293	20105354
chr10	20148586	20149721
chr10	20285425	20285936
chr10	20311812	20313270
chr10	20347359	20348159
chr10	20459713	20460022
chr10	20471974	20472400
chr10	20533885	20534220
chr10	20590043	20590445
chr10	20724890	20725375
chr10	20952056	20953070
chr10	20966155	20966449
chr10	21144866	21145222
chr10	21160595	21161386
chr10	21295723	21296621
chr10	21465383	21465787
chr10	21535543	21536164
chr10	21545318	21545992
chr10	21636556	21637710
chr10	21668875	21670240
chr10	21678509	21679641
chr10	21684687	21685811
chr10	21685992	21686461
chr10	21695113	21695549
chr10	21701481	21702096
chr10	21946693	21947218
chr10	21991402	21991903
chr10	21993072	21993321
chr10	21993819	21994889
chr10	22000461	22001098
chr10	22058464	22058994
chr10	22142272	22143274
chr10	22148731	22149627
chr10	22158347	22158938
chr10	22163541	22164035
chr10	22212201	22212750
chr10	22223378	22223964
chr10	22361681	22361948
chr10	22402702	22402978
chr10	22413666	22414031
chr10	22644871	22645561
chr10	22730804	22732069
chr10	23081344	23081610
chr10	23349966	23350889
chr10	23786747	23787790
chr10	23796821	23797370
chr10	24131500	24131767
chr10	24148971	24149763
chr10	24164537	24164974
chr10	24168038	24168667
chr10	24223316	24224009
chr10	24298524	24298884
chr10	24342751	24343767
chr10	24493375	24494348
chr10	24595261	24596108
chr10	24596699	24597417
chr10	24622596	24622913
chr10	24638664	24638961
chr10	24711576	24712488
chr10	24869573	24870395
chr10	25284883	25285554
chr10	25291034	25291684
chr10	25296548	25297353
chr10	25325636	25326214
chr10	25331327	25332224
chr10	25359362	25360593
chr10	25372030	25372759
chr10	25426679	25427150
chr10	25427265	25428221
chr10	25434321	25434908
chr10	25447108	25447582
chr10	25449249	25449819
chr10	26337918	26338427
chr10	26373558	26376177
chr10	26388287	26389139
chr10	26772051	26773367
chr10	26798846	26800236
chr10	26806134	26806421
chr10	26811375	26811772
chr10	26816961	26817594
chr10	26828282	26829238
chr10	26890617	26890858
chr10	28074387	28075467
chr10	28076213	28076476
chr10	28112854	28113512
chr10	28113764	28114409
chr10	29146742	29147354
chr10	29312908	29313711
chr10	29361330	29362461
chr10	29535515	29536156
chr10	29970860	29971134
chr10	30199993	30200843
chr10	30600101	30601055
chr10	30617961	30618861
chr10	30655500	30656182
chr10	30718970	30719308
chr10	30778265	30778594
chr10	30802576	30803547
chr10	30810732	30811291
chr10	30842291	30843484
[truncated: 27,739 more rows]

## Sheet: D) Kidney EC open chromatin
chr1	3042767	3043225
chr1	3670646	3672157
chr1	4258179	4258453
chr1	4412411	4412826
chr1	4426591	4427517
chr1	4429970	4430234
chr1	4432503	4432875
chr1	4433479	4433977
chr1	4471285	4471776
chr1	4487907	4488250
chr1	4491929	4492459
chr1	4493084	4493868
chr1	4497246	4497682
chr1	4559599	4560348
chr1	4571484	4572423
chr1	4602260	4602823
chr1	4617438	4618004
chr1	4622313	4622851
chr1	4653800	4654465
chr1	4671315	4672553
chr1	4739346	4739941
chr1	4755919	4756349
chr1	4760430	4760893
chr1	4774843	4775721
chr1	4785308	4786194
chr1	4807485	4808270
chr1	4857338	4858424
chr1	5019311	5019695
chr1	5071918	5072983
chr1	5082866	5083634
chr1	6214151	6215323
chr1	6382764	6383298
chr1	6866355	6867289
chr1	6888385	6888751
chr1	7088418	7089367
chr1	7100493	7101005
chr1	7206431	7206924
chr1	7397576	7398671
chr1	9545006	9546081
chr1	9578384	9578917
chr1	9627394	9628021
chr1	9630055	9630470
chr1	9631003	9631410
chr1	9636644	9637664
chr1	9699802	9700940
chr1	9747764	9748830
chr1	9797772	9798613
chr1	9847874	9848704
chr1	9874147	9874703
chr1	9943668	9944425
chr1	9967039	9968272
chr1	10037570	10038341
chr1	10039513	10040307
chr1	10232087	10233408
chr1	10636383	10636698
chr1	10879969	10880698
chr1	10993282	10994041
chr1	11010910	11011689
chr1	11033236	11033938
chr1	11046655	11047580
chr1	12525758	12526142
chr1	12657361	12657963
chr1	12718187	12718789
chr1	12734161	12734830
chr1	12952212	12952533
chr1	12990795	12991583
chr1	12992133	12992848
chr1	13171182	13171803
chr1	13258072	13258290
chr1	13360751	13361130
chr1	13366511	13367061
chr1	13372262	13374594
chr1	13426466	13426833
chr1	13589071	13590280
chr1	13660091	13660932
chr1	14975366	14976079
chr1	15805261	15806443
chr1	16092952	16093704
chr1	16104097	16106093
chr1	16177567	16177958
chr1	16518633	16520096
chr1	16618597	16619650
chr1	16656394	16657598
chr1	16665012	16665684
chr1	16688168	16689099
chr1	17096857	17098197
chr1	17727065	17727894
chr1	18537067	18538218
chr1	19176181	19176438
chr1	20486718	20487030
chr1	20819844	20820629
chr1	20890119	20891387
chr1	20951162	20952099
chr1	20995336	20995926
chr1	21014500	21014851
chr1	21070259	21071232
chr1	21078759	21079815
chr1	21089621	21090002
chr1	21161556	21162072
chr1	21166294	21166716
chr1	21218429	21218973
chr1	21239860	21240246
chr1	21271426	21271799
chr1	21961006	21961952
chr1	22533228	22533807
chr1	22555816	22556061
chr1	22805599	22806564
chr1	23061970	23062342
chr1	23112059	23112484
chr1	23117331	23118028
chr1	23184569	23185183
chr1	23202575	23203351
chr1	23255859	23257114
chr1	23270989	23271877
chr1	23279739	23280545
chr1	23382629	23383715
chr1	23762036	23763242
chr1	23921635	23922652
chr1	24005244	24005904
chr1	24099649	24100832
chr1	24548990	24549396
chr1	24553449	24553972
chr1	24586424	24586835
chr1	24611586	24616154
chr1	24678071	24679225
chr1	24683957	24684321
chr1	24699357	24699691
chr1	26686037	26686284
chr1	26686917	26687766
chr1	26687852	26688362
chr1	28288193	28288473
chr1	30792784	30793934
chr1	30872970	30874249
chr1	30948999	30950404
chr1	31153790	31154285
chr1	32073354	32073949
chr1	32172381	32173094
chr1	32395859	32396618
chr1	32885790	32886158
chr1	33243555	33244201
chr1	33407434	33408073
chr1	33408291	33408974
chr1	33669498	33670647
chr1	33719678	33720495
chr1	33757351	33758083
chr1	33813867	33814902
chr1	33907300	33908337
chr1	34005630	34006246
chr1	34010983	34012103
chr1	34127760	34128117
chr1	34236197	34236782
chr1	34289048	34289830
chr1	34388876	34390002
chr1	34417677	34418023
chr1	34434755	34435204
chr1	34439126	34440174
chr1	34459421	34460157
chr1	34462852	34463165
chr1	34472492	34473407
chr1	34579443	34580023
chr1	34602379	34602693
chr1	34801548	34802294
chr1	34842488	34843390
chr1	34849805	34850345
chr1	34851571	34851952
chr1	34867284	34867491
chr1	35869666	35870112
chr1	35890029	35890474
chr1	36064816	36065163
chr1	36068001	36068867
chr1	36089558	36090104
chr1	36124900	36125487
chr1	36243807	36244596
chr1	36254681	36255531
chr1	36255664	36256122
chr1	36264063	36264789
chr1	36272487	36272891
chr1	36273101	36273790
chr1	36287383	36288002
chr1	36303273	36303756
chr1	36307471	36308261
chr1	36368501	36369417
chr1	36444752	36445543
chr1	36471192	36472137
chr1	36492392	36492752
chr1	36511575	36512822
chr1	36546905	36547742
chr1	36554569	36554973
chr1	36556566	36556979
chr1	36557055	36558513
chr1	36560897	36561434
chr1	36571443	36572567
chr1	36580003	36581011
chr1	36588768	36589446
chr1	36589630	36590102
chr1	36596067	36596577
chr1	36647630	36647980
chr1	36691207	36692026
chr1	36709400	36710253
chr1	36802524	36803110
chr1	36860359	36860935
chr1	36914406	36914987
chr1	36920221	36920669
chr1	36938973	36940203
chr1	36996598	36996917
chr1	37028963	37029657
chr1	37232776	37233196
chr1	37299566	37300435
chr1	37429540	37430699
chr1	37540531	37541469
chr1	37639003	37639432
chr1	37719458	37720153
chr1	37864532	37865579
chr1	37871767	37872679
chr1	37890020	37890758
chr1	37996824	37997550
chr1	37997795	37998685
chr1	38129118	38130294
chr1	38626759	38627922
chr1	38897722	38898227
chr1	38987249	38988173
chr1	39007069	39007832
chr1	39193579	39194290
chr1	39367490	39368441
chr1	39478061	39479080
chr1	39527359	39527781
chr1	39530216	39530525
chr1	39535398	39536382
chr1	39576648	39577702
chr1	39650504	39651253
chr1	39687335	39687809
chr1	39713722	39714666
chr1	39720764	39721143
chr1	39734321	39734867
chr1	39735672	39736682
chr1	39761269	39761646
chr1	39761748	39762412
chr1	39877911	39878372
chr1	39900248	39901735
chr1	39922666	39923201
chr1	39936201	39936893
chr1	39950119	39950481
chr1	40171829	40172310
chr1	40187920	40188415
chr1	40224587	40225241
chr1	40266177	40267008
chr1	40273612	40274054
chr1	40275137	40275848
chr1	40681095	40681998
chr1	40790217	40790958
chr1	40815533	40815831
chr1	40841215	40841757
chr1	41389929	41390875
chr1	42696595	42697959
chr1	42850879	42851726
chr1	42952676	42953566
chr1	43092082	43092997
chr1	43098296	43099165
chr1	43139642	43139940
chr1	43163118	43164354
chr1	43337205	43337818
chr1	43413324	43413668
chr1	43445163	43446441
chr1	43530303	43531109
chr1	43659433	43659736
chr1	43698483	43698878
chr1	43826961	43828225
chr1	43933437	43934546
chr1	44101819	44102801
chr1	44118455	44119120
chr1	44119218	44120157
chr1	44147528	44148379
chr1	44201163	44201418
chr1	44551485	44552727
chr1	45502887	45503239
chr1	45794879	45795869
chr1	45925271	45926240
chr1	46075842	46076274
chr1	46088872	46089209
chr1	46448916	46449478
chr1	46732485	46732724
chr1	46823196	46823577
chr1	46852642	46854305
chr1	47629179	47629665
chr1	47629901	47630426
chr1	48545851	48546452
chr1	48546466	48547402
chr1	50926861	50928155
chr1	51136672	51137177
chr1	51137363	51137659
chr1	51148489	51149240
chr1	51243186	51243553
chr1	51245162	51245890
chr1	51265045	51266130
chr1	51288686	51289405
chr1	51333642	51334314
chr1	51459187	51459548
chr1	51477851	51478875
chr1	51584915	51585202
chr1	51597042	51597327
chr1	51671334	51671741
chr1	51780370	51780876
chr1	51837863	51838297
chr1	51879373	51879667
chr1	51914958	51916204
chr1	51929570	51930129
chr1	52113356	52114098
chr1	52119006	52119939
chr1	52152303	52152718
chr1	52166659	52167079
chr1	52232161	52233740
chr1	52399870	52400918
chr1	52499768	52500995
chr1	52630445	52631292
chr1	52676206	52676957
chr1	52726371	52727529
chr1	52816962	52817995
chr1	52844455	52845355
chr1	52952545	52953123
chr1	53296672	53297439
chr1	53313273	53314095
chr1	53352247	53353024
chr1	53393967	53394503
chr1	53706517	53706744
chr1	53784570	53785508
chr1	53940142	53940984
chr1	53970310	53970951
chr1	53977851	53978754
chr1	54005721	54006373
chr1	54194255	54195303
chr1	54250443	54251108
chr1	54438703	54439151
chr1	54557149	54558173
chr1	54690604	54691068
chr1	54826158	54827090
chr1	54912403	54912855
chr1	54925620	54926778
chr1	55026827	55027859
chr1	55052313	55053373
chr1	55087366	55088683
chr1	55130889	55131973
chr1	55193182	55193761
chr1	55196397	55196974
chr1	55210200	55210582
chr1	55215415	55216302
chr1	55226338	55226931
chr1	55236887	55237854
chr1	55362761	55363974
chr1	55405586	55406829
chr1	55865314	55865707
chr1	56089325	56089974
chr1	56714420	56715045
chr1	56782205	56782482
chr1	56972064	56973630
chr1	56977224	56977437
chr1	57377248	57378252
chr1	57406158	57407184
chr1	57429790	57430312
chr1	57774361	57775646
chr1	57836789	57837367
chr1	57849961	57850314
chr1	57852590	57853236
chr1	57969467	57970401
chr1	57995744	57996582
chr1	57997413	57997888
chr1	58029630	58030132
chr1	58392528	58393802
chr1	58422969	58424289
chr1	58445062	58445813
chr1	58504461	58505328
chr1	58585831	58586886
chr1	58613842	58614126
chr1	58652493	58653231
chr1	58711401	58712182
chr1	58712233	58713507
chr1	58761367	58761771
chr1	58795294	58795868
chr1	58802376	58802950
chr1	58961075	58961849
chr1	58972977	58974178
chr1	59119572	59120572
chr1	59236811	59237704
chr1	59481385	59482967
chr1	59609778	59610262
chr1	59670016	59671191
chr1	59684781	59685317
chr1	59762804	59764082
chr1	59902502	59903198
chr1	59912487	59913988
chr1	59922999	59923704
chr1	60042662	60043505
chr1	60097946	60098823
chr1	60180131	60181167
chr1	60342866	60343772
chr1	60409144	60410257
chr1	60566204	60567370
chr1	60668225	60668705
chr1	60670241	60670814
chr1	60825655	60826148
chr1	60860961	60861322
chr1	60862860	60863467
chr1	61181162	61181697
chr1	61309513	61309948
chr1	61373469	61374638
chr1	61498385	61499656
chr1	61514255	61515202
chr1	61638641	61639510
chr1	62664927	62666013
chr1	62678503	62679255
chr1	62701073	62701356
chr1	62702851	62703796
chr1	62706069	62706953
chr1	62724339	62725229
chr1	62747469	62748251
chr1	63113386	63114823
chr1	63176375	63177609
chr1	63272948	63273845
chr1	63445727	63446485
chr1	63730233	63730938
chr1	63995308	63996272
chr1	64018719	64019609
chr1	64020740	64021156
chr1	64040877	64041505
chr1	64078299	64079327
chr1	64088092	64088598
chr1	64097654	64098071
chr1	64121483	64122508
chr1	64225829	64226484
chr1	64301403	64302151
chr1	64302820	64303332
chr1	64305289	64306034
chr1	64374101	64374972
chr1	64532227	64533621
chr1	64616805	64617924
chr1	64658765	64659346
chr1	64690388	64691561
chr1	64735951	64736390
chr1	64737226	64738185
chr1	64956385	64957000
chr1	65178133	65179479
chr1	65186295	65187170
chr1	66174865	66175695
chr1	66468005	66468441
chr1	66700574	66701467
chr1	66816774	66818023
chr1	66862630	66863555
chr1	67038299	67039073
chr1	69106437	69106773
chr1	69107729	69108104
chr1	69456645	69456966
chr1	69687136	69687896
chr1	71079244	71079511
chr1	71102264	71103429
chr1	71556762	71557604
chr1	71652677	71653936
chr1	71936638	71936982
chr1	72014540	72015040
chr1	72211814	72212559
chr1	72225610	72226363
chr1	72236317	72237100
chr1	72243651	72244500
chr1	72254418	72255451
chr1	72283931	72284553
chr1	72307022	72307793
chr1	72536937	72537333
chr1	72582817	72583769
chr1	72593146	72593860
chr1	72710829	72711828
chr1	72736058	72736993
chr1	72824382	72824960
chr1	72870216	72870621
chr1	72874865	72875211
chr1	73188661	73189181
chr1	73200080	73200556
chr1	73323917	73324187
chr1	73717252	73717952
chr1	73923112	73923640
chr1	73947513	73947958
chr1	73954578	73955174
chr1	73955430	73955960
chr1	73962931	73963529
chr1	73966225	73966929
chr1	73987522	73988457
chr1	73999983	74000739
chr1	74007606	74008000
chr1	74008036	74008966
chr1	74025094	74025541
chr1	74027402	74027885
chr1	74028743	74029160
chr1	74031021	74031404
chr1	74034801	74035091
chr1	74036750	74037382
chr1	74068366	74069075
chr1	74098264	74098824
chr1	74124234	74124897
chr1	74236053	74237239
chr1	74248567	74249272
chr1	74275120	74275352
chr1	74284191	74285396
chr1	74295165	74296146
chr1	74297352	74297614
chr1	74303600	74304547
chr1	74309952	74310255
chr1	74331975	74332903
chr1	74368118	74368573
chr1	74386664	74387237
chr1	74391295	74392447
chr1	74397133	74398117
chr1	74505442	74506803
chr1	74587464	74588517
chr1	74600879	74601623
chr1	74661445	74662230
chr1	74713304	74713896
chr1	74771228	74772238
chr1	74773079	74773501
chr1	74784056	74784716
chr1	74803058	74803576
chr1	74808104	74808477
chr1	74816720	74817347
chr1	74854681	74855375
chr1	74884325	74884935
chr1	74947969	74948382
chr1	74951235	74951643
chr1	75124512	75125409
chr1	75141441	75141977
chr1	75142316	75143309
chr1	75168358	75169304
chr1	75179856	75180668
chr1	75191551	75192752
chr1	75210482	75211148
chr1	75218498	75219863
chr1	75236094	75237069
chr1	75251547	75251951
chr1	75263045	75263529
chr1	75316902	75318150
chr1	75381775	75382645
chr1	75435839	75436253
chr1	75467645	75468086
chr1	75478579	75479810
chr1	75487414	75488197
chr1	75505363	75506680
chr1	75521291	75522119
chr1	75546231	75546938
chr1	75559331	75559922
chr1	75714130	75715412
chr1	75925849	75926116
chr1	76075013	76075448
chr1	76276000	76276559
chr1	76529665	76530035
chr1	76570408	76570831
chr1	77201141	77201587
chr1	77202164	77202845
chr1	77202942	77203417
chr1	77226471	77227440
chr1	77514576	77515645
chr1	77516046	77516586
chr1	78196717	78197331
chr1	78216579	78217477
chr1	78488422	78489433
chr1	78537453	78538069
chr1	78657463	78658599
chr1	78724570	78724789
chr1	78725152	78725412
chr1	78745403	78745840
chr1	78800262	78800747
chr1	79561099	79561553
chr1	79581152	79582006
chr1	79671625	79672365
chr1	79710863	79711754
chr1	79751092	79751386
chr1	79757127	79757654
chr1	79761225	79762171
chr1	79775901	79776594
chr1	79858148	79859057
chr1	79927813	79928112
chr1	79932503	79933603
chr1	80033452	80033946
chr1	80213647	80214141
chr1	80218027	80218752
chr1	80339816	80341343
chr1	82150767	82151209
chr1	82267427	82267863
chr1	82282928	82283771
chr1	82290852	82291934
chr1	82316169	82317123
chr1	82358849	82359594
chr1	82374960	82375623
chr1	82474379	82475024
chr1	82476739	82477139
chr1	82554473	82554814
chr1	82586689	82587462
chr1	82597111	82597621
chr1	82655661	82655982
chr1	82724692	82725314
chr1	82787395	82787822
chr1	82795700	82796341
chr1	82798250	82798884
chr1	82839135	82840331
chr1	82971944	82972444
chr1	82974029	82974795
chr1	83038123	83038577
chr1	83159583	83160098
chr1	83326073	83326479
chr1	83408053	83408425
chr1	84284374	84284821
chr1	84362277	84362693
chr1	84406917	84407170
chr1	84506615	84507612
chr1	84618174	84618716
chr1	84695530	84696402
chr1	84838497	84840337
chr1	84962701	84963202
chr1	84963611	84964063
chr1	84994314	84994785
chr1	84994991	84995237
chr1	85029535	85029894
chr1	85080771	85081280
chr1	85090371	85091102
chr1	85098612	85098835
chr1	85105399	85105718
chr1	85105837	85106229
chr1	85109567	85110005
chr1	85111555	85112044
chr1	85112818	85113558
chr1	85147516	85148102
chr1	85222195	85222487
chr1	85247585	85247876
chr1	85269947	85270457
chr1	85272177	85272476
chr1	85280359	85280652
chr1	85323212	85323531
chr1	85339857	85340428
chr1	85344726	85345164
chr1	85460262	85460667
chr1	85485845	85486167
chr1	85549655	85549964
chr1	85555344	85555790
chr1	85591302	85591856
chr1	85598404	85598840
chr1	85600521	85601117
chr1	85604198	85604625
chr1	85617517	85617881
chr1	85624805	85625653
chr1	85703269	85704103
chr1	85735720	85736037
chr1	85736376	85736780
chr1	85751515	85751952
chr1	85793207	85794835
chr1	85894361	85895016
chr1	85895024	85895914
chr1	85902096	85902647
chr1	85927634	85928011
chr1	85933735	85934095
chr1	85934178	85934499
chr1	86007873	86008110
chr1	86045789	86046641
chr1	86059340	86059768
chr1	86064260	86065201
chr1	86154451	86155100
chr1	86178917	86179315
chr1	86303056	86303680
chr1	86358613	86359941
chr1	86434149	86435040
chr1	86440491	86440818
chr1	86441917	86443036
chr1	86464634	86465556
chr1	86470416	86471270
chr1	86487166	86488050
chr1	86503753	86504800
chr1	86524893	86525557
chr1	86525933	86527112
chr1	86527946	86528522
chr1	86582070	86582978
chr1	86669536	86669910
chr1	86670258	86670877
chr1	86703431	86704292
chr1	86858813	86859140
chr1	87175787	87176307
chr1	87186802	87187320
chr1	87213674	87214623
chr1	87264156	87264777
chr1	87326609	87327713
chr1	87509877	87510692
chr1	87620197	87620994
chr1	87626359	87626919
chr1	87640317	87640823
chr1	87650606	87651185
chr1	87755601	87756485
chr1	87785794	87786589
chr1	87830008	87830279
chr1	87853027	87853952
chr1	87900873	87901522
chr1	88008154	88008651
chr1	88094836	88095212
chr1	88205465	88205924
chr1	88277043	88277862
chr1	88475422	88475856
chr1	88635696	88636010
chr1	88639472	88640371
chr1	88701573	88702654
chr1	89041333	89041646
chr1	89069626	89071101
chr1	89092473	89093070
chr1	89234788	89235717
chr1	89454354	89455167
chr1	89467654	89468134
chr1	89580035	89581550
chr1	89644034	89644520
chr1	89730623	89731238
chr1	89927036	89927573
chr1	89930081	89931505
chr1	89940289	89940722
chr1	89968405	89968838
chr1	90153396	90153696
chr1	90599179	90599625
chr1	90603171	90603800
chr1	90650782	90651191
chr1	90998512	90999253
chr1	91023970	91024773
chr1	91032352	91033064
chr1	91052592	91053855
chr1	91062239	91062803
chr1	91249830	91250888
chr1	91297853	91298715
chr1	91366240	91366762
chr1	91398240	91399156
chr1	91412557	91413649
chr1	91422135	91422632
chr1	91436148	91436883
chr1	91458958	91459965
chr1	91483312	91483649
chr1	91494363	91495101
chr1	91540016	91541148
chr1	92137006	92137628
chr1	92179650	92181143
chr1	92473436	92474468
chr1	92641499	92642191
chr1	92647829	92648388
chr1	92831115	92832114
chr1	92906772	92907630
chr1	92910554	92911442
chr1	92934063	92935042
chr1	92956654	92957212
chr1	93048458	93049101
chr1	93176491	93176869
chr1	93235490	93236575
chr1	93305556	93306130
chr1	93342510	93343966
chr1	93444784	93445942
chr1	93477931	93479441
chr1	93511460	93512567
chr1	93635017	93636169
chr1	93667771	93668392
chr1	93668686	93669232
chr1	93680148	93680647
chr1	93685378	93686131
chr1	93753978	93755412
chr1	93801682	93802153
chr1	93803503	93804525
chr1	93824950	93825740
chr1	94034926	94035720
chr1	94079180	94079414
chr1	94469823	94470193
chr1	94581641	94582929
chr1	95313342	95314408
chr1	95451858	95452235
chr1	95454075	95454690
chr1	95665869	95666476
chr1	95667344	95668028
chr1	97660734	97662300
chr1	97769491	97770672
chr1	97904049	97904407
chr1	97910879	97911248
chr1	97918379	97918885
chr1	97976742	97977471
chr1	98047715	98048183
chr1	98050411	98051391
chr1	98094847	98096025
chr1	98132795	98133024
chr1	98366595	98366905
chr1	100180026	100180481
chr1	100223916	100224250
chr1	100231549	100232141
chr1	100738787	100739053
chr1	101613005	101613417
chr1	101683740	101684641
chr1	101832621	101832948
chr1	101838774	101839655
chr1	102145216	102145788
chr1	102628020	102628416
chr1	104993855	104994392
chr1	105020626	105020960
chr1	105072281	105072876
chr1	105152139	105152709
chr1	105179399	105179847
chr1	105199233	105199710
chr1	105312056	105312726
chr1	105356050	105357198
chr1	105663180	105664706
chr1	105780358	105781043
chr1	105784689	105785498
chr1	105864522	105865448
chr1	105971584	105972091
chr1	105980682	105981606
chr1	105989978	105991532
chr1	105993772	105994131
chr1	106064374	106064887
chr1	106077137	106077650
chr1	106171248	106172976
chr1	106220480	106221034
chr1	106244541	106244883
chr1	106316639	106317300
chr1	106548853	106549630
chr1	106561016	106561819
chr1	106570376	106570736
chr1	106665910	106666718
chr1	106694026	106695009
chr1	106713868	106714783
chr1	106758985	106760210
chr1	106796121	106796930
chr1	107376975	107377287
chr1	107823346	107824114
chr1	108207837	108208157
chr1	111864289	111865234
chr1	113904015	113904360
chr1	114182760	114183870
chr1	114557804	114558518
chr1	117253601	117254092
chr1	117375749	117376154
chr1	118310803	118311640
chr1	118321576	118322344
chr1	118388576	118390027
chr1	118434996	118435492
chr1	118453651	118453929
chr1	118458895	118459952
chr1	118627684	118628291
chr1	119047904	119048286
chr1	119053345	119053914
chr1	119209360	119210260
chr1	119219777	119220308
chr1	119234147	119234899
chr1	119420687	119422467
chr1	119492063	119492689
chr1	119504263	119505187
chr1	119525684	119526594
chr1	119648291	119649189
chr1	119836814	119837980
chr1	119868794	119869472
chr1	119912933	119913521
chr1	119997093	119997615
chr1	120006971	120007608
chr1	120033111	120033378
chr1	120073571	120074818
chr1	120120323	120121549
chr1	120264830	120265651
chr1	120466775	120467289
chr1	120602845	120603774
chr1	120769794	120770190
chr1	120771357	120771860
chr1	121202831	121203819
chr1	121203989	121204904
chr1	121327288	121328450
chr1	121430681	121431911
chr1	121567532	121568357
chr1	122357039	122357347
chr1	122428059	122428764
chr1	122772163	122773244
chr1	123584674	123585625
chr1	123933840	123934723
chr1	124045094	124046227
chr1	125389730	125390660
chr1	125434597	125435030
chr1	125435069	125436126
chr1	125560215	125561647
chr1	125911775	125912415
chr1	126660243	126660940
chr1	126683689	126684362
chr1	126933134	126933565
chr1	127204780	127205597
chr1	127205664	127206704
chr1	127230250	127230998
chr1	127239747	127240591
chr1	127270198	127270682
chr1	127425056	127425405
chr1	127494122	127494970
chr1	127677374	127678205
chr1	127773698	127774825
chr1	127868525	127869407
chr1	127975616	127976235
chr1	128102366	128103909
chr1	128243786	128244943
chr1	128359221	128360029
chr1	128404843	128405478
chr1	128416653	128417619
chr1	128440301	128441320
chr1	128456890	128457558
chr1	128472435	128473218
chr1	128590866	128591488
chr1	128592109	128592725
chr1	128593005	128593590
chr1	128690187	128690468
chr1	128701338	128701723
chr1	128704974	128705500
chr1	128785231	128786155
chr1	128824140	128824620
chr1	128832601	128832959
chr1	130462220	130463107
chr1	130550283	130551309
chr1	130600236	130601460
chr1	130634040	130634316
chr1	130715476	130716214
chr1	130716907	130717878
chr1	130740870	130741432
chr1	130878145	130878555
chr1	130946977	130947477
chr1	130995194	130995855
chr1	131003138	131003730
chr1	131096734	131098063
chr1	131137780	131138590
chr1	131152995	131153467
chr1	131161054	131161496
chr1	131238959	131239470
chr1	131244680	131245692
chr1	131345405	131346067
chr1	131377871	131378385
chr1	131525898	131526718
chr1	131526815	131528391
chr1	131573727	131574123
chr1	131658132	131658443
chr1	131827453	131828629
chr1	131867126	131868106
chr1	131910168	131911399
chr1	131962591	131963573
chr1	132003948	132004159
chr1	132007274	132008504
chr1	132040115	132040568
chr1	132067566	132068254
chr1	132095564	132095967
chr1	132125365	132126221
chr1	132139349	132139871
chr1	132143149	132143512
chr1	132190074	132190622
chr1	132190634	132191016
chr1	132292354	132293095
chr1	132298587	132299372
chr1	132315814	132316470
chr1	132322743	132323235
chr1	132335362	132335908
chr1	132346192	132346438
chr1	132391428	132392020
chr1	132417244	132418175
chr1	132436661	132437345
chr1	132476953	132477711
chr1	132790982	132791379
chr1	132880260	132880876
chr1	133025026	133025659
chr1	133033560	133033995
chr1	133045729	133046848
chr1	133068158	133068911
chr1	133073315	133073928
chr1	133130773	133131892
chr1	133163808	133164519
chr1	133181016	133181729
chr1	133201251	133201873
chr1	133363219	133364196
chr1	133397518	133398116
chr1	133400222	133400801
chr1	133406910	133407810
chr1	133422619	133422978
chr1	133423309	133424480
chr1	133434325	133434961
chr1	133448217	133448869
chr1	133470611	133470937
chr1	133493045	133493954
chr1	133594905	133595130
chr1	133609703	133610589
chr1	133660684	133661622
chr1	133694891	133695192
chr1	133771928	133772267
chr1	133800644	133801481
chr1	133892436	133893454
chr1	133908341	133908738
chr1	133961425	133962252
chr1	134060821	134061475
chr1	134067050	134067566
chr1	134078760	134079609
chr1	134092743	134093572
chr1	134099025	134099810
chr1	134235047	134235715
chr1	134244234	134244748
chr1	134298894	134299474
chr1	134344477	134344953
chr1	134361521	134362221
chr1	134405615	134406453
chr1	134415083	134415983
chr1	134455078	134455931
chr1	134494359	134495210
chr1	134556261	134557254
chr1	134560144	134561325
chr1	134646392	134647000
chr1	134708871	134709471
chr1	134735901	134736353
chr1	134955403	134956214
chr1	134962187	134962807
chr1	134987434	134988016
chr1	135021040	135021411
chr1	135104993	135105475
chr1	135146446	135147800
chr1	135154436	135154951
chr1	135230273	135230566
chr1	135283480	135284299
chr1	135313261	135314047
chr1	135368220	135368647
chr1	135374723	135375610
chr1	135410973	135411519
chr1	135429992	135430840
chr1	135548680	135549256
chr1	135585110	135585863
chr1	135631336	135631966
chr1	135669806	135670172
chr1	135670426	135670698
chr1	135673375	135673861
chr1	135686793	135687141
chr1	135687776	135688830
chr1	135699039	135699750
chr1	135711131	135711608
chr1	135719514	135720292
chr1	135728873	135729653
chr1	135739426	135739802
chr1	135752793	135753300
chr1	135765685	135766683
chr1	135770917	135771604
chr1	135782867	135783405
chr1	135818602	135819206
chr1	136007528	136008317
chr1	136017796	136018405
chr1	136131041	136132141
chr1	136140051	136140645
chr1	136170177	136170401
chr1	136233794	136234618
chr1	136260057	136260835
chr1	136345383	136346613
chr1	136364787	136365119
chr1	136414893	136415776
chr1	136466019	136466740
chr1	136624509	136625685
chr1	136732840	136733745
chr1	136781693	136782940
chr1	136796335	136797045
chr1	136831011	136831626
chr1	136915335	136915907
chr1	136948522	136949490
chr1	137073975	137074595
chr1	137074755	137075231
chr1	137221412	137222118
chr1	137323407	137323782
chr1	137453809	137454246
chr1	137560683	137561405
chr1	137644520	137645156
chr1	137649911	137650791
chr1	137656805	137657508
chr1	137898283	137898793
chr1	137900131	137900775
chr1	137923795	137924159
chr1	138617976	138618341
chr1	138619021	138619973
chr1	138841404	138841903
chr1	138848575	138849031
chr1	138856200	138857050
chr1	138928794	138929409
chr1	138963214	138964308
chr1	139319802	139320267
chr1	139421804	139422738
chr1	139454327	139455324
chr1	141189849	141190181
chr1	143702308	143703300
chr1	143739222	143740515
chr1	143776637	143777899
chr1	143814022	143814263
chr1	143852192	143853095
chr1	143919465	143919780
chr1	144003870	144004760
chr1	144018373	144019073
chr1	146724873	146725168
chr1	149856735	149857107
chr1	150233114	150233541
chr1	150392573	150393795
chr1	150680991	150681347
chr1	150759299	150760055
chr1	150873201	150873579
chr1	150878292	150878857
chr1	150993040	150993943
chr1	151040777	151041601
chr1	151062462	151062804
chr1	151204758	151205083
chr1	151210723	151211072
chr1	151287433	151287927
chr1	151343990	151345497
chr1	151428010	151429134
chr1	151500010	151501301
chr1	151571245	151571901
chr1	151754852	151755984
chr1	151800577	151801271
chr1	151872430	151873235
chr1	151878177	151878626
chr1	151975471	151975804
chr1	151999591	151999958
chr1	152019179	152019607
chr1	152084711	152084958
chr1	152089612	152091019
chr1	152386196	152386855
chr1	152399797	152400669
chr1	152461679	152462262
chr1	152497359	152498338
chr1	152556185	152556997
chr1	152566628	152567006
chr1	152572911	152573224
chr1	152585484	152585928
chr1	152589232	152589610
chr1	152594756	152595009
chr1	152612695	152613176
chr1	152624628	152625431
chr1	152677620	152678208
chr1	152682509	152683149
chr1	152766028	152767198
chr1	152798140	152798563
chr1	152800024	152800280
chr1	152815275	152815683
chr1	152902072	152903821
chr1	153040095	153040407
chr1	153048173	153048605
chr1	153172392	153172806
chr1	153191188	153192123
chr1	153202214	153202506
chr1	153308760	153309283
chr1	153317366	153317909
chr1	153332091	153333923
chr1	153353752	153354394
chr1	153354602	153355148
chr1	153384861	153385460
chr1	153424916	153425575
chr1	153486820	153487911
chr1	153531869	153532642
chr1	153542951	153543361
chr1	153549420	153549893
chr1	153559786	153560289
chr1	153585717	153586163
chr1	153599305	153599676
chr1	153641535	153642470
chr1	153702761	153703362
chr1	153730605	153731143
chr1	153740101	153740500
chr1	153742808	153743160
chr1	153748269	153748954
chr1	153749203	153749871
chr1	153899542	153900730
chr1	154102713	154103357
chr1	154178548	154178866
chr1	154786321	154786704
chr1	154791427	154792184
chr1	155006607	155007004
chr1	155027570	155027938
chr1	155028738	155029116
chr1	155029191	155029463
chr1	155050194	155050623
chr1	155059442	155059925
chr1	155063986	155064612
chr1	155077715	155078081
chr1	155083015	155083985
chr1	155092402	155092723
chr1	155098385	155100003
chr1	155146603	155147584
chr1	155158376	155159344
chr1	155224039	155224535
chr1	155244040	155244888
chr1	155416693	155417692
chr1	155491162	155491830
chr1	155558004	155558788
chr1	155741999	155743179
chr1	155812377	155813447
chr1	155972590	155973806
chr1	156035424	156036714
chr1	156040697	156041020
chr1	156303202	156303749
chr1	156420563	156421323
chr1	156473916	156474629
chr1	156558356	156559540
chr1	156614193	156614588
chr1	156615333	156616079
chr1	156620603	156620984
chr1	156673864	156674799
chr1	156718334	156719364
chr1	156752273	156752673
chr1	156938733	156940059
chr1	156981808	156982103
chr1	156986059	156986574
chr1	156997858	156998205
chr1	157076243	157076592
chr1	157101076	157101740
chr1	157411715	157412876
chr1	157417857	157418461
chr1	157443277	157443848
chr1	157448479	157448969
chr1	157449554	157450450
chr1	157458318	157459001
chr1	158356043	158356635
chr1	159034941	159035253
chr1	159064886	159065503
chr1	159135125	159135656
chr1	159231742	159232859
chr1	159392819	159393609
chr1	159670602	159671428
chr1	159686422	159687033
chr1	159812744	159813149
chr1	160036756	160037187
chr1	160044217	160044848
chr1	160053939	160054242
chr1	160194825	160195675
chr1	160212207	160213466
chr1	160792035	160793270
chr1	160905980	160907233
chr1	161010356	161010775
chr1	161034231	161035535
chr1	161070298	161071240
chr1	161130873	161131707
chr1	161170602	161171047
chr1	161195513	161196457
chr1	161250553	161251576
chr1	161494323	161494922
chr1	161507484	161508078
chr1	161727376	161727698
chr1	161876197	161877449
chr1	161968666	161969536
chr1	162005202	162005410
chr1	162179442	162179710
chr1	162207153	162207801
chr1	162217298	162217947
chr1	162453522	162454023
chr1	162477164	162478278
chr1	162482394	162482788
chr1	162509326	162509721
chr1	162538998	162539447
chr1	162548050	162548917
chr1	162565146	162565423
chr1	162570193	162571213
chr1	162665242	162665917
chr1	162739797	162740809
chr1	162938908	162939461
chr1	162943608	162944026
chr1	163312322	163312672
chr1	163380079	163380481
chr1	163403359	163404121
chr1	163443889	163444414
chr1	163779286	163780146
chr1	163929549	163930586
chr1	163994373	163995236
chr1	164014175	164014596
chr1	164043489	164044043
chr1	164135326	164135857
chr1	164138674	164139107
chr1	164184465	164184809
chr1	164248478	164249532
chr1	164275428	164275978
chr1	164306997	164307951
chr1	164457908	164458697
chr1	164898834	164899363
chr1	165120398	165120829
chr1	165193830	165194776
chr1	165236361	165237379
chr1	165281624	165282704
chr1	165459825	165461496
chr1	165527193	165527513
chr1	165583593	165583898
chr1	165589068	165589940
chr1	165598935	165599409
chr1	165617102	165617600
chr1	165625921	165626709
chr1	165633963	165634962
chr1	165641849	165642180
chr1	165642215	165643277
chr1	165653522	165653996
chr1	165659135	165660047
chr1	165663138	165663578
chr1	165679538	165680250
chr1	165684364	165685241
chr1	165691544	165691971
chr1	165692481	165693040
chr1	165700887	165701709
chr1	165707698	165708464
chr1	165717659	165718338
chr1	165763525	165764375
chr1	165771543	165771911
chr1	165780330	165781180
chr1	165844443	165845750
chr1	165855833	165856203
chr1	166001634	166003651
chr1	166047752	166048200
chr1	166137961	166138604
chr1	166154300	166154594
chr1	166183005	166183561
chr1	166253865	166254449
chr1	166309176	166309652
chr1	166378725	166380219
chr1	166409121	166410127
chr1	166429837	166430177
chr1	166819452	166819874
chr1	167000466	167001615
chr1	167270399	167270730
chr1	167284099	167285389
chr1	167308240	167309007
chr1	167340171	167340606
chr1	167349722	167350573
chr1	167369922	167370198
chr1	167393456	167394523
chr1	167551611	167551906
chr1	167644949	167645226
chr1	167649266	167649739
chr1	168214189	168214480
chr1	168283299	168284202
chr1	168291101	168291653
chr1	168382652	168383218
chr1	168431840	168432740
chr1	168951002	168951566
chr1	168969213	168969810
chr1	168974908	168975551
chr1	169007744	169008133
chr1	169138398	169138701
chr1	169152766	169153289
chr1	169159671	169160654
chr1	169224108	169224877
chr1	169235206	169235885
chr1	169517517	169518132
chr1	169531242	169531989
chr1	169968790	169969765
chr1	170174417	170175465
chr1	170214785	170215605
chr1	170255572	170255886
chr1	170478214	170478677
chr1	170479478	170479746
chr1	170510692	170511077
chr1	170560736	170561250
chr1	170589335	170590095
chr1	170644184	170644824
chr1	170867276	170867967
chr1	170868601	170868958
chr1	170884908	170885627
chr1	171037950	171038734
chr1	171044332	171045107
chr1	171063848	171065373
chr1	171065454	171066054
chr1	171071812	171073538
chr1	171077996	171078353
chr1	171079417	171079827
chr1	171079910	171080599
chr1	171102071	171103184
chr1	171111039	171111738
chr1	171113773	171114379
chr1	171150115	171150824
chr1	171171162	171171565
chr1	171222209	171223034
chr1	171246927	171247483
chr1	171248500	171249210
chr1	171249863	171250421
chr1	171262655	171263756
chr1	171270112	171270934
chr1	171280695	171281763
chr1	171287438	171288249
chr1	171294310	171295089
chr1	171328724	171330049
chr1	171345317	171346250
chr1	171379968	171380456
chr1	171410964	171411922
chr1	171412041	171412405
chr1	171437208	171438045
chr1	171440422	171440708
chr1	171441530	171441988
chr1	171490802	171491234
chr1	171491582	171492105
chr1	171503297	171504285
chr1	171515123	171515808
chr1	171531004	171531784
chr1	172026460	172027594
chr1	172082316	172083268
chr1	172126343	172127122
chr1	172147786	172148722
chr1	172206085	172207354
chr1	172217143	172217439
chr1	172220405	172221005
chr1	172310092	172310419
chr1	172311305	172312756
chr1	172326128	172326571
chr1	172340780	172341523
chr1	172376163	172377041
chr1	172481563	172482418
chr1	172490259	172490711
chr1	172499815	172501455
chr1	172501641	172502302
chr1	172513014	172513323
chr1	172513929	172514404
chr1	172520653	172521450
chr1	172525322	172525823
chr1	172532582	172532930
chr1	172550540	172550994
chr1	172562727	172563623
chr1	172632372	172633401
chr1	173802939	173803196
chr1	174501683	174502038
chr1	175492044	175492782
chr1	175624996	175626225
chr1	175692121	175693375
chr1	175794308	175795349
chr1	175880400	175881265
chr1	176274809	176275664
chr1	176474300	176474875
chr1	176813340	176815043
chr1	176835467	176836002
chr1	177257245	177259085
chr1	177322779	177323179
chr1	177338784	177339238
chr1	177441506	177442967
chr1	177470070	177470711
chr1	177531779	177532297
chr1	177555588	177556079
chr1	177623228	177623819
chr1	177636494	177637725
chr1	177702620	177703262
chr1	177795852	177796976
chr1	177982963	177984114
chr1	178187214	178188362
chr1	178276074	178276699
chr1	178318086	178319394
chr1	178336234	178338094
chr1	178368738	178369604
chr1	178405572	178406853
chr1	178527264	178529175
chr1	178530321	178530819
chr1	178539601	178539834
chr1	179061662	179062150
chr1	179131168	179131682
chr1	179136436	179137216
chr1	179517413	179518222
chr1	179545888	179546948
chr1	179582022	179582503
chr1	179645553	179646078
chr1	179667863	179668748
chr1	179802875	179804112
chr1	179844918	179845203
chr1	179847408	179847691
chr1	179847729	179848262
chr1	179865461	179867087
chr1	179874134	179874668
chr1	179959407	179960596
chr1	180148032	180148510
chr1	180195649	180196457
chr1	180225865	180226201
chr1	180250043	180250441
chr1	180255713	180256746
chr1	180268634	180269111
chr1	180277487	180278033
chr1	180279723	180280074
chr1	180286071	180286932
chr1	180302630	180303245
chr1	180312723	180313413
chr1	180330279	180331208
chr1	180354132	180354623
chr1	180364035	180364296
chr1	180365137	180365723
chr1	180387302	180387900
chr1	180393371	180394291
chr1	180402425	180403024
chr1	180403566	180404378
chr1	180421627	180422394
chr1	180428814	180429292
chr1	180483279	180483626
chr1	180541263	180541637
chr1	180568624	180569465
chr1	180640644	180642047
chr1	180696628	180697258
chr1	180725654	180726639
chr1	180768238	180768868
chr1	180777592	180778694
chr1	180794131	180794456
chr1	180813201	180814409
chr1	180848119	180849119
chr1	180850442	180851274
chr1	180888406	180889211
chr1	180894269	180894645
chr1	180904030	180904771
chr1	180941978	180943027
chr1	180945600	180945944
chr1	180949328	180949802
chr1	180956932	180957537
chr1	181016482	181017715
chr1	181143744	181144714
chr1	181150754	181151485
chr1	181210888	181212532
chr1	181230806	181231259
chr1	181232303	181232889
chr1	181256325	181257244
chr1	181345431	181345958
chr1	181352292	181353176
chr1	181446718	181447565
chr1	181841757	181842809
chr1	181852404	181853662
chr1	181860604	181861082
chr1	181888819	181889235
chr1	182019269	182020691
chr1	182116094	182116709
chr1	182124458	182125422
chr1	182227243	182228039
chr1	182281983	182283074
chr1	182340241	182341857
chr1	182408591	182409652
chr1	182489810	182490380
chr1	182504274	182504532
chr1	182506302	182506961
chr1	182511856	182512184
chr1	182516880	182517869
chr1	182527965	182528489
chr1	182629622	182630005
chr1	182670349	182671196
chr1	182763508	182764536
chr1	182764625	182764991
chr1	182814131	182814466
chr1	182839601	182839908
chr1	182881247	182881538
chr1	182908329	182908966
chr1	182954633	182955166
chr1	182959947	182960439
chr1	182982980	182983412
chr1	183040723	183041451
chr1	183055141	183055980
chr1	183066855	183067416
chr1	183072228	183073014
chr1	183147386	183147793
chr1	183167828	183168120
chr1	183221188	183221707
chr1	183296482	183297720
chr1	183299067	183299662
chr1	183344829	183345905
chr1	183369087	183370050
chr1	183388614	183389258
chr1	183439106	183439377
chr1	183442133	183442425
chr1	184033363	184034650
chr1	184275610	184276398
chr1	184279239	184279850
chr1	184289556	184290393
chr1	184302308	184302882
chr1	184440958	184441694
chr1	184731691	184733124
chr1	184737941	184738327
chr1	184743548	184743880
chr1	184748565	184749429
chr1	184771235	184771998
chr1	184793168	184793712
chr1	184815104	184815745
chr1	184824458	184825023
chr1	184845387	184846336
chr1	184851909	184852657
chr1	184853305	184854281
chr1	184864106	184864891
chr1	184882427	184883304
chr1	184999151	185000143
chr1	185203733	185204600
chr1	185277120	185277409
chr1	185328711	185329680
chr1	185331980	185332392
chr1	185362604	185363587
chr1	186116812	186117625
chr1	186261263	186261889
chr1	186264563	186265093
chr1	186386489	186386822
chr1	186435281	186435527
chr1	186609769	186610270
chr1	186683975	186684528
chr1	186705148	186706301
chr1	186748948	186749716
chr1	187215129	187215934
chr1	187225828	187226935
chr1	187393484	187394005
chr1	187609110	187609764
chr1	187651769	187652166
chr1	187653183	187653873
chr1	187736562	187736959
chr1	187997544	187998149
chr1	188660394	188660775
chr1	188660853	188661276
chr1	189007088	189008243
chr1	189118580	189119568
chr1	189243240	189243820
chr1	189245960	189246337
chr1	189343380	189343949
chr1	189687720	189688553
chr1	189700117	189700565
chr1	189716270	189716792
chr1	189727358	189728744
chr1	189738227	189738521
chr1	189746280	189746656
chr1	189764294	189764689
chr1	189849631	189849869
chr1	189867069	189867914
chr1	189879950	189880396
chr1	189921362	189922652
chr1	189927727	189927996
chr1	189956935	189957478
chr1	189973065	189973373
chr1	190037971	190038408
chr1	190125020	190125647
chr1	190170180	190171135
chr1	190781391	190781743
chr1	190911377	190912229
chr1	190928325	190929287
chr1	190978534	190979607
chr1	191025686	191026773
chr1	191062614	191063482
chr1	191075143	191075920
chr1	191097791	191098895
chr1	191120839	191121222
chr1	191125929	191126299
chr1	191182448	191183988
chr1	191193630	191194353
chr1	191224013	191225127
chr1	191256580	191257070
chr1	191267808	191268348
chr1	191312417	191313014
chr1	191317590	191318405
chr1	191325621	191326592
chr1	191396149	191397891
chr1	191438644	191439211
chr1	191461883	191462570
chr1	191479872	191480631
chr1	191490449	191490834
chr1	191521432	191521871
chr1	191556977	191557542
chr1	191559834	191560200
chr1	191574876	191576234
chr1	191717701	191719191
chr1	191821005	191822119
chr1	191834823	191835141
chr1	191896814	191897543
chr1	191906081	191907729
chr1	191955117	191955627
chr1	191956297	191956778
chr1	191964202	191964659
chr1	191989907	191990431
chr1	192061696	192062266
chr1	192091999	192092911
chr1	192136463	192137335
chr1	192137500	192138609
chr1	192190464	192191098
chr1	192202067	192202961
chr1	192453940	192454226
chr1	192476675	192477032
chr1	192770444	192771327
chr1	192822464	192823284
chr1	192834510	192835170
chr1	192849649	192850068
chr1	192854756	192855937
chr1	193035378	193036206
chr1	193129768	193130637
chr1	193152852	193153458
chr1	193160290	193160770
chr1	193172994	193174034
chr1	193227718	193228024
chr1	193382323	193382790
chr1	193382844	193383087
chr1	193386182	193386464
chr1	193418500	193419042
chr1	193419085	193419530
chr1	193449339	193450103
chr1	193632660	193632981
chr1	194223018	194223384
chr1	194619456	194620737
chr1	194641759	194642518
chr1	194651936	194652494
chr1	194658385	194658915
chr1	194660003	194660842
chr1	194878333	194878818
chr1	194879297	194880143
chr1	194925906	194926398
chr1	194927698	194928355
chr1	194938564	194939209
chr1	194945487	194945755
chr1	194976157	194977147
chr1	194995107	194995639
chr1	195091922	195092666
chr1	195130905	195131770
chr1	195176557	195176878
chr1	195241459	195241961
chr1	195279128	195279383
chr1	195371627	195372063
chr10	3236989	3237412
chr10	3366045	3366834
chr10	3573012	3573472
chr10	3630745	3631264
chr10	3633711	3634613
chr10	3684551	3684805
chr10	3717858	3718844
chr10	3740146	3741433
chr10	3761944	3762431
chr10	3831656	3832496
chr10	3940842	3941778
chr10	3972903	3974116
chr10	4033744	4034203
chr10	4079169	4080611
chr10	4105646	4106508
chr10	4107500	4108229
chr10	4120680	4120989
chr10	4181862	4182212
chr10	4265697	4265971
chr10	4266300	4266896
chr10	4334088	4334973
chr10	4346583	4347215
chr10	4386561	4388338
chr10	4432065	4432973
chr10	4614318	4614562
chr10	4911727	4912069
chr10	5080712	5081934
chr10	5082075	5082877
chr10	5194399	5195211
chr10	5208000	5208734
chr10	5481087	5481697
chr10	5550083	5551052
chr10	5591587	5592368
chr10	5593462	5593893
chr10	5600209	5600537
chr10	5603434	5603998
chr10	5604410	5604740
chr10	5608577	5609328
chr10	5626271	5626905
chr10	5805168	5806313
chr10	5823471	5824727
chr10	5922217	5922630
chr10	6890171	6890921
chr10	7076221	7076742
chr10	7118276	7118974
chr10	7141988	7142666
chr10	7145602	7146599
chr10	7158369	7159374
chr10	7182400	7182910
chr10	7183217	7183634
chr10	7187806	7188411
chr10	7211319	7212904
chr10	7333388	7333693
chr10	7391781	7392187
chr10	7470168	7470541
chr10	7473276	7474044
chr10	7589507	7590566
chr10	7600516	7601001
chr10	7662589	7663751
chr10	7667322	7667854
chr10	7680821	7681990
chr10	7725637	7726482
chr10	7780294	7781198
chr10	7792477	7793287
chr10	7867281	7867766
chr10	7902628	7903097
chr10	7955401	7956865
chr10	8213894	8214353
chr10	8517976	8519136
chr10	8805148	8805914
chr10	8831588	8832100
chr10	8865990	8866781
chr10	8870209	8870772
chr10	8885589	8886582
chr10	8906621	8907340
chr10	8909202	8909639
chr10	8917439	8917910
chr10	8925189	8925790
chr10	8945114	8945689
chr10	8955761	8956259
chr10	9529450	9529788
chr10	9674506	9675945
chr10	9866536	9867374
chr10	9900417	9902308
chr10	9907947	9908576
chr10	10301041	10301518
chr10	10301615	10302154
chr10	10309913	10310505
chr10	10321114	10321636
chr10	10472090	10472591
chr10	10557091	10557451
chr10	10557516	10558455
chr10	10740811	10741053
chr10	11149053	11149958
chr10	11280496	11281907
chr10	11343239	11344075
chr10	11350092	11350528
chr10	11491988	11492339
chr10	12452685	12452985
chr10	12548505	12549161
chr10	12781286	12782088
chr10	12798220	12798765
chr10	12809639	12810180
chr10	12813222	12813793
chr10	12823300	12823763
chr10	12867957	12869672
chr10	12878579	12879095
chr10	12884329	12884952
chr10	12922411	12923398
chr10	12963947	12964855
chr10	12997164	12997386
chr10	13008118	13009006
chr10	13090377	13091284
chr10	13192643	13193408
chr10	13323777	13324688
chr10	13402025	13402287
chr10	13473822	13474786
chr10	13500843	13501476
chr10	13552670	13553517
chr10	13688402	13688725
chr10	13868497	13869263
chr10	13893044	13893811
chr10	13893853	13894257
chr10	13964482	13965271
chr10	13965540	13966383
chr10	13966643	13967709
chr10	13982698	13983556
chr10	13983603	13983938
chr10	14017703	14018425
chr10	14035739	14035993
chr10	14047525	14048922
chr10	14055620	14055983
chr10	14056725	14057582
chr10	14085238	14086710
chr10	14168153	14168818
chr10	14464092	14464489
chr10	14544961	14545712
chr10	14704942	14705829
chr10	15300118	15300604
chr10	17561414	17561788
chr10	17722244	17724540
chr10	17947138	17948577
chr10	18022262	18023437
chr10	18055200	18056383
chr10	18197165	18197655
chr10	18234604	18235648
chr10	18318236	18319487
chr10	18329610	18330100
chr10	18388783	18389417
chr10	18407119	18407983
chr10	18430074	18430832
chr10	18430845	18431385
chr10	18448019	18448462
chr10	18469325	18469662
chr10	18545436	18546281
chr10	18743640	18743947
chr10	18844677	18845408
chr10	18964851	18965151
chr10	19014646	19015935
chr10	19116840	19117181
chr10	19122261	19122579
chr10	19123779	19124078
chr10	19126582	19126937
chr10	19140428	19141087
chr10	19167586	19167943
chr10	19170563	19171059
chr10	19185850	19186585
chr10	19441894	19442367
chr10	19591452	19592391
chr10	19613051	19613552
chr10	19849876	19851745
chr10	19907217	19907825
chr10	19933588	19935015
chr10	20104358	20105099
chr10	20148625	20149632
chr10	20290489	20290776
chr10	20311829	20313207
chr10	20347390	20348137
chr10	20459712	20459992
chr10	20479485	20479945
chr10	20548248	20549220
chr10	20590044	20590426
chr10	20724920	20725325
chr10	20952033	20952990
chr10	20966147	20966430
chr10	21046157	21046404
chr10	21144908	21145414
chr10	21160632	21161382
chr10	21295745	21296634
chr10	21400155	21400774
chr10	21529455	21529931
chr10	21545401	21546130
chr10	21559798	21560135
chr10	21628451	21628753
chr10	21636614	21637236
chr10	21668825	21669393
chr10	21669674	21670468
chr10	21678534	21679612
chr10	21684518	21685855
chr10	21686026	21686394
chr10	21695041	21695679
chr10	21701533	21702066
chr10	21783217	21784158
chr10	21857665	21858054
chr10	21882085	21882531
chr10	21883603	21884015
chr10	21923404	21923949
chr10	21946688	21947239
chr10	21963099	21963433
chr10	21991368	21991889
chr10	21993090	21993308
chr10	21993819	21994881
chr10	22000359	22001001
chr10	22142278	22143267
chr10	22148732	22149612
chr10	22158340	22158831
chr10	22159552	22159951
chr10	22184550	22185158
chr10	22212251	22212683
chr10	22223501	22223822
chr10	22273446	22273840
chr10	22644853	22645573
chr10	22730824	22732123
chr10	23786671	23787780
chr10	23796874	23797370
chr10	24149034	24149748
chr10	24164531	24165170
chr10	24213703	24214124
chr10	24223341	24223976
chr10	24267372	24267899
chr10	24298638	24298924
chr10	24312103	24312601
chr10	24373849	24374415
chr10	24493446	24494371
chr10	24595246	24596065
chr10	24600479	24601180
chr10	24711566	24712419
chr10	24810547	24811136
chr10	24869649	24870407
chr10	25199872	25200344
chr10	25291057	25291583
chr10	25296607	25297357
chr10	25331604	25332158
chr10	25359369	25360602
chr10	25427169	25428013
chr10	25434387	25434813
chr10	25449387	25449708
chr10	25520021	25520793
chr10	25918013	25918618
chr10	26009065	26009348
chr10	26078126	26079210
chr10	26373695	26374522
chr10	26374582	26375613
chr10	26375842	26376177
chr10	26520745	26521199
chr10	26772118	26773322
chr10	26798845	26800177
chr10	26810586	26810841
chr10	26811391	26811808
chr10	26828290	26829180
chr10	26843309	26843587
chr10	26890631	26890882
chr10	26995738	26996347
chr10	27937651	27938253
chr10	28074373	28075377
chr10	28113834	28114278
chr10	29030007	29030347
chr10	29146790	29147356
chr10	29312967	29313714
chr10	29361361	29362474
chr10	29521553	29521924
chr10	29535489	29536244
chr10	29970861	29971135
chr10	30200018	30200801
chr10	30216474	30216889
chr10	30280166	30280825
chr10	30538206	30538813
chr10	30600112	30601106
chr10	30617969	30618846
chr10	30627522	30627918
chr10	30639014	30639628
chr10	30655516	30656188
chr10	30719002	30719388
chr10	30778205	30778642
chr10	30802570	30803564
chr10	30810712	30811287
chr10	30842288	30843484
chr10	31312838	31313875
chr10	31445406	31446151
chr10	31592113	31592624
chr10	31608476	31610014
chr10	32889758	32890252
chr10	33950818	33951683
chr10	34019128	34020126
chr10	34197894	34198500
chr10	34206503	34207794
chr10	34281779	34282928
chr10	34297262	34298258
chr10	34418139	34418915
chr10	34483313	34484416
chr10	35310901	35311169
chr10	35676661	35677413
chr10	35677527	35678237
chr10	36506792	36507389
chr10	36974022	36975334
chr10	37078475	37079068
chr10	37136724	37137574
chr10	37138819	37139357
[truncated: 26,242 more rows]

## Sheet: E) Brain EC nuc free region
chr1	3670703	3671214
chr1	3671407	3671934
chr1	4282103	4282767
chr1	4294056	4294405
chr1	4297055	4297380
chr1	4412409	4412827
chr1	4426803	4427574
chr1	4432485	4432990
chr1	4471263	4471791
chr1	4491964	4492300
chr1	4493146	4493877
chr1	4527376	4527746
chr1	4544012	4544505
chr1	4571510	4572224
chr1	4602395	4602762
chr1	4617517	4617930
chr1	4622477	4622771
chr1	4623371	4623588
chr1	4641073	4641409
chr1	4653761	4654484
chr1	4671363	4672073
chr1	4760466	4760865
chr1	4774844	4775702
chr1	4785391	4785912
chr1	4807528	4808219
chr1	4857399	4858329
chr1	5082926	5083581
chr1	6214206	6215231
chr1	6382769	6383266
chr1	6496624	6497170
chr1	7076514	7077086
chr1	7088433	7089306
chr1	7100540	7100874
chr1	7121503	7121910
chr1	7206376	7206907
chr1	7397606	7398560
chr1	9545081	9545825
chr1	9630029	9630610
chr1	9631014	9631384
chr1	9636971	9637566
chr1	9700037	9700931
chr1	9747854	9748783
chr1	9772811	9773088
chr1	9797795	9798571
chr1	9848089	9848677
chr1	9850015	9850381
chr1	9874212	9874523
chr1	9943721	9944347
chr1	9967794	9968272
chr1	10009025	10009321
chr1	10037794	10038278
chr1	10039539	10040232
chr1	10171121	10171395
chr1	10228878	10229242
chr1	10232520	10233396
chr1	10603367	10603797
chr1	10877466	10877739
chr1	10880042	10880317
chr1	10993153	10994032
chr1	11033250	11033882
chr1	11046922	11047374
chr1	11089518	11089976
chr1	11143366	11143887
chr1	11149437	11149849
chr1	11210591	11211038
chr1	11414083	11414347
chr1	12657381	12657895
chr1	12865060	12865456
chr1	12991005	12991322
chr1	12992058	12992889
chr1	12997260	12997545
chr1	13004911	13005270
chr1	13006999	13007374
chr1	13015817	13016219
chr1	13052095	13052355
chr1	13171160	13171503
chr1	13258058	13258290
chr1	13268468	13268780
chr1	13360722	13361027
chr1	13372302	13373677
chr1	13373962	13374339
chr1	13589178	13590234
chr1	13660120	13660802
chr1	13789256	13789564
chr1	14139698	14140077
chr1	14150645	14151022
chr1	14181605	14181961
chr1	14309636	14310104
chr1	14464777	14465227
chr1	14740059	14740380
chr1	15805399	15806463
chr1	16093004	16093446
chr1	16104137	16104557
chr1	16104594	16105977
chr1	16177498	16178025
chr1	16228229	16228498
chr1	16518711	16519449
chr1	16519655	16520075
chr1	16618917	16619619
chr1	16656477	16657574
chr1	16665017	16665632
chr1	16688266	16689100
chr1	16798374	16798633
chr1	16987438	16987892
chr1	17097523	17098173
chr1	17123419	17123768
chr1	17145452	17145810
chr1	17727127	17727605
chr1	19176177	19176439
chr1	20819889	20820598
chr1	20890345	20890914
chr1	20890940	20891322
chr1	20951225	20951889
chr1	20995242	20996017
chr1	21014507	21014878
chr1	21070617	21071042
chr1	21079085	21079814
chr1	21089506	21090074
chr1	21101703	21102030
chr1	21161784	21162121
chr1	21166284	21166598
chr1	21213566	21213836
chr1	21218442	21218967
chr1	21271406	21271789
chr1	21961100	21961657
chr1	22269028	22269322
chr1	22555805	22556067
chr1	22627045	22627428
chr1	22805709	22806423
chr1	23061959	23062347
chr1	23109086	23109539
chr1	23173184	23173792
chr1	23184666	23185166
chr1	23200402	23200847
chr1	23202548	23203212
chr1	23231571	23231804
chr1	23255881	23257051
chr1	23271448	23271851
chr1	23272175	23272438
chr1	23279719	23280249
chr1	23286772	23287065
chr1	23321295	23321796
chr1	23382916	23383653
chr1	23762663	23763199
chr1	23792810	23793084
chr1	23827126	23827390
chr1	23867369	23867643
chr1	23915497	23916056
chr1	23921685	23922602
chr1	24005331	24005898
chr1	24099749	24100655
chr1	24302717	24303001
chr1	24611566	24616177
chr1	24678300	24679372
chr1	24684044	24684320
chr1	24695689	24696134
chr1	24699348	24699711
chr1	25228640	25228964
chr1	26063172	26063678
chr1	26687468	26687707
chr1	29737155	29737358
chr1	30740911	30741183
chr1	30778504	30778842
chr1	30779626	30779986
chr1	30792961	30793388
chr1	30873153	30874170
chr1	30949104	30950315
chr1	31154032	31154289
chr1	32172521	32172866
chr1	33243796	33244030
chr1	33461306	33461673
chr1	33502947	33503285
chr1	33669530	33669975
chr1	33670113	33670619
chr1	33719711	33720475
chr1	33749160	33749769
chr1	33757413	33757966
chr1	33813934	33814759
chr1	33907499	33908265
chr1	34005237	34006119
chr1	34011025	34011855
chr1	34028799	34029050
chr1	34103623	34103999
chr1	34218373	34218646
chr1	34236295	34236792
chr1	34269135	34269689
chr1	34434766	34435176
chr1	34439185	34440142
chr1	34459454	34460029
chr1	34472517	34473270
chr1	34481853	34482242
chr1	34483709	34483956
chr1	34579506	34579843
chr1	34602333	34602706
chr1	34642500	34642782
chr1	34801585	34802099
chr1	34842540	34843295
chr1	34849807	34850310
chr1	34867206	34867604
chr1	35522683	35522985
chr1	35673747	35674379
chr1	35869682	35870100
chr1	36030538	36030763
chr1	36064884	36065210
chr1	36068075	36068763
chr1	36079643	36079962
chr1	36160173	36160705
chr1	36162751	36163071
chr1	36243945	36244532
chr1	36254665	36255532
chr1	36255792	36256066
chr1	36264048	36264468
chr1	36270563	36270871
chr1	36279284	36279537
chr1	36303331	36303762
chr1	36307491	36308192
chr1	36309543	36309935
chr1	36368689	36369378
chr1	36444901	36445531
chr1	36457327	36457821
chr1	36469911	36470288
chr1	36471264	36471881
chr1	36492450	36492805
chr1	36511561	36512142
chr1	36546970	36547602
chr1	36556561	36557026
chr1	36557055	36557985
chr1	36558070	36558468
chr1	36571641	36572035
chr1	36596083	36596582
chr1	36647603	36647990
chr1	36691200	36691835
chr1	36709559	36710280
chr1	36737361	36737646
chr1	36767373	36767732
chr1	36774228	36774614
chr1	36784811	36785078
chr1	36802581	36802982
chr1	36860337	36860928
chr1	36902581	36902917
chr1	36914406	36914864
chr1	36919936	36920678
chr1	36939290	36940172
chr1	36976796	36977312
chr1	37029149	37029547
chr1	37132434	37132714
chr1	37299603	37300376
chr1	37429738	37430425
chr1	37478494	37478807
chr1	37479134	37479391
chr1	37500749	37501343
chr1	37509959	37510744
chr1	37540671	37541364
chr1	37584166	37584660
chr1	37586180	37586488
chr1	37632226	37632838
chr1	37639172	37639480
chr1	37719632	37720118
chr1	37864602	37865518
chr1	37872019	37872539
chr1	37890112	37890687
chr1	37931859	37932228
chr1	37954716	37955134
chr1	37956678	37957150
chr1	37996867	37997540
chr1	37997874	37998315
chr1	38129251	38130269
chr1	38185565	38185829
chr1	38627028	38627827
chr1	38987312	38988126
chr1	39367560	39368267
chr1	39478316	39479060
chr1	39527512	39527780
chr1	39530323	39530536
chr1	39535438	39536316
chr1	39576627	39577671
chr1	39605743	39606062
chr1	39650834	39651102
chr1	39713787	39714709
chr1	39720658	39721164
chr1	39734407	39734695
chr1	39735885	39736658
chr1	39746488	39746983
chr1	39762017	39762330
chr1	39847108	39847442
chr1	39900379	39901184
chr1	39922666	39923078
chr1	39936285	39936861
chr1	40085666	40086078
chr1	40116470	40116747
chr1	40139759	40140272
chr1	40187932	40188463
chr1	40224888	40225236
chr1	40233314	40233570
chr1	40266387	40266897
chr1	40273540	40273858
chr1	40275099	40275897
chr1	40614392	40615387
chr1	40634727	40635614
chr1	40651128	40651638
chr1	40681117	40681737
chr1	40790392	40790932
chr1	40797414	40797686
chr1	40802889	40803098
chr1	40841102	40841827
chr1	40869448	40869769
chr1	41390142	41390545
chr1	41810351	41810646
chr1	42417809	42418195
chr1	42714430	42714868
chr1	42771853	42772471
chr1	42779839	42780101
chr1	42850978	42851666
chr1	42952796	42953350
chr1	43092196	43092953
chr1	43098319	43099045
chr1	43139568	43139947
chr1	43163676	43164205
chr1	43413328	43413761
chr1	43445182	43446433
chr1	43474644	43475170
chr1	43530373	43530646
chr1	43530653	43531021
chr1	43532299	43532631
chr1	43827369	43828211
chr1	43899040	43899324
chr1	43933487	43934427
chr1	44102012	44102756
chr1	44118589	44119053
chr1	44119214	44120094
chr1	44147584	44148297
chr1	44162115	44162761
chr1	44201163	44201419
chr1	44522610	44523175
chr1	44551477	44552712
chr1	44892359	44892804
chr1	45022136	45022465
chr1	45031621	45032051
chr1	45313996	45314308
chr1	45431950	45432220
chr1	45794899	45795830
chr1	45816985	45817211
chr1	45825219	45825478
chr1	45826982	45827473
chr1	45866693	45867006
chr1	45868471	45869186
chr1	45917119	45917447
chr1	45925440	45926320
chr1	46066695	46067219
chr1	46075964	46076281
chr1	46732474	46732725
chr1	46823159	46823570
chr1	46852695	46854343
chr1	46885190	46885553
chr1	46921597	46922061
chr1	46925590	46926120
chr1	47277821	47278175
chr1	50927260	50927771
chr1	50962378	50962611
chr1	51084119	51084646
chr1	51096803	51097154
chr1	51106461	51106945
chr1	51136820	51137148
chr1	51265104	51266196
chr1	51288686	51289494
chr1	51333952	51334297
chr1	51478152	51478788
chr1	51584777	51585348
chr1	51597029	51597321
chr1	51671294	51671722
chr1	51762084	51762415
chr1	51770200	51771029
chr1	51780341	51780825
chr1	51849433	51850057
chr1	51855745	51856330
chr1	51879289	51879813
chr1	51893382	51893931
chr1	51911425	51911659
chr1	51914981	51915558
chr1	51915566	51916101
chr1	51943322	51943783
chr1	51996720	51997403
chr1	52113592	52114106
chr1	52119160	52119765
chr1	52146627	52146890
chr1	52150604	52151060
chr1	52152336	52152806
chr1	52166593	52167123
chr1	52232814	52233672
chr1	52499914	52500956
chr1	52630457	52631094
chr1	52726584	52727412
chr1	52816990	52817969
chr1	52844671	52845266
chr1	52952617	52952900
chr1	53296779	53297430
chr1	53313350	53313952
chr1	53352305	53352952
chr1	53393683	53394492
chr1	53784725	53785508
chr1	53823780	53824166
chr1	53850851	53851222
chr1	53851361	53851720
chr1	53940205	53940640
chr1	53974854	53975247
chr1	53977823	53978739
chr1	54194353	54195205
chr1	54250440	54251080
chr1	54438564	54439175
chr1	54551845	54552086
chr1	54557324	54558198
chr1	54684213	54684854
chr1	54690406	54690970
chr1	54702827	54703298
chr1	54815220	54815535
chr1	54925852	54926671
chr1	55026889	55027749
chr1	55052347	55053341
chr1	55087497	55088609
chr1	55130928	55131918
chr1	55193158	55193776
chr1	55196434	55196916
chr1	55198580	55199230
chr1	55236927	55237537
chr1	55363267	55363975
chr1	55383171	55383464
chr1	55405615	55406748
chr1	55502377	55503316
chr1	55512839	55513391
chr1	55528700	55529221
chr1	55865328	55865681
chr1	55874209	55874514
chr1	56089472	56089963
chr1	56782205	56782482
chr1	56972755	56973636
chr1	56977162	56977435
chr1	57205687	57205895
chr1	57377369	57378088
chr1	57406148	57407057
chr1	57428965	57429245
chr1	57436219	57436696
chr1	57436998	57437326
chr1	57774734	57775449
chr1	57817395	57817739
chr1	57969752	57970365
chr1	57995744	57996268
chr1	58029573	58030164
chr1	58081426	58081791
chr1	58112909	58113118
chr1	58114172	58114462
chr1	58296364	58296655
chr1	58392568	58393798
chr1	58422894	58423271
chr1	58423360	58424213
chr1	58445112	58445803
chr1	58504589	58505255
chr1	58585964	58586716
chr1	58613846	58614093
chr1	58652536	58653221
chr1	58711427	58712064
chr1	58712484	58713502
chr1	58727041	58727404
chr1	58761344	58761769
chr1	58795280	58795814
chr1	58802367	58802750
chr1	58832042	58832552
chr1	58897625	58897936
chr1	58961098	58961865
chr1	58973082	58974130
chr1	59119656	59120429
chr1	59236834	59237541
chr1	59481819	59482351
chr1	59623381	59623655
chr1	59670037	59671173
chr1	59684788	59685230
chr1	59730030	59730555
chr1	59739331	59739906
chr1	59762867	59764020
chr1	59817622	59818112
chr1	59833709	59834091
chr1	59886957	59887338
chr1	59902639	59902993
chr1	59912490	59913259
chr1	60028728	60029248
chr1	60033499	60033766
chr1	60042794	60043316
chr1	60097805	60098756
chr1	60180176	60181076
chr1	60343093	60343706
chr1	60409216	60410226
chr1	60460666	60461026
chr1	60566309	60567311
chr1	60668187	60668656
chr1	60670411	60670836
chr1	60715767	60716235
chr1	60735071	60735543
chr1	60824774	60825459
chr1	60825765	60826109
chr1	60862874	60863439
chr1	61181152	61181737
chr1	61277240	61277692
chr1	61373473	61374638
chr1	61638644	61639346
chr1	61851188	61851618
chr1	61925587	61925925
chr1	61930962	61931366
chr1	62086020	62086380
chr1	62181614	62182026
chr1	62664889	62665270
chr1	62701090	62701425
chr1	62702953	62703720
chr1	62706298	62706946
chr1	62724348	62724971
chr1	62729404	62730069
chr1	62736500	62736992
chr1	62747720	62748184
chr1	62753019	62753445
chr1	62964316	62964637
chr1	63113406	63114834
chr1	63176350	63177421
chr1	63181095	63181411
chr1	63204325	63204694
chr1	63273005	63273663
chr1	63659658	63659882
chr1	63730233	63730905
chr1	63953522	63953872
chr1	63995935	63996188
chr1	64018654	64019682
chr1	64035217	64035597
chr1	64037003	64037355
chr1	64040899	64041463
chr1	64078382	64079285
chr1	64087960	64088894
chr1	64097662	64098033
chr1	64121256	64122508
chr1	64226080	64226382
chr1	64302792	64303281
chr1	64305298	64306023
chr1	64446055	64446386
chr1	64532329	64533517
chr1	64616984	64617926
chr1	64690505	64691457
chr1	64737402	64738142
chr1	64876333	64876628
chr1	64956505	64956957
chr1	65010220	65010507
chr1	65112077	65112350
chr1	65178191	65178790
chr1	65178873	65179469
chr1	65186297	65187032
chr1	65246249	65246718
chr1	65311569	65311890
chr1	66174934	66175376
chr1	66467959	66468331
chr1	66700612	66701243
chr1	66816811	66817927
chr1	66862636	66863544
chr1	67003385	67004016
chr1	67038549	67039053
chr1	67061527	67061774
chr1	69108486	69108735
chr1	69241843	69242175
chr1	69285158	69285527
chr1	69456645	69456956
chr1	69687151	69687837
chr1	69689049	69689311
chr1	71037039	71037295
chr1	71079244	71079511
chr1	71102318	71103342
chr1	71221508	71221950
chr1	71306325	71306744
chr1	71556828	71557440
chr1	71652633	71653838
chr1	71691637	71691950
chr1	71701384	71701710
chr1	71709687	71709986
chr1	71756611	71756907
chr1	71798644	71799042
chr1	71799310	71799769
chr1	71830387	71830689
chr1	71936535	71937401
chr1	71956974	71957600
chr1	71995588	71996205
chr1	72014395	72015071
chr1	72141909	72142188
chr1	72211958	72212510
chr1	72225780	72226457
chr1	72236378	72237211
chr1	72243680	72244463
chr1	72254568	72255338
chr1	72284071	72284527
chr1	72307164	72307658
chr1	72364658	72365189
chr1	72537001	72537301
chr1	72582976	72583618
chr1	72711066	72711735
chr1	72854968	72855228
chr1	73188761	73189198
chr1	73200069	73200579
chr1	73535208	73535502
chr1	73644291	73644882
chr1	73826355	73826632
chr1	73850655	73850934
chr1	73862712	73863110
chr1	73901572	73901918
chr1	73913133	73913501
chr1	73923111	73923658
chr1	73954579	73955120
chr1	73955439	73955881
chr1	73962899	73963476
chr1	73966319	73966867
chr1	73968829	73969422
chr1	73987616	73988443
chr1	73996274	73996499
chr1	74000000	74000705
chr1	74007601	74008042
chr1	74027418	74027978
chr1	74034752	74035093
chr1	74036872	74037375
chr1	74074623	74075108
chr1	74124295	74124737
chr1	74236221	74237111
chr1	74248777	74249192
chr1	74284506	74285195
chr1	74295179	74296104
chr1	74303695	74304364
chr1	74313440	74313847
chr1	74316211	74316638
chr1	74331188	74331512
chr1	74332245	74332894
chr1	74386683	74387273
chr1	74391303	74392433
chr1	74397146	74397883
chr1	74419347	74419866
chr1	74434443	74434994
chr1	74452551	74452974
chr1	74505541	74506784
chr1	74587612	74588507
chr1	74601024	74601656
chr1	74661459	74662138
chr1	74773084	74773478
chr1	74787881	74788168
chr1	74803081	74803436
chr1	74808072	74808445
chr1	74816700	74817326
chr1	74854686	74855190
chr1	74880834	74881092
chr1	74884538	74884832
chr1	74948007	74948399
chr1	74964515	74964917
chr1	74971608	74972063
chr1	75124524	75125384
chr1	75141460	75141986
chr1	75142311	75143252
chr1	75168453	75169139
chr1	75180098	75180626
chr1	75191589	75192359
chr1	75210505	75211115
chr1	75219143	75219476
chr1	75236140	75236944
chr1	75251584	75251934
chr1	75316977	75318167
chr1	75342914	75343179
chr1	75398746	75399074
chr1	75435805	75436119
chr1	75445831	75446069
chr1	75467628	75467954
chr1	75478987	75479733
chr1	75505820	75506700
chr1	75521312	75522001
chr1	75559440	75559865
chr1	75826228	75826614
chr1	75888342	75888731
chr1	75925759	75926063
chr1	76075026	76075395
chr1	76570403	76570833
chr1	76828917	76829471
chr1	76866340	76866953
chr1	77081751	77081976
chr1	77202236	77202728
chr1	77306683	77307453
chr1	77412335	77412679
chr1	77420374	77420660
chr1	77441908	77442331
chr1	77461698	77462269
chr1	77514817	77515415
chr1	77516210	77516533
chr1	77978752	77979028
chr1	78215793	78216097
chr1	78216777	78217603
chr1	78310078	78310495
chr1	78348865	78349709
chr1	78355163	78355715
chr1	78371679	78372002
chr1	78409519	78409875
chr1	78419641	78419913
chr1	78448097	78448526
chr1	78454672	78454944
chr1	78488479	78489303
chr1	78537503	78538054
chr1	78657500	78658267
chr1	78675161	78675503
chr1	78678499	78678871
chr1	78726646	78727258
chr1	78818981	78819543
chr1	78863729	78864657
chr1	78895622	78896170
chr1	79439890	79440288
chr1	79561099	79561554
chr1	79581336	79581870
chr1	79671828	79672316
chr1	79697391	79697748
chr1	79740921	79741472
chr1	79751021	79751708
chr1	79757225	79757567
chr1	79761441	79761926
chr1	79770758	79771296
chr1	79775896	79776470
chr1	79832746	79833253
chr1	79858144	79858982
chr1	79917487	79918112
chr1	79918759	79919243
chr1	80033484	80033894
chr1	80181128	80181391
chr1	80213266	80213624
chr1	80213701	80214195
chr1	80218018	80218695
chr1	80230754	80231493
chr1	80236945	80237417
chr1	80339988	80341329
chr1	80408624	80408888
chr1	82150739	82151287
chr1	82253797	82254313
chr1	82283120	82283667
chr1	82291479	82291893
chr1	82316291	82317029
chr1	82385024	82385415
chr1	82429131	82429432
chr1	82433400	82433625
chr1	82443544	82443962
chr1	82554458	82554731
chr1	82597190	82597479
chr1	82675663	82676073
chr1	82686388	82686856
chr1	82699041	82699946
chr1	82713587	82713965
chr1	82724674	82725269
chr1	82771094	82771833
chr1	82787388	82787821
chr1	82795336	82796507
chr1	82831805	82832209
chr1	82839224	82840279
chr1	82864245	82865044
chr1	82879281	82879534
chr1	82924562	82925155
chr1	82973923	82974825
chr1	82988570	82988873
chr1	83020022	83021206
chr1	83038049	83038653
chr1	83076202	83076470
chr1	83159592	83159992
chr1	83761646	83762064
chr1	84286874	84287088
chr1	84333186	84333476
chr1	84696208	84696429
chr1	84838497	84840319
chr1	84962749	84963054
chr1	84994984	84995358
chr1	85147573	85147914
chr1	85339992	85340308
chr1	85703245	85703926
chr1	85735728	85736128
chr1	85793230	85794106
chr1	85794240	85794579
chr1	85853360	85853648
chr1	85864446	85864710
chr1	85894367	85894928
chr1	85895366	85895856
chr1	85933696	85933981
chr1	86007626	86008187
chr1	86015823	86016079
chr1	86059392	86059771
chr1	86064260	86065042
chr1	86114202	86114484
chr1	86142956	86143636
chr1	86154520	86155058
chr1	86178873	86179245
chr1	86214183	86214471
chr1	86303071	86303345
chr1	86358664	86359908
chr1	86397490	86398081
chr1	86406382	86406722
chr1	86434168	86434889
chr1	86440549	86440873
chr1	86442053	86442964
chr1	86464257	86465215
chr1	86470461	86471205
chr1	86472184	86472507
chr1	86487228	86487972
chr1	86503902	86504739
chr1	86509410	86509772
chr1	86525134	86525575
chr1	86525843	86526829
chr1	86528101	86528461
chr1	86532492	86532701
chr1	86582111	86582974
chr1	86669518	86669827
chr1	86670412	86670796
chr1	86703528	86704206
chr1	86858816	86859124
chr1	87042126	87042340
chr1	87098622	87098973
chr1	87174339	87174742
chr1	87186863	87187326
chr1	87213700	87214623
chr1	87246223	87246448
chr1	87258510	87258808
chr1	87281627	87282231
chr1	87326616	87327606
chr1	87447602	87447936
chr1	87510183	87510553
chr1	87626370	87626836
chr1	87640334	87640781
chr1	87650659	87651174
chr1	87755712	87756447
chr1	87785751	87786630
chr1	87846795	87847287
chr1	87853040	87853767
chr1	87900873	87901448
chr1	88008129	88008632
chr1	88150192	88150459
chr1	88205482	88205948
chr1	88277120	88277858
chr1	88424679	88424890
chr1	88562407	88562676
chr1	88635603	88636118
chr1	88639923	88640262
chr1	88658395	88658694
chr1	88701672	88702623
chr1	88705883	88706095
chr1	88745319	88746151
chr1	88756716	88757044
chr1	88861370	88861829
chr1	88994734	88995437
chr1	89041330	89041659
chr1	89062990	89063502
chr1	89069904	89070630
chr1	89092462	89093008
chr1	89102446	89103137
chr1	89183391	89183892
chr1	89189257	89189601
chr1	89190623	89190972
chr1	89191413	89191728
chr1	89196140	89196416
chr1	89235315	89235751
chr1	89322624	89323022
chr1	89426160	89426575
chr1	89454476	89455064
chr1	89467511	89468124
chr1	89513729	89514349
chr1	89524463	89524736
chr1	89580038	89580355
chr1	89644081	89644545
chr1	89730588	89731222
chr1	89876686	89877000
chr1	89943264	89943526
chr1	90038730	90039258
chr1	90126819	90127136
chr1	90153275	90153707
chr1	90161657	90162750
chr1	90202223	90202847
chr1	90203771	90204090
chr1	90599221	90599595
chr1	90603176	90603725
chr1	90650791	90651177
chr1	90896633	90897189
chr1	90900414	90900863
chr1	90906400	90906682
chr1	90914865	90915391
chr1	90953707	90954291
chr1	90973308	90973585
chr1	90975003	90975297
chr1	90998598	90999239
chr1	91023915	91024401
chr1	91052667	91053585
chr1	91062318	91062855
chr1	91080185	91080935
chr1	91249904	91250780
chr1	91297956	91298601
chr1	91366239	91366592
chr1	91398430	91399151
chr1	91412992	91413570
chr1	91436140	91436896
chr1	91459056	91459848
chr1	91494427	91494854
chr1	91540233	91540986
chr1	91577984	91578540
chr1	91755130	91755412
chr1	91770234	91770796
chr1	92137135	92137524
chr1	92179715	92181117
chr1	92473490	92474423
chr1	92529731	92530124
chr1	92611079	92611341
chr1	92641681	92642212
chr1	92647820	92648097
chr1	92648754	92649103
chr1	92696910	92697217
chr1	92834060	92834307
chr1	92895133	92895401
chr1	92906753	92907609
chr1	92910591	92911253
chr1	92934185	92934956
chr1	92956686	92957070
chr1	93014509	93014785
chr1	93174443	93174721
chr1	93210189	93210692
chr1	93235552	93236152
chr1	93236245	93236501
chr1	93305597	93306077
chr1	93342581	93343110
chr1	93343392	93343856
chr1	93444821	93445881
chr1	93478059	93479316
chr1	93511536	93512361
chr1	93635069	93636043
chr1	93667741	93668558
chr1	93668599	93669284
chr1	93680090	93680661
chr1	93685424	93686030
chr1	93688198	93688604
chr1	93694691	93695436
chr1	93711669	93712138
chr1	93726992	93727318
chr1	93754320	93755366
chr1	93801723	93802152
chr1	93803550	93804465
chr1	93818610	93819070
chr1	93825041	93825679
chr1	93846018	93846266
chr1	93881680	93882211
chr1	93948961	93949491
chr1	94034919	94035677
chr1	94079114	94079467
chr1	94469816	94470247
chr1	95313405	95314362
chr1	95451841	95452143
chr1	95665883	95666461
chr1	95667388	95667906
chr1	95668471	95668813
chr1	95754029	95754544
chr1	95762283	95762640
chr1	96301172	96301688
chr1	96872090	96872414
chr1	97660675	97662297
chr1	97688832	97689114
chr1	97769668	97770666
chr1	97833711	97834086
chr1	97834138	97834728
chr1	97861877	97862278
chr1	97910923	97911271
chr1	97918320	97918910
chr1	97976799	97977489
chr1	98094835	98095943
chr1	100180033	100180318
chr1	100231807	100232182
chr1	100738786	100739050
chr1	100787827	100788139
chr1	101756536	101756912
chr1	102628106	102628422
chr1	104986328	104986545
chr1	105152147	105152713
chr1	105179499	105179731
chr1	105199278	105199715
chr1	105233147	105233726
chr1	105356312	105357026
chr1	105663493	105664167
chr1	105780446	105780823
chr1	105813361	105813802
chr1	105864558	105864832
chr1	105891077	105891426
chr1	105990074	105990922
chr1	105993814	105994158
chr1	106065832	106066124
chr1	106171253	106172049
chr1	106199768	106200058
chr1	106220475	106220930
chr1	106316664	106317237
chr1	106362805	106363259
chr1	106395533	106395856
chr1	106407916	106408433
chr1	106511636	106511918
chr1	106549031	106549519
chr1	106566046	106566364
chr1	106566427	106566735
chr1	106629467	106629749
chr1	106713867	106714772
chr1	106759289	106760043
chr1	106796153	106796905
chr1	107481553	107481842
chr1	108207804	108208289
chr1	111864388	111865203
chr1	113904014	113904370
chr1	115522213	115522501
chr1	115965022	115965397
chr1	116276725	116277185
chr1	117245821	117246359
chr1	117311616	117311929
chr1	118311074	118311642
chr1	118321610	118322222
chr1	118388645	118389840
chr1	118389944	118390242
chr1	118458900	118459915
chr1	118627717	118628295
chr1	118759629	118759889
chr1	118772359	118772650
chr1	119053358	119053882
chr1	119087582	119087983
chr1	119093797	119094077
chr1	119143564	119144482
chr1	119209544	119210159
chr1	119234152	119234804
chr1	119292206	119292471
chr1	119305380	119305930
chr1	119420829	119421316
chr1	119492025	119492574
chr1	119498606	119498890
chr1	119504365	119505133
chr1	119508454	119508995
chr1	119510957	119511252
chr1	119525850	119526532
chr1	119648322	119649179
chr1	119836938	119837891
chr1	119868791	119869331
chr1	119895035	119895324
chr1	119912959	119913449
chr1	119987815	119988187
chr1	119997086	119997570
chr1	120033052	120033398
chr1	120072919	120073313
chr1	120073571	120074124
chr1	120093572	120093869
chr1	120120785	120121460
chr1	120197224	120197531
chr1	120245568	120246001
chr1	120253576	120254186
chr1	120264856	120265652
chr1	120280041	120280506
chr1	120289941	120290344
chr1	120293784	120294208
chr1	120305796	120306368
chr1	120357282	120357739
chr1	120468950	120469245
chr1	120574830	120575125
chr1	120586517	120586804
chr1	120644254	120644852
chr1	121293571	121293936
chr1	121327574	121328221
chr1	121430911	121431897
chr1	121440772	121441398
chr1	121567576	121568183
chr1	122328279	122328832
chr1	122357048	122357344
chr1	123343823	123344119
chr1	123827391	123827750
chr1	123829112	123829441
chr1	123915728	123916109
chr1	123933917	123934428
chr1	123990208	123990758
chr1	125434654	125434950
chr1	125435260	125436098
chr1	125441488	125442098
chr1	125519127	125519709
chr1	125525973	125526436
chr1	125560261	125561592
chr1	125592376	125592868
chr1	125607472	125607753
chr1	125910535	125910824
chr1	125911947	125912409
chr1	125968640	125968989
chr1	125985128	125985446
chr1	126175145	126175535
chr1	126360978	126361275
chr1	126393584	126394323
chr1	126431648	126431978
chr1	126461645	126462377
chr1	126492604	126492999
chr1	126593152	126593441
chr1	126683722	126684322
chr1	126737593	126738510
chr1	126751962	126752897
chr1	126931777	126932065
chr1	126993287	126993617
chr1	127029917	127030160
chr1	127204752	127205484
chr1	127205985	127206408
chr1	127230517	127230862
chr1	127239804	127240385
chr1	127270161	127270631
chr1	127322533	127322886
chr1	127413877	127414156
chr1	127677917	127678203
chr1	127773763	127774834
chr1	127796431	127797147
chr1	127868576	127869322
chr1	128102649	128103814
chr1	128243913	128244654
chr1	128359341	128359939
chr1	128404839	128405534
chr1	128416755	128417579
chr1	128440315	128441432
chr1	128456895	128457635
chr1	128472281	128473227
chr1	128574872	128575378
chr1	128590996	128591425
chr1	128592102	128592772
chr1	128675532	128675923
chr1	128701364	128701705
chr1	128704983	128705603
chr1	128762169	128762654
chr1	128824263	128824549
chr1	128832600	128832926
chr1	129446915	129447296
chr1	129542556	129543053
chr1	130192695	130192957
chr1	130373421	130373974
chr1	130462270	130463185
chr1	130512742	130513173
chr1	130522321	130522722
chr1	130550269	130551324
chr1	130633775	130634340
chr1	130645556	130645852
chr1	130683700	130684291
chr1	130715577	130716131
chr1	130716973	130717749
chr1	130731627	130732109
chr1	130741023	130741627
chr1	130783888	130784357
chr1	130875127	130875439
chr1	130993743	130993997
chr1	131003218	131003703
chr1	131053216	131053609
chr1	131097065	131097363
chr1	131097408	131098058
chr1	131116006	131116274
chr1	131137910	131138554
chr1	131152995	131153328
chr1	131245036	131245485
chr1	131280146	131280571
chr1	131345501	131345839
chr1	131377867	131378422
chr1	131427253	131427732
chr1	131431916	131432121
chr1	131450510	131451111
chr1	131526150	131526706
chr1	131526885	131528056
chr1	131555039	131555507
chr1	131573719	131574118
chr1	131657974	131658443
chr1	131712480	131712693
chr1	131760153	131760586
chr1	131827606	131828540
chr1	131867093	131867836
chr1	131910179	131911298
chr1	132007276	132008443
chr1	132040105	132040706
chr1	132046221	132046655
chr1	132095511	132095915
chr1	132102147	132102513
chr1	132121221	132121499
chr1	132155802	132156078
chr1	132157471	132157718
chr1	132298775	132299362
chr1	132315828	132316317
chr1	132322741	132323286
chr1	132333688	132334052
chr1	132335347	132335829
chr1	132341833	132342120
chr1	132355864	132356146
chr1	132367624	132367926
chr1	132391429	132391921
chr1	132417243	132418072
chr1	132476885	132477705
chr1	132520773	132521097
chr1	132791071	132791377
chr1	133025043	133025583
chr1	133033390	133034079
chr1	133045776	133046318
chr1	133068215	133068593
chr1	133073282	133073901
chr1	133130948	133131787
chr1	133181042	133181288
chr1	133229061	133229499
chr1	133302582	133302858
chr1	133328959	133329619
chr1	133353570	133353807
chr1	133363317	133363944
chr1	133397518	133398285
chr1	133406838	133407341
chr1	133407468	133407833
chr1	133418220	133418463
chr1	133422610	133423101
chr1	133424073	133424488
chr1	133448244	133448900
chr1	133468626	133469115
chr1	133493083	133493845
chr1	133609779	133610576
chr1	133660792	133661617
chr1	133694869	133695192
chr1	133891530	133891812
chr1	133911530	133911753
chr1	133961559	133962225
chr1	134006234	134006795
chr1	134060766	134061449
chr1	134067144	134067541
chr1	134078859	134079565
chr1	134079868	134080140
chr1	134092812	134093582
chr1	134098975	134099719
chr1	134106642	134107032
chr1	134151709	134151922
chr1	134196521	134196785
chr1	134210203	134210560
chr1	134222211	134222519
chr1	134222609	134222984
chr1	134292113	134292417
chr1	134344519	134344968
chr1	134361595	134362206
chr1	134405701	134406379
chr1	134415140	134415880
chr1	134455205	134455831
chr1	134494461	134495184
chr1	134556634	134557260
chr1	134771245	134771755
chr1	134955556	134956207
chr1	134962288	134962787
chr1	134987487	134987871
chr1	135146548	135147058
chr1	135147355	135147759
chr1	135154400	135154787
chr1	135280750	135281016
chr1	135283751	135284322
chr1	135286343	135286673
chr1	135313476	135314028
chr1	135368274	135368609
chr1	135369015	135369345
chr1	135374830	135375413
chr1	135405387	135405682
chr1	135410958	135411545
chr1	135430089	135430734
chr1	135434932	135435571
chr1	135516745	135517085
chr1	135540378	135540650
chr1	135607081	135607817
chr1	135631387	135631988
chr1	135670424	135670756
chr1	135673451	135673862
chr1	135686861	135687155
chr1	135687900	135688637
chr1	135699309	135699688
chr1	135711141	135711547
chr1	135719514	135719944
chr1	135719993	135720314
chr1	135728880	135729632
chr1	135731887	135732235
chr1	135752881	135753306
chr1	135765933	135766531
chr1	135782773	135783309
chr1	135865593	135865878
chr1	135945748	135946012
chr1	136007800	136008252
chr1	136017813	136018321
chr1	136131107	136131582
chr1	136170106	136170448
chr1	136234149	136234633
chr1	136260256	136260752
chr1	136325831	136326368
chr1	136345430	136346384
chr1	136364787	136365119
chr1	136414999	136415763
chr1	136466052	136466626
chr1	136525033	136525277
chr1	136525694	136526110
chr1	136624550	136625654
chr1	136694961	136695349
chr1	136695978	136696720
chr1	136781820	136782750
chr1	136784236	136784549
chr1	136796707	136797001
chr1	136831047	136831513
chr1	136915423	136915834
chr1	137221619	137222023
chr1	137560645	137561312
chr1	137591278	137591661
chr1	137620691	137621181
chr1	137644597	137645163
chr1	137649887	137650501
chr1	137656859	137657513
chr1	137668924	137669282
chr1	137898374	137898791
chr1	137900158	137900624
chr1	137923673	137924127
chr1	138037485	138037800
chr1	138039113	138039597
chr1	138044566	138044890
chr1	138617972	138618297
chr1	138619034	138619910
chr1	138835411	138835682
chr1	138856209	138857027
chr1	138928721	138929319
chr1	138963197	138964118
chr1	139267899	139268105
chr1	139421901	139422732
chr1	139454454	139455206
chr1	140245415	140245878
chr1	140378872	140379232
chr1	143702480	143703222
chr1	143739346	143739912
chr1	143740027	143740315
chr1	143765815	143766141
chr1	143770410	143770989
chr1	143776762	143777649
chr1	143803606	143803881
chr1	143813971	143814330
chr1	143852359	143852700
chr1	143941557	143941821
chr1	144003985	144004562
chr1	144406670	144406965
chr1	146724841	146725163
chr1	149856740	149857136
chr1	149862751	149863208
chr1	150006923	150007600
chr1	150099446	150100307
chr1	150212410	150213028
chr1	150392631	150393704
chr1	150759478	150759985
chr1	150920911	150921266
chr1	150975828	150976560
chr1	150993157	150993953
chr1	151024844	151025779
chr1	151036511	151036843
chr1	151040950	151041596
chr1	151062448	151062846
chr1	151078968	151079266
chr1	151287407	151287892
chr1	151344148	151344696
chr1	151345043	151345511
chr1	151428040	151429095
chr1	151500111	151501295
chr1	151564422	151564714
chr1	151571174	151571676
chr1	151585651	151586033
chr1	151618792	151619077
chr1	151636782	151637345
chr1	151692953	151693198
chr1	151754913	151755763
chr1	152019220	152019509
chr1	152089942	152090601
chr1	152177262	152177667
chr1	152203293	152203589
chr1	152386241	152386822
chr1	152399772	152400436
chr1	152422971	152423358
chr1	152461757	152462231
chr1	152462396	152462739
chr1	152497380	152498130
chr1	152499746	152500173
chr1	152511313	152511573
chr1	152556193	152556939
chr1	152572865	152573293
chr1	152585483	152585926
chr1	152594813	152595101
chr1	152624937	152625441
chr1	152677540	152678200
chr1	152766171	152767140
chr1	152779123	152779424
chr1	152798170	152798514
chr1	152902324	152903498
chr1	152904566	152904855
chr1	153040041	153040453
chr1	153048035	153048643
chr1	153101291	153101740
chr1	153191343	153191716
chr1	153199591	153200031
chr1	153224320	153224864
chr1	153308789	153309345
chr1	153332435	153333583
chr1	153353855	153354406
chr1	153371074	153371394
chr1	153379933	153380428
chr1	153385070	153385460
chr1	153401809	153402117
chr1	153424964	153425434
chr1	153486938	153487882
chr1	153532294	153532632
chr1	153549563	153549899
chr1	153559702	153560395
chr1	153572135	153572690
chr1	153585615	153586103
chr1	153598820	153599138
chr1	153641589	153641908
chr1	153730487	153731168
chr1	153740101	153740491
chr1	153742804	153743105
chr1	153886125	153886700
chr1	153899582	153900625
chr1	154032621	154033087
chr1	154033951	154034597
chr1	154065830	154066302
chr1	154102860	154103259
chr1	154178474	154178943
chr1	154181014	154181287
chr1	154256812	154257295
chr1	154258569	154258974
chr1	154415823	154416772
chr1	154578564	154579041
chr1	154603487	154604410
chr1	154618994	154619479
chr1	154786297	154786718
chr1	154791494	154792086
chr1	155006555	155006878
chr1	155028776	155029144
chr1	155029201	155029417
chr1	155040316	155040700
chr1	155049013	155049301
chr1	155050288	155050572
chr1	155064082	155064541
chr1	155074828	155075295
chr1	155083122	155083949
chr1	155099265	155099908
chr1	155146644	155146990
chr1	155158432	155159338
chr1	155224206	155224505
chr1	155293504	155293880
chr1	155294252	155294519
chr1	155416776	155417672
chr1	155449714	155450065
chr1	155491169	155491751
chr1	155558012	155558656
chr1	155742136	155742583
chr1	155812506	155813179
chr1	155972755	155973796
chr1	156035443	156036728
chr1	156040676	156041006
chr1	156230685	156231025
chr1	156263429	156263650
chr1	156378896	156379350
chr1	156420584	156421224
chr1	156474012	156474547
chr1	156523898	156524162
chr1	156546952	156547484
chr1	156558475	156559503
chr1	156615368	156615972
chr1	156674152	156674494
chr1	156718433	156719301
chr1	156752479	156752754
chr1	156838699	156839008
chr1	156938792	156939906
chr1	156986220	156986509
chr1	157014787	157015322
chr1	157016641	157017041
chr1	157020929	157021359
chr1	157038984	157039645
chr1	157077128	157077401
chr1	157086166	157086390
chr1	157256543	157256847
chr1	157411764	157412859
chr1	157417988	157418279
chr1	157433287	157433827
chr1	157443335	157443804
chr1	157448497	157448861
chr1	157449962	157450456
chr1	157458346	157458882
chr1	157553086	157553402
chr1	157560598	157561188
chr1	158356043	158356580
chr1	158670247	158670541
chr1	158953608	158953890
chr1	159034931	159035289
chr1	159135371	159135644
chr1	159231787	159232799
chr1	159390076	159390372
chr1	159595755	159596147
chr1	159670716	159671454
chr1	159676764	159677317
chr1	159812755	159813256
chr1	159911060	159911337
chr1	159953548	159954013
chr1	160005270	160005848
chr1	160036762	160037598
chr1	160044183	160044769
chr1	160081098	160081304
chr1	160194831	160195550
chr1	160212338	160213455
chr1	160531443	160531786
chr1	160693184	160693420
chr1	160792231	160793227
chr1	160906031	160907127
chr1	161034318	161035319
chr1	161070362	161071213
chr1	161131045	161131695
chr1	161170663	161171075
chr1	161195539	161195823
chr1	161196018	161196342
chr1	161250818	161251392
chr1	161392877	161393317
chr1	161494313	161494755
chr1	161507574	161508114
chr1	161712942	161713292
chr1	161727430	161727717
chr1	161766619	161767009
chr1	161876463	161877358
chr1	161963012	161963307
chr1	161968828	161969513
chr1	161976444	161976750
chr1	162005118	162005777
chr1	162036578	162036805
chr1	162037889	162038339
chr1	162207250	162207535
chr1	162388708	162389170
chr1	162421935	162422242
chr1	162477273	162478237
chr1	162509359	162509770
chr1	162548308	162548838
chr1	162565018	162565460
chr1	162570236	162571151
chr1	162589464	162589862
chr1	162665151	162665657
chr1	162739917	162740789
chr1	162871622	162872337
chr1	162895916	162896188
chr1	162931438	162931946
chr1	163070551	163070826
chr1	163150482	163150819
chr1	163383680	163383906
chr1	163403421	163404105
chr1	163443871	163444201
chr1	163779342	163779984
chr1	163929578	163930551
chr1	163942129	163942374
chr1	163994470	163995163
chr1	164043453	164043885
chr1	164138692	164139113
chr1	164248536	164249419
chr1	164275416	164275823
chr1	164307042	164307872
chr1	164358068	164358659
chr1	164366774	164367045
chr1	164405354	164405809
chr1	164457895	164458712
chr1	164552740	164553064
chr1	164898794	164899380
chr1	164905111	164905388
chr1	164993590	164993808
chr1	165120398	165120683
chr1	165193922	165194686
chr1	165236488	165237351
chr1	165281687	165282283
chr1	165320592	165320869
chr1	165460249	165461449
chr1	165583582	165583871
chr1	165589066	165590015
chr1	165598964	165599431
chr1	165609550	165609923
chr1	165617128	165617551
chr1	165618286	165618686
chr1	165634067	165634912
chr1	165641893	165642177
chr1	165642243	165643024
chr1	165652458	165653013
chr1	165653496	165653837
chr1	165658659	165658919
chr1	165684253	165685088
chr1	165691523	165691957
chr1	165700836	165701577
chr1	165707667	165708327
chr1	165717658	165718200
chr1	165736194	165736423
chr1	165737498	165737806
chr1	165763525	165764203
chr1	165771562	165771922
chr1	165780334	165780835
chr1	165844465	165844925
chr1	165860329	165860868
chr1	165874586	165874942
chr1	166001723	166003629
chr1	166047634	166048673
chr1	166138176	166138585
chr1	166154212	166154728
chr1	166160672	166160981
chr1	166182920	166183415
chr1	166184734	166185815
chr1	166253865	166254379
chr1	166278562	166279200
chr1	166307112	166307982
chr1	166360218	166360522
chr1	166378821	166379702
chr1	166409260	166410077
chr1	166800806	166801269
chr1	166807276	166807495
chr1	166807558	166808069
chr1	166819396	166819906
chr1	166925921	166926610
chr1	167000532	167001555
chr1	167152466	167152783
chr1	167220607	167220882
chr1	167269923	167270341
chr1	167270384	167270727
chr1	167284132	167285325
chr1	167308296	167308959
chr1	167340177	167340601
chr1	167349715	167350577
chr1	167369934	167370263
chr1	167393677	167394544
chr1	167414963	167415171
chr1	167637057	167637346
chr1	167644954	167645236
chr1	167782186	167782394
chr1	167896331	167896613
chr1	168093108	168093387
chr1	168192104	168192522
chr1	168214035	168214480
chr1	168283354	168283714
chr1	168283844	168284071
chr1	168357181	168357486
chr1	168431909	168432732
chr1	169099263	169099661
chr1	169328067	169328412
chr1	169459441	169459831
chr1	169517450	169518211
chr1	169531312	169531797
chr1	169747600	169747817
chr1	169919244	169919541
chr1	169968994	169969555
chr1	170174507	170175444
chr1	170214856	170215550
chr1	170255587	170255935
chr1	170292575	170292842
chr1	170346239	170346889
chr1	170479416	170479780
chr1	170589495	170590064
chr1	170613258	170613569
chr1	170632414	170632728
chr1	170644234	170644720
chr1	170728516	170728879
chr1	170756869	170757399
chr1	170766864	170767338
chr1	170845691	170846297
chr1	170867423	170867981
chr1	170868520	170868956
chr1	170884980	170885645
chr1	171033789	171034090
chr1	171038194	171038748
chr1	171044363	171045103
chr1	171064117	171064926
chr1	171071747	171072116
chr1	171072289	171072777
chr1	171079359	171079736
chr1	171079900	171080432
chr1	171102102	171103158
chr1	171111027	171111475
chr1	171113863	171114341
chr1	171150311	171150792
chr1	171171038	171171610
chr1	171184322	171184633
chr1	171195908	171196409
chr1	171222316	171222926
chr1	171246959	171247501
chr1	171248633	171249163
chr1	171270115	171270703
chr1	171280981	171281876
chr1	171287483	171288190
chr1	171294253	171295068
chr1	171328813	171330028
chr1	171345330	171345870
chr1	171379941	171380334
chr1	171411054	171411862
chr1	171412020	171412389
chr1	171437281	171437959
chr1	171440056	171440686
chr1	171490896	171491215
chr1	171503314	171503938
chr1	171553789	171554288
chr1	171566906	171567189
chr1	171815825	171816139
chr1	171992894	171993464
chr1	171995397	171995650
chr1	172012075	172012286
chr1	172026532	172026857
chr1	172026941	172027585
chr1	172046949	172047216
chr1	172082322	172083030
chr1	172103650	172104005
chr1	172126536	172126955
chr1	172147842	172148655
chr1	172206194	172207549
chr1	172217166	172217483
chr1	172220356	172220861
chr1	172247652	172248035
chr1	172291548	172291850
chr1	172302839	172303329
chr1	172310101	172310529
chr1	172311359	172311824
chr1	172311980	172312554
chr1	172324774	172324998
chr1	172326164	172326478
chr1	172340939	172341365
chr1	172357239	172357893
chr1	172364688	172365077
chr1	172376180	172376898
chr1	172412288	172412572
chr1	172481891	172482356
chr1	172490284	172490721
chr1	172499775	172500380
chr1	172500665	172501375
chr1	172501761	172502225
chr1	172512970	172513307
chr1	172513946	172514446
chr1	172520722	172521268
chr1	172525241	172525751
chr1	172528768	172529048
chr1	172532548	172532954
chr1	172550583	172550955
chr1	172562886	172563549
chr1	172594616	172594839
chr1	172616994	172617289
chr1	172632425	172633358
chr1	172638846	172639198
chr1	172711296	172711737
chr1	172828835	172829517
chr1	173197838	173198439
chr1	173219704	173220211
chr1	173333350	173334062
chr1	173377501	173377826
chr1	173420398	173420712
chr1	175041495	175041767
chr1	175492243	175492758
chr1	175625048	175625913
chr1	175692325	175693199
chr1	175880395	175881038
chr1	175936468	175936786
chr1	176223317	176223601
chr1	176813313	176814966
chr1	176951881	176952162
chr1	177188816	177189073
chr1	177257255	177259070
chr1	177441568	177442797
chr1	177470063	177470644
chr1	177531585	177532309
chr1	177555490	177556031
chr1	177591165	177591477
chr1	177592243	177592813
chr1	177623358	177623768
chr1	177636812	177637432
chr1	177702815	177703175
chr1	177795926	177796971
chr1	177983012	177983975
chr1	178187254	178188265
chr1	178242165	178242423
chr1	178276083	178276633
chr1	178318116	178319294
chr1	178336362	178337130
chr1	178337559	178338077
chr1	178368875	178369309
chr1	178405549	178406693
chr1	178438457	178438779
chr1	178449201	178449490
chr1	178463753	178464094
chr1	178530553	178530953
chr1	178539602	178539840
chr1	178840326	178840614
chr1	179061632	179062230
chr1	179083175	179083485
chr1	179087085	179087391
chr1	179485894	179486436
chr1	179517555	179518204
chr1	179546042	179546921
chr1	179568851	179569243
chr1	179570575	179570834
chr1	179581992	179582484
chr1	179645704	179646070
chr1	179650355	179650622
chr1	179667962	179668651
chr1	179803006	179804069
chr1	179844910	179845200
chr1	179847748	179848229
chr1	179863421	179863747
chr1	179865540	179865936
chr1	179866362	179866916
chr1	179913453	179913753
chr1	179959672	179960528
chr1	180148003	180148521
chr1	180195758	180196389
chr1	180225882	180226196
chr1	180250072	180250393
chr1	180255835	180256599
chr1	180268626	180269032
chr1	180277506	180278023
chr1	180279731	180280109
chr1	180286065	180286939
chr1	180295743	180296420
chr1	180302549	180303159
chr1	180312851	180313332
chr1	180313736	180314117
chr1	180330349	180330773
chr1	180350770	180351103
chr1	180365147	180365521
chr1	180387362	180387888
chr1	180402413	180403002
chr1	180403642	180404450
chr1	180422020	180422435
chr1	180434209	180434475
chr1	180536782	180537221
chr1	180568648	180569415
chr1	180640857	180641940
chr1	180725680	180726528
chr1	180768346	180768842
chr1	180777593	180778627
chr1	180813244	180814343
chr1	180848102	180848443
chr1	180848635	180848926
chr1	180850437	180851246
chr1	180874140	180874341
chr1	180888462	180889012
chr1	180904042	180904590
chr1	180942130	180942872
chr1	180956926	180957490
chr1	180965469	180965734
chr1	181016575	181016889
chr1	181017382	181017705
chr1	181143829	181144522
chr1	181150782	181151330
chr1	181168466	181168949
chr1	181211333	181212660
chr1	181232588	181232969
chr1	181272918	181273225
chr1	181345522	181346036
chr1	181352396	181352838
chr1	181505429	181505702
chr1	181545459	181545734
chr1	181616206	181616413
chr1	181666838	181667167
chr1	181793592	181794339
chr1	181841859	181842775
chr1	181852403	181852941
chr1	181853047	181853586
chr1	181860580	181861072
chr1	181881671	181881943
chr1	181888833	181889143
chr1	181921515	181921805
chr1	181968525	181968793
chr1	182019436	182020602
chr1	182124528	182125412
chr1	182140465	182140732
chr1	182162886	182163290
chr1	182227366	182228034
chr1	182282042	182283002
chr1	182341054	182341806
chr1	182358131	182358501
chr1	182408709	182409561
chr1	182489768	182490344
chr1	182500343	182500577
chr1	182506286	182506960
chr1	182517266	182517768
chr1	182629749	182630005
chr1	182644314	182644704
chr1	182670324	182671526
chr1	182763745	182764421
chr1	182908316	182908732
chr1	182954682	182955193
chr1	182960138	182960457
chr1	182982946	182983342
chr1	182990969	182991320
chr1	183040806	183041465
chr1	183055476	183055913
chr1	183066893	183067417
chr1	183072204	183073044
chr1	183147351	183147884
chr1	183221152	183221666
chr1	183296807	183297669
chr1	183299107	183299660
chr1	183344843	183345783
chr1	183369251	183369918
chr1	183378226	183379008
chr1	183388602	183389244
chr1	183439085	183439442
chr1	183442084	183442424
chr1	183593757	183594018
chr1	183639386	183640061
chr1	183657118	183657381
chr1	184033503	184034642
chr1	184261177	184261570
chr1	184279152	184279870
chr1	184289620	184290261
chr1	184439508	184440071
chr1	184440956	184441621
chr1	184589255	184589588
chr1	184732544	184732971
chr1	184734940	184735590
chr1	184737918	184738228
chr1	184748522	184749175
chr1	184771363	184772038
chr1	184793157	184793983
chr1	184824602	184824933
chr1	184845448	184846141
chr1	184851909	184852648
chr1	184853294	184853797
chr1	184853926	184854284
chr1	184860243	184860785
chr1	184864236	184864910
chr1	184870036	184870522
chr1	184882772	184883272
chr1	184911876	184912277
chr1	184972329	184972735
chr1	184999284	185000068
chr1	185203738	185204407
chr1	185276986	185277404
chr1	185328734	185329522
chr1	185331999	185332374
chr1	185362655	185363472
chr1	185454711	185455015
chr1	185610670	185611040
chr1	185682029	185682236
chr1	185866682	185867436
chr1	185958261	185958702
chr1	186116945	186117495
chr1	186182628	186182998
chr1	186224097	186224668
chr1	186261348	186261846
chr1	186289212	186289431
chr1	186291081	186291482
chr1	186386409	186386879
chr1	186397521	186397883
chr1	186407687	186408195
chr1	186609815	186610370
chr1	186683923	186684508
chr1	186705153	186705725
chr1	186722003	186722261
chr1	186748952	186749628
chr1	187163558	187163963
chr1	187215197	187215851
chr1	187447699	187448066
chr1	187448198	187448459
chr1	187631478	187631837
chr1	187651776	187652152
chr1	187652988	187653794
chr1	187661243	187661480
chr1	187736496	187736880
chr1	187795565	187796096
chr1	187997563	187998028
chr1	188261477	188262134
chr1	188654259	188654776
chr1	188659183	188659497
chr1	188660486	188660753
chr1	188675004	188675742
chr1	188980109	188980388
chr1	189007255	189008071
chr1	189012941	189013656
chr1	189041244	189041732
chr1	189068946	189069391
chr1	189115918	189116413
chr1	189118606	189118915
chr1	189119051	189119355
chr1	189171178	189171547
chr1	189232880	189233115
chr1	189576258	189576919
chr1	189602128	189602653
chr1	189627901	189628343
chr1	189628471	189628681
chr1	189687943	189688491
chr1	189716417	189716761
chr1	189727365	189727637
chr1	189727699	189728703
chr1	189738129	189738524
chr1	189756825	189757227
chr1	189800265	189800692
chr1	189860912	189861367
chr1	189867087	189867867
chr1	189883914	189884170
chr1	189920890	189921680
chr1	189921746	189922588
chr1	189927683	189928044
chr1	189973080	189973379
chr1	190170532	190171068
chr1	190181691	190182180
chr1	190214602	190215109
chr1	190417446	190417747
chr1	190724576	190724992
chr1	190833781	190834116
chr1	190892532	190892734
chr1	190911420	190912153
chr1	190928322	190929147
chr1	190979014	190979498
chr1	191025853	191026545
chr1	191062720	191063352
chr1	191075205	191075875
chr1	191097940	191098558
chr1	191120833	191121266
chr1	191132914	191133305
chr1	191140765	191141244
[truncated: 29,358 more rows]

## Sheet: F) Liver EC nuc free region
chr1	3671438	3672235
chr1	4258173	4258454
chr1	4491883	4492464
chr1	4493221	4493797
chr1	4497276	4497632
chr1	4571568	4572137
chr1	4622473	4622697
chr1	4689140	4689433
chr1	4785412	4785898
chr1	4807519	4808201
chr1	4857417	4858329
chr1	5082943	5083590
chr1	5916515	5916974
chr1	6214277	6215308
chr1	6382772	6383232
chr1	7088528	7089290
chr1	7397644	7398558
chr1	9545104	9545968
chr1	9636971	9637580
chr1	9699939	9700883
chr1	9747771	9748702
chr1	9797801	9798550
chr1	9848165	9848543
chr1	9874270	9874567
chr1	9943721	9944343
chr1	9967196	9967618
chr1	9967720	9968160
chr1	10037758	10038239
chr1	10039549	10040244
chr1	10232193	10233363
chr1	10993326	10994032
chr1	11033430	11033808
chr1	11046949	11047208
chr1	11783070	11783540
chr1	12657393	12658005
chr1	12718136	12718756
chr1	12992201	12992483
chr1	13372359	13373909
chr1	13531606	13531820
chr1	13589153	13590197
chr1	13660165	13660787
chr1	14506478	14506917
chr1	15286401	15287105
chr1	15805394	15806176
chr1	15892456	15892835
chr1	16092745	16093493
chr1	16104620	16106079
chr1	16518832	16519435
chr1	16519691	16520133
chr1	16618631	16619596
chr1	16656507	16657509
chr1	16665039	16665638
chr1	16688357	16688884
chr1	17097431	17098182
chr1	18537748	18538098
chr1	19176176	19176439
chr1	19799552	19799836
chr1	20803412	20803652
chr1	20819879	20820590
chr1	20890370	20890888
chr1	20891007	20891328
chr1	20951311	20951954
chr1	21070761	21071005
chr1	21079050	21079706
chr1	21161876	21162077
chr1	21166269	21166587
chr1	21218461	21218874
chr1	21960981	21961975
chr1	22533393	22534058
chr1	22555810	22556061
chr1	22805698	22806247
chr1	23255906	23257067
chr1	23382685	23383612
chr1	23762752	23763372
chr1	23921726	23922587
chr1	24005422	24005807
chr1	24099685	24100655
chr1	24586349	24586875
chr1	24611580	24612786
chr1	24612875	24616182
chr1	24645710	24646110
chr1	24678375	24678983
chr1	24683990	24684328
chr1	24699392	24699707
chr1	25590945	25591339
chr1	25829878	25830385
chr1	26687286	26687710
chr1	27260811	27261054
chr1	30873098	30874097
chr1	30949168	30950309
chr1	33669619	33669968
chr1	33670235	33670603
chr1	33719731	33720476
chr1	33757469	33757964
chr1	33813953	33814716
chr1	33907579	33908313
chr1	33945047	33945420
chr1	34011052	34012022
chr1	34167715	34168039
chr1	34236360	34236719
chr1	34389053	34389630
chr1	34434780	34435175
chr1	34439205	34440118
chr1	34459526	34459969
chr1	34579508	34580001
chr1	34602360	34602699
chr1	34750522	34751041
chr1	34801615	34802051
chr1	34842589	34843285
chr1	34849803	34850262
chr1	34867280	34867522
chr1	35869557	35870093
chr1	35890516	35890863
chr1	36068078	36068697
chr1	36125084	36125438
chr1	36243928	36244485
chr1	36254795	36255477
chr1	36255762	36256088
chr1	36273261	36273696
chr1	36307516	36308263
chr1	36368664	36369373
chr1	36444892	36445494
chr1	36471298	36471910
chr1	36511600	36512885
chr1	36547010	36547531
chr1	36556563	36556887
chr1	36556985	36557893
chr1	36557938	36558447
chr1	36571611	36572011
chr1	36691286	36691889
chr1	36709683	36710238
chr1	36914487	36914826
chr1	36938994	36940137
chr1	37029156	37029771
chr1	37299684	37300391
chr1	37429753	37430396
chr1	37540677	37541320
chr1	37719454	37720093
chr1	37864608	37865484
chr1	37872045	37872424
chr1	37890130	37890659
chr1	37996910	37997523
chr1	37997850	37998645
chr1	38129129	38130257
chr1	38210117	38210409
chr1	38626859	38627818
chr1	38835884	38836361
chr1	38987483	38988120
chr1	39193788	39194274
chr1	39367599	39368112
chr1	39478277	39479039
chr1	39535464	39536373
chr1	39576649	39577678
chr1	39650447	39651133
chr1	39713821	39714479
chr1	39720808	39721174
chr1	39736032	39736530
chr1	39762022	39762296
chr1	39900468	39901568
chr1	39936509	39936852
chr1	40085777	40086037
chr1	40117633	40118156
chr1	40171901	40172323
chr1	40179490	40179868
chr1	40222756	40223194
chr1	40224878	40225128
chr1	40233273	40233593
chr1	40266265	40266884
chr1	40681113	40681801
chr1	40790474	40790863
chr1	41390129	41390765
chr1	42697018	42697935
chr1	42850985	42851681
chr1	42952715	42953499
chr1	43092255	43092842
chr1	43098356	43099127
chr1	43163758	43164120
chr1	43445468	43446424
chr1	43827258	43828216
chr1	43933521	43934457
chr1	44101983	44102746
chr1	44118583	44119063
chr1	44119286	44120092
chr1	44147633	44148308
chr1	44201163	44201420
chr1	44551788	44552244
chr1	45795078	45795799
chr1	45925451	45925921
chr1	46075973	46076276
chr1	46088798	46089216
chr1	46732475	46732725
chr1	46852708	46854251
chr1	50927031	50927735
chr1	51265085	51265507
chr1	51265873	51266266
chr1	51288708	51289328
chr1	51300310	51300886
chr1	51478159	51478758
chr1	51597042	51597325
chr1	51914986	51915436
chr1	51915584	51916180
chr1	52113544	52114089
chr1	52119197	52119839
chr1	52166710	52167060
chr1	52232691	52233629
chr1	52499904	52500870
chr1	52630470	52631050
chr1	52726647	52727505
chr1	52817298	52817934
chr1	52844703	52845266
chr1	52952611	52953016
chr1	53296785	53297395
chr1	53313489	53313811
chr1	53352387	53352943
chr1	53784732	53785479
chr1	53940156	53940590
chr1	53978503	53978793
chr1	54006131	54006400
chr1	54017816	54018243
chr1	54194284	54195189
chr1	54250475	54251086
chr1	54438813	54439159
chr1	54557265	54557895
chr1	54684312	54684695
chr1	54690682	54690970
chr1	54826606	54826949
chr1	54925871	54926616
chr1	54934935	54935274
chr1	55026944	55027740
chr1	55052411	55053335
chr1	55087446	55088626
chr1	55130942	55131811
chr1	55236937	55237757
chr1	55362752	55363869
chr1	55405635	55406244
chr1	56782177	56782482
chr1	56972191	56973530
chr1	57070277	57070696
chr1	57377363	57378098
chr1	57406291	57407002
chr1	57774654	57775512
chr1	57852656	57853043
chr1	57890289	57890627
chr1	57969804	57970355
chr1	57989190	57989658
chr1	57995755	57996311
chr1	58392627	58393844
chr1	58423591	58424194
chr1	58445108	58445719
chr1	58504603	58505202
chr1	58585892	58586496
chr1	58613819	58614111
chr1	58652551	58652877
chr1	58712562	58712967
chr1	58722122	58722386
chr1	58795566	58795833
chr1	58802368	58802710
chr1	58973160	58974125
chr1	59119686	59120517
chr1	59236870	59237504
chr1	59481857	59482557
chr1	59482659	59482974
chr1	59609919	59610216
chr1	59670161	59671208
chr1	59684827	59685272
chr1	59763147	59764056
chr1	59764695	59764935
chr1	59912578	59913901
chr1	60042837	60043382
chr1	60098091	60098757
chr1	60180148	60180946
chr1	60343105	60343682
chr1	60409237	60410241
chr1	60566264	60567240
chr1	60735079	60735515
chr1	60862886	60863510
chr1	60960533	60960815
chr1	61181169	61181412
chr1	61373616	61374625
chr1	61514324	61514615
chr1	61638633	61639530
chr1	62664891	62665286
chr1	62703028	62703770
chr1	62724352	62724913
chr1	63113540	63114385
chr1	63114516	63114815
chr1	63176561	63177400
chr1	63181113	63181382
chr1	63273001	63273826
chr1	63430687	63431045
chr1	63445648	63446574
chr1	64018762	64019252
chr1	64040837	64041444
chr1	64078367	64078683
chr1	64121483	64122455
chr1	64133943	64134170
chr1	64302773	64303047
chr1	64305289	64305954
chr1	64374537	64375112
chr1	64446084	64446314
chr1	64532341	64533588
chr1	64617014	64617915
chr1	64690524	64691396
chr1	64737383	64738096
chr1	64956461	64956943
chr1	65178154	65178639
chr1	65178880	65179423
chr1	65186338	65187109
chr1	66175043	66175691
chr1	66467911	66468539
chr1	66700612	66701258
chr1	66816838	66817933
chr1	66862692	66863536
chr1	67038627	67039013
chr1	69456645	69456960
chr1	69687211	69687852
chr1	71079244	71079511
chr1	71102346	71103315
chr1	71556872	71557449
chr1	71653043	71653466
chr1	72211876	72212438
chr1	72225871	72226216
chr1	72236548	72237101
chr1	72243750	72244450
chr1	72254624	72255296
chr1	72284099	72284504
chr1	72307298	72307649
chr1	72583009	72583372
chr1	72711121	72711818
chr1	72824474	72824893
chr1	73188821	73189127
chr1	73200124	73200489
chr1	73853458	73853691
chr1	73954614	73954915
chr1	73962949	73963377
chr1	73966331	73966721
chr1	73987722	73988358
chr1	74027456	74027807
chr1	74031045	74031324
chr1	74036833	74037365
chr1	74124262	74124893
chr1	74236250	74237171
chr1	74248827	74249179
chr1	74284525	74285165
chr1	74295293	74296065
chr1	74303879	74304389
chr1	74332278	74332803
chr1	74352615	74353167
chr1	74368211	74368531
chr1	74386770	74387151
chr1	74391316	74392408
chr1	74397214	74397765
chr1	74505512	74506751
chr1	74587567	74588505
chr1	74600991	74601550
chr1	74661448	74662177
chr1	74748800	74749030
chr1	74784272	74784649
chr1	74803119	74803392
chr1	74808174	74808450
chr1	74816880	74817237
chr1	74854908	74855238
chr1	75124595	75125360
chr1	75141505	75141821
chr1	75142419	75143275
chr1	75168449	75169171
chr1	75180021	75180599
chr1	75191551	75192294
chr1	75210626	75211011
chr1	75219183	75219437
chr1	75236200	75236893
chr1	75317236	75318134
chr1	75421912	75422277
chr1	75478593	75479717
chr1	75506162	75506496
chr1	75521341	75522019
chr1	75546323	75546713
chr1	75559540	75559850
chr1	76570567	76570815
chr1	77515014	77515351
chr1	78217003	78217417
chr1	78488416	78489201
chr1	78657548	78658481
chr1	78800213	78800656
chr1	79581441	79581731
chr1	79761182	79761908
chr1	79775900	79776444
chr1	79858153	79858966
chr1	80339876	80341255
chr1	80758226	80758815
chr1	82283163	82283721
chr1	82291479	82291933
chr1	82316356	82317023
chr1	82724729	82725291
chr1	82787464	82787842
chr1	82839229	82840266
chr1	82943047	82943585
chr1	82972086	82972415
chr1	82974384	82974736
chr1	83159596	83159889
chr1	84284324	84284788
chr1	84379381	84379590
chr1	84695474	84696142
chr1	84838742	84839671
chr1	84839795	84840320
chr1	84934379	84935001
chr1	84962613	84963022
chr1	84994309	84994676
chr1	84994980	84995351
chr1	85029528	85029848
chr1	85090519	85091098
chr1	85111531	85112292
chr1	85147528	85148036
chr1	85164204	85164510
chr1	85167006	85167301
chr1	85179595	85179934
chr1	85247616	85247876
chr1	85249042	85249303
chr1	85270011	85270443
chr1	85272138	85272601
chr1	85299581	85299884
chr1	85339707	85340358
chr1	85591340	85591820
chr1	85595007	85595245
chr1	85598417	85598972
chr1	85600750	85601107
chr1	85703592	85703888
chr1	85735750	85736085
chr1	85793239	85794209
chr1	85894376	85894887
chr1	85895332	85895832
chr1	86007836	86008149
chr1	86045835	86046687
chr1	86059497	86059772
chr1	86064546	86065112
chr1	86154536	86154999
chr1	86178881	86179210
chr1	86214244	86214472
chr1	86358659	86359904
chr1	86381128	86381356
chr1	86434207	86434871
chr1	86440549	86440823
chr1	86442127	86442768
chr1	86470591	86471022
chr1	86472175	86472497
chr1	86487260	86487953
chr1	86503939	86504694
chr1	86525244	86525555
chr1	86526172	86526818
chr1	86528120	86528464
chr1	86582124	86582887
chr1	86703523	86704076
chr1	87213698	87214512
chr1	87326676	87327609
chr1	87509996	87510596
chr1	87626390	87626753
chr1	87755744	87756452
chr1	87853065	87853833
chr1	87900862	87901367
chr1	88008170	88008652
chr1	88205362	88205868
chr1	88277155	88277828
chr1	88635596	88636062
chr1	88639869	88640267
chr1	88701759	88702574
chr1	88705880	88706095
chr1	89069916	89070745
chr1	89183409	89183847
chr1	89454449	89455167
chr1	89580047	89581305
chr1	89581312	89581678
chr1	89644157	89644506
chr1	89730640	89731137
chr1	89930844	89931412
chr1	89940428	89940659
chr1	90225585	90225839
chr1	90412783	90413107
chr1	90490386	90490779
chr1	90603218	90603785
chr1	90650786	90651569
chr1	90998604	90999096
chr1	91052671	91053568
chr1	91249937	91250857
chr1	91298016	91298537
chr1	91366279	91366659
chr1	91398337	91399085
chr1	91412733	91413527
chr1	91459067	91459807
chr1	91494445	91495030
chr1	91540285	91541107
chr1	92179786	92181084
chr1	92473449	92474045
chr1	92641724	92642178
chr1	92831535	92831989
chr1	92895135	92895385
chr1	92906771	92907128
chr1	92910595	92911321
chr1	92934236	92934976
chr1	92956686	92957040
chr1	93235673	93236473
chr1	93289713	93289962
chr1	93305669	93306059
chr1	93342569	93343042
chr1	93343410	93343892
chr1	93445101	93445854
chr1	93478172	93479333
chr1	93511732	93512353
chr1	93635086	93636040
chr1	93668688	93669091
chr1	93680261	93680527
chr1	93685450	93685891
chr1	93688012	93688626
chr1	93694958	93695296
chr1	93754322	93755381
chr1	93801680	93802144
chr1	93803657	93804441
chr1	93825056	93825604
chr1	94034860	94035688
chr1	94079107	94079390
chr1	94469823	94470194
chr1	95313420	95314233
chr1	95451839	95452142
chr1	95667398	95667821
chr1	97660657	97662260
chr1	97769704	97770563
chr1	97976854	97977403
chr1	98095203	98095931
chr1	98620487	98620911
chr1	100180038	100180316
chr1	100738787	100739057
chr1	102628106	102628414
chr1	105356295	105357008
chr1	105663537	105664084
chr1	105780493	105780886
chr1	105864573	105865042
chr1	105971593	105972024
chr1	105981147	105981605
chr1	105990115	105991177
chr1	105993863	105994149
chr1	106171258	106172411
chr1	106172580	106173030
chr1	106220511	106220768
chr1	106316652	106317212
chr1	106549144	106549635
chr1	106713966	106714704
chr1	106759398	106759992
chr1	106796170	106796904
chr1	107209068	107209466
chr1	109336197	109336452
chr1	111864441	111865194
chr1	112531839	112532172
chr1	113904015	113904358
chr1	115447757	115448128
chr1	118114787	118115222
chr1	118311019	118311616
chr1	118321616	118322094
chr1	118388749	118389086
chr1	118389172	118389807
chr1	118459136	118459840
chr1	118627758	118628139
chr1	119053235	119053719
chr1	119209558	119210079
chr1	119219799	119220308
chr1	119234147	119234933
chr1	119420829	119421394
chr1	119421582	119422049
chr1	119492210	119492422
chr1	119504429	119505112
chr1	119525864	119526556
chr1	119648387	119649128
chr1	119836921	119837836
chr1	119912978	119913383
chr1	120033063	120033398
chr1	120073638	120074046
chr1	120093581	120093790
chr1	120120921	120121353
chr1	120264975	120265494
chr1	121096623	121096931
chr1	121327608	121328185
chr1	121430915	121431868
chr1	121567602	121568175
chr1	122357054	122357347
chr1	123303635	123304008
chr1	125435086	125436024
chr1	125560243	125561578
chr1	125663113	125663504
chr1	125676856	125677258
chr1	125911865	125912248
chr1	126492595	126493036
chr1	127204795	127205462
chr1	127205992	127206457
chr1	127256986	127257464
chr1	127270201	127270686
chr1	127677572	127678009
chr1	127773803	127774797
chr1	127868578	127869209
chr1	128102698	128103860
chr1	128243948	128244793
chr1	128359360	128359901
chr1	128416745	128417553
chr1	129436663	129437027
chr1	130428674	130429178
chr1	130462204	130462945
chr1	130550293	130551142
chr1	130715628	130716065
chr1	130717259	130717841
chr1	131003380	131003764
chr1	131053225	131053527
chr1	131097370	131098018
chr1	131137836	131138455
chr1	131153025	131153370
chr1	131244846	131245530
chr1	131377928	131378307
chr1	131384464	131384709
chr1	131526316	131526722
chr1	131526864	131527993
chr1	131573720	131574033
chr1	131658097	131658368
chr1	131680662	131680976
chr1	131827631	131828387
chr1	131867074	131867586
chr1	131910179	131910591
chr1	131910661	131911289
chr1	131962894	131963419
chr1	132007297	132008296
chr1	132067653	132068191
chr1	132190617	132191045
chr1	132298589	132299358
chr1	132315899	132316458
chr1	132335435	132335843
chr1	132346172	132346491
chr1	132367645	132368178
chr1	132391407	132391940
chr1	132417283	132418095
chr1	132476979	132477218
chr1	132477300	132477590
chr1	132791075	132791377
chr1	132880412	132880820
chr1	133025046	133025568
chr1	133045807	133046655
chr1	133073284	133073827
chr1	133130936	133131874
chr1	133347685	133348087
chr1	133363368	133363996
chr1	133418237	133418538
chr1	133423737	133424400
chr1	133448382	133448808
chr1	133493158	133493828
chr1	133609746	133610575
chr1	133660829	133661571
chr1	133771885	133772231
chr1	133800928	133801270
chr1	133908392	133908653
chr1	133961457	133962160
chr1	134060847	134061458
chr1	134078901	134079532
chr1	134092855	134093376
chr1	134099112	134099590
chr1	134244158	134244487
chr1	134298656	134299028
chr1	134344417	134344911
chr1	134361559	134362200
chr1	134405774	134406404
chr1	134415156	134415919
chr1	134455242	134455869
chr1	134494469	134495089
chr1	134556752	134557197
chr1	134560065	134560406
chr1	134646419	134646893
chr1	134955589	134956148
chr1	134962206	134962756
chr1	134987357	134988043
chr1	135146552	135147678
chr1	135230294	135230538
chr1	135283467	135284273
chr1	135313452	135313974
chr1	135368306	135368539
chr1	135374805	135375246
chr1	135405413	135405765
chr1	135430033	135430704
chr1	135631561	135631886
chr1	135670476	135670747
chr1	135687793	135688545
chr1	135699367	135699688
chr1	135728948	135729607
chr1	135752945	135753299
chr1	135765885	135766400
chr1	135771014	135771385
chr1	135782858	135783218
chr1	136017830	136018354
chr1	136131115	136131669
chr1	136259996	136260772
chr1	136345481	136346353
chr1	136364792	136365119
chr1	136414994	136415737
chr1	136466092	136466568
chr1	136624581	136625672
chr1	136685213	136685669
chr1	136693336	136693730
chr1	136839159	136839601
chr1	136859563	136859854
chr1	136915480	136915826
chr1	136948691	136949238
chr1	137073943	137074422
chr1	137074799	137075231
chr1	137345035	137345296
chr1	137898378	137898709
chr1	137900141	137900517
chr1	138617982	138618288
chr1	138619077	138619912
chr1	138856322	138857032
chr1	138963459	138964179
chr1	139122478	139122777
chr1	139421971	139422647
chr1	139454475	139455305
chr1	143702431	143703214
chr1	143739373	143739878
chr1	143776716	143777842
chr1	143813972	143814291
chr1	144003995	144004486
chr1	145255106	145255441
chr1	146724875	146725122
chr1	150233008	150233487
chr1	150392670	150393711
chr1	150681003	150681339
chr1	150759598	150759867
chr1	150993167	150993680
chr1	151204671	151205100
chr1	151287572	151287921
chr1	151344165	151344789
chr1	151344830	151345471
chr1	151428096	151429142
chr1	151500135	151501221
chr1	151564449	151564712
chr1	151754946	151755828
chr1	152090002	152090563
chr1	152242192	152242563
chr1	152386306	152386842
chr1	152461798	152462183
chr1	152497701	152498040
chr1	152499821	152500128
chr1	152556207	152556945
chr1	152594772	152595050
chr1	152624945	152625419
chr1	152677943	152678207
chr1	152766054	152767143
chr1	152798181	152798500
chr1	152902021	152903451
chr1	153332404	153333334
chr1	153401829	153402118
chr1	153424975	153425428
chr1	153487129	153487838
chr1	153532311	153532631
chr1	153542872	153543293
chr1	153549561	153549920
chr1	153740164	153740491
chr1	153899592	153900685
chr1	154032620	154033082
chr1	155006635	155006941
chr1	155049017	155049279
chr1	155050220	155050572
chr1	155063991	155064497
chr1	155083161	155083882
chr1	155098314	155098686
chr1	155098765	155099060
chr1	155099510	155099901
chr1	155158426	155158960
chr1	155159063	155159359
chr1	155244053	155244558
chr1	155416810	155417666
chr1	155558018	155558767
chr1	155742786	155743187
chr1	155784867	155785146
chr1	155812481	155813168
chr1	155972746	155973782
chr1	156035490	156036743
chr1	156040722	156040995
chr1	156204733	156205119
chr1	156303249	156303719
chr1	156420614	156421026
chr1	156473948	156474559
chr1	156523917	156524181
chr1	156558531	156559423
chr1	156615458	156615922
chr1	156666652	156666952
chr1	156674129	156674542
chr1	156718400	156719323
chr1	156861754	156862014
chr1	156938830	156939996
chr1	157014782	157015371
chr1	157016691	157017026
chr1	157077137	157077419
chr1	157411773	157412896
chr1	157449969	157450414
chr1	157458340	157458891
chr1	158509487	158509971
chr1	159231796	159232899
chr1	160044277	160044742
chr1	160194841	160195407
chr1	160212393	160213435
chr1	160792285	160793186
chr1	160906015	160907148
chr1	161034361	161035287
chr1	161070366	161071124
chr1	161131067	161131688
chr1	161170692	161171050
chr1	161250818	161251406
chr1	161726173	161726638
chr1	161876449	161877136
chr1	161968825	161969400
chr1	162005004	162005599
chr1	162477807	162478188
chr1	162548299	162548791
chr1	162570273	162571022
chr1	162740000	162740774
chr1	163281577	163281884
chr1	163311967	163312554
chr1	163403480	163404051
chr1	163779358	163780009
chr1	163929576	163930498
chr1	163994443	163995119
chr1	164043546	164043925
chr1	164096843	164097200
chr1	164115000	164115335
chr1	164120475	164120799
chr1	164135330	164135760
chr1	164248588	164249456
chr1	164307057	164307806
chr1	165120398	165120672
chr1	165193886	165194681
chr1	165236517	165237276
chr1	165281730	165282268
chr1	165460106	165460774
chr1	165460825	165461430
chr1	165583587	165583841
chr1	165618226	165618651
chr1	165634084	165634895
chr1	165642249	165642771
chr1	165679573	165680252
chr1	165684716	165685010
chr1	165707720	165708245
chr1	165717653	165718167
chr1	165763568	165764232
chr1	165771543	165771922
chr1	166001664	166002122
chr1	166002559	166003610
chr1	166253931	166254411
chr1	166360234	166360494
chr1	166378833	166379668
chr1	166409235	166410058
chr1	166429794	166430297
chr1	167000563	167001629
chr1	167284335	167285300
chr1	167308378	167309000
chr1	167340178	167340606
chr1	167349778	167350582
chr1	167369948	167370236
chr1	167393679	167394521
chr1	167649239	167649554
chr1	167688419	167689107
chr1	168287856	168288513
chr1	168432224	168432695
chr1	169517500	169518201
chr1	169531277	169531765
chr1	169969050	169969513
chr1	170174586	170175364
chr1	170214886	170215550
chr1	170255601	170255896
chr1	170589335	170590075
chr1	170644267	170644679
chr1	170845803	170846171
chr1	170867557	170867983
chr1	170884971	170885616
chr1	171044345	171044875
chr1	171064001	171065282
chr1	171065508	171066072
chr1	171071753	171072110
chr1	171072287	171073528
chr1	171079899	171081120
chr1	171102157	171102790
chr1	171111027	171111287
chr1	171113869	171114341
chr1	171150262	171150782
chr1	171195893	171196462
chr1	171222350	171222887
chr1	171246953	171247436
chr1	171248815	171249071
chr1	171270154	171270713
chr1	171281032	171281445
chr1	171287788	171288135
chr1	171328910	171330001
chr1	171345443	171346005
chr1	171379947	171380412
chr1	171411117	171411761
chr1	171437374	171438028
chr1	171503315	171503880
chr1	171515470	171515826
chr1	171531010	171531673
chr1	172027019	172027593
chr1	172082486	172083035
chr1	172126534	172126968
chr1	172147854	172148431
chr1	172206570	172206925
chr1	172217192	172217459
chr1	172312097	172312600
chr1	172341034	172341360
chr1	172376254	172376915
chr1	172481876	172482299
chr1	172490277	172490721
chr1	172500049	172500351
chr1	172500755	172501270
chr1	172501742	172502276
chr1	172513929	172514310
chr1	172520783	172521387
chr1	172526401	172527017
chr1	172528782	172528984
chr1	172562853	172563472
chr1	172632458	172633353
chr1	173329204	173329478
chr1	173333377	173333873
chr1	173367284	173367683
chr1	173420353	173420701
chr1	173912742	173913163
chr1	175492021	175492913
chr1	175625130	175625903
chr1	175692263	175693167
chr1	175880456	175881072
chr1	176813454	176814472
chr1	176814531	176814973
chr1	176835424	176835856
chr1	177257492	177259076
chr1	177441580	177442946
chr1	177470190	177470571
chr1	177796153	177796905
chr1	177983055	177984126
chr1	178187294	178188301
chr1	178205656	178205893
chr1	178205964	178206441
chr1	178276034	178276614
chr1	178318226	178319287
chr1	178336393	178337317
chr1	178337531	178338057
chr1	178368852	178369228
chr1	178405580	178405887
chr1	178406027	178406681
chr1	178449261	178449513
chr1	178463737	178464034
chr1	178530439	178530940
chr1	178539595	178539840
chr1	178597818	178598239
chr1	179136704	179137056
chr1	179517693	179518202
chr1	179545996	179546865
chr1	179582163	179582381
chr1	179585611	179585946
chr1	179645704	179645975
chr1	179667887	179668635
chr1	179802943	179804069
chr1	179844905	179845275
chr1	179847768	179848044
chr1	179959589	179960563
chr1	180195743	180196296
chr1	180250080	180250919
chr1	180255844	180256541
chr1	180268631	180268940
chr1	180277614	180277956
chr1	180312842	180313312
chr1	180365160	180365501
chr1	180387407	180387854
chr1	180403649	180404140
chr1	180568717	180569407
chr1	180640689	180641891
chr1	180696675	180696934
chr1	180725689	180726544
chr1	180768524	180768805
chr1	180777639	180778506
chr1	180794150	180794415
chr1	180813233	180814310
chr1	180848588	180848906
chr1	180850618	180851296
chr1	180894338	180894852
chr1	180904013	180904409
chr1	180942352	180942948
chr1	180957069	180957454
chr1	181017363	181017674
chr1	181143947	181144511
chr1	181150818	181151433
chr1	181211100	181212451
chr1	181256778	181257057
chr1	181352260	181353007
chr1	181841838	181842776
chr1	181860693	181861067
chr1	181888826	181889148
chr1	182019378	182020451
chr1	182028554	182028895
chr1	182124524	182125356
chr1	182282057	182282992
chr1	182340866	182341763
chr1	182408675	182409605
chr1	182489813	182490295
chr1	182517312	182517767
chr1	182629748	182630006
chr1	182670432	182670857
chr1	182763755	182764491
chr1	182908333	182908831
chr1	182960175	182960439
chr1	182982981	182983377
chr1	182990992	182991257
chr1	183040811	183041398
chr1	183072503	183072937
chr1	183221221	183221660
chr1	183299097	183299660
chr1	183344975	183345678
chr1	183368965	183369834
chr1	183388750	183389116
chr1	183439106	183439386
chr1	184033446	184034588
chr1	184275792	184276297
chr1	184289673	184290151
chr1	184357950	184358281
chr1	184440976	184441273
chr1	184590567	184591018
chr1	184731670	184732437
chr1	184732582	184732962
chr1	184737957	184738193
chr1	184748631	184748938
chr1	184771278	184771884
chr1	184824529	184824880
chr1	184845455	184846125
chr1	184852235	184852599
chr1	184853322	184853648
chr1	184882682	184883238
chr1	184999249	184999960
chr1	185203808	185204451
chr1	185328837	185329532
chr1	185331983	185332330
chr1	185362703	185363514
chr1	185587741	185588102
chr1	185596815	185597194
chr1	185610649	185610983
chr1	186117125	186117487
chr1	186399682	186400093
chr1	186705189	186705686
chr1	186748984	186749592
chr1	187215190	187215811
chr1	187651826	187652142
chr1	189007180	189007984
chr1	189080844	189081108
chr1	189343388	189344022
chr1	189687864	189688455
chr1	189716400	189716775
chr1	189727822	189728568
chr1	189867470	189867876
chr1	189921884	189922573
chr1	189927739	189928013
chr1	189968083	189968461
chr1	190170452	190170996
chr1	190892489	190892729
chr1	190911399	190912088
chr1	190928375	190929164
chr1	190978920	190979488
chr1	191025822	191026530
chr1	191062729	191063376
chr1	191075286	191075767
chr1	191092000	191092558
chr1	191097818	191098641
chr1	191120833	191121194
chr1	191132931	191133278
chr1	191182418	191182680
chr1	191182989	191183764
chr1	191224282	191225096
chr1	191312475	191312938
chr1	191317682	191318251
chr1	191325701	191326531
chr1	191396342	191397823
chr1	191479943	191480429
chr1	191557128	191557426
chr1	191559844	191560118
chr1	191575132	191576250
chr1	191717771	191719089
chr1	191754277	191754530
chr1	191817884	191818165
chr1	191821219	191822022
chr1	191834872	191835138
chr1	191906157	191907150
chr1	191907418	191907770
chr1	191964230	191964533
chr1	191990009	191990383
chr1	192061754	192062189
chr1	192092358	192092774
chr1	192136521	192137312
chr1	192137664	192138555
chr1	192190597	192191028
chr1	192453940	192454226
chr1	192727060	192727456
chr1	192770495	192771225
chr1	192854911	192855869
chr1	193035432	193036159
chr1	193129817	193130501
chr1	193173299	193173854
chr1	193227713	193228024
chr1	193422870	193423187
chr1	193449489	193449855
chr1	193632703	193633034
chr1	194619614	194620749
chr1	194652040	194652429
chr1	194660399	194660743
chr1	194746143	194746381
chr1	194746912	194747180
chr1	194879413	194879946
chr1	194927844	194928213
chr1	194938718	194939118
chr1	194976176	194976800
chr1	194995200	194995575
chr1	195012567	195012936
chr1	195092124	195092528
chr1	195130924	195131695
chr1	195241478	195241916
chr1	195279131	195279383
chr1	195371632	195372053
chr10	3366237	3366870
chr10	3630745	3631209
chr10	3718032	3718738
chr10	3740144	3740990
chr10	3810884	3811165
chr10	3835591	3835888
chr10	3972955	3974037
chr10	4079724	4080209
chr10	4107575	4108115
chr10	4111729	4112181
chr10	4188682	4188947
chr10	4266555	4266937
chr10	4334294	4334683
chr10	4346776	4347128
chr10	4386629	4388301
chr10	4405525	4405864
chr10	4432140	4432871
chr10	4614312	4614563
chr10	5208366	5208685
chr10	5550448	5551013
chr10	5570120	5570456
chr10	5805342	5806296
chr10	5823599	5824569
chr10	6890321	6890873
chr10	7118347	7118733
chr10	7211402	7211717
chr10	7211817	7212473
chr10	7289665	7290265
chr10	7298224	7298801
chr10	7323365	7323635
chr10	7333427	7333633
chr10	7390723	7391108
chr10	7473519	7474072
chr10	7589524	7590439
chr10	7662688	7663698
chr10	7667365	7667807
chr10	7680836	7681798
chr10	7725739	7726273
chr10	7780570	7781156
chr10	7792617	7793085
chr10	7955398	7956833
chr10	8518230	8519094
chr10	8805345	8805917
chr10	8866119	8866592
chr10	8885764	8886574
chr10	8912251	8912542
chr10	8917424	8917747
chr10	9495465	9495713
chr10	9674584	9674835
chr10	9675098	9675555
chr10	9900375	9901417
chr10	9901896	9902244
chr10	10321130	10321454
chr10	10472270	10472581
chr10	10557790	10558417
chr10	11149096	11149878
chr10	11280567	11281738
chr10	11343264	11344025
chr10	11350117	11350359
chr10	11491998	11492325
chr10	12385938	12386177
chr10	12557769	12558024
chr10	12868111	12868483
chr10	12869001	12869668
chr10	12922536	12923331
chr10	12941187	12941471
chr10	12964039	12964786
chr10	12997163	12997378
chr10	13008207	13008817
chr10	13090458	13091046
chr10	13192700	13193379
chr10	13230130	13230385
chr10	13244156	13244621
chr10	13256229	13256592
chr10	13323902	13324413
chr10	13402014	13402299
chr10	13473781	13474614
chr10	13500949	13501469
chr10	13552882	13553333
chr10	13868633	13869155
chr10	13964541	13965102
chr10	13965520	13965990
chr10	13966809	13967604
chr10	13982764	13983456
chr10	14017848	14018370
chr10	14047524	14048041
chr10	14048520	14048829
chr10	14085794	14086540
chr10	14168235	14168711
chr10	14545001	14545667
chr10	14705103	14705727
chr10	15300120	15300395
chr10	15342094	15342470
chr10	17722781	17724052
chr10	17724316	17724603
chr10	17947197	17948364
chr10	18022444	18023383
chr10	18055231	18056236
chr10	18210786	18211092
chr10	18234751	18235460
chr10	18318308	18319429
chr10	18407449	18407778
chr10	18430159	18430516
chr10	18430948	18431347
chr10	18743484	18743947
chr10	18844937	18845474
chr10	18943361	18943891
chr10	19014999	19015682
chr10	19077761	19078380
chr10	19088414	19088723
chr10	19094355	19094589
chr10	19591538	19592346
chr10	19850911	19851620
chr10	19907253	19907789
chr10	19934114	19935060
chr10	20104407	20104922
chr10	20148577	20149558
chr10	20311891	20313168
chr10	20347563	20348118
chr10	20459713	20460009
chr10	20486835	20487254
chr10	20548013	20548432
chr10	20548761	20549016
chr10	20952306	20952898
chr10	20966156	20966459
chr10	21046146	21046402
chr10	21160958	21161282
chr10	21295803	21296222
chr10	21395419	21395778
chr10	21400103	21400720
chr10	21545442	21545874
chr10	21668940	21669325
chr10	21991361	21991839
chr10	21993953	21994805
chr10	22142220	22143124
chr10	22158427	22158854
chr10	22212312	22212641
chr10	22273362	22273637
chr10	22274484	22274810
chr10	22645121	22645526
chr10	22730864	22732010
chr10	23349991	23350633
chr10	23786837	23787526
chr10	23796954	23797211
chr10	24149104	24149677
chr10	24164526	24164976
chr10	24493829	24494316
chr10	24595317	24596040
chr10	24634229	24634532
chr10	24711644	24712319
chr10	24869700	24870338
chr10	25086629	25086927
chr10	25291122	25291441
chr10	25296703	25297339
chr10	25359539	25360445
chr10	25427551	25428025
chr10	25520457	25520692
chr10	26078052	26078533
chr10	26374002	26374500
chr10	26375011	26375325
chr10	26375909	26376160
chr10	26772273	26772609
chr10	26799550	26800097
chr10	26828603	26829121
chr10	28074490	28075061
chr10	28105191	28105448
chr10	28113967	28114308
chr10	29146801	29147339
chr10	29313097	29313680
chr10	29361506	29362345
chr10	29535557	29536100
chr10	29970861	29971134
chr10	30200207	30200750
chr10	30600295	30600922
chr10	30618067	30618675
chr10	30655682	30655957
chr10	30802696	30803514
chr10	30842613	30843197
chr10	31313092	31313762
chr10	31445619	31446114
chr10	31608495	31609889
chr10	32889788	32890345
chr10	32924510	32924766
chr10	33950921	33951378
chr10	34019351	34020030
chr10	34033934	34034192
chr10	34096497	34096810
chr10	34127378	34127888
chr10	34198017	34198498
chr10	34206504	34206755
chr10	34206811	34207653
chr10	34281919	34282856
chr10	34297311	34297821
chr10	34418221	34418792
chr10	35075092	35075341
chr10	36974083	36975248
chr10	37078508	37078860
chr10	37136862	37137414
chr10	37140932	37141495
chr10	37231888	37232481
chr10	37337179	37337661
chr10	37338352	37338634
chr10	37397288	37397758
chr10	37483641	37483886
chr10	37820357	37820626
chr10	37837792	37838051
chr10	38965268	38965828
chr10	39067021	39067297
chr10	39115795	39116077
chr10	39133857	39134475
chr10	39171210	39171499
chr10	39171798	39172048
chr10	39266635	39266887
chr10	39369463	39370552
chr10	39385919	39386572
chr10	39451188	39451518
chr10	39731204	39732913
chr10	39898809	39899368
chr10	39959779	39960557
chr10	40024821	40025160
chr10	40141787	40142511
chr10	40212471	40212796
chr10	40246752	40247229
chr10	40257393	40257846
chr10	40300803	40301064
chr10	40301239	40301715
chr10	40302083	40302483
chr10	40348696	40349633
chr10	40349687	40350168
chr10	40683102	40683810
chr10	40713085	40713656
chr10	40883291	40884001
chr10	41004424	41004689
chr10	41288800	41289092
chr10	41302891	41303426
chr10	41450173	41450692
chr10	41476196	41476516
chr10	41490115	41490637
chr10	41518854	41519994
chr10	41809794	41810638
chr10	41887112	41887788
chr10	42018018	42018575
chr10	42055291	42055518
chr10	42276546	42277072
chr10	42277572	42278442
chr10	42457836	42458119
chr10	42478162	42478745
chr10	42501749	42502652
chr10	42678709	42679199
chr10	42761232	42762137
chr10	43021284	43021930
chr10	43174080	43174688
chr10	43221023	43221618
chr10	43424541	43424918
chr10	43438406	43438771
chr10	43478849	43480160
chr10	43540768	43541220
chr10	43901480	43901956
chr10	44148803	44149260
chr10	44268153	44268792
chr10	44458477	44458961
chr10	44529342	44529695
chr10	45066898	45067609
chr10	45485695	45486889
chr10	45577683	45578455
chr10	46919052	46919356
chr10	50592383	50593107
chr10	51744209	51744604
chr10	52027410	52027951
chr10	52144373	52144637
chr10	52233318	52233939
chr10	52273056	52273425
chr10	52309097	52309667
chr10	52381785	52382598
chr10	52417257	52418133
chr10	52528679	52530026
chr10	52690923	52691495
chr10	53379260	53380085
chr10	53596495	53597072
chr10	53597366	53597882
chr10	53615907	53616191
chr10	53629311	53630335
chr10	53750854	53751574
chr10	53927701	53928291
chr10	54040523	54041154
chr10	54059053	54059585
chr10	54075445	54076052
chr10	54117808	54118127
chr10	55574920	55575181
chr10	56106533	56107060
chr10	56114969	56115908
chr10	56228541	56229121
chr10	56256461	56256869
chr10	56369183	56369436
chr10	56377076	56377398
chr10	56378645	56379282
chr10	56440907	56441248
chr10	56469083	56469434
chr10	57332931	57333829
chr10	57486058	57487006
chr10	57532073	57532691
chr10	57794564	57795098
chr10	58223868	58225096
chr10	58225165	58225537
chr10	58231277	58231650
chr10	58231713	58232866
chr10	58239137	58239802
chr10	58255256	58255795
chr10	58322897	58323864
chr10	58446511	58447476
chr10	58497741	58498336
chr10	58675610	58675851
chr10	59221225	59222230
chr10	59323018	59323833
chr10	59430667	59431140
chr10	59441673	59442219
chr10	59571341	59571657
chr10	59577880	59578457
chr10	59616167	59616953
chr10	59702260	59702912
chr10	59879369	59880090
chr10	59909318	59909832
chr10	59919445	59919821
chr10	59951636	59952235
chr10	60002684	60003370
chr10	60218753	60219278
chr10	60277465	60278052
chr10	60333610	60333984
chr10	60346705	60347348
chr10	60374019	60374466
chr10	60577395	60577684
chr10	60697057	60697311
chr10	60752593	60753034
chr10	60760462	60760775
chr10	60831217	60831837
chr10	60888560	60888964
chr10	60933783	60934141
chr10	60934321	60934696
chr10	61089283	61089722
chr10	61146206	61146784
chr10	61147011	61148036
chr10	61273016	61273670
chr10	61365935	61366200
chr10	61370378	61370948
chr10	61383018	61383721
chr10	61452345	61453098
chr10	61475551	61476229
chr10	61595087	61595448
chr10	61648344	61649016
chr10	61680012	61680772
chr10	61695319	61696104
chr10	61715108	61715453
chr10	61783229	61783617
chr10	61928743	61929660
chr10	62183080	62183387
chr10	62217234	62217606
chr10	62231031	62231502
chr10	62261145	62261547
chr10	62339940	62340716
chr10	62449480	62449937
chr10	62486255	62487347
chr10	62530198	62530485
chr10	62578028	62578689
chr10	62601913	62602503
chr10	62650867	62651773
chr10	62725630	62726302
chr10	62791731	62792653
chr10	62886793	62887117
chr10	62920416	62920956
chr10	62946782	62947236
chr10	62980052	62980697
chr10	63023169	63024392
chr10	63100140	63100524
chr10	63243581	63244438
chr10	63338307	63339363
chr10	63382651	63382962
chr10	63386480	63386806
chr10	63429435	63430351
chr10	63457483	63457890
chr10	65172227	65172561
chr10	66072733	66073431
chr10	66582322	66582615
chr10	66814464	66814837
chr10	66864334	66864899
chr10	66911373	66912064
chr10	66921355	66921739
chr10	67002737	67003032
chr10	67004013	67004428
chr10	67025548	67026014
chr10	67096173	67097342
chr10	67126610	67127572
chr10	67185536	67185914
chr10	67205196	67205464
chr10	67284751	67285611
chr10	67536009	67536333
chr10	67537429	67537922
chr10	67548128	67548431
chr10	67548514	67549299
chr10	67742345	67742713
chr10	67912227	67912738
chr10	67979319	67979937
chr10	68136515	68136921
chr10	68168222	68168948
chr10	68249287	68249815
chr10	68276366	68277226
chr10	68283061	68283454
chr10	68464938	68465264
chr10	69212464	69213448
chr10	69254416	69254790
chr10	69321302	69321560
chr10	69352265	69352486
chr10	69352603	69353175
chr10	69398698	69399271
chr10	69910495	69910877
chr10	70096631	70097390
chr10	70097878	70098160
chr10	70200932	70201213
chr10	70222265	70222554
chr10	70245029	70245444
chr10	70598920	70599984
chr10	70931941	70932273
chr10	71159402	71160034
chr10	71237735	71238355
chr10	71284690	71285425
chr10	71344572	71345089
chr10	71347515	71348120
chr10	72293268	72293517
chr10	72492876	72493214
chr10	72654548	72655080
chr10	72937864	72938281
chr10	74966825	74967560
chr10	75036909	75037410
chr10	75060393	75061071
chr10	75107071	75107424
chr10	75121032	75121382
chr10	75170324	75170870
chr10	75211878	75212580
chr10	75304422	75304857
chr10	75316929	75317851
chr10	75350540	75350813
chr10	75353778	75354312
chr10	75364367	75364712
chr10	75446078	75446760
chr10	75517032	75518076
chr10	75559938	75560319
chr10	75667414	75667933
chr10	75668000	75668239
chr10	75764044	75764704
chr10	75773148	75773627
chr10	75837201	75837684
chr10	75853517	75853740
chr10	75859499	75860439
chr10	75893048	75893675
chr10	75921046	75921794
chr10	75932238	75932608
chr10	76032359	76032968
chr10	76237717	76238229
chr10	76344811	76345622
chr10	76442174	76443127
chr10	76468650	76469114
chr10	76531175	76531841
chr10	76961689	76962306
chr10	77033020	77033266
chr10	77206587	77207032
chr10	77211285	77211742
chr10	77215618	77215934
chr10	77258807	77259677
chr10	77417822	77418550
chr10	77434411	77435126
chr10	77449372	77449677
chr10	77484215	77484474
chr10	77509623	77510069
chr10	77515522	77515967
chr10	77566747	77566997
chr10	77581461	77582079
chr10	77605933	77606787
chr10	77613411	77613874
chr10	77622036	77622742
chr10	77634844	77635228
chr10	77787686	77788167
chr10	77836252	77836624
chr10	77902251	77902789
chr10	77902802	77903247
chr10	77978326	77978801
chr10	78009207	78009986
chr10	78018798	78019057
chr10	78043300	78043659
chr10	78069100	78069402
chr10	78069544	78069823
chr10	78169484	78170106
chr10	78184927	78185345
chr10	78244024	78245070
chr10	78297947	78298541
chr10	78351963	78352646
chr10	78412700	78413195
chr10	78425494	78426077
chr10	78464634	78465197
chr10	78481818	78482152
chr10	78487720	78488067
chr10	78574175	78575187
chr10	78591460	78592166
chr10	78780177	78780727
chr10	79097263	79097821
chr10	79533177	79533958
chr10	79554524	79555248
chr10	79637547	79637912
chr10	79669337	79669957
chr10	79681601	79682459
chr10	79704165	79704663
chr10	79716523	79717080
chr10	79746393	79746765
chr10	79766413	79767671
chr10	79779973	79780571
chr10	79793431	79794000
chr10	79854081	79855287
chr10	79874310	79874653
chr10	79908500	79908974
chr10	79926829	79927118
chr10	79937014	79937499
chr10	79959793	79960471
chr10	79984013	79984432
chr10	79984822	79985277
chr10	79988500	79988837
chr10	79996309	79996624
chr10	80039624	80039995
chr10	80053348	80054297
chr10	80071033	80071647
chr10	80075222	80075684
chr10	80101075	80101290
chr10	80102404	80102836
chr10	80115268	80115929
chr10	80141321	80141607
chr10	80142142	80142493
chr10	80148113	80148466
chr10	80148687	80149643
chr10	80159792	80160252
chr10	80165016	80165329
chr10	80167514	80168323
chr10	80172838	80173182
chr10	80179420	80179851
chr10	80199539	80199769
chr10	80226248	80226967
chr10	80248959	80249554
chr10	80260800	80261937
chr10	80264745	80265266
chr10	80292247	80292777
chr10	80329745	80330219
chr10	80348437	80348790
chr10	80387114	80387903
chr10	80398709	80399924
chr10	80406575	80406899
chr10	80433142	80433828
chr10	80433939	80434243
chr10	80475272	80475650
chr10	80538966	80539421
chr10	80561210	80561927
chr10	80576853	80578095
chr10	80590102	80590718
chr10	80602722	80603303
chr10	80621969	80623049
chr10	80656023	80656843
chr10	80675947	80676861
chr10	80678101	80678579
chr10	80701744	80702818
chr10	80741797	80742618
chr10	80751410	80751802
chr10	80754880	80755632
chr10	80797811	80799005
chr10	80826126	80827105
chr10	80855081	80855530
chr10	80900548	80901162
chr10	80917978	80918315
chr10	80928578	80928900
chr10	80929632	80930173
chr10	80939726	80940004
chr10	80985597	80986021
chr10	80988134	80988395
chr10	81014818	81015192
chr10	81037058	81037550
chr10	81060017	81060527
chr10	81069811	81070271
chr10	81105750	81106525
chr10	81137208	81138129
chr10	81167371	81168040
chr10	81176421	81177119
chr10	81182648	81183214
chr10	81192312	81192980
chr10	81232955	81233436
chr10	81266525	81266921
chr10	81285722	81286046
chr10	81292511	81293439
chr10	81297890	81298261
chr10	81320306	81321499
chr10	81350110	81350810
chr10	81357306	81357739
chr10	81378225	81378943
chr10	81384094	81384569
chr10	81401714	81402272
chr10	81408832	81409297
chr10	81430103	81431198
chr10	81432924	81433225
chr10	81464357	81464793
chr10	81482498	81482829
chr10	81496234	81496657
chr10	81502682	81502974
chr10	81544885	81545574
chr10	81551584	81551965
chr10	81559299	81559812
chr10	81570807	81571154
chr10	81571523	81571902
chr10	81600661	81601206
chr10	81605958	81606318
chr10	81627280	81627758
chr10	81633452	81633948
chr10	81643339	81643980
chr10	81648864	81649200
chr10	81704624	81705167
chr10	81863688	81864237
chr10	81996828	81997486
chr10	82047918	82048527
chr10	82127848	82128418
chr10	82178198	82178813
chr10	82240833	82241456
chr10	82354120	82354622
chr10	82622796	82623531
chr10	82629590	82630265
chr10	82666512	82666717
chr10	82698821	82699690
chr10	82763496	82764373
chr10	82777815	82778072
chr10	82795408	82795689
chr10	82811841	82812193
chr10	82858905	82859346
chr10	82860347	82860683
chr10	82955181	82955451
chr10	82985086	82985903
chr10	83036115	83036645
chr10	83337167	83337905
chr10	83359928	83360837
chr10	83533881	83534272
chr10	83543763	83544373
chr10	83644825	83645251
chr10	83648395	83648956
chr10	83722694	83723268
chr10	83859638	83859924
chr10	84060630	84061142
chr10	84440363	84441412
chr10	84533312	84534401
chr10	84576164	84577576
chr10	84622156	84622704
chr10	84655098	84655406
chr10	84665778	84666038
chr10	84916969	84917905
chr10	85025874	85026183
chr10	85102280	85103260
chr10	85127904	85128301
chr10	85184636	85185597
chr10	85386678	85387054
chr10	85745637	85746004
chr10	85829273	85829841
chr10	85871663	85872236
chr10	85916486	85917330
chr10	85928549	85928866
chr10	85957437	85957918
chr10	86021677	86022421
chr10	86064890	86065338
chr10	86132523	86132970
chr10	86138939	86139434
chr10	86234485	86234796
chr10	86250093	86250504
chr10	86273395	86274295
chr10	86300224	86300808
chr10	86375927	86376186
chr10	86498793	86499043
chr10	86636895	86637216
chr10	86705079	86706079
chr10	86778409	86779269
chr10	86908817	86909331
chr10	86990637	86991074
chr10	87014505	87014993
chr10	87020785	87021040
chr10	87024912	87025186
chr10	87492664	87493104
chr10	88146726	88147187
chr10	88200963	88201545
chr10	88356947	88357412
chr10	88378985	88379663
chr10	88459460	88459969
chr10	88503572	88504239
chr10	88730905	88731184
chr10	88731243	88731890
chr10	88826528	88826970
chr10	89344521	89345252
chr10	89443481	89444145
chr10	89461916	89462142
chr10	89685643	89686567
chr10	89732140	89732506
chr10	89744801	89745653
chr10	89872850	89873651
chr10	90249172	90249461
chr10	90828736	90829895
chr10	91082252	91083368
chr10	91123480	91124304
chr10	91137456	91137797
chr10	91138309	91138626
chr10	91170603	91172022
chr10	91181390	91182006
chr10	91222757	91223335
chr10	91270335	91270639
chr10	91300041	91300434
chr10	91781911	91782296
chr10	92721964	92722612
chr10	93081330	93081844
chr10	93124258	93124595
chr10	93160443	93161731
chr10	93310932	93311358
chr10	93325879	93326292
chr10	93335807	93336552
chr10	93375012	93375646
chr10	93452931	93453804
chr10	93539779	93540148
chr10	93589292	93589883
chr10	93640759	93641636
chr10	93833607	93834400
chr10	93889390	93890013
chr10	93918798	93919024
chr10	93919179	93919646
chr10	94035665	94036499
chr10	94047864	94048169
chr10	94059574	94059938
chr10	94107139	94107507
chr10	94147711	94148493
chr10	94198873	94199467
chr10	94311878	94312147
chr10	94479553	94479919
chr10	94514657	94515536
chr10	94545535	94546006
chr10	94565569	94566161
chr10	94592336	94592605
chr10	94609208	94609646
chr10	94688353	94689060
chr10	94800687	94801302
chr10	94872046	94872319
chr10	94931927	94932608
chr10	94943979	94945115
chr10	95112533	95112835
chr10	95117519	95118073
chr10	95143049	95143396
chr10	95218774	95219024
chr10	95236268	95236565
chr10	95254460	95254944
chr10	95264825	95265229
chr10	95415679	95416088
chr10	95416475	95417379
chr10	95501636	95502109
chr10	95514635	95515865
chr10	95563563	95564429
chr10	95940416	95941315
chr10	96077516	96077942
chr10	96616484	96617621
chr10	96751588	96751885
chr10	97312996	97313283
chr10	97313644	97313935
chr10	97327116	97327404
chr10	98684204	98684613
chr10	98857436	98857758
chr10	98913835	98915328
chr10	99084965	99085231
chr10	99106859	99107624
chr10	99107976	99108495
chr10	99172039	99172501
chr10	99261419	99262242
chr10	99262941	99263364
chr10	99409734	99410125
chr10	99461447	99461958
chr10	100015522	100016212
chr10	100297964	100298357
chr10	100336173	100336529
chr10	100346002	100346230
chr10	100351116	100351426
chr10	100357023	100357269
chr10	100366999	100367271
chr10	100487176	100487810
chr10	100588934	100589419
chr10	102435226	102435488
chr10	102668537	102668800
chr10	103028352	103028794
chr10	105238230	105238620
chr10	105500561	105500865
chr10	105573910	105574667
chr10	105575273	105575612
chr10	105840879	105841754
chr10	106080621	106080883
chr10	106470053	106470347
chr10	107271979	107272639
chr10	107930631	107931006
chr10	108161617	108162911
chr10	108300856	108301215
chr10	108331710	108333437
chr10	108433986	108434431
chr10	108538681	108538940
chr10	110455655	110456206
chr10	110600342	110600823
chr10	110745017	110745786
chr10	110793227	110793822
chr10	110832348	110832705
chr10	110919773	110920434
chr10	110931893	110932168
chr10	110994739	110995061
chr10	111009562	111010489
chr10	111074060	111074359
chr10	111102171	111102689
chr10	111103077	111103489
chr10	111164403	111165686
chr10	111298400	111299018
chr10	111389882	111390228
chr10	111472957	111473832
chr10	111506069	111506894
chr10	111516166	111516617
chr10	111543780	111544294
chr10	111575928	111576377
chr10	111595480	111595862
chr10	111936742	111937005
chr10	111972504	111973111
chr10	112323322	112323617
chr10	112662701	112662960
chr10	112928438	112929210
chr10	114737279	114737546
chr10	114801398	114801998
chr10	115184863	115185104
chr10	115251044	115251686
chr10	115315187	115316107
chr10	115362084	115362674
chr10	115384226	115385756
chr10	115465838	115466139
chr10	115587174	115587655
chr10	116208720	116209094
chr10	116220805	116221053
chr10	116260747	116261328
chr10	116286762	116287293
chr10	116301167	116301681
chr10	116473529	116474043
chr10	116580910	116582115
chr10	116949879	116950720
chr10	116996237	116996576
chr10	117023783	117024336
chr10	117063241	117064078
chr10	117147856	117148790
chr10	117224058	117224645
chr10	117376159	117377201
chr10	117393174	117393780
chr10	117435438	117435721
chr10	117629208	117629733
chr10	117709971	117710987
chr10	117746083	117746627
chr10	117792374	117793089
chr10	117845196	117846423
chr10	117940984	117941331
chr10	118049293	118049697
chr10	118064864	118065283
chr10	118103167	118103654
chr10	118141458	118142199
chr10	118370514	118370796
chr10	118868389	118870066
chr10	119065415	119065821
chr10	119079362	119079584
chr10	119239278	119240666
chr10	119453503	119454071
chr10	119615301	119615606
chr10	120112586	120113231
chr10	120201269	120201814
chr10	120208566	120209023
chr10	120226848	120227485
chr10	120366059	120366583
chr10	120377412	120377726
chr10	120384793	120385269
chr10	120475681	120476433
chr10	120701897	120702178
chr10	120751958	120752325
chr10	120764048	120764590
[truncated: 16,926 more rows]

## Sheet: G) Lung EC nuc free region
chr1	3671412	3672067
chr1	4412532	4412821
chr1	4471312	4471769
chr1	4491977	4492294
chr1	4493115	4493868
chr1	4497292	4497635
chr1	4571514	4572200
chr1	4602333	4602788
chr1	4613368	4613813
chr1	4617430	4618130
chr1	4622415	4622766
chr1	4671522	4672166
chr1	4767605	4767905
chr1	4774931	4775676
chr1	4785391	4786045
chr1	4807515	4808221
chr1	4857395	4858249
chr1	5082925	5083580
chr1	6214226	6215224
chr1	6382799	6383264
chr1	7088440	7089314
chr1	7206387	7206883
chr1	7397597	7398590
chr1	9545081	9546009
chr1	9621493	9621747
chr1	9631023	9631320
chr1	9636816	9637599
chr1	9699903	9700916
chr1	9747776	9748776
chr1	9772812	9773083
chr1	9797774	9798543
chr1	9848120	9848641
chr1	9874270	9874573
chr1	9943700	9944349
chr1	9967195	9968149
chr1	10009011	10009314
chr1	10037723	10038292
chr1	10039522	10040242
chr1	10232220	10233365
chr1	10993228	10994054
chr1	11033311	11033854
chr1	11046933	11047494
chr1	12657371	12657804
chr1	12718128	12718773
chr1	12734184	12734816
chr1	12991043	12991276
chr1	12992109	12992856
chr1	13267476	13267806
chr1	13372317	13373765
chr1	13373807	13374466
chr1	13589201	13590210
chr1	13660043	13660808
chr1	14309683	14310051
chr1	15805333	15806218
chr1	16104610	16106017
chr1	16518607	16519474
chr1	16519655	16520027
chr1	16618665	16619624
chr1	16656441	16657558
chr1	16665031	16665653
chr1	16688531	16689063
chr1	17097446	17098164
chr1	17727152	17727507
chr1	19176177	19176440
chr1	20819877	20820614
chr1	20890268	20890847
chr1	20890985	20891329
chr1	20951241	20951899
chr1	20995331	20995865
chr1	21052022	21052984
chr1	21070606	21071038
chr1	21079009	21079762
chr1	21089556	21090034
chr1	21101791	21102033
chr1	21161793	21162077
chr1	21166250	21166618
chr1	21218442	21218932
chr1	21271505	21271786
chr1	21961287	21961895
chr1	22533586	22533872
chr1	22555806	22556062
chr1	22805750	22806443
chr1	23061962	23062332
chr1	23184692	23185132
chr1	23202558	23203278
chr1	23255880	23257048
chr1	23271448	23271836
chr1	23279762	23280318
chr1	23323308	23323582
chr1	23382720	23383681
chr1	23762745	23763208
chr1	23921713	23922602
chr1	24005338	24005870
chr1	24099715	24100714
chr1	24611581	24612076
chr1	24612192	24612769
chr1	24612884	24616181
chr1	24678216	24679297
chr1	24684010	24684316
chr1	30873097	30874166
chr1	30949082	30950325
chr1	32172495	32172912
chr1	33243668	33244109
chr1	33669523	33669993
chr1	33670038	33670592
chr1	33719700	33720389
chr1	33757417	33757969
chr1	33814058	33814785
chr1	33907503	33908320
chr1	34005560	34006210
chr1	34011028	34011944
chr1	34127720	34128038
chr1	34236275	34236773
chr1	34388861	34389913
chr1	34409673	34410205
chr1	34434766	34435241
chr1	34439148	34440154
chr1	34459462	34460066
chr1	34462840	34463189
chr1	34472458	34473415
chr1	34579404	34579891
chr1	34602381	34602700
chr1	34801580	34802332
chr1	34842475	34843291
chr1	34849844	34850574
chr1	34867229	34867504
chr1	36067998	36068792
chr1	36162693	36163106
chr1	36243931	36244536
chr1	36254775	36255456
chr1	36255725	36256048
chr1	36272551	36272893
chr1	36273096	36273763
chr1	36279251	36279520
chr1	36303284	36303879
chr1	36307497	36308202
chr1	36368660	36369380
chr1	36444845	36445534
chr1	36471208	36471916
chr1	36511546	36512624
chr1	36546937	36547667
chr1	36556535	36557842
chr1	36557984	36558553
chr1	36571558	36572095
chr1	36572214	36572494
chr1	36580428	36580967
chr1	36596107	36596501
chr1	36691207	36691880
chr1	36709509	36710259
chr1	36914493	36914813
chr1	36920178	36920968
chr1	36939087	36940195
chr1	37029116	37029617
chr1	37232860	37233182
chr1	37299623	37300362
chr1	37419484	37419763
chr1	37429652	37430416
chr1	37540668	37541351
chr1	37719521	37720147
chr1	37864564	37865515
chr1	37871889	37872565
chr1	37890108	37890710
chr1	37996841	37997533
chr1	37997822	37998304
chr1	38129110	38130259
chr1	38477987	38478632
chr1	38604495	38604977
chr1	38626929	38627877
chr1	38987326	38988140
chr1	39367552	39368180
chr1	39417875	39418209
chr1	39478270	39479078
chr1	39530276	39530585
chr1	39535436	39536303
chr1	39576775	39577699
chr1	39650565	39651157
chr1	39713782	39714649
chr1	39734438	39734714
chr1	39735946	39736635
chr1	39762057	39762344
chr1	39900379	39901664
chr1	39922676	39923213
chr1	39936168	39936893
chr1	39950137	39950425
chr1	40085729	40086099
chr1	40224834	40225200
chr1	40266332	40266939
chr1	40275160	40275618
chr1	40681085	40681769
chr1	40790390	40790879
chr1	41390077	41390621
chr1	42695537	42695850
chr1	42696811	42697323
chr1	42714322	42714869
chr1	42850970	42851675
chr1	42952812	42953451
chr1	43092165	43092903
chr1	43098319	43099067
chr1	43139638	43139937
chr1	43163666	43164192
chr1	43188977	43189248
chr1	43360617	43361062
chr1	43413342	43413730
chr1	43445231	43446356
chr1	43530275	43531081
chr1	43827379	43828223
chr1	43933482	43934446
chr1	44101936	44102774
chr1	44118615	44119120
chr1	44119275	44120131
chr1	44147575	44148324
chr1	44201162	44201420
chr1	44551481	44552761
chr1	45794927	45795811
chr1	45925450	45926127
chr1	46066764	46067242
chr1	46075981	46076281
chr1	46732474	46732725
chr1	46852670	46854251
chr1	50927002	50927878
chr1	51096847	51097240
chr1	51097367	51097777
chr1	51136850	51137135
chr1	51148567	51148828
chr1	51265078	51265726
chr1	51288708	51289576
chr1	51290643	51290903
chr1	51333965	51334289
chr1	51457233	51457590
chr1	51477910	51478805
chr1	51597041	51597326
chr1	51893550	51894019
chr1	51914967	51915479
chr1	51915545	51916173
chr1	51922915	51923167
chr1	51996793	51997266
chr1	52113513	52114112
chr1	52119176	52119810
chr1	52166694	52167109
chr1	52232221	52233692
chr1	52499957	52500939
chr1	52630475	52631028
chr1	52676243	52676512
chr1	52726439	52727452
chr1	52816982	52817989
chr1	52844644	52845299
chr1	53296733	53297428
chr1	53313406	53313898
chr1	53352328	53352966
chr1	53784799	53785513
chr1	53940191	53940972
chr1	53970317	53970880
chr1	53977830	53978115
chr1	53978247	53978788
chr1	54194226	54195194
chr1	54250460	54251070
chr1	54438951	54439155
chr1	54557441	54558114
chr1	54684268	54684733
chr1	54690630	54691016
chr1	54826179	54826999
chr1	54925819	54926695
chr1	55026891	55027740
chr1	55052352	55053351
chr1	55087483	55088629
chr1	55130948	55131915
chr1	55193366	55193680
chr1	55226412	55226951
chr1	55236934	55237592
chr1	55363108	55363974
chr1	55383203	55383412
chr1	55405584	55406855
chr1	55528799	55529221
chr1	55865314	55865573
chr1	55874228	55874508
chr1	56089486	56089883
chr1	56782204	56782482
chr1	56972018	56972772
chr1	56972930	56973535
chr1	56977155	56977433
chr1	57377353	57378139
chr1	57406281	57406978
chr1	57428966	57429241
chr1	57774593	57775602
chr1	57852619	57853089
chr1	57890300	57890615
chr1	57969737	57970356
chr1	57995756	57996357
chr1	58392543	58393788
chr1	58422902	58423447
chr1	58423594	58424187
chr1	58445095	58445738
chr1	58504589	58505270
chr1	58585837	58586839
chr1	58652545	58653209
chr1	58711449	58712059
chr1	58712478	58713508
chr1	58795274	58795833
chr1	58802392	58802749
chr1	58956257	58956573
chr1	58973046	58974168
chr1	59119664	59120478
chr1	59236821	59237516
chr1	59481414	59482332
chr1	59516388	59517015
chr1	59584726	59584990
chr1	59670134	59671126
chr1	59684763	59685276
chr1	59763100	59764032
chr1	59902530	59902968
chr1	59912507	59913936
chr1	59923057	59923694
chr1	60042752	60043349
chr1	60097989	60098754
chr1	60180157	60181076
chr1	60343055	60343717
chr1	60409229	60410226
chr1	60566481	60567319
chr1	60652691	60653051
chr1	60715721	60716173
chr1	60825676	60826138
chr1	60860686	60860891
chr1	61181162	61181446
chr1	61373539	61374569
chr1	61638680	61639395
chr1	62664896	62665477
chr1	62702959	62703720
chr1	62706109	62707017
chr1	62724307	62724990
chr1	63113410	63114819
chr1	63176532	63177489
chr1	63181113	63181354
chr1	63273025	63273792
chr1	63445712	63446391
chr1	63730212	63730879
chr1	63995908	63996150
chr1	64018731	64019253
chr1	64040899	64041485
chr1	64078386	64079059
chr1	64088257	64088580
chr1	64104745	64105040
chr1	64121183	64122460
chr1	64133943	64134188
chr1	64225905	64226454
chr1	64302784	64303318
chr1	64305308	64306012
chr1	64532329	64533518
chr1	64616824	64617922
chr1	64690462	64691404
chr1	64735944	64736330
chr1	64737384	64738141
chr1	64956504	64956980
chr1	64970683	64970944
chr1	65112129	65112335
chr1	65178122	65178683
chr1	65178843	65179469
chr1	65186331	65187052
chr1	66174964	66175461
chr1	66468003	66468342
chr1	66700612	66701237
chr1	66816740	66817971
chr1	66862700	66863550
chr1	67038523	67039070
chr1	69106979	69107232
chr1	69456645	69456960
chr1	69687160	69687851
chr1	70996656	70997236
chr1	70997516	70997948
chr1	71079244	71079513
chr1	71102318	71103361
chr1	71556814	71557449
chr1	71652740	71653642
chr1	71957048	71957275
chr1	72211876	72212503
chr1	72225750	72226311
chr1	72236322	72237036
chr1	72243671	72244284
chr1	72254543	72255088
chr1	72284041	72284506
chr1	72307199	72307692
chr1	72364790	72365101
chr1	72582923	72583691
chr1	72710967	72711759
chr1	72736311	72736840
chr1	72824405	72824880
chr1	73853452	73853703
chr1	73902372	73902592
chr1	73954612	73955152
chr1	73955386	73955860
chr1	73962891	73963431
chr1	73966275	73966878
chr1	73987540	73988425
chr1	74000180	74000727
chr1	74007723	74008099
chr1	74008316	74008603
chr1	74025062	74025660
chr1	74027469	74027892
chr1	74030935	74031360
chr1	74036848	74037356
chr1	74068333	74069300
chr1	74098197	74098752
chr1	74124273	74124850
chr1	74236236	74237187
chr1	74248780	74249183
chr1	74284160	74285243
chr1	74295159	74296133
chr1	74303653	74304372
chr1	74332225	74332884
chr1	74368083	74368586
chr1	74386697	74387261
chr1	74391288	74392432
chr1	74397042	74398031
chr1	74452652	74452976
chr1	74505452	74506804
chr1	74587558	74588515
chr1	74601065	74601669
chr1	74661383	74662147
chr1	74771477	74772126
chr1	74773115	74773538
chr1	74791658	74792203
chr1	74803042	74803471
chr1	74808141	74808495
chr1	74816727	74817253
chr1	74854712	74855196
chr1	74884457	74884842
chr1	74948080	74948496
chr1	75124569	75125395
chr1	75141443	75141933
chr1	75142311	75143237
chr1	75168441	75169171
chr1	75180079	75180651
chr1	75191580	75192394
chr1	75210540	75211115
chr1	75218532	75219028
chr1	75219081	75219720
chr1	75236142	75237028
chr1	75251631	75251931
chr1	75316933	75318144
chr1	75381787	75382451
chr1	75398784	75399080
chr1	75435819	75436293
chr1	75467662	75467935
chr1	75478600	75479779
chr1	75487410	75488126
chr1	75505441	75506665
chr1	75521298	75522069
chr1	75546309	75546897
chr1	75559410	75559878
chr1	76570518	76570781
chr1	77201291	77201551
chr1	77202119	77202609
chr1	77226648	77227477
chr1	77441928	77442289
chr1	77514638	77515480
chr1	77516121	77516570
chr1	77754377	77754682
chr1	78196658	78197349
chr1	78203794	78204093
chr1	78216658	78217511
chr1	78488510	78489337
chr1	78537533	78537990
chr1	78657495	78658528
chr1	79581148	79581774
chr1	79671693	79672374
chr1	79751102	79751513
chr1	79761215	79761936
chr1	79775918	79776463
chr1	79858295	79858973
chr1	80213792	80214202
chr1	80218188	80218676
chr1	80339904	80341310
chr1	82150824	82151214
chr1	82267626	82267867
chr1	82283062	82283770
chr1	82290931	82292009
chr1	82316249	82317037
chr1	82586693	82587248
chr1	82597264	82597544
chr1	82724699	82725253
chr1	82787381	82787779
chr1	82795636	82796432
chr1	82839184	82840295
chr1	82972108	82972402
chr1	82973931	82974183
chr1	82974348	82974754
chr1	83159595	83159995
chr1	84838441	84840257
chr1	85111853	85112258
chr1	85147525	85147946
chr1	85247589	85247853
chr1	85339847	85340338
chr1	85703252	85703916
chr1	85793237	85794100
chr1	85838095	85838358
chr1	85864441	85864707
chr1	85894355	85895000
chr1	85895129	85895832
chr1	85902069	85902564
chr1	86007820	86008177
chr1	86015816	86016070
chr1	86045886	86046591
chr1	86059192	86059717
chr1	86064268	86065087
chr1	86154525	86155032
chr1	86178873	86179210
chr1	86214205	86214462
chr1	86303054	86303607
chr1	86358609	86359913
chr1	86434159	86434894
chr1	86440549	86440833
chr1	86441947	86442886
chr1	86470498	86471208
chr1	86472190	86472500
chr1	86487208	86488006
chr1	86503779	86504747
chr1	86524892	86525604
chr1	86526088	86526831
chr1	86528005	86528429
chr1	86582089	86582976
chr1	86669594	86669827
chr1	86670314	86670825
chr1	86703536	86704109
chr1	86858782	86859250
chr1	87186876	87187353
chr1	87213704	87214595
chr1	87246239	87246507
chr1	87264132	87264475
chr1	87271073	87271366
chr1	87326618	87327508
chr1	87510155	87510677
chr1	87620313	87620954
chr1	87626420	87626848
chr1	87640378	87640751
chr1	87650613	87651486
chr1	87755700	87756439
chr1	87785790	87786151
chr1	87830066	87830266
chr1	87853048	87853769
chr1	87900880	87901400
chr1	88008189	88008602
chr1	88205357	88205931
chr1	88277065	88277853
chr1	88424679	88424947
chr1	88475521	88475848
chr1	88482308	88483055
chr1	88625185	88625587
chr1	88639858	88640315
chr1	88701640	88702626
chr1	88745340	88745715
chr1	89041327	89041597
chr1	89069892	89070732
chr1	89092545	89093062
chr1	89183378	89183900
chr1	89196135	89196416
chr1	89426179	89426530
chr1	89454395	89455104
chr1	89467471	89468179
chr1	89481068	89481762
chr1	89524452	89524736
chr1	89580055	89580856
chr1	89643991	89644526
chr1	89656705	89657199
chr1	89730641	89731076
chr1	89876705	89877067
chr1	89930051	89930638
chr1	89930918	89931432
chr1	89940355	89940724
chr1	89943285	89943497
chr1	89968205	89968592
chr1	90202221	90202839
chr1	90203756	90204090
chr1	90225471	90225996
chr1	90408426	90408959
chr1	90412617	90413094
chr1	90486323	90486905
chr1	90490215	90490747
chr1	90592888	90593120
chr1	90599174	90599702
chr1	90603197	90603788
chr1	90973284	90973585
chr1	90974972	90975287
chr1	90998533	90999247
chr1	91023976	91024487
chr1	91052682	91053632
chr1	91062303	91062828
chr1	91179835	91180157
chr1	91249901	91250886
chr1	91297936	91298604
chr1	91366216	91366801
chr1	91398373	91399122
chr1	91412630	91413568
chr1	91459015	91459901
chr1	91483358	91483635
chr1	91494403	91494877
chr1	91540233	91541016
chr1	92179689	92181126
chr1	92473502	92474119
chr1	92641690	92642163
chr1	92647836	92648097
chr1	92831296	92831910
chr1	92906772	92907618
chr1	92910563	92911322
chr1	92934107	92935009
chr1	92956630	92957153
chr1	93176545	93176955
chr1	93235448	93236513
chr1	93305624	93306029
chr1	93342555	93343045
chr1	93343221	93343951
chr1	93444868	93445889
chr1	93478023	93479412
chr1	93511521	93512405
chr1	93635075	93636043
chr1	93668682	93669377
chr1	93680214	93680518
chr1	93685425	93686054
chr1	93754266	93755372
chr1	93801668	93802148
chr1	93803548	93804467
chr1	93825024	93825684
chr1	94034920	94035720
chr1	94079172	94079451
chr1	94469821	94470257
chr1	94582157	94582510
chr1	95313410	95314279
chr1	95451853	95452133
chr1	95665950	95666442
chr1	95667340	95667903
chr1	97660763	97662300
chr1	97688835	97689114
chr1	97769642	97770615
chr1	97918412	97918895
chr1	97976814	97977386
chr1	98094932	98095900
chr1	100180036	100180318
chr1	100231571	100232175
chr1	100738786	100739061
chr1	102628106	102628423
chr1	105199297	105199701
chr1	105355905	105357007
chr1	105663212	105664235
chr1	105780467	105780969
chr1	105971607	105972080
chr1	105981088	105981618
chr1	105990054	105991117
chr1	105993801	105994136
chr1	106064306	106064607
chr1	106071303	106071580
chr1	106077152	106077580
chr1	106171273	106172285
chr1	106199771	106200053
chr1	106395562	106395850
chr1	106511636	106511911
chr1	106549069	106549490
chr1	106694352	106694879
chr1	106713889	106714719
chr1	106759099	106760040
chr1	106796161	106796936
chr1	111864399	111865201
chr1	113904015	113904365
chr1	118310985	118311649
chr1	118321594	118322195
chr1	118388723	118389939
chr1	118459003	118459862
chr1	118627676	118628374
chr1	118650140	118650918
chr1	119047958	119048285
chr1	119053378	119053952
chr1	119087580	119087913
chr1	119209541	119210185
chr1	119219799	119220301
chr1	119234435	119234867
chr1	119302378	119302728
chr1	119420736	119421537
chr1	119422164	119422561
chr1	119492072	119492499
chr1	119504300	119505124
chr1	119525782	119526548
chr1	119648307	119649188
chr1	119836920	119837900
chr1	119895032	119895327
chr1	119912949	119913475
chr1	119996943	119997570
chr1	120033071	120033393
chr1	120073570	120074103
chr1	120093584	120093844
chr1	120120272	120120600
chr1	120120748	120121526
chr1	120197230	120197502
chr1	120264907	120265636
chr1	120602863	120603537
chr1	121096588	121096880
chr1	121327353	121328226
chr1	121430910	121431907
chr1	121567503	121568182
chr1	122357052	122357344
chr1	122428125	122428393
chr1	125434648	125434969
chr1	125435184	125436091
chr1	125441701	125442049
chr1	125519127	125519579
chr1	125525958	125526469
chr1	125560235	125561613
chr1	125663137	125663446
chr1	125911946	125912452
chr1	126461597	126462373
chr1	126492543	126493078
chr1	126593111	126593417
chr1	126683747	126684381
chr1	126925369	126925868
chr1	126931783	126932051
chr1	127029900	127030122
chr1	127204809	127205443
chr1	127206019	127206577
chr1	127230255	127230885
chr1	127270122	127270631
chr1	127677748	127678114
chr1	127773753	127774782
chr1	127868574	127869296
chr1	128102673	128103812
chr1	128243928	128244789
chr1	128359266	128359981
chr1	128416722	128417614
chr1	128456954	128457565
chr1	128472407	128472944
chr1	128590788	128591373
chr1	128592169	128592715
chr1	128593169	128593591
chr1	130099139	130099539
chr1	130462375	130462957
chr1	130550311	130550655
chr1	130550685	130551181
chr1	130633999	130634338
chr1	130715547	130716154
chr1	130717098	130717786
chr1	130731763	130732135
chr1	130740859	130741265
chr1	131003339	131003622
chr1	131096743	131097310
chr1	131097413	131098062
chr1	131137793	131138540
chr1	131152972	131153402
chr1	131161077	131161514
chr1	131244721	131245600
chr1	131525894	131526721
chr1	131526847	131528333
chr1	131555139	131555463
chr1	131573724	131574117
chr1	131658105	131658414
chr1	131827605	131828570
chr1	131867088	131867748
chr1	131910207	131911308
chr1	131962604	131963444
chr1	132007255	132008455
chr1	132040195	132040765
chr1	132046252	132046652
chr1	132067676	132068202
chr1	132139373	132139887
chr1	132155808	132156050
chr1	132157404	132157682
chr1	132190083	132191080
chr1	132212175	132212586
chr1	132237483	132237879
chr1	132292319	132293174
chr1	132298544	132299311
chr1	132315815	132316397
chr1	132322712	132323249
chr1	132333701	132333975
chr1	132335349	132335855
chr1	132341845	132342129
chr1	132355885	132356163
chr1	132367565	132368254
chr1	132374169	132374493
chr1	132391429	132391979
chr1	132417243	132418048
chr1	132476922	132477635
chr1	132520754	132521069
chr1	132791076	132791374
chr1	133024987	133025658
chr1	133033505	133034093
chr1	133045785	133046748
chr1	133073297	133073666
chr1	133130916	133131818
chr1	133146008	133146331
chr1	133163883	133164144
chr1	133164202	133164492
chr1	133201471	133201908
chr1	133236994	133237435
chr1	133353562	133353843
chr1	133363270	133364014
chr1	133400206	133400817
chr1	133406815	133407229
chr1	133407432	133407816
chr1	133418231	133418492
chr1	133422648	133422974
chr1	133423607	133424519
chr1	133434426	133434818
chr1	133448262	133448846
chr1	133492161	133493098
chr1	133493162	133493876
chr1	133609737	133610574
chr1	133660760	133661591
chr1	133800772	133801300
chr1	133892543	133893077
chr1	133908378	133908810
chr1	133916047	133916342
chr1	133961491	133962274
chr1	134060803	134061324
chr1	134078859	134079568
chr1	134092800	134093469
chr1	134093779	134094305
chr1	134099056	134099663
chr1	134234697	134234982
chr1	134244190	134244589
chr1	134344469	134344957
chr1	134361559	134362204
chr1	134405684	134406356
chr1	134415126	134415943
chr1	134455134	134455845
chr1	134494467	134495210
chr1	134518617	134518931
chr1	134556268	134557254
chr1	134646462	134646759
chr1	134771048	134771668
chr1	134955571	134956192
chr1	134962208	134962796
chr1	134987546	134988135
chr1	135105055	135105482
chr1	135112751	135112991
chr1	135132486	135132830
chr1	135146488	135147759
chr1	135154436	135154947
chr1	135230249	135230548
chr1	135283516	135284247
chr1	135313457	135314052
chr1	135368271	135368696
chr1	135374748	135375563
chr1	135410995	135411465
chr1	135429959	135430724
chr1	135516825	135517182
chr1	135535228	135535678
chr1	135540364	135540656
chr1	135585091	135585876
chr1	135631414	135631905
chr1	135664009	135664429
chr1	135670417	135670779
chr1	135673431	135673755
chr1	135686687	135687165
chr1	135687876	135688698
chr1	135699031	135699732
chr1	135711127	135711470
chr1	135719583	135719877
chr1	135728947	135729661
chr1	135731890	135732140
chr1	135752876	135753306
chr1	135765781	135766333
chr1	135770894	135771549
chr1	135781336	135781605
chr1	135782821	135783462
chr1	135794273	135795031
chr1	135818567	135819110
chr1	136007696	136008217
chr1	136017827	136018340
chr1	136131064	136131869
chr1	136140267	136140638
chr1	136170144	136170464
chr1	136178713	136179070
chr1	136233907	136234688
chr1	136259849	136260755
chr1	136345508	136346420
chr1	136364790	136365114
chr1	136381250	136381835
chr1	136414920	136415762
chr1	136466054	136466711
chr1	136624519	136625360
chr1	136694866	136695399
chr1	136732933	136733660
chr1	136782259	136782746
chr1	136784240	136784539
chr1	136796461	136797010
chr1	136915431	136915864
chr1	136948540	136949277
chr1	137221467	137222118
chr1	137560656	137561237
chr1	137561660	137562047
chr1	137656891	137657392
chr1	137898264	137898762
chr1	137900158	137900564
chr1	138039183	138039558
chr1	138617977	138618311
chr1	138619057	138619942
chr1	138848548	138848934
chr1	138856288	138857022
chr1	138963376	138964085
chr1	139421888	139422727
chr1	139454415	139455262
chr1	139929395	139929618
chr1	143702407	143703220
chr1	143739332	143739918
chr1	143739967	143740464
chr1	143770410	143771038
chr1	143776728	143777703
chr1	143803606	143803871
chr1	143814038	143814271
chr1	143941549	143941823
chr1	143989809	143990124
chr1	144003967	144004614
chr1	144018613	144018980
chr1	144330360	144330835
chr1	145138880	145139339
chr1	146724866	146725181
chr1	147769697	147769940
chr1	150244974	150245263
chr1	150392613	150393719
chr1	150681065	150681311
chr1	150759512	150759895
chr1	150873212	150873556
chr1	150878400	150878844
chr1	150890020	150890368
chr1	150993119	150993942
chr1	151025197	151025587
chr1	151040935	151041645
chr1	151287438	151287853
chr1	151344079	151345475
chr1	151428039	151429040
chr1	151500201	151501284
chr1	151571235	151571757
chr1	151706144	151706421
chr1	151754865	151755891
chr1	151863728	151864083
chr1	151975449	151975987
chr1	152019193	152019548
chr1	152089700	152090631
chr1	152386246	152386846
chr1	152399797	152400404
chr1	152461789	152462172
chr1	152497433	152498125
chr1	152556193	152556939
chr1	152572928	152573289
chr1	152599352	152599680
chr1	152624903	152625450
chr1	152677666	152678172
chr1	152766104	152767125
chr1	152779111	152779377
chr1	152798188	152798543
chr1	152815049	152815756
chr1	152902143	152903830
chr1	153332299	153333617
chr1	153385034	153385311
chr1	153401839	153402140
chr1	153424930	153425478
chr1	153486839	153487893
chr1	153532288	153532673
chr1	153549581	153549904
chr1	153598774	153599202
chr1	153740085	153740500
chr1	153746796	153747058
chr1	153749256	153749842
chr1	153894444	153894845
chr1	153899601	153900640
chr1	154032660	154033040
chr1	154102821	154103254
chr1	154181019	154181287
chr1	154726646	154726936
chr1	154786247	154786707
chr1	154791403	154792081
chr1	155006591	155006867
chr1	155040347	155040679
chr1	155048998	155049275
chr1	155050209	155050507
chr1	155059515	155059871
chr1	155083056	155083944
chr1	155098442	155099134
chr1	155099162	155099923
chr1	155146641	155146963
chr1	155158418	155159338
chr1	155224217	155224502
chr1	155244023	155244751
chr1	155416790	155417676
chr1	155491193	155491836
chr1	155558028	155558675
chr1	155741993	155743012
chr1	155812418	155813252
chr1	155972742	155973791
chr1	156035449	156036727
chr1	156040677	156041014
chr1	156303241	156303749
chr1	156420573	156421282
chr1	156473939	156474583
chr1	156523903	156524187
chr1	156558414	156559488
chr1	156615356	156616083
chr1	156620573	156620825
chr1	156674025	156674570
chr1	156718374	156719334
chr1	156861756	156861986
chr1	156938790	156939974
chr1	157039008	157039555
chr1	157076284	157076593
chr1	157086166	157086461
chr1	157411812	157412865
chr1	157449967	157450378
chr1	157458339	157458871
chr1	158356117	158356570
chr1	158670163	158670542
chr1	159135228	159135637
chr1	159231787	159232732
chr1	159670736	159671348
chr1	159686377	159686848
chr1	159812789	159813209
chr1	159928875	159929269
chr1	160036822	160037555
chr1	160044188	160044807
chr1	160081093	160081385
chr1	160194833	160195510
chr1	160212340	160213447
chr1	160792249	160793229
chr1	160906025	160907188
chr1	161034302	161035366
chr1	161070309	161071180
chr1	161131091	161131667
chr1	161170633	161170992
chr1	161195552	161195819
chr1	161196036	161196394
chr1	161250618	161251445
chr1	161494415	161494690
chr1	161727354	161727757
chr1	161876244	161877406
chr1	161968782	161969488
chr1	162005151	162005606
chr1	162207267	162207521
chr1	162477243	162478234
chr1	162548166	162548829
chr1	162565077	162565356
chr1	162570245	162571119
chr1	162665167	162665458
chr1	162665510	162665846
chr1	162739917	162740790
chr1	162879677	162879977
chr1	162880035	162880319
chr1	163150507	163150773
chr1	163403379	163404082
chr1	163443887	163444294
chr1	163779350	163780084
chr1	163929549	163930369
chr1	163994405	163995174
chr1	164043504	164043966
chr1	164096869	164097120
chr1	164135305	164135858
chr1	164184599	164184811
chr1	164248538	164249463
chr1	164275421	164275964
chr1	164307057	164307940
chr1	164457893	164458764
chr1	164898796	164899282
chr1	165120398	165120675
chr1	165193971	165194688
chr1	165236457	165237305
chr1	165281663	165282272
chr1	165459974	165461468
chr1	165583566	165583865
chr1	165589115	165589756
chr1	165598979	165599384
chr1	165609500	165609991
chr1	165617158	165617481
chr1	165618219	165618637
chr1	165634000	165634912
chr1	165642242	165642939
chr1	165653490	165653820
chr1	165679602	165679932
chr1	165684661	165685186
chr1	165691530	165691882
chr1	165700880	165701553
chr1	165707660	165708435
chr1	165717694	165718143
chr1	165736215	165736477
chr1	165737364	165737763
chr1	165763520	165764239
chr1	165771424	165771926
chr1	165780350	165780977
chr1	165844400	165845326
chr1	165845396	165845671
chr1	165855865	165856128
chr1	165860436	165860675
chr1	166001810	166003648
chr1	166047762	166048572
chr1	166138155	166138501
chr1	166154213	166154705
chr1	166160677	166160964
chr1	166253921	166254423
chr1	166308924	166309615
chr1	166360224	166360499
chr1	166378809	166379815
chr1	166409142	166410093
chr1	166819479	166819811
chr1	167000529	167001602
chr1	167070296	167070709
chr1	167220602	167220875
chr1	167269915	167270730
chr1	167284243	167285338
chr1	167308301	167309014
chr1	167340172	167340606
chr1	167349763	167350559
chr1	167369911	167370214
chr1	167393671	167394532
chr1	167414901	167415190
chr1	167644931	167645219
chr1	167649239	167649739
chr1	167688510	167689204
chr1	167802997	167803270
chr1	168214205	168214468
chr1	168283395	168283707
chr1	168283822	168284105
chr1	168287998	168288626
chr1	168291193	168291577
chr1	168431904	168432731
chr1	168598142	168598687
chr1	169459439	169459775
chr1	169517479	169518159
chr1	169531257	169531780
chr1	169680245	169680864
chr1	169919261	169919539
chr1	169968880	169969565
chr1	170174492	170175411
chr1	170214790	170215574
chr1	170255524	170255922
chr1	170479402	170479742
chr1	170554958	170555301
chr1	170560805	170561157
chr1	170589414	170590067
chr1	170632455	170632726
chr1	170644224	170644679
chr1	170867465	170867950
chr1	170868536	170868989
chr1	170884920	170885575
chr1	171037938	171038734
chr1	171044332	171044943
chr1	171063956	171065233
chr1	171065533	171065978
chr1	171070304	171070687
chr1	171071754	171073015
chr1	171077951	171078323
chr1	171079414	171080537
chr1	171101999	171103131
chr1	171111027	171111367
chr1	171113840	171114358
chr1	171150254	171150811
chr1	171171106	171171488
chr1	171195926	171196370
chr1	171222316	171222981
chr1	171246918	171247546
chr1	171248590	171249176
chr1	171270116	171270905
chr1	171280888	171281848
chr1	171287483	171288254
chr1	171294335	171295146
chr1	171328808	171330013
chr1	171345324	171346082
chr1	171379932	171380361
chr1	171411081	171411826
chr1	171412076	171412353
chr1	171437227	171438020
chr1	171440325	171440670
chr1	171441538	171441919
chr1	171503299	171504249
chr1	171815838	171816141
chr1	172026546	172027584
chr1	172046944	172047216
chr1	172082416	172083084
chr1	172126474	172126997
chr1	172147823	172148553
chr1	172179115	172179393
chr1	172206148	172207501
chr1	172217166	172217474
chr1	172220408	172220849
chr1	172310140	172310423
chr1	172311393	172311822
chr1	172311946	172312690
chr1	172324779	172325017
chr1	172326194	172326469
chr1	172340769	172341391
chr1	172376190	172376996
chr1	172412298	172412598
chr1	172481515	172482395
chr1	172490194	172490721
chr1	172500026	172500392
chr1	172500585	172501358
chr1	172501719	172502339
chr1	172513958	172514403
chr1	172520700	172521295
chr1	172525316	172525755
chr1	172526715	172527079
chr1	172532601	172532876
chr1	172562787	172563559
chr1	172632415	172633352
chr1	172711325	172711791
chr1	172828874	172829396
chr1	173729043	173729263
chr1	175492097	175492779
chr1	175625044	175625951
chr1	175692280	175693208
chr1	175794731	175795336
chr1	175880420	175881119
chr1	176075502	176075771
chr1	176275319	176275577
chr1	176813308	176814494
chr1	176814523	176815032
chr1	176835473	176835899
chr1	177257381	177259089
chr1	177322694	177323190
chr1	177441565	177442935
chr1	177470131	177470598
chr1	177531842	177532141
chr1	177555564	177556072
chr1	177795977	177796972
chr1	177982995	177984020
chr1	178187236	178188280
chr1	178276086	178276680
chr1	178318150	178319344
chr1	178336350	178337073
chr1	178337569	178338085
chr1	178368840	178369597
chr1	178405550	178406715
chr1	178449258	178449461
chr1	178463732	178464082
chr1	178528637	178529024
chr1	178530519	178530924
chr1	178539596	178539843
chr1	179061607	179062238
chr1	179136542	179137051
chr1	179477189	179477524
chr1	179517625	179518207
chr1	179545900	179546854
chr1	179645694	179646022
chr1	179667938	179668683
chr1	179802970	179804112
chr1	179844914	179845340
chr1	179847742	179848172
chr1	179865534	179865937
chr1	179866398	179866952
chr1	179959556	179960535
chr1	180195732	180196389
chr1	180225901	180226153
chr1	180250061	180250363
chr1	180255801	180256597
chr1	180268631	180269062
chr1	180279717	180280086
chr1	180286094	180286408
chr1	180302630	180303118
chr1	180312855	180313334
chr1	180330280	180331384
chr1	180354190	180354519
chr1	180363975	180364378
chr1	180365077	180365714
chr1	180387364	180387898
chr1	180402439	180403007
chr1	180403609	180404282
chr1	180405683	180405990
chr1	180421619	180422012
chr1	180422064	180422444
chr1	180483274	180483658
chr1	180484080	180484304
chr1	180568647	180569470
chr1	180640759	180641821
chr1	180720369	180720612
chr1	180725676	180726531
chr1	180768268	180768807
chr1	180777648	180778667
chr1	180794118	180794477
chr1	180813240	180814369
chr1	180848074	180849047
chr1	180850576	180851306
chr1	180874017	180874340
chr1	180888538	180889012
chr1	180904054	180904677
chr1	180942068	180942937
chr1	180956983	180957480
chr1	181016501	181017684
chr1	181143865	181144517
chr1	181150776	181151331
chr1	181211219	181212475
chr1	181256322	181257248
chr1	181272865	181273211
chr1	181345599	181345901
chr1	181352319	181352898
chr1	181446650	181447158
chr1	181523518	181524026
chr1	181545435	181545811
chr1	181841787	181842783
chr1	181852461	181852920
chr1	181853028	181853605
chr1	181860650	181861051
chr1	181888833	181889169
chr1	182019439	182020638
chr1	182124511	182125402
chr1	182140438	182140731
chr1	182282038	182283021
chr1	182340988	182341802
chr1	182408658	182409620
chr1	182489765	182490377
chr1	182499485	182499820
chr1	182504384	182504637
chr1	182506297	182506939
chr1	182517175	182517841
chr1	182539094	182539684
chr1	182554034	182554294
chr1	182629748	182630005
chr1	182670455	182671056
chr1	182763800	182764434
chr1	182908339	182908719
chr1	182954678	182955204
chr1	182960130	182960443
chr1	182982946	182983368
chr1	182990979	182991266
chr1	183040801	183041404
chr1	183047657	183047889
chr1	183072319	183072895
chr1	183221305	183221610
chr1	183296479	183296774
chr1	183296866	183297596
chr1	183299102	183299648
chr1	183344919	183345847
chr1	183369178	183369922
chr1	183388629	183389303
chr1	183947028	183947406
chr1	184033400	184034653
chr1	184049039	184049388
chr1	184275870	184276314
chr1	184279286	184279700
chr1	184289655	184290323
chr1	184357997	184358373
chr1	184440933	184441589
chr1	184675701	184676186
chr1	184732061	184733050
chr1	184737918	184738316
chr1	184748576	184749152
chr1	184750145	184750672
chr1	184755823	184756259
chr1	184771143	184771889
chr1	184782149	184782513
chr1	184793177	184793478
chr1	184824526	184824970
chr1	184845427	184846179
chr1	184851909	184852653
chr1	184853305	184853838
chr1	184858283	184858615
chr1	184860353	184860659
chr1	184864329	184864695
chr1	184882523	184883269
chr1	184999506	185000055
chr1	185203742	185204573
chr1	185328797	185329526
chr1	185331998	185332347
chr1	185362680	185363495
chr1	185587673	185588210
chr1	186117071	186117497
chr1	186182538	186182991
chr1	186261346	186261837
chr1	186264676	186265072
chr1	186282318	186282538
chr1	186609883	186610276
chr1	186705097	186705674
chr1	186749009	186749628
chr1	187215177	187215792
chr1	187651811	187652196
chr1	187653346	187653803
chr1	187997599	187998012
chr1	189007364	189008082
chr1	189080840	189081116
chr1	189118605	189118914
chr1	189687887	189688526
chr1	189727361	189728617
chr1	189867093	189867924
chr1	189887574	189887838
chr1	189921752	189922592
chr1	189927759	189928030
chr1	189973074	189973384
chr1	190170230	190171097
chr1	190214649	190214915
chr1	190892489	190892734
chr1	190911404	190912134
chr1	190928342	190929118
chr1	190978799	190979564
chr1	191025747	191026746
chr1	191062693	191063426
chr1	191075185	191075853
chr1	191097781	191098793
chr1	191120833	191121180
chr1	191132917	191133307
chr1	191182902	191183937
chr1	191224237	191225104
chr1	191312466	191312985
chr1	191317635	191318301
chr1	191325637	191326560
chr1	191396206	191397872
chr1	191462203	191462579
chr1	191479964	191480523
chr1	191557163	191557509
chr1	191559819	191560155
chr1	191574981	191576232
chr1	191717791	191718722
chr1	191821147	191822097
chr1	191896807	191897482
chr1	191906117	191907023
chr1	191907427	191907777
chr1	191955129	191955721
chr1	191964211	191964599
chr1	191989945	191990429
chr1	192092271	192092840
chr1	192136485	192137312
chr1	192137555	192138573
chr1	192190561	192191080
chr1	192453940	192454227
chr1	192476665	192477127
chr1	192477217	192477488
chr1	192489845	192490438
chr1	192532193	192532530
chr1	192598517	192598726
chr1	192727043	192727312
chr1	192770501	192771203
chr1	192794996	192795378
chr1	192822570	192823433
chr1	192834617	192835138
chr1	192854824	192855894
chr1	193035530	193036224
chr1	193129835	193130501
chr1	193152826	193153261
chr1	193160348	193160710
chr1	193173063	193173941
chr1	193227714	193228017
chr1	193382393	193383087
chr1	193449347	193449946
chr1	193632750	193633027
chr1	194223074	194223358
chr1	194619548	194620791
chr1	194641946	194642359
chr1	194651968	194652418
chr1	194878463	194878808
chr1	194879352	194879931
chr1	194927786	194928325
chr1	194938625	194939156
chr1	194945478	194945764
chr1	194976158	194977135
chr1	194995147	194995622
chr1	195092053	195092653
chr1	195130914	195131722
chr1	195241470	195241912
chr1	195279127	195279384
chr1	195371632	195372051
chr10	3236999	3237430
chr10	3366366	3366872
chr10	3572892	3573486
chr10	3591846	3592102
chr10	3634073	3634496
chr10	3696663	3697308
chr10	3717931	3718734
chr10	3740141	3741426
chr10	3831743	3832411
chr10	3941031	3941607
chr10	3972966	3974062
chr10	4079219	4080646
chr10	4105736	4106462
chr10	4107514	4108197
chr10	4111701	4112130
chr10	4152158	4152846
chr10	4181928	4182155
chr10	4188662	4189034
chr10	4265679	4265941
chr10	4266444	4266933
chr10	4334252	4334739
chr10	4346743	4347228
chr10	4386592	4388295
chr10	4432108	4432940
chr10	4614312	4614563
chr10	5194403	5194986
chr10	5208009	5208734
chr10	5480118	5480610
chr10	5550220	5551067
chr10	5591746	5592377
chr10	5593444	5593889
chr10	5600132	5600551
chr10	5603524	5603804
chr10	5805256	5806308
chr10	5823543	5824631
chr10	5922328	5922563
chr10	7076221	7076528
chr10	7118335	7118920
chr10	7142151	7142629
chr10	7158356	7159414
chr10	7187878	7188234
chr10	7211304	7212463
chr10	7333354	7333694
chr10	7473455	7474035
chr10	7492314	7492668
chr10	7589509	7590420
chr10	7600713	7601008
chr10	7662636	7663675
chr10	7667328	7667831
chr10	7680865	7681800
chr10	7725692	7726291
chr10	7780250	7781158
chr10	7792592	7793144
chr10	7841791	7842076
chr10	7902631	7903038
chr10	7955449	7956843
chr10	8214018	8214395
chr10	8518229	8519113
chr10	8549348	8549741
chr10	8865997	8866691
chr10	8885665	8886576
chr10	8925392	8925787
chr10	9239948	9240291
chr10	9495168	9495776
chr10	9529367	9529884
chr10	9573952	9574383
chr10	9674557	9674901
chr10	9675035	9675559
chr10	9866794	9867189
chr10	9900742	9901426
chr10	9901480	9902270
chr10	10557862	10558433
chr10	11149091	11149900
chr10	11280562	11281742
chr10	11343255	11343995
chr10	11352624	11352895
chr10	11492016	11492329
chr10	12548571	12549130
chr10	12781431	12781990
chr10	12809704	12810051
chr10	12868019	12868805
chr10	12868889	12869644
chr10	12878640	12879052
chr10	12922455	12923353
chr10	12964001	12964830
chr10	12997130	12997438
chr10	13008196	13008862
chr10	13090454	13091071
chr10	13192687	13193375
chr10	13323919	13324551
chr10	13388586	13388901
chr10	13402018	13402305
chr10	13474095	13474627
chr10	13500898	13501440
chr10	13521900	13522238
chr10	13552823	13553400
chr10	13868635	13869233
chr10	13964514	13965225
chr10	13965570	13965991
chr10	13966726	13967719
chr10	13982759	13983471
chr10	14017822	14018420
chr10	14035653	14035996
chr10	14047470	14048032
chr10	14048517	14048910
chr10	14055726	14056023
chr10	14056900	14057440
chr10	14085484	14086609
chr10	14544931	14545717
chr10	14705087	14705776
chr10	17722241	17722579
chr10	17722720	17724207
chr10	17947161	17948394
chr10	18022275	18023391
chr10	18055239	18056326
chr10	18197339	18197568
chr10	18210767	18211072
chr10	18234650	18235731
chr10	18318292	18319475
chr10	18329655	18330038
chr10	18388728	18389465
chr10	18407386	18407961
chr10	18430161	18430516
chr10	18430929	18431347
chr10	18545701	18546150
chr10	18844870	18845261
chr10	19009394	19009697
chr10	19014844	19015881
chr10	19122273	19122539
chr10	19123722	19124119
chr10	19140434	19141056
chr10	19167660	19168064
chr10	19186006	19186512
chr10	19591523	19592355
chr10	19849918	19850285
chr10	19851288	19851649
chr10	19907253	19907816
chr10	19933634	19934634
chr10	20104355	20105062
chr10	20148683	20149596
chr10	20311879	20313153
chr10	20347467	20348139
chr10	20459713	20459994
chr10	20724915	20725237
chr10	20952104	20952933
chr10	20966101	20966435
chr10	21144900	21145244
chr10	21160639	21161323
chr10	21295754	21296527
chr10	21465458	21465740
chr10	21535543	21535947
chr10	21545394	21545850
chr10	21636690	21637479
chr10	21668966	21669388
chr10	21669637	21670176
chr10	21678670	21679598
chr10	21686033	21686389
chr10	21701549	21702065
chr10	21991466	21991814
chr10	21993831	21994816
chr10	22000585	22001074
chr10	22058464	22058945
chr10	22142242	22143132
chr10	22148749	22149452
chr10	22158390	22158780
chr10	22163702	22164035
chr10	22212206	22212675
chr10	22223394	22224039
chr10	22393053	22393311
chr10	22644913	22645539
chr10	22730840	22732018
chr10	23786815	23787578
chr10	23796834	23797257
chr10	23979365	23979649
chr10	24131510	24131798
chr10	24149058	24149724
chr10	24223373	24223856
chr10	24343067	24343351
chr10	24493841	24494329
chr10	24595262	24596056
chr10	24622597	24622841
chr10	24625132	24625397
chr10	24711675	24712367
chr10	24869657	24870367
chr10	25291048	25291537
chr10	25296644	25297333
chr10	25325738	25326000
chr10	25331699	25332200
chr10	25359495	25360462
chr10	25426788	25427093
chr10	25427432	25427994
chr10	25434387	25434762
chr10	25447120	25447522
chr10	25449411	25449697
chr10	26337979	26338499
chr10	26374002	26374535
chr10	26374624	26375607
chr10	26375852	26376182
chr10	26772165	26773300
chr10	26799570	26800181
chr10	26828357	26829122
chr10	28074427	28075095
chr10	28113912	28114372
chr10	29030024	29030308
chr10	29146877	29147350
chr10	29313033	29313690
chr10	29361417	29362376
chr10	29535593	29536147
chr10	29970860	29971134
chr10	30200166	30200761
chr10	30600260	30600977
chr10	30618020	30618691
chr10	30655541	30656107
chr10	30719019	30719271
chr10	30778294	30778618
chr10	30802633	30803480
chr10	30810921	30811257
chr10	30842387	30843366
chr10	31312954	31313791
chr10	31445602	31446163
chr10	31608864	31609959
chr10	31742471	31742762
chr10	31993203	31993573
chr10	32889891	32890310
chr10	33950894	33951426
chr10	33986854	33987132
chr10	34019185	34020034
chr10	34096427	34096758
chr10	34206554	34207645
chr10	34281865	34282760
chr10	34297276	34297922
chr10	34418155	34418811
chr10	35075069	35075351
chr10	36974063	36975313
chr10	37078494	37078929
chr10	37136894	37137427
chr10	37138832	37139136
chr10	37140840	37141544
chr10	37231912	37232426
chr10	37289993	37290529
chr10	37397264	37397748
chr10	37820357	37820633
chr10	38965089	38965755
chr10	39133796	39134411
chr10	39171172	39171543
chr10	39171723	39172087
chr10	39239869	39240179
chr10	39369429	39370881
chr10	39385961	39386571
chr10	39417616	39418047
chr10	39450751	39451576
chr10	39521732	39522303
chr10	39613030	39613788
chr10	39646556	39647066
chr10	39731156	39732913
chr10	39898856	39899437
chr10	39959764	39960488
chr10	40141876	40142555
chr10	40246644	40247262
chr10	40257418	40257889
chr10	40257960	40258276
chr10	40258333	40258668
chr10	40301279	40301722
chr10	40302076	40302607
chr10	40348553	40350218
chr10	40521619	40521918
chr10	40527541	40527898
chr10	40683014	40683919
chr10	40713249	40713639
chr10	40883250	40884088
chr10	40884122	40884363
chr10	41288796	41289131
chr10	41302799	41303409
chr10	41450122	41450668
chr10	41476129	41476734
chr10	41490002	41490728
chr10	41518623	41520063
chr10	41689955	41690600
chr10	41809526	41810711
chr10	41887059	41887781
chr10	41934678	41935260
chr10	41997615	41998237
chr10	42018031	42018602
chr10	42055270	42055565
chr10	42275566	42276018
chr10	42276514	42277042
chr10	42277572	42278461
chr10	42457836	42458143
chr10	42464154	42464624
chr10	42478101	42478767
chr10	42501751	42502659
chr10	42521486	42521949
chr10	42591555	42591977
chr10	42614026	42614340
chr10	42633054	42633286
chr10	42678671	42679396
chr10	42761215	42762507
chr10	42855298	42855588
chr10	42950307	42950684
chr10	43021335	43022222
chr10	43173152	43173389
chr10	43174188	43174914
chr10	43220992	43221655
chr10	43452448	43452704
chr10	43478839	43480143
chr10	43540498	43541225
chr10	43578483	43579442
chr10	43689050	43689604
chr10	43901362	43902077
chr10	43943670	43944040
chr10	44003536	44004069
chr10	44268156	44268818
chr10	44458472	44459119
chr10	44502917	44503419
chr10	44529256	44529923
chr10	44861411	44862051
chr10	44997480	44997940
chr10	45045339	45045544
chr10	45051156	45051447
chr10	45066869	45067668
chr10	45128966	45129441
chr10	45335439	45336189
chr10	45485631	45486753
chr10	45577675	45578512
chr10	49782748	49783177
chr10	49788474	49788946
chr10	50592317	50593155
chr10	50894207	50895024
chr10	51553405	51553682
chr10	51584937	51585211
chr10	52022453	52022729
chr10	52144374	52144637
chr10	52233246	52233973
chr10	52309240	52309639
chr10	52381738	52382642
chr10	52417260	52418141
chr10	52528716	52529339
chr10	52690295	52690707
chr10	53343804	53344276
chr10	53379270	53380183
chr10	53398625	53398898
chr10	53435305	53435770
chr10	53466881	53467337
chr10	53509125	53509494
chr10	53519019	53519651
chr10	53580613	53581095
chr10	53596467	53597845
chr10	53615812	53616208
chr10	53629311	53630350
chr10	53750796	53751516
chr10	54059090	54059517
chr10	54075424	54076110
chr10	54117749	54118133
chr10	56106533	56107054
chr10	56114975	56115622
chr10	56228486	56229154
chr10	56369145	56369438
chr10	56378603	56379176
chr10	56752171	56752468
chr10	56754893	56755146
chr10	57447994	57448266
chr10	57485969	57487005
chr10	57532071	57532736
chr10	57794548	57795156
chr10	58224305	58224792
chr10	58225197	58225535
chr10	58231744	58232333
chr10	58239349	58239713
chr10	58255251	58255856
chr10	58322839	58323899
chr10	58383433	58383661
chr10	58393031	58393412
chr10	58405207	58406219
chr10	58446359	58447496
chr10	58497731	58498329
chr10	58675569	58675908
chr10	58812148	58812695
chr10	59221195	59222254
chr10	59323001	59323888
chr10	59383120	59383384
chr10	59443230	59443674
chr10	59577766	59578522
chr10	59616012	59617006
chr10	59636654	59637046
chr10	59702247	59702932
chr10	59865186	59865395
chr10	59879348	59880333
chr10	59899261	59900004
chr10	59909143	59909929
chr10	59911519	59911901
chr10	59916611	59916967
chr10	59920950	59921566
chr10	59951572	59952392
chr10	60002573	60003397
chr10	60148142	60148428
chr10	60193683	60194091
chr10	60209208	60209709
chr10	60218703	60219505
chr10	60245102	60245366
chr10	60277444	60278113
chr10	60305337	60305600
chr10	60346638	60347347
chr10	60351416	60352504
chr10	60373781	60374647
chr10	60407927	60408132
chr10	60577376	60577800
chr10	60687136	60687517
chr10	60690964	60691412
chr10	60752555	60753096
chr10	60760460	60760790
chr10	60779692	60780003
chr10	60792441	60793300
chr10	60807865	60808207
chr10	60808471	60808858
chr10	60816809	60817304
chr10	60831212	60831869
chr10	60888561	60889079
chr10	60892624	60892961
chr10	60928259	60928888
chr10	60933638	60934252
chr10	60934281	60934810
chr10	61052309	61052512
chr10	61089241	61089740
chr10	61146177	61146757
chr10	61147088	61148037
chr10	61273125	61273738
chr10	61365912	61366262
chr10	61370458	61370964
chr10	61372486	61372884
chr10	61381861	61382461
chr10	61383184	61383707
chr10	61399425	61399707
chr10	61420142	61420367
chr10	61452256	61453138
chr10	61475523	61476317
chr10	61492059	61492437
chr10	61534445	61535124
chr10	61536075	61536664
chr10	61544405	61544833
chr10	61648303	61649013
chr10	61679978	61680735
chr10	61695148	61696320
chr10	61715057	61715532
chr10	61764734	61765041
chr10	61783166	61783617
chr10	61783665	61784173
chr10	61838793	61839061
chr10	61879474	61879775
chr10	61928726	61929656
chr10	61979071	61979391
chr10	62023926	62024585
chr10	62110762	62111149
chr10	62183081	62183429
chr10	62208283	62208962
chr10	62217154	62217771
chr10	62230817	62231557
chr10	62247819	62248154
chr10	62258369	62258633
chr10	62261147	62261591
chr10	62300266	62300762
chr10	62339864	62340822
chr10	62449443	62450312
chr10	62486385	62487350
chr10	62500267	62500529
chr10	62506210	62506519
chr10	62530114	62530685
chr10	62549668	62550105
chr10	62577967	62578694
chr10	62590254	62590585
chr10	62601893	62602560
chr10	62650816	62651831
chr10	62664887	62665569
chr10	62725625	62726332
chr10	62791769	62792665
chr10	62865226	62865690
chr10	62886723	62887201
chr10	62887253	62887551
chr10	62920379	62921013
chr10	62946765	62947328
chr10	62979961	62980722
chr10	63023120	63024486
chr10	63100191	63100569
chr10	63243581	63244379
chr10	63338326	63339416
chr10	63377469	63377769
chr10	63382402	63382996
chr10	63429431	63430358
chr10	63457391	63458000
chr10	63476117	63476679
chr10	64641663	64641894
chr10	66807607	66807873
chr10	66864325	66864746
chr10	66911216	66912105
chr10	66919969	66920587
chr10	66921214	66921790
chr10	67002692	67003550
chr10	67003793	67004438
chr10	67025519	67025810
chr10	67096147	67097407
chr10	67119328	67119785
chr10	67126425	67127588
chr10	67185521	67186023
chr10	67284794	67285622
chr10	67315087	67315377
chr10	67536014	67536255
chr10	67536599	67537122
chr10	67537300	67538011
chr10	67548612	67549727
chr10	67742373	67742652
chr10	67789588	67790064
chr10	67845865	67846371
chr10	67912227	67912850
chr10	67979290	67979931
chr10	67998117	67998511
chr10	68090201	68090441
chr10	68105283	68105760
chr10	68136486	68136966
chr10	68192053	68192420
chr10	68248348	68248958
chr10	68276282	68277304
chr10	68282568	68283468
chr10	68356099	68356359
chr10	68625304	68625684
chr10	68723565	68724050
chr10	68795535	68795790
chr10	68842279	68842781
chr10	68868968	68869224
chr10	69186013	69186536
chr10	69212457	69213427
chr10	69254316	69254790
chr10	69321293	69321581
chr10	69351091	69351395
chr10	69352574	69353191
chr10	69652655	69652948
chr10	69872203	69872753
chr10	69888457	69888785
chr10	69910416	69910978
chr10	70095122	70095388
chr10	70096634	70097456
chr10	70132056	70132515
chr10	70152386	70152617
chr10	70200572	70201287
chr10	70222267	70222526
chr10	70244905	70245577
chr10	70296812	70297143
chr10	70440641	70441414
chr10	70599026	70599869
chr10	71159477	71160055
chr10	71237682	71238417
chr10	71284774	71285511
chr10	71344569	71345128
[truncated: 22,970 more rows]

## Sheet: H) Kidney EC nuc free region
chr1	3671385	3671938
chr1	4258179	4258446
chr1	4426856	4427327
chr1	4471323	4471814
chr1	4491930	4492294
chr1	4493214	4493864
chr1	4497292	4497641
chr1	4571514	4572272
chr1	4602430	4602783
chr1	4622422	4622767
chr1	4653887	4654299
chr1	4671612	4672206
chr1	4774872	4775649
chr1	4785370	4785909
chr1	4807518	4808218
chr1	4857376	4858414
chr1	5082952	5083554
chr1	6214244	6215234
chr1	6382773	6383264
chr1	7088424	7089319
chr1	7397593	7398624
chr1	9545073	9546019
chr1	9578476	9578914
chr1	9627337	9627870
chr1	9630125	9630406
chr1	9631014	9631296
chr1	9636824	9637648
chr1	9699854	9700916
chr1	9747786	9748790
chr1	9797826	9798562
chr1	9848189	9848632
chr1	9874214	9874696
chr1	9943734	9944342
chr1	9967128	9967553
chr1	9967634	9968236
chr1	10009034	10009288
chr1	10037669	10038283
chr1	10039546	10040282
chr1	10232126	10233379
chr1	10879976	10880680
chr1	10993282	10994011
chr1	11033348	11033822
chr1	11046940	11047342
chr1	12657415	12657949
chr1	12718153	12718778
chr1	12990990	12991323
chr1	12992137	12992823
chr1	13258059	13258296
chr1	13366513	13366921
chr1	13372269	13373599
chr1	13373655	13374476
chr1	13589142	13590229
chr1	13660093	13660816
chr1	15805329	15806403
chr1	16092960	16093414
chr1	16104105	16104466
chr1	16104633	16106013
chr1	16518634	16519411
chr1	16519662	16520022
chr1	16618728	16619613
chr1	16656425	16657562
chr1	16665035	16665619
chr1	16688273	16688985
chr1	17096898	17098178
chr1	17727154	17727666
chr1	19176177	19176439
chr1	20819895	20820593
chr1	20890304	20891225
chr1	20951251	20951932
chr1	21014489	21014846
chr1	21070612	21071010
chr1	21078981	21079767
chr1	21089626	21089957
chr1	21166305	21166702
chr1	21218481	21218945
chr1	21271426	21271792
chr1	21961071	21961784
chr1	22533410	22533809
chr1	22555805	22556067
chr1	22805717	22806407
chr1	23184771	23185114
chr1	23202798	23203220
chr1	23255874	23257049
chr1	23271452	23271801
chr1	23279776	23280283
chr1	23382748	23383653
chr1	23762296	23763185
chr1	23921656	23922598
chr1	24005341	24005865
chr1	24099727	24100795
chr1	24553548	24553922
chr1	24611571	24616179
chr1	24678213	24679150
chr1	24683986	24684323
chr1	26686061	26686282
chr1	26687298	26687696
chr1	26687995	26688352
chr1	27260833	27261084
chr1	30792934	30793835
chr1	30873080	30874146
chr1	30949072	30950376
chr1	32172413	32172990
chr1	32395877	32396544
chr1	32885842	32886105
chr1	33243649	33244114
chr1	33669511	33669983
chr1	33670114	33670595
chr1	33719736	33720441
chr1	33757417	33758073
chr1	33814027	33814783
chr1	33907428	33908329
chr1	34011040	34011856
chr1	34127755	34128094
chr1	34236240	34236757
chr1	34389084	34389660
chr1	34434783	34435200
chr1	34439128	34440123
chr1	34459448	34460066
chr1	34462855	34463127
chr1	34472508	34473372
chr1	34579468	34579881
chr1	34602386	34602635
chr1	34801548	34802237
chr1	34842539	34843238
chr1	34849813	34850330
chr1	34851633	34851893
chr1	36068041	36068732
chr1	36243894	36244488
chr1	36254976	36255510
chr1	36272487	36272837
chr1	36273141	36273732
chr1	36303338	36303697
chr1	36307500	36308189
chr1	36368617	36369373
chr1	36444843	36445531
chr1	36471199	36471920
chr1	36511578	36512742
chr1	36546876	36547692
chr1	36554569	36554961
chr1	36557066	36557765
chr1	36558038	36558465
chr1	36560896	36561291
chr1	36564167	36564490
chr1	36571460	36572068
chr1	36572204	36572488
chr1	36580084	36580406
chr1	36580639	36581016
chr1	36588779	36589371
chr1	36596100	36596553
chr1	36647664	36647938
chr1	36691228	36691923
chr1	36709519	36710225
chr1	36860417	36860919
chr1	36914497	36914883
chr1	36939023	36940176
chr1	37028987	37029644
chr1	37232832	37233131
chr1	37299603	37300391
chr1	37429656	37430391
chr1	37540594	37541372
chr1	37719419	37720093
chr1	37864547	37865542
chr1	37872031	37872550
chr1	37890078	37890676
chr1	37996906	37997526
chr1	37997912	37998316
chr1	38129151	38130268
chr1	38626948	38627805
chr1	38987349	38988126
chr1	39007123	39007503
chr1	39193826	39194258
chr1	39367573	39368191
chr1	39478239	39479066
chr1	39535431	39536364
chr1	39576599	39577702
chr1	39633279	39633505
chr1	39650560	39651139
chr1	39714056	39714575
chr1	39720776	39721143
chr1	39735931	39736635
chr1	39762022	39762328
chr1	39900385	39901658
chr1	39922734	39923189
chr1	39936253	39936809
chr1	39950133	39950481
chr1	40188155	40188365
chr1	40224808	40225184
chr1	40266348	40266942
chr1	40275238	40275588
chr1	40681095	40681815
chr1	40790418	40790917
chr1	40841293	40841706
chr1	41390126	41390821
chr1	42696637	42697312
chr1	42850937	42851727
chr1	42952715	42953555
chr1	43092142	43092960
chr1	43098345	43099102
chr1	43139660	43139930
chr1	43163697	43164187
chr1	43337253	43337802
chr1	43445248	43446423
chr1	43530309	43531023
chr1	43827302	43828215
chr1	43933494	43934456
chr1	44101946	44102761
chr1	44118595	44119106
chr1	44119224	44120132
chr1	44147605	44148322
chr1	44201163	44201419
chr1	44551494	44552560
chr1	45502922	45503229
chr1	45794926	45795830
chr1	45925427	45926080
chr1	46075980	46076278
chr1	46088834	46089233
chr1	46732479	46732724
chr1	46823206	46823490
chr1	46852665	46854263
chr1	50926980	50928004
chr1	51136835	51137133
chr1	51243217	51243609
chr1	51245465	51245799
chr1	51265089	51265601
chr1	51288738	51289304
chr1	51333965	51334215
chr1	51477883	51478819
chr1	51597046	51597325
chr1	51780417	51780686
chr1	51914984	51916195
chr1	52113435	52114078
chr1	52119157	52119811
chr1	52166686	52167042
chr1	52232287	52233708
chr1	52499977	52500976
chr1	52630454	52631175
chr1	52726407	52727506
chr1	52817053	52817948
chr1	52844644	52845265
chr1	53296743	53297406
chr1	53313418	53313961
chr1	53352305	53352947
chr1	53394089	53394459
chr1	53706465	53706786
chr1	53784662	53785503
chr1	53940192	53940725
chr1	53970339	53970921
chr1	53977869	53978846
chr1	54194313	54195225
chr1	54250475	54251082
chr1	54438829	54439151
chr1	54557205	54558124
chr1	54826324	54826977
chr1	54925729	54926760
chr1	55026879	55027740
chr1	55052352	55053322
chr1	55087468	55088644
chr1	55130957	55131895
chr1	55193325	55193720
chr1	55196441	55196920
chr1	55215456	55215854
chr1	55226442	55226806
chr1	55236929	55237615
chr1	55362805	55363946
chr1	55405605	55406793
chr1	56089506	56089903
chr1	56782205	56782482
chr1	56972093	56973524
chr1	56977171	56977437
chr1	57377363	57378209
chr1	57406174	57407021
chr1	57774599	57775580
chr1	57969747	57970356
chr1	57995743	57996352
chr1	58392568	58393800
chr1	58423364	58424247
chr1	58445140	58445803
chr1	58504590	58505261
chr1	58585945	58586799
chr1	58613826	58614121
chr1	58652666	58653217
chr1	58711493	58712055
chr1	58712518	58713070
chr1	58713120	58713465
chr1	58761384	58761713
chr1	58802376	58802803
chr1	58973047	58974133
chr1	59119681	59120529
chr1	59236825	59237504
chr1	59481732	59482613
chr1	59670097	59671181
chr1	59684832	59685276
chr1	59763108	59764008
chr1	59902694	59903064
chr1	59912486	59913973
chr1	59923072	59923401
chr1	60042715	60043397
chr1	60098043	60098813
chr1	60180146	60181105
chr1	60343039	60343712
chr1	60409194	60410233
chr1	60566272	60567333
chr1	60670524	60670794
chr1	60862946	60863460
chr1	61309545	61309947
chr1	61373446	61374564
chr1	61514821	61515082
chr1	61638660	61639386
chr1	62664878	62665364
chr1	62703023	62703762
chr1	62706060	62706897
chr1	62724390	62725185
chr1	62747667	62748179
chr1	63113446	63114308
chr1	63114541	63114820
chr1	63176416	63177488
chr1	63273025	63273774
chr1	63445853	63446472
chr1	63730226	63730881
chr1	64018725	64019242
chr1	64041017	64041458
chr1	64078376	64079196
chr1	64121483	64122478
chr1	64133943	64134150
chr1	64226068	64226450
chr1	64301776	64302083
chr1	64302849	64303089
chr1	64305246	64305940
chr1	64374361	64374886
chr1	64532355	64533570
chr1	64616838	64617919
chr1	64690464	64691335
chr1	64736080	64736307
chr1	64737327	64738163
chr1	64956452	64956943
chr1	65178152	65178660
chr1	65178726	65179465
chr1	65186351	65187062
chr1	66174927	66175704
chr1	66467955	66468387
chr1	66700614	66701213
chr1	66816778	66817927
chr1	66862681	66863530
chr1	67038508	67039037
chr1	69107773	69108082
chr1	69456645	69456962
chr1	69687169	69687849
chr1	71079244	71079512
chr1	71102295	71103357
chr1	71556807	71557493
chr1	71652673	71653641
chr1	72014560	72014922
chr1	72211893	72212502
chr1	72225703	72226286
chr1	72236352	72237032
chr1	72243686	72244295
chr1	72254512	72255078
chr1	72284075	72284532
chr1	72307243	72307714
chr1	72536969	72537299
chr1	72582975	72583761
chr1	72593424	72593860
chr1	72711075	72711722
chr1	72736379	72736947
chr1	72824372	72824927
chr1	72870229	72870583
chr1	73188838	73189168
chr1	73853453	73853691
chr1	73923112	73923600
chr1	73954581	73955111
chr1	73955457	73955901
chr1	73963018	73963510
chr1	73966270	73966868
chr1	73987706	73988316
chr1	74000202	74000700
chr1	74007607	74008081
chr1	74027467	74027841
chr1	74034801	74035075
chr1	74036856	74037333
chr1	74068599	74069057
chr1	74124288	74124864
chr1	74236250	74237240
chr1	74248773	74249172
chr1	74284266	74285243
chr1	74295188	74296092
chr1	74303693	74304364
chr1	74332207	74332875
chr1	74368136	74368576
chr1	74386698	74387204
chr1	74391303	74392388
chr1	74397153	74397728
chr1	74505471	74506145
chr1	74506169	74506762
chr1	74587573	74588501
chr1	74600929	74601585
chr1	74661445	74662124
chr1	74771368	74772257
chr1	74773149	74773488
chr1	74784056	74784586
chr1	74803099	74803467
chr1	74808104	74808450
chr1	74816836	74817283
chr1	74854763	74855233
chr1	74884460	74884887
chr1	74947997	74948382
chr1	75124585	75125362
chr1	75141488	75141950
chr1	75142382	75143276
chr1	75168449	75169169
chr1	75180054	75180625
chr1	75191589	75192405
chr1	75210557	75211108
chr1	75219165	75219508
chr1	75236108	75236991
chr1	75251551	75251853
chr1	75316942	75318132
chr1	75381848	75382509
chr1	75435909	75436182
chr1	75467662	75467871
chr1	75478564	75479795
chr1	75487451	75488101
chr1	75505379	75506632
chr1	75521312	75522039
chr1	75546309	75546881
chr1	75559451	75559832
chr1	75925858	75926065
chr1	76276098	76276438
chr1	76570511	76570734
chr1	77202268	77202586
chr1	77226932	77227431
chr1	77514770	77515505
chr1	77516077	77516525
chr1	78189489	78189898
chr1	78196827	78197253
chr1	78216633	78217585
chr1	78310067	78310429
chr1	78488512	78489278
chr1	78537532	78537991
chr1	78657490	78658534
chr1	78745440	78745812
chr1	79329243	79329496
chr1	79581380	79581781
chr1	79671600	79672323
chr1	79710893	79711599
chr1	79741199	79741408
chr1	79757135	79757618
chr1	79761283	79761935
chr1	79775910	79776488
chr1	79858287	79858991
chr1	80033541	80033888
chr1	80213823	80214131
chr1	80218086	80218688
chr1	80339911	80341269
chr1	82150865	82151175
chr1	82283072	82283724
chr1	82291027	82291931
chr1	82316227	82317107
chr1	82358858	82359374
chr1	82375019	82375285
chr1	82554509	82554761
chr1	82586695	82587409
chr1	82597172	82597473
chr1	82724703	82725273
chr1	82787395	82787736
chr1	82798302	82798564
chr1	82839141	82840314
chr1	82972113	82972417
chr1	82974186	82974746
chr1	83038137	83038504
chr1	83159595	83160057
chr1	83408053	83408395
chr1	84284461	84284699
chr1	84506759	84507400
chr1	84695542	84696378
chr1	84838496	84840216
chr1	84962710	84963062
chr1	84963662	84964052
chr1	85090489	85090823
chr1	85105472	85105709
chr1	85111591	85112019
chr1	85139296	85139578
chr1	85147536	85148094
chr1	85231227	85231476
chr1	85339971	85340322
chr1	85585530	85585824
chr1	85591311	85591789
chr1	85598365	85598835
chr1	85600610	85601068
chr1	85604277	85604620
chr1	85703269	85703924
chr1	85735793	85736023
chr1	85793241	85794106
chr1	85794295	85794819
chr1	85894366	85894977
chr1	85895348	85895823
chr1	85902165	85902547
chr1	85933742	85934052
chr1	86015811	86016084
chr1	86045841	86046636
chr1	86059358	86059714
chr1	86064536	86065139
chr1	86154538	86155051
chr1	86178935	86179220
chr1	86303096	86303518
chr1	86358642	86359912
chr1	86434153	86434909
chr1	86441955	86442823
chr1	86464797	86465281
chr1	86470526	86471208
chr1	86487253	86487987
chr1	86503849	86504800
chr1	86525128	86525531
chr1	86526091	86526832
chr1	86528070	86528466
chr1	86582088	86582949
chr1	86670417	86670801
chr1	86703582	86704100
chr1	87213702	87214544
chr1	87264157	87264727
chr1	87326614	87327569
chr1	87510084	87510692
chr1	87620251	87620863
chr1	87626461	87626832
chr1	87640336	87640732
chr1	87650848	87651168
chr1	87755705	87756474
chr1	87786132	87786547
chr1	87853048	87853814
chr1	87900873	87901432
chr1	88008169	88008587
chr1	88094931	88095255
chr1	88205441	88205857
chr1	88277116	88277830
chr1	88475452	88475811
chr1	88639849	88640323
chr1	88701597	88702631
chr1	89069845	89070837
chr1	89235366	89235677
chr1	89454411	89455088
chr1	89467667	89468155
chr1	89580069	89581143
chr1	89644138	89644493
chr1	89730661	89731020
chr1	89927097	89927565
chr1	89940328	89940645
chr1	90153394	90153671
chr1	90202502	90202760
chr1	90599212	90599558
chr1	90603239	90603756
chr1	90998592	90999079
chr1	91023997	91024521
chr1	91052667	91053589
chr1	91062345	91062762
chr1	91249908	91250834
chr1	91297921	91298613
chr1	91366314	91366669
chr1	91398408	91399131
chr1	91412663	91413585
chr1	91459024	91459877
chr1	91494411	91494963
chr1	91540233	91541117
chr1	91801520	91801865
chr1	92179717	92181134
chr1	92473490	92474375
chr1	92641699	92642139
chr1	92831339	92831987
chr1	92906778	92907610
chr1	92910554	92911301
chr1	92934132	92934954
chr1	92956754	92957082
chr1	93235500	93236548
chr1	93289725	93289950
chr1	93305617	93306049
chr1	93342520	93343244
chr1	93343367	93343920
chr1	93444832	93445881
chr1	93478009	93478698
chr1	93478742	93479421
chr1	93511500	93512554
chr1	93635069	93636047
chr1	93667831	93668301
chr1	93668696	93669225
chr1	93680200	93680615
chr1	93685429	93686004
chr1	93754128	93755381
chr1	93801689	93802144
chr1	93803589	93804499
chr1	93825000	93825679
chr1	94035003	94035687
chr1	94469839	94470129
chr1	94582066	94582682
chr1	95313410	95314265
chr1	95451842	95452137
chr1	95665963	95666464
chr1	95667389	95667837
chr1	97660741	97662286
chr1	97769615	97770651
chr1	97918391	97918828
chr1	97976879	97977386
chr1	98047750	98048005
chr1	98094884	98095932
chr1	100180036	100180316
chr1	100738786	100739055
chr1	101613046	101613373
chr1	101683818	101684388
chr1	101838911	101839253
chr1	102628106	102628411
chr1	105072348	105072662
chr1	105152172	105152582
chr1	105179445	105179847
chr1	105199319	105199676
chr1	105356361	105357070
chr1	105663234	105664383
chr1	105780486	105780895
chr1	105865110	105865380
chr1	105971582	105972004
chr1	105980740	105981583
chr1	105990048	105991145
chr1	105993801	105994136
chr1	106077137	106077618
chr1	106171279	106172264
chr1	106220506	106220742
chr1	106548891	106549591
chr1	106561407	106561733
chr1	106666148	106666681
chr1	106694047	106694936
chr1	106713897	106714750
chr1	106759297	106759992
chr1	106796144	106796888
chr1	109349442	109349684
chr1	111864344	111865212
chr1	113904015	113904363
chr1	118310959	118311601
chr1	118321680	118322235
chr1	118388755	118389970
chr1	118435069	118435409
chr1	118459023	118459853
chr1	118627755	118628176
chr1	119047921	119048264
chr1	119053379	119053894
chr1	119209574	119210098
chr1	119219795	119220251
chr1	119234278	119234794
chr1	119420688	119421524
chr1	119492063	119492624
chr1	119504301	119505122
chr1	119525810	119526488
chr1	119648365	119649163
chr1	119836916	119837910
chr1	119868800	119869202
chr1	119912943	119913426
chr1	120073585	120074194
chr1	120120376	120121516
chr1	120264868	120265636
chr1	120466792	120467120
chr1	120602873	120603355
chr1	120771352	120771615
chr1	121327517	121328228
chr1	121430940	121431911
chr1	121567540	121568174
chr1	122357049	122357347
chr1	122428155	122428416
chr1	123303632	123303935
chr1	123584759	123585352
chr1	123933891	123934428
chr1	124045317	124046281
chr1	125389807	125390660
chr1	125434697	125434953
chr1	125435159	125436091
chr1	125560243	125561625
chr1	126660347	126660855
chr1	126683793	126684272
chr1	127029917	127030160
chr1	127204792	127205479
chr1	127205985	127206643
chr1	127230505	127230827
chr1	127239790	127240419
chr1	127677409	127678170
chr1	127773762	127774816
chr1	127868568	127869352
chr1	127975744	127976234
chr1	128102671	128103821
chr1	128243931	128244970
chr1	128359268	128359939
chr1	128416724	128417553
chr1	128456956	128457397
chr1	128472445	128473002
chr1	128590924	128591486
chr1	128593133	128593527
chr1	130462323	130463065
chr1	130550301	130551273
chr1	130715519	130716183
chr1	130717196	130717724
chr1	130878140	130878554
chr1	130995479	130995844
chr1	131003225	131003714
chr1	131096789	131098062
chr1	131137849	131138523
chr1	131153013	131153385
chr1	131239053	131239356
chr1	131244720	131245579
chr1	131345473	131345962
chr1	131526359	131526697
chr1	131526856	131528347
chr1	131573727	131574032
chr1	131658143	131658371
chr1	131827633	131828606
chr1	131910210	131911313
chr1	131962618	131963390
chr1	132007280	132008431
chr1	132040125	132040451
chr1	132067696	132068238
chr1	132095578	132095904
chr1	132125374	132125741
chr1	132139440	132139857
chr1	132190731	132191020
chr1	132298715	132299194
chr1	132315848	132316345
chr1	132335435	132335812
chr1	132346208	132346464
chr1	132391443	132391975
chr1	132417249	132418049
chr1	132477264	132477696
chr1	132791071	132791377
chr1	132880215	132880775
chr1	133025033	133025556
chr1	133045788	133046708
chr1	133068206	133068609
chr1	133073379	133073833
chr1	133130903	133131864
chr1	133163791	133164423
chr1	133363280	133364099
chr1	133397616	133398170
chr1	133400254	133400708
chr1	133406952	133407323
chr1	133423421	133423744
chr1	133423779	133424288
chr1	133448278	133448808
chr1	133493238	133493795
chr1	133609746	133610576
chr1	133660772	133661562
chr1	133800661	133801414
chr1	133892559	133893088
chr1	133961519	133962207
chr1	134060845	134061472
chr1	134067086	134067581
chr1	134078942	134079539
chr1	134092794	134093460
chr1	134099042	134099723
chr1	134235125	134235535
chr1	134244247	134244517
chr1	134298894	134299354
chr1	134344528	134344923
chr1	134361562	134362201
chr1	134405711	134406373
chr1	134415154	134415912
chr1	134455211	134455861
chr1	134494432	134495240
chr1	134556319	134557231
chr1	134560312	134560882
chr1	134646386	134646881
chr1	134735987	134736315
chr1	134955575	134956191
chr1	134962206	134962782
chr1	134987564	134987943
chr1	135104994	135105420
chr1	135146484	135147826
chr1	135154451	135154722
chr1	135230273	135230566
chr1	135283685	135284292
chr1	135313476	135314030
chr1	135368265	135368594
chr1	135374781	135375508
chr1	135410977	135411423
chr1	135429995	135430699
chr1	135548720	135549143
chr1	135585169	135585844
chr1	135631445	135631890
chr1	135669773	135670081
chr1	135670474	135670747
chr1	135687900	135688639
chr1	135699093	135699712
chr1	135711127	135711471
chr1	135728957	135729664
chr1	135752841	135753292
chr1	135765720	135766362
chr1	135770962	135771561
chr1	135782878	135783328
chr1	135818626	135819154
chr1	136007833	136008245
chr1	136017815	136018330
chr1	136131079	136131707
chr1	136140211	136140618
chr1	136234066	136234452
chr1	136345450	136346410
chr1	136364790	136365080
chr1	136414987	136415747
chr1	136466068	136466719
chr1	136624555	136625559
chr1	136733113	136733688
chr1	136782269	136782716
chr1	136796472	136797026
chr1	136831046	136831344
chr1	136915414	136915811
chr1	136948555	136949245
chr1	137074807	137075184
chr1	137221609	137222031
chr1	137560724	137561190
chr1	137591310	137591577
chr1	137644656	137645102
chr1	137650092	137650504
chr1	137656919	137657436
chr1	137898309	137898770
chr1	137900246	137900513
chr1	138617980	138618333
chr1	138619075	138619922
chr1	138856244	138857026
chr1	138928868	138929189
chr1	138963277	138964098
chr1	139319895	139320134
chr1	139421931	139422717
chr1	139454463	139455211
chr1	143702409	143703242
chr1	143739341	143739882
chr1	143739982	143740387
chr1	143776675	143777685
chr1	143813973	143814263
chr1	144003967	144004586
chr1	144018646	144019012
chr1	146724871	146725173
chr1	150392663	150393752
chr1	150759532	150759930
chr1	150873234	150873565
chr1	150993198	150993690
chr1	151038631	151038860
chr1	151040904	151041505
chr1	151210777	151211078
chr1	151344079	151345484
chr1	151428034	151429104
chr1	151500095	151501295
chr1	151571245	151571882
chr1	151754909	151755822
chr1	151975473	151975794
chr1	151999578	151999836
chr1	152019223	152019568
chr1	152089804	152091037
chr1	152386260	152386857
chr1	152399797	152400462
chr1	152461799	152462142
chr1	152497671	152498074
chr1	152556198	152556971
chr1	152585505	152585934
chr1	152624761	152625426
chr1	152677850	152678223
chr1	152682767	152683149
chr1	152766069	152767130
chr1	152809899	152810152
chr1	152815295	152815625
chr1	152902016	152903506
chr1	153191365	153191967
chr1	153308864	153309255
chr1	153332313	153333645
chr1	153385042	153385421
chr1	153401843	153402064
chr1	153424929	153425489
chr1	153486904	153487872
chr1	153532313	153532656
chr1	153549561	153549925
chr1	153559820	153560170
chr1	153641569	153642097
chr1	153702908	153703256
chr1	153740101	153740496
chr1	153742815	153743120
chr1	153748386	153748891
chr1	153749266	153749843
chr1	153899611	153900668
chr1	154102775	154103310
chr1	154791451	154791779
chr1	154791785	154792081
chr1	155006646	155006871
chr1	155027566	155027910
chr1	155040383	155040591
chr1	155059454	155059918
chr1	155083114	155083935
chr1	155098520	155099908
chr1	155158426	155159323
chr1	155224237	155224522
chr1	155244134	155244762
chr1	155416742	155417654
chr1	155491179	155491776
chr1	155558038	155558710
chr1	155742024	155743111
chr1	155812488	155813185
chr1	155972665	155973780
chr1	156035424	156036695
chr1	156040699	156040994
chr1	156303287	156303763
chr1	156420578	156421283
chr1	156473938	156474584
chr1	156523903	156524187
chr1	156558429	156559514
chr1	156615373	156615981
chr1	156673938	156674661
chr1	156718361	156719301
chr1	156861765	156861974
chr1	156938769	156939981
chr1	156981745	156982082
chr1	156997952	156998245
chr1	157039088	157039503
chr1	157101146	157101445
chr1	157411801	157412859
chr1	157443335	157443807
chr1	157450033	157450420
chr1	157458370	157458911
chr1	158356076	158356567
chr1	159065050	159065352
chr1	159135253	159135556
chr1	159231793	159232742
chr1	159670817	159671288
chr1	159686435	159686860
chr1	159812773	159813149
chr1	160044230	160044782
chr1	160194834	160195546
chr1	160212363	160213443
chr1	160792162	160793236
chr1	160905996	160907177
chr1	161034282	161035298
chr1	161070324	161071189
chr1	161131031	161131653
chr1	161170663	161171038
chr1	161196042	161196351
chr1	161250773	161251409
chr1	161494411	161494707
chr1	161727399	161727703
chr1	161876244	161877390
chr1	161968786	161969495
chr1	162207250	162207573
chr1	162217374	162217908
chr1	162453575	162453980
chr1	162477164	162478250
chr1	162509361	162509713
chr1	162548237	162548823
chr1	162565103	162565423
chr1	162570268	162571172
chr1	162665234	162665917
chr1	162739884	162740795
chr1	163312341	163312696
chr1	163403386	163404042
chr1	163443940	163444267
chr1	163779356	163780072
chr1	163929585	163930502
chr1	163994481	163995161
chr1	164014190	164014468
chr1	164043493	164043983
chr1	164135416	164135790
chr1	164184596	164184809
chr1	164248534	164249468
chr1	164275421	164275941
chr1	164307036	164307910
chr1	164457908	164458671
chr1	164898849	164899293
chr1	165120398	165120671
chr1	165193894	165194699
chr1	165236422	165237352
chr1	165281680	165282688
chr1	165459910	165461465
chr1	165589136	165589703
chr1	165598986	165599374
chr1	165617154	165617590
chr1	165625930	165626343
chr1	165634069	165634905
chr1	165642269	165642744
chr1	165653573	165653886
chr1	165659189	165659948
chr1	165679573	165680086
chr1	165684635	165685190
chr1	165691549	165691931
chr1	165700860	165701550
chr1	165707798	165708351
chr1	165717759	165718148
chr1	165763574	165764296
chr1	165780344	165781115
chr1	165844551	165845279
chr1	165845443	165845705
chr1	166001730	166003641
chr1	166138107	166138478
chr1	166253951	166254402
chr1	166360299	166360531
chr1	166378796	166379969
chr1	166409252	166410075
chr1	167000507	167001572
chr1	167270413	167270673
chr1	167284353	167285388
chr1	167308296	167308980
chr1	167340177	167340601
chr1	167349790	167350573
chr1	167393707	167394484
chr1	167551631	167551878
chr1	167644925	167645226
chr1	168291198	168291662
chr1	168431857	168432711
chr1	168974973	168975430
chr1	169224371	169224753
chr1	169235299	169235812
chr1	169531277	169531963
chr1	169968869	169969551
chr1	170174495	170175406
chr1	170214883	170215571
chr1	170560805	170561167
chr1	170589338	170590069
chr1	170644234	170644746
chr1	170867458	170867960
chr1	170884920	170885604
chr1	171038037	171038644
chr1	171044454	171044879
chr1	171064128	171065278
chr1	171065495	171066052
chr1	171071833	171072136
chr1	171072320	171073088
chr1	171078017	171078351
chr1	171079980	171080581
chr1	171102112	171102885
chr1	171111059	171111367
chr1	171113845	171114321
chr1	171150260	171150774
chr1	171222285	171222978
chr1	171246939	171247440
chr1	171248561	171249173
chr1	171262757	171263079
chr1	171270131	171270885
chr1	171280956	171281722
chr1	171287457	171288150
chr1	171294370	171295025
chr1	171328831	171330042
chr1	171345336	171346047
chr1	171379976	171380302
chr1	171411095	171411843
chr1	171437284	171437948
chr1	171441542	171441903
chr1	171490912	171491234
chr1	171503347	171504184
chr1	171515475	171515764
chr1	171531342	171531796
chr1	172026469	172027560
chr1	172082412	172083160
chr1	172126416	172127100
chr1	172147849	172148604
chr1	172206194	172206999
chr1	172217192	172217410
chr1	172220448	172220882
chr1	172310118	172310368
chr1	172311408	172311746
chr1	172311950	172312704
chr1	172326183	172326478
chr1	172340889	172341433
chr1	172376235	172376932
chr1	172481861	172482373
chr1	172490330	172490614
chr1	172500046	172500439
chr1	172500747	172501344
chr1	172501703	172502287
chr1	172513957	172514309
chr1	172520751	172521328
chr1	172525355	172525746
chr1	172532619	172532935
chr1	172550659	172550907
chr1	172562887	172563556
chr1	172632415	172633355
chr1	174501673	174502053
chr1	175492043	175492734
chr1	175625049	175625927
chr1	175692194	175693197
chr1	175794537	175795312
chr1	175880425	175881117
chr1	176274586	176275568
chr1	176813409	176815029
chr1	176835562	176835870
chr1	177257371	177259076
chr1	177441552	177442935
chr1	177470115	177470677
chr1	177531797	177532126
chr1	177623254	177623814
chr1	177795870	177796965
chr1	177983011	177984068
chr1	178187232	178188322
chr1	178276034	178276699
chr1	178318190	178319333
chr1	178336341	178337168
chr1	178337541	178338085
chr1	178368869	178369546
chr1	178405582	178405849
chr1	178405974	178406740
chr1	178528549	178529154
chr1	178530566	178530809
chr1	178539595	178539842
chr1	179131168	179131645
chr1	179136516	179137156
chr1	179517492	179518155
chr1	179545954	179546894
chr1	179582153	179582451
chr1	179645665	179646072
chr1	179667892	179668700
chr1	179802884	179804064
chr1	179847781	179848180
chr1	179865536	179865938
chr1	179866339	179866932
chr1	179959462	179960544
chr1	180195733	180196402
chr1	180225865	180226119
chr1	180250092	180250391
chr1	180255849	180256611
chr1	180268643	180268975
chr1	180277621	180277961
chr1	180286107	180286869
chr1	180312849	180313371
chr1	180330336	180330689
chr1	180364081	180364296
chr1	180365156	180365552
chr1	180387370	180387887
chr1	180393777	180394253
chr1	180402475	180403016
chr1	180403599	180404307
chr1	180405640	180405989
chr1	180421627	180422351
chr1	180428841	180429263
chr1	180483347	180483630
chr1	180484090	180484308
chr1	180541251	180541614
chr1	180568651	180569408
chr1	180640728	180642029
chr1	180696796	180697206
chr1	180725668	180726569
chr1	180768277	180768802
chr1	180777660	180778659
chr1	180794178	180794477
chr1	180813315	180814368
chr1	180848328	180849124
chr1	180850530	180851238
chr1	180888536	180889165
chr1	180904035	180904651
chr1	180942115	180942936
chr1	180945654	180945939
chr1	180949339	180949770
chr1	180957018	180957422
chr1	181016522	181017073
chr1	181017130	181017691
chr1	181143852	181144453
chr1	181150844	181151407
chr1	181211319	181212444
chr1	181256360	181257097
chr1	181352324	181352962
chr1	181841822	181842781
chr1	181852467	181852942
chr1	181853062	181853613
chr1	181860600	181861004
chr1	181888842	181889169
chr1	182019466	182020653
chr1	182124524	182125374
chr1	182227528	182228029
chr1	182282062	182282989
chr1	182340970	182341772
chr1	182408637	182409628
chr1	182489816	182490322
chr1	182506361	182506945
chr1	182517232	182517824
chr1	182528028	182528410
chr1	182629749	182630005
chr1	182670418	182670895
chr1	182763672	182764467
chr1	182839636	182839870
chr1	182908339	182908776
chr1	182954677	182955166
chr1	182960119	182960387
chr1	182983022	182983362
chr1	183040850	183041407
chr1	183055400	183055948
chr1	183072366	183073014
chr1	183147398	183147728
chr1	183221221	183221694
chr1	183296934	183297572
chr1	183299098	183299659
chr1	183344919	183345858
chr1	183369153	183369922
chr1	183388689	183389222
chr1	183439116	183439327
chr1	184033389	184034633
chr1	184275823	184276297
chr1	184279242	184279694
chr1	184289629	184290283
chr1	184440978	184441616
chr1	184731872	184732476
chr1	184732538	184733088
chr1	184737937	184738279
chr1	184748640	184749111
chr1	184771262	184771959
chr1	184793191	184793511
chr1	184824610	184824893
chr1	184845465	184846306
chr1	184852090	184852629
chr1	184853325	184853917
chr1	184864258	184864704
chr1	184882488	184883252
chr1	184999208	185000100
chr1	185203789	185204568
chr1	185277066	185277404
chr1	185328815	185329511
chr1	185332020	185332358
chr1	185362662	185363501
chr1	186116970	186117488
chr1	186261430	186261867
chr1	186705169	186705718
chr1	186748948	186749596
chr1	187215192	187215801
chr1	187226120	187226395
chr1	187226434	187226816
chr1	187651823	187652164
chr1	187997588	187998110
chr1	188660445	188660680
chr1	189007274	189008043
chr1	189118606	189118891
chr1	189118993	189119497
chr1	189243303	189243800
chr1	189343430	189343646
chr1	189687900	189688507
chr1	189716310	189716775
chr1	189727376	189728648
chr1	189738216	189738506
chr1	189867173	189867893
chr1	189921777	189922609
chr1	189927751	189927993
chr1	189973094	189973311
chr1	190125125	190125678
chr1	190170345	190171064
chr1	190892490	190892751
chr1	190911425	190912061
chr1	190928368	190929196
chr1	190978625	190979572
chr1	191025794	191026725
chr1	191062679	191063417
chr1	191075256	191075806
chr1	191097801	191098852
chr1	191120836	191121180
chr1	191125946	191126265
chr1	191182735	191183950
chr1	191224232	191225100
chr1	191312534	191313007
chr1	191317658	191318357
chr1	191325633	191326551
chr1	191396184	191397864
chr1	191479916	191480460
chr1	191490531	191490803
chr1	191557085	191557498
chr1	191559853	191560193
chr1	191574939	191576231
chr1	191717773	191718744
chr1	191821034	191822073
chr1	191896871	191897483
chr1	191906125	191907048
chr1	191907294	191907726
chr1	191964245	191964615
chr1	191989968	191990421
chr1	192061735	192062264
chr1	192092212	192092847
chr1	192136468	192137096
chr1	192137570	192138600
chr1	192190538	192190998
chr1	192202506	192202907
chr1	192453940	192454226
chr1	192770512	192771207
chr1	192822605	192823029
chr1	192834570	192835080
chr1	192854799	192855880
chr1	193035440	193036154
chr1	193129836	193130494
chr1	193152878	193153317
chr1	193160333	193160734
chr1	193173037	193173977
chr1	193227718	193228023
chr1	193382417	193382694
chr1	193449393	193449892
chr1	193632631	193632984
chr1	194223103	194223380
chr1	194619547	194620705
chr1	194641926	194642250
chr1	194652039	194652427
chr1	194658498	194658872
chr1	194660439	194660770
chr1	194878453	194878746
chr1	194879341	194879907
chr1	194927799	194928322
chr1	194938672	194939123
chr1	194945477	194945755
chr1	194976167	194977018
chr1	194995182	194995640
chr1	195092162	195092591
chr1	195130917	195131704
chr1	195241478	195241912
chr1	195279127	195279383
chr1	195322441	195322684
chr1	195371633	195372058
chr10	3236974	3237352
chr10	3366364	3366831
chr10	3633909	3634558
chr10	3684584	3684795
chr10	3717936	3718761
chr10	3740168	3741410
chr10	3831751	3832408
chr10	3941047	3941734
chr10	3972947	3974056
chr10	4079165	4079609
chr10	4079722	4080638
chr10	4107530	4108199
chr10	4334278	4334721
chr10	4346704	4347186
chr10	4386592	4388334
chr10	4432102	4432862
chr10	4614312	4614563
chr10	5194418	5194971
chr10	5208065	5208690
chr10	5481148	5481697
chr10	5550249	5551049
chr10	5591659	5592321
chr10	5593429	5593847
chr10	5603493	5603953
chr10	5604406	5604721
chr10	5805217	5806309
chr10	5823568	5824644
chr10	6890192	6890883
chr10	7076286	7076500
chr10	7118423	7118800
chr10	7142192	7142626
chr10	7145594	7146380
chr10	7158618	7159306
chr10	7187869	7188308
chr10	7211357	7212489
chr10	7473418	7474018
chr10	7582277	7582561
chr10	7589521	7590411
chr10	7662579	7663698
chr10	7667364	7667829
chr10	7680916	7681907
chr10	7725664	7726346
chr10	7780409	7781165
chr10	7792552	7793134
chr10	7955398	7956844
chr10	8213930	8214349
chr10	8518243	8519112
chr10	8805152	8805874
chr10	8866044	8866718
chr10	8870272	8870745
chr10	8885714	8886587
chr10	8906838	8907105
chr10	8917449	8917737
chr10	8925294	8925771
chr10	8945181	8945561
chr10	9529450	9529724
chr10	9674549	9674880
chr10	9675065	9675734
chr10	9866562	9867348
chr10	9900688	9901469
chr10	9901713	9902249
chr10	9908100	9908557
chr10	10301211	10301512
chr10	10309986	10310366
chr10	10321104	10321393
chr10	10472108	10472584
chr10	10557784	10558418
chr10	11149081	11149884
chr10	11280556	11281737
chr10	11343264	11344023
chr10	11350177	11350528
chr10	11491993	11492325
chr10	12548628	12549063
chr10	12781508	12781962
chr10	12809650	12810144
chr10	12813396	12813650
chr10	12867973	12869648
chr10	12878613	12879024
chr10	12884359	12884830
chr10	12922600	12923384
chr10	12964033	12964821
chr10	12997148	12997386
chr10	13008216	13008780
chr10	13090444	13091196
chr10	13192666	13193401
chr10	13323964	13324564
chr10	13402013	13402305
chr10	13473877	13474719
chr10	13500962	13501393
chr10	13552797	13553516
chr10	13868547	13869257
chr10	13964532	13965220
chr10	13965579	13966104
chr10	13966799	13967696
chr10	13982748	13983482
chr10	14017758	14018376
chr10	14047518	14048029
chr10	14056853	14057484
chr10	14085814	14086552
chr10	14168164	14168711
chr10	14544880	14545596
chr10	14705054	14705763
chr10	15300122	15300463
chr10	17722297	17722602
chr10	17722744	17724558
chr10	17947164	17948389
chr10	18022307	18023417
chr10	18055257	18056322
chr10	18210823	18211081
chr10	18234627	18235643
chr10	18318266	18318982
chr10	18318997	18319446
chr10	18329716	18330076
chr10	18388802	18389190
chr10	18407396	18407877
chr10	18430091	18430546
chr10	18430924	18431346
chr10	18448085	18448335
chr10	18545684	18546208
chr10	18743585	18743892
chr10	18844749	18845366
chr10	19014816	19015823
chr10	19122297	19122552
chr10	19123792	19124128
chr10	19140424	19141002
chr10	19167690	19167942
chr10	19170588	19171043
chr10	19186252	19186512
chr10	19441942	19442367
chr10	19591528	19592346
chr10	19849887	19850411
chr10	19850857	19851681
chr10	19907251	19907794
chr10	19933620	19934991
chr10	20104380	20105021
chr10	20148643	20149500
chr10	20290444	20290777
chr10	20311872	20313166
chr10	20347492	20348095
chr10	20459712	20459993
chr10	20724927	20725237
chr10	20952088	20952909
chr10	20966147	20966458
chr10	21046180	21046412
chr10	21144962	21145301
chr10	21160632	21161313
chr10	21295808	21296435
chr10	21400318	21400738
chr10	21545413	21545866
chr10	21559765	21560050
chr10	21636715	21637077
chr10	21668935	21669325
chr10	21669682	21670110
chr10	21678663	21679568
chr10	21684670	21685020
chr10	21685149	21685779
chr10	21695293	21695556
chr10	21701538	21702012
chr10	21783482	21784153
chr10	21882063	21882521
chr10	21923510	21923912
chr10	21991539	21991843
chr10	21993840	21994820
chr10	22000427	22001012
chr10	22058392	22058957
chr10	22142220	22143125
chr10	22148761	22149457
chr10	22158362	22158692
chr10	22212312	22212617
chr10	22223501	22223846
chr10	22361692	22362003
chr10	22644943	22645503
chr10	22730847	22732046
chr10	23786817	23787554
chr10	24149082	24149719
chr10	24164545	24164967
chr10	24223357	24223960
chr10	24595246	24596087
chr10	24711583	24712410
chr10	24810581	24811058
chr10	24869708	24870358
chr10	25199984	25200337
chr10	25291094	25291495
chr10	25296628	25297337
chr10	25331702	25332096
chr10	25359515	25360471
chr10	25427509	25427983
chr10	25434420	25434757
chr10	25520490	25520775
chr10	26078519	26079162
chr10	26374025	26374501
chr10	26374943	26375554
chr10	26375916	26376175
chr10	26772209	26772723
chr10	26772763	26773311
chr10	26799578	26800095
chr10	26828321	26829124
chr10	28074459	28075106
chr10	28113916	28114292
chr10	29030033	29030402
chr10	29146872	29147349
chr10	29313025	29313680
chr10	29361470	29362376
chr10	29535534	29536212
chr10	29970860	29971135
chr10	30200157	30200770
chr10	30600284	30601019
chr10	30617997	30618686
chr10	30655611	30656127
chr10	30778309	30778647
chr10	30802613	30803536
chr10	30810868	30811238
chr10	30842384	30843409
chr10	31312886	31313804
chr10	31370169	31370427
chr10	31445610	31446114
chr10	31592139	31592434
chr10	31608545	31609944
chr10	32889848	32890252
chr10	33950924	33951412
chr10	34019142	34020063
chr10	34033954	34034229
chr10	34206497	34207727
chr10	34281880	34282790
chr10	34297267	34297923
chr10	34418168	34418840
chr10	36506741	36507374
chr10	36974062	36975282
chr10	37078495	37078935
chr10	37136952	37137412
chr10	37138827	37139116
chr10	37140881	37141525
chr10	37220096	37220761
chr10	37231979	37232384
chr10	37337156	37337613
chr10	37447312	37447666
chr10	37447733	37448228
chr10	37820358	37820632
chr10	37860942	37861422
chr10	38880809	38881125
chr10	38965131	38965765
chr10	38968704	38969078
chr10	38979504	38979963
chr10	38986048	38986418
chr10	39133809	39134427
chr10	39171154	39171483
chr10	39171761	39172057
chr10	39173024	39173464
chr10	39369459	39370799
chr10	39385920	39386547
chr10	39451036	39451619
chr10	39521758	39522124
chr10	39613088	39613748
chr10	39646476	39646919
chr10	39731124	39732922
chr10	39898846	39899368
chr10	39959777	39960459
chr10	40024795	40025306
chr10	40141734	40142531
chr10	40246649	40247265
chr10	40257442	40257889
chr10	40257983	40258255
chr10	40301260	40301740
chr10	40302087	40302629
chr10	40348565	40349639
chr10	40349688	40350226
chr10	40521645	40521916
chr10	40527616	40527875
chr10	40683074	40683792
chr10	40713186	40713681
chr10	40883270	40884414
chr10	41292976	41293344
chr10	41302792	41303411
chr10	41303805	41304068
chr10	41450139	41450703
chr10	41476124	41476750
chr10	41489992	41490776
chr10	41518697	41519996
chr10	41809848	41810713
chr10	41887084	41887788
chr10	41934684	41935225
chr10	42017995	42018596
chr10	42055270	42055545
chr10	42220513	42220786
chr10	42275545	42276054
chr10	42276510	42277040
chr10	42277557	42278452
chr10	42457823	42458119
chr10	42478170	42478745
chr10	42501750	42502755
chr10	42521349	42521929
chr10	42614034	42614361
chr10	42678662	42679392
chr10	42761242	42762570
chr10	42855307	42855643
chr10	42950413	42950711
chr10	43021306	43022151
chr10	43173139	43173459
chr10	43174179	43175012
chr10	43221009	43221687
chr10	43478809	43480127
chr10	43540422	43541225
chr10	43578413	43579478
chr10	43901471	43902061
chr10	44003549	44004058
chr10	44148752	44149254
chr10	44268151	44268805
chr10	44458467	44459138
chr10	44502908	44503356
chr10	44529222	44529917
chr10	44861537	44862092
chr10	44862143	44862414
chr10	44882025	44882413
chr10	44997261	44997894
chr10	45066875	45067678
chr10	45129075	45129451
chr10	45335485	45336169
chr10	45485643	45486831
chr10	45577702	45578554
chr10	50592342	50593135
chr10	50868258	50868764
chr10	50894228	50895141
chr10	52027501	52027773
chr10	52144374	52144635
chr10	52233250	52234194
chr10	52275269	52275522
chr10	52309222	52309617
chr10	52381736	52382584
chr10	52417260	52418230
chr10	52528708	52529423
chr10	52529663	52530092
chr10	52690214	52691055
chr10	53379254	53380206
chr10	53428735	53429019
chr10	53435278	53435883
chr10	53437759	53438153
chr10	53503449	53503762
chr10	53509118	53509423
chr10	53519071	53519660
chr10	53580634	53581120
chr10	53596454	53597867
chr10	53629302	53630378
chr10	53750747	53751530
chr10	54058926	54059541
chr10	54075315	54076126
chr10	54117715	54118192
chr10	56106539	56107074
chr10	56114922	56115951
chr10	56228492	56229132
chr10	56377100	56377380
chr10	56378643	56379260
chr10	56682940	56683271
chr10	56685644	56686353
chr10	56752202	56752568
chr10	56754632	56755133
chr10	56884871	56885326
chr10	57001373	57001687
chr10	57438093	57438416
chr10	57485950	57486991
chr10	57532017	57532695
chr10	57794513	57795148
chr10	58223898	58225535
chr10	58231303	58231633
chr10	58231749	58232815
chr10	58239134	58239767
chr10	58255254	58255838
chr10	58322835	58323885
chr10	58371140	58371714
chr10	58383411	58383663
chr10	58393031	58393412
chr10	58405218	58406159
chr10	58446451	58447512
chr10	58497648	58498348
chr10	58675555	58675834
chr10	58812217	58812623
chr10	59221211	59222300
chr10	59323005	59323873
chr10	59443231	59443596
chr10	59577833	59578509
chr10	59616002	59617020
chr10	59665883	59666345
chr10	59702242	59702923
chr10	59879368	59880110
chr10	59899379	59899959
chr10	59907804	59908201
chr10	59909264	59909921
chr10	59911560	59911878
chr10	59916612	59916897
chr10	59920969	59921413
chr10	59932611	59932919
chr10	59943164	59943466
chr10	59951610	59952430
chr10	59974166	59974644
chr10	60002573	60003474
chr10	60106682	60107155
chr10	60218701	60219584
chr10	60277490	60278180
chr10	60346679	60347391
chr10	60351785	60352404
chr10	60373807	60374571
chr10	60752563	60753150
chr10	60760495	60760778
chr10	60792520	60793320
chr10	60800736	60801230
chr10	60807731	60808139
chr10	60816846	60817245
chr10	60831201	60831829
chr10	60888551	60889052
chr10	60892875	60893206
chr10	60928360	60928638
chr10	60933817	60934149
chr10	60934293	60934761
chr10	61069190	61069658
chr10	61089272	61089659
chr10	61146168	61146771
chr10	61146884	61148019
chr10	61273052	61273704
chr10	61370396	61371011
chr10	61383114	61383700
chr10	61452224	61453081
chr10	61475533	61476374
chr10	61534505	61535053
chr10	61536117	61536509
chr10	61648315	61649028
chr10	61679962	61680758
chr10	61695175	61696058
chr10	61715071	61715634
chr10	61783117	61783506
chr10	61920344	61920697
chr10	61928839	61929660
chr10	61979094	61979529
chr10	62024242	62024564
chr10	62110695	62111209
chr10	62208370	62208977
chr10	62217142	62217600
chr10	62230957	62231555
chr10	62261154	62261445
chr10	62299975	62300729
chr10	62339769	62340782
chr10	62449384	62449974
chr10	62486340	62487361
chr10	62530217	62530535
chr10	62578043	62578703
chr10	62601898	62602550
chr10	62650790	62651786
chr10	62664934	62665539
chr10	62725668	62726344
chr10	62791788	62792651
chr10	62920342	62921040
chr10	62946775	62947306
chr10	62980024	62980728
chr10	63023125	63024477
chr10	63100277	63100569
chr10	63243586	63244452
chr10	63338329	63339489
chr10	63382443	63382973
chr10	63386471	63386790
chr10	63429441	63430344
chr10	63457356	63457875
chr10	63950860	63951329
chr10	64090124	64090362
chr10	66864401	66864839
chr10	66911164	66912088
chr10	66920068	66920649
chr10	66921200	66921808
chr10	67002675	67003019
chr10	67003237	67003525
chr10	67003862	67004391
chr10	67096147	67097350
chr10	67126400	67127560
chr10	67185510	67185936
chr10	67205182	67205474
chr10	67284764	67285668
chr10	67535345	67535593
chr10	67536843	67537086
chr10	67537355	67537960
chr10	67548586	67549721
chr10	67742336	67742663
chr10	67912209	67912831
chr10	67979307	67980010
chr10	67997965	67998673
chr10	68136515	68136891
chr10	68192105	68192364
chr10	68211956	68212584
chr10	68276265	68277335
chr10	68282825	68283481
chr10	68356093	68356408
chr10	68464995	68465229
chr10	68681263	68681510
chr10	68723651	68724028
chr10	68795491	68795958
chr10	68799948	68800226
chr10	68842283	68842607
chr10	68868683	68869461
chr10	69185940	69186303
chr10	69212464	69213529
chr10	69254436	69254802
chr10	69321292	69321578
chr10	69352254	69353144
chr10	69398708	69399140
chr10	69399234	69399523
chr10	69611794	69612354
chr10	69652627	69652965
chr10	69872313	69872736
chr10	69910604	69910932
chr10	70080793	70081116
chr10	70095070	70095424
chr10	70096655	70097386
chr10	70097890	70098240
chr10	70152258	70152633
chr10	70222265	70222551
chr10	70244913	70245501
chr10	70437335	70437622
chr10	70440617	70440993
chr10	70441149	70441409
chr10	70599190	70600048
chr10	70828218	70828560
chr10	71159383	71160033
chr10	71237634	71238443
chr10	71284828	71285498
chr10	71344573	71345133
chr10	71347430	71348180
chr10	72293267	72293517
chr10	72654595	72655248
chr10	74966815	74967640
chr10	75036850	75037434
chr10	75060397	75061440
chr10	75093318	75093935
chr10	75129388	75129641
chr10	75170215	75170905
chr10	75211881	75212688
chr10	75258258	75258531
chr10	75314541	75315018
chr10	75316634	75317723
chr10	75353799	75354293
chr10	75364216	75364746
chr10	75396940	75397388
chr10	75438471	75438770
chr10	75446153	75446968
chr10	75517002	75518182
chr10	75667310	75668258
chr10	75764045	75764609
chr10	75772874	75773685
chr10	75837222	75837722
chr10	75859456	75860428
chr10	75892958	75893664
chr10	75920968	75921856
chr10	75932217	75932660
chr10	75935607	75936406
chr10	76032317	76033042
chr10	76237409	76238202
chr10	76344790	76345658
chr10	76442175	76443140
chr10	76468683	76469133
chr10	76531130	76532045
chr10	76623193	76623664
chr10	76906468	76906726
chr10	76961663	76962435
chr10	76997867	76998216
chr10	77032609	77033437
chr10	77152183	77152571
chr10	77165578	77165977
chr10	77166346	77166720
chr10	77182804	77183344
chr10	77206551	77207083
chr10	77211264	77211692
chr10	77251727	77252277
chr10	77258782	77259732
chr10	77266318	77266631
chr10	77417578	77418582
chr10	77434112	77435161
chr10	77449363	77449699
chr10	77509537	77509983
chr10	77515480	77516039
chr10	77581433	77582092
chr10	77583834	77584183
chr10	77605854	77606790
chr10	77613437	77613964
chr10	77622027	77622674
chr10	77634809	77635205
chr10	77902204	77903368
chr10	77978244	77978861
chr10	78009122	78010021
chr10	78069019	78069884
chr10	78127095	78127596
chr10	78135022	78135546
chr10	78169397	78170149
chr10	78184856	78185393
chr10	78244074	78245235
chr10	78297627	78298520
chr10	78351935	78352727
chr10	78412602	78413190
chr10	78425458	78426037
chr10	78464481	78465285
chr10	78470712	78471396
chr10	78481857	78482506
chr10	78487730	78488049
chr10	78574121	78575275
chr10	78591419	78592140
chr10	78752553	78752909
chr10	78780111	78780642
chr10	79097224	79097828
chr10	79314355	79314589
chr10	79322092	79322590
chr10	79533126	79534006
chr10	79554511	79555331
chr10	79613746	79614177
chr10	79669336	79669984
chr10	79681524	79682569
chr10	79704167	79704710
chr10	79716605	79717017
chr10	79746430	79746752
chr10	79754932	79755305
chr10	79766591	79767802
chr10	79779965	79781028
chr10	79793412	79793987
chr10	79794686	79795029
chr10	79805565	79806024
chr10	79807817	79808289
chr10	79840663	79841283
chr10	79854033	79855320
chr10	79874213	79874677
chr10	79908292	79908974
chr10	79916768	79917265
chr10	79926663	79927224
chr10	79927402	79927801
chr10	79934288	79934747
chr10	79937008	79937474
chr10	79959771	79960467
chr10	79984004	79984452
chr10	79984770	79985273
chr10	79988468	79988917
chr10	79996277	79996617
chr10	79997119	79997599
chr10	80039422	80039947
chr10	80053353	80054252
chr10	80071118	80071628
chr10	80075274	80075650
chr10	80102401	80102832
chr10	80107628	80108036
chr10	80115270	80116189
chr10	80139011	80139478
chr10	80141339	80141609
chr10	80142166	80142562
chr10	80147983	80148489
chr10	80148673	80149669
chr10	80159726	80160309
chr10	80167497	80168240
chr10	80172829	80173250
chr10	80179300	80179876
chr10	80226202	80227030
chr10	80249037	80249599
chr10	80260739	80261951
chr10	80264724	80265232
chr10	80292242	80292792
chr10	80320213	80320643
chr10	80329321	80330336
chr10	80342855	80343368
chr10	80387150	80388055
chr10	80398688	80399994
chr10	80433151	80433912
chr10	80433947	80434244
chr10	80475306	80475863
chr10	80538914	80539536
chr10	80561198	80561866
chr10	80577158	80578205
chr10	80589951	80590808
chr10	80602723	80603364
chr10	80621923	80623099
chr10	80656038	80656894
chr10	80675981	80676797
chr10	80678103	80678510
chr10	80701703	80702883
chr10	80741906	80742745
chr10	80751374	80751879
chr10	80754894	80755721
chr10	80797707	80799049
chr10	80807033	80807652
chr10	80826101	80827145
chr10	80854961	80855584
chr10	80900322	80901205
chr10	80917417	80918257
chr10	80929736	80930159
chr10	80939681	80939997
chr10	80961174	80961548
chr10	80988065	80988337
chr10	81014803	81015211
chr10	81037003	81037521
chr10	81060030	81060524
chr10	81069760	81070305
chr10	81098530	81098966
chr10	81105749	81106761
chr10	81137261	81138218
chr10	81167472	81168012
chr10	81176427	81177137
chr10	81182583	81183265
chr10	81192263	81192929
chr10	81232915	81233528
chr10	81266543	81267008
chr10	81285596	81286016
[truncated: 19,693 more rows]

## Sheet: I) Brain EC differential APs
chr6	58998555	58999550
chr10	125725363	125726214
chr1	80218018	80218695
chr16	87715847	87716784
chr7	46013065	46013961
chr11	28692191	28693270
chr2	52471559	52472441
chr15	38938402	38939114
chr10	116270356	116271872
chr18	62755734	62756583
chr13	26700630	26701883
chr2	6164403	6165242
chr10	44861411	44862591
chr2	80448164	80448769
chr3	19663183	19663764
chrX	107403036	107403832
chr1	95665883	95666464
chr9	90047947	90048723
chr10	56884612	56885579
chr4	145319253	145319840
chrX	58030254	58031182
chr2	131847322	131847965
chr1	51770200	51771029
chr12	4007200	4008160
chr8	121922022	121922906
chr10	69611780	69612418
chr4	83312139	83312845
chr18	4513545	4515402
chr2	77176133	77176869
chr13	31313420	31314283
chr5	46445628	46446316
chr5	119448510	119449701
chr6	66361016	66361983
chr4	118999646	119000513
chr10	14056853	14057559
chr14	76622598	76623412
chr6	108456137	108457700
chrX	18461134	18461765
chr2	65189345	65189923
chr1	80213701	80214202
chr3	73673169	73673858
chr7	65577034	65577543
chr18	16037872	16038883
chr15	92994096	92994814
chr5	64739310	64740215
chr9	14730818	14731524
chr2	154185344	154186237
chr14	65070741	65071572
chr12	95395067	95395675
chr17	7713079	7713649
chr10	122782395	122783220
chr7	58746763	58747412
chr1	82795336	82796507
chr2	92617558	92618552
chr13	30894000	30894635
chr8	79325215	79325934
chr5	130336074	130336923
chr4	89431288	89431967
chr18	16808137	16809942
chr2	65330834	65331667
chr18	33259403	33260822
chr2	122617052	122617915
chr14	11702735	11703620
chr4	155780810	155781463
chr1	172828835	172829517
chr3	116614431	116615137
chr6	141523852	141524677
chr5	44086778	44087502
chr2	60354097	60355001
chr2	116735730	116736226
chr3	21530685	21531321
chr13	84612426	84613340
chrX	58255996	58256859
chr13	92609560	92610107
chr4	11609333	11610476
chr7	6258320	6259467
chr10	102511502	102512485
chr3	86793358	86794351
chr16	18720468	18721529
chr6	148390658	148391662
chr7	79300496	79301208
chr4	122955195	122956167
chr7	110668222	110669239
chr3	37896825	37897407
chr17	33828522	33829460
chr6	71979836	71980531
chr3	68761326	68762333
chr8	14994367	14994826
chr4	114515183	114515835
chr8	118393833	118394674
chr2	79254925	79256116
chr9	75423543	75424200
chr13	31369656	31370352
chr12	91965673	91966560
chr13	31206224	31206741
chr8	45238323	45238810
chr6	29513247	29513878
chr3	138715233	138716127
chr11	111212414	111213277
chr16	76680013	76680820
chr5	21144435	21144932
chr3	98267015	98267688
chr6	128597047	128597787
chr10	121464919	121465431
chr3	39219947	39221033
chr17	13658408	13659534
chr8	15018237	15019137
chr15	25580450	25581110
chr12	82568252	82569065
chr17	5819100	5820012
chr3	67450352	67451222
chr7	37361748	37362375
chr2	137204393	137204816
chr4	98243586	98244429
chr15	61552898	61553627
chr3	109030834	109031288
chr4	155775128	155775753
chr1	37509959	37510744
chr5	64410367	64411101
chr7	112313184	112314110
chr1	126737593	126738510
chr7	68696878	68697470
chr10	3941003	3941734
chr9	98942641	98943219
chr17	12327734	12328520
chrX	133688773	133689294
chr18	5931870	5932974
chr13	45820447	45821166
chr12	89719167	89720010
chr9	51213083	51214036
chr13	60848266	60849140
chr14	122901762	122902558
chr16	45349489	45350035
chr10	83100842	83101711
chr4	32337513	32338185
chr1	83020022	83021206
chr3	104582370	104583795
chr4	128428753	128429490
chr10	37860942	37861513
chr9	32561234	32562057
chr2	164874067	164874827
chr6	141485209	141485925
chr16	30769024	30769760
chr5	39437553	39438308
chr1	82973923	82974825
chr2	129560698	129561567
chr17	87877379	87878141
chr3	142493514	142494209
chr4	84078649	84079721
chr7	89773355	89774254
chr4	119021707	119022369
chr16	6889127	6889797
chr2	132020850	132021596
chr1	184860243	184860785
chr10	70484916	70485635
chr4	122913960	122915223
chr1	53393683	53394492
chr13	110557838	110558659
chr10	44502803	44503474
chr7	30969078	30969646
chr12	89812030	89812643
chr2	131980734	131981397
chr2	124554245	124555605
chr6	143315836	143316360
chr4	145367045	145367779
chr14	54748775	54749592
chr3	154192446	154193358
chr12	40026895	40027595
chr18	54072151	54072833
chr19	53052046	53052947
chr3	159885184	159885723
chr13	6626064	6627100
chr1	187997563	187998110
chr7	123272811	123273481
chr16	13232054	13232610
chr1	40614392	40615387
chr18	62768781	62769496
chr10	111446176	111446838
chr17	9904465	9905126
chrX	58038125	58039077
chr13	49103886	49104550
chr13	41643687	41644322
chr9	4283694	4284395
chr17	56210927	56211628
chrX	48005900	48006667
chr12	68462894	68463473
chr1	165589066	165590015
chr1	191932054	191932916
chr4	114625251	114625842
chr18	6280897	6281870
chr2	132696696	132697152
chr3	50886827	50887463
chr15	54809208	54810112
chr17	13683349	13684220
chr6	88924504	88925410
chr1	91080185	91080935
chr4	119044054	119044806
chr14	101055828	101056302
chr15	5933301	5933943
chr13	31974481	31975421
chr13	111397498	111398251
chr5	151246989	151248070
chr1	4426803	4427574
chr9	40422422	40423099
chr18	68943362	68944268
chr4	119094929	119095706
chr10	79701366	79701959
chr13	31830228	31830819
chr8	13986518	13987534
chr9	106250142	106250695
chr2	135875502	135876010
chr17	80752361	80753031
chr9	116218724	116219247
chr15	88885303	88885990
chr11	111339318	111340249
chr11	108527801	108528521
chr11	36333959	36334653
chr12	75412733	75413493
chr8	3225229	3225652
chr11	72467034	72467566
chr10	45048567	45049171
chr2	132698299	132698769
chr10	3591614	3592458
chr7	29452970	29453839
chr5	77085708	77086423
chr4	53337603	53338202
chr14	46923609	46924352
chr3	153632005	153632697
chr7	40773445	40774317
chr3	30465916	30466590
chr3	88140260	88140914
chr15	53662776	53663520
chr9	15431605	15432331
chr10	106417162	106417617
chr3	148762426	148763247
chr10	102659633	102660102
chr3	122360621	122361395
chr6	60657255	60657979
chr10	118418863	118419600
chr5	73752214	73752909
chr5	75835116	75836355
chr19	53890643	53891370
chr12	51865631	51866791
chr3	135513884	135514578
chr1	183639386	183640061
chr10	60101600	60102663
chr1	180286065	180286939
chr8	12925816	12926469
chr4	117342531	117343182
chr8	24365931	24366546
chr7	84212054	84212629
chr14	98169465	98170270
chr10	98857287	98857875
chr13	107094394	107095475
chr8	114801419	114802231
chr2	83742182	83742667
chr11	7198527	7199228
chr18	43538920	43539649
chr14	122474050	122475753
chr14	118506505	118507165
chr4	53186668	53187683
chr8	120473796	120474646
chr5	128576067	128576793
chr16	25978877	25979506
chr3	145787078	145787703
chr8	4369882	4370513
chr9	7545421	7545917
chr16	9003955	9004542
chr8	79561860	79562592
chr1	60824774	60825459
chr14	104796421	104796997
chr1	193188990	193189709
chr12	40458778	40459502
chr6	100882010	100882649
chr1	95667340	95667906
chr6	66414129	66415203
chr1	137649887	137650504
chr19	18758873	18759383
chr2	6273369	6274014
chr7	140756188	140756852
chr18	66442363	66443045
chr6	126182009	126182738
chr6	122305019	122305465
chr4	47184109	47184651
chr10	102586234	102587040
chr18	3840737	3841512
chr3	69536091	69536731
chr12	117447144	117447755
chr7	18746281	18746894
chr2	85131703	85132053
chr5	23251600	23252283
chr2	139753469	139754290
chr19	57098315	57099270
chr6	117713260	117714054
chr18	55389538	55390316
chr3	35723548	35724200
chr4	91060877	91061484
chr7	79299558	79300141
chr6	59024251	59024924
chr2	102044028	102044962
chr17	71485751	71486479
chr1	128456895	128457635
chr4	124703475	124703910
chr9	98511723	98512910
chr13	51492067	51492866
chr2	103461324	103462302
chr9	49980474	49981284
chr7	110156887	110157904
chr6	31596510	31597203
chr8	118395001	118395653
chr12	116315240	116316034
chr15	31417930	31419030
chr9	47422073	47422710
chr3	97166833	97167583
chr15	61007389	61007954
chr1	122328279	122328832
chr6	113658116	113658703
chr19	8655974	8656901
chr9	13910125	13910709
chr6	116635039	116635748
chr10	78452506	78453229
chr7	64042870	64043598
chr13	8866616	8867119
chr16	96347751	96348499
chr14	121702466	121702937
chr1	95668471	95668813
chr9	60769383	60770165
chr2	159354133	159354671
chr18	57405137	57405689
chr13	92662668	92663635
chr11	50964702	50965463
chr18	68829021	68829746
chr9	86377033	86377639
chr14	61012282	61012868
chr12	8496229	8496741
chr2	79253285	79253761
chr6	125529378	125530042
chr1	71995588	71996205
chr4	89505311	89505920
chr18	47218921	47219778
chr6	88914570	88915160
chr10	25111386	25112047
chr7	119941295	119942036
chr7	73666821	73667673
chr1	55502377	55503316
chr4	107783480	107784288
chr11	8227775	8228479
chr2	143065935	143066473
chr11	30275453	30276092
chr15	6259694	6260880
chr1	45868471	45869186
chr10	99747802	99748509
chr2	178454686	178455517
chr1	71956974	71957600
chr14	117945996	117946738
chr4	53315100	53316718
chr3	58161816	58162926
chr8	121913393	121914519
chr5	104112036	104112454
chr1	154603487	154604410
chr13	26404646	26405089
chr12	85813574	85814080
chr3	131105751	131106445
chr10	105579319	105579802
chr15	54310348	54311113
chr12	117450122	117450535
chr13	97579921	97580853
chr6	36725487	36726259
chr6	129425070	129425628
chr14	121822991	121823473
chr2	144086104	144086917
chr5	77545809	77546646
chr7	82379301	82380221
chr1	40634727	40635614
chr7	49209513	49210118
chr11	113008470	113009204
chr5	104115053	104115606
chr18	55203375	55204238
chr11	45795571	45796195
chr1	191259027	191259642
chr7	65516869	65517767
chr8	35919418	35919937
chr3	138645194	138645901
chr12	31275172	31275837
chr5	144869498	144870308
chr13	31308867	31309476
chr9	70910259	70911434
chr15	54278032	54278782
chr16	9361965	9362607
chr5	151054267	151054864
chr10	38980909	38981371
chr16	69796244	69796896
chr18	68098544	68099029
chr5	116409647	116410409
chr18	57375963	57376680
chrX	122396960	122397669
chr3	136609710	136610767
chr3	116981841	116982677
chr8	14996005	14996427
chr15	7998818	7999588
chr3	8642941	8643679
chr19	44280712	44281398
chr5	44759088	44759634
chr12	77197022	77197625
chr1	153559702	153560395
chr14	86338886	86339531
chr2	59401741	59402316
chr17	28237412	28238089
chr1	78348865	78349709
chr1	72364658	72365189
chr3	131364514	131365371
chr18	81528748	81529458
chr3	142966424	142967037
chr10	75396897	75397523
chr10	56599806	56600322
chr11	109560727	109561495
chr13	30891161	30891566
chr12	24633791	24634399
chr17	51393744	51394330
chr1	171171038	171171610
chr9	95149155	95149763
chr1	164358068	164358659
chr19	9946764	9947500
chr7	79316005	79316754
chr10	43043048	43043871
chr4	138496574	138497402
chr13	10636783	10637462
chr14	121706464	121707083
chr3	82357679	82358504
chr4	53323806	53324327
chr6	147161745	147162507
chr13	115118670	115119317
chr6	114901291	114902168
chr2	6162634	6163099
chr4	97657548	97657945
chr1	183378226	183379008
chr11	84956146	84956788
chr17	79935452	79936199
chr16	87128151	87128907
chr10	72778345	72778848
chr9	29601782	29602516
chr8	46898856	46899511
chr7	122595831	122596377
chr1	193688276	193688878
chr17	84603086	84603952
chr10	44630328	44631086
chr2	115101369	115102015
chr2	70625716	70626390
chr5	104074447	104075023
chr6	145610187	145610714
chr11	50956218	50956725
chr2	125598313	125598928
chr13	71375968	71376681
chr1	51996720	51997403
chr19	8679032	8679928
chr10	84686007	84686573
chr16	89598206	89598828
chr14	54226961	54227988
chr18	17680514	17681096
chr1	194927732	194928359
chr6	107852036	107852562
chr19	40494453	40495055
chr6	97144379	97144927
chr7	123097823	123098524
chr1	37500749	37501343
chr1	90161657	90162750
chr2	164861994	164862615
chr8	78719680	78720550
chr4	98102633	98103531
chr19	8590968	8591577
chr13	38695680	38696297
chr7	49082273	49083070
chr8	22259906	22260775
chr4	83145704	83146318
chr3	135546066	135546964
chr5	119444523	119445028
chr3	154173475	154174074
chr5	21672909	21673665
chr15	80051235	80052268
chr1	46921597	46922061
chr13	60683400	60684460
chr19	55806506	55807383
chr18	17624215	17625087
chr12	86659227	86660155
chr11	71747647	71748367
chr3	122072906	122073480
chr1	160036762	160037598
chr4	31654948	31655679
chr14	58812625	58813255
chr5	119055261	119055889
chr8	12905465	12906135
chr13	99174809	99175760
chr16	13232724	13233710
chr4	82435562	82436310
chr15	74921279	74921807
chr15	5808156	5808789
chr16	32513078	32513811
chr15	101133981	101134775
chr12	76216520	76217140
chr1	36160173	36160705
chr9	32886015	32886667
chr18	38127050	38127902
chr16	75842577	75843233
chr12	76923032	76923817
chr4	47948040	47948784
chr6	101217728	101218222
chr9	53794487	53794961
chr15	31211901	31212352
chr1	20995242	20996017
chr7	65418583	65419347
chr2	164866757	164867614
chr12	77780927	77781720
chr13	63990388	63990975
chr13	103129211	103129859
chr4	33600827	33601362
chr4	85306041	85306690
chr12	4523153	4523700
chr10	7182572	7183634
chr16	58496695	58497424
chr18	84274788	84275282
chr10	8133341	8133862
chr9	32612928	32613607
chr6	100195414	100196502
chr11	8229752	8230254
chr19	24672188	24672999
chr7	110271602	110272695
chr4	49478456	49478925
chr15	91703007	91703724
chr4	154336511	154337203
chr7	99359997	99360618
chr16	7419596	7420326
chr4	73047847	73048402
chr10	38906036	38906681
chr5	20676338	20677014
chr9	107664980	107665477
chr12	32756325	32756883
chr14	101532159	101532809
chr4	70234399	70235157
chr1	136781820	136782750
chr3	101212093	101212802
chr1	166182920	166183415
[truncated: 10,895 more rows]

## Sheet: I') Brain ECTSAPs
chr13	26700630	26701883
[truncated: 6,380 more rows]

[truncated: 8 more sheets: J) Liver EC differential APs, J') Liver ECTSAPs, K) Lung EC differential APs, K') Lung ECTSAPs, L) Kidney EC differential APs, L') Kidney ECTSAPs, M) EC-only APs, N) shared EC-only APs]
