# Supplementary material for: Transcriptional and epigenomic landscapes of CNS and non-CNS vascular endothelial cells
Source: eLife. 2018 Sep 6;7:e36187. doi: 10.7554/eLife.36187 (PMC6126923; doi:10.7554/eLife.36187)
Supplement: Supplementary file 7. — (A) HOMER motif files for enriched k-mers identified in ECTS-hypo-DMRs and ECTSAPs. (B) HOMER motif file used for representative member of TF families. (C) HOMER motif file used for paired ETS:ZIC motif. [file elife-36187-supp7.xlsx]

## Sheet: A) HOMER De Novo Motifs
Shared EC-only LMR matching ETS
>NNACAGGAARTV	1-NNACAGGAARTV,BestGuess:ERG(ETS)/VCaP-ERG-ChIP-Seq(GSE14097)/Homer(0.973)	7.85717	-3894.86	0	T:5372.0(66.86%),B:8487.2(21.08%),P:1e-1691
0.34	0.216	0.227	0.218
0.235	0.226	0.307	0.232
0.427	0.122	0.27	0.181
0.146	0.593	0.223	0.038
0.911	0.044	0.031	0.014
0.002	0.009	0.983	0.006
0.011	0.003	0.982	0.004
0.964	0.021	0.012	0.003
0.849	0.025	0.013	0.113
0.412	0.035	0.541	0.012
0.09	0.262	0.147	0.501
0.248	0.231	0.349	0.172
Shard EC-only LMR matching SOX
>DYAAACAATG	8-DYAAACAATG,BestGuess:SRY/MA0084.1/Jaspar(0.923)	7.0002	-233.651	0	T:1504.0(18.72%),B:4289.0(10.65%),P:1e-101
0.324	0.145	0.318	0.213
0.234	0.265	0.093	0.408
0.612	0.049	0.17	0.169
0.783	0.046	0.089	0.082
0.967	0.001	0.031	0.001
0.035	0.828	0.045	0.092
0.881	0.024	0.034	0.061
0.623	0.132	0.173	0.072
0.244	0.134	0.118	0.504
0.2	0.154	0.525	0.121
Shard EC-only LMR matching GATA
>GCTTATCTTC	9-GCTTATCTTC,BestGuess:GATA3/MA0037.2/Jaspar(0.949)	5.89042	-217.496	0	T:1565.0(19.48%),B:4628.0(11.49%),P:1e-94
0.001	0.231	0.542	0.226
0.001	0.584	0.001	0.414
0.001	0.001	0.001	0.997
0.001	0.001	0.001	0.997
0.997	0.001	0.001	0.001
0.001	0.001	0.001	0.997
0.001	0.997	0.001	0.001
0.034	0.001	0.001	0.964
0.185	0.145	0.252	0.418
0.248	0.553	0.093	0.106
Shard EC-only ATAC matching CCAAT box
>GGGTTAGGGTTA	2-GGGTTAGGGTTA,BestGuess:RARg(NR)/ES-RARg-ChIP-Seq(GSE30538)/Homer(0.589)	16.3315	-284.765	0	T:71.0(7.99%),B:28.9(0.06%),P:1e-123
0.02	0.001	0.963	0.016
0.012	0.021	0.96	0.007
0.014	0.002	0.983	0.001
0.019	0.021	0.001	0.959
0.001	0.001	0.001	0.997
0.983	0.001	0.001	0.015
0.012	0.002	0.979	0.007
0.012	0.019	0.964	0.005
0.009	0.005	0.972	0.014
0.021	0.022	0.001	0.956
0.001	0.001	0.001	0.997
0.988	0.001	0.001	0.01
Brain ECTS-hypo-DMR matching TCF/LEF
>RASATCAAAGGV	1-RASATCAAAGGV,BestGuess:TCF7L2/MA0523.1/Jaspar(0.989)	8.11473	-1261.86	0	T:2366.0(14.34%),B:1356.2(4.37%),P:1e-548
0.382	0.211	0.308	0.099
0.701	0.001	0.194	0.104
0.02	0.463	0.492	0.025
0.611	0.029	0.001	0.359
0.094	0.032	0.016	0.858
0.014	0.837	0.148	0.001
0.997	0.001	0.001	0.001
0.937	0.037	0.025	0.001
0.997	0.001	0.001	0.001
0.038	0.001	0.96	0.001
0.215	0.209	0.474	0.102
0.345	0.315	0.273	0.067
Brain ECTS-hypo-DMR matching ZIC
>CHCAGCAGGRRD	2-CHCAGCAGGRRD,BestGuess:Unknown-ESC-element(?)/mES-Nanog-ChIP-Seq(GSE11724)/Homer(0.966)	8.08817	-1109.04	0	T:2868.0(17.39%),B:2051.5(6.61%),P:1e-481
0.149	0.699	0.086	0.066
0.364	0.305	0.009	0.322
0.008	0.99	0.001	0.001
0.629	0.033	0.06	0.278
0.013	0.038	0.946	0.003
0.003	0.826	0.058	0.113
0.677	0.001	0.074	0.248
0.008	0.001	0.768	0.223
0.034	0.041	0.892	0.033
0.39	0.091	0.348	0.171
0.277	0.194	0.371	0.158
0.262	0.111	0.357	0.269
Brain ECTS-hypo-DMR matching FOX
>AAAAYAAACA	2-AAAAYAAACA,BestGuess:MF0005.1_Forkhead_class/Jaspar(0.948)	7.47516	-1069.48	0	T:4350.0(26.37%),B:4014.9(12.93%),P:1e-464
0.557	0.001	0.194	0.248
0.502	0.201	0.273	0.024
0.643	0.053	0.001	0.303
0.698	0.001	0.3	0.001
0.001	0.432	0.001	0.566
0.997	0.001	0.001	0.001
0.997	0.001	0.001	0.001
0.997	0.001	0.001	0.001
0.001	0.8	0.001	0.198
0.905	0.093	0.001	0.001
Liver ECTS-hypo-DMR matching GATA
>YSTTATCT	1-YSTTATCT,BestGuess:GATA3(Zf)/iTreg-Gata3-ChIP-Seq(GSE20898)/Homer(0.990)	6.39253	-4722.43	0	T:9363.0(36.62%),B:2977.0(12.71%),P:1e-2050
0.075	0.353	0.182	0.389
0.07	0.467	0.331	0.132
0.045	0.086	0.017	0.852
0.034	0.002	0.008	0.956
0.938	0.004	0.003	0.055
0.011	0.046	0.006	0.937
0.015	0.969	0.008	0.008
0.282	0.022	0.03	0.666
Liver ECTS-hypo-DMR matching ETS
>VMAGGAARTG	3-VMAGGAARTG,BestGuess:Etv2(ETS)/ES-ER71-ChIP-Seq(GSE59402)/Homer(0.967)(0.954)	6.94425	-2693.9	0	T:9836.0(38.47%),B:4394.5(18.77%),P:1e-1169
0.363	0.218	0.229	0.19
0.24	0.388	0.228	0.145
0.822	0.015	0.103	0.06
0.002	0.002	0.995	0.001
0.024	0.015	0.937	0.024
0.967	0.023	0.009	0.001
0.826	0.001	0.005	0.168
0.373	0.063	0.517	0.047
0.119	0.287	0.121	0.473
0.193	0.219	0.389	0.199
Liver ECTS-hypo-DMR matching MAF
>HGTCAGCA	5-HGTCAGCA,BestGuess:MafA(bZIP)/Islet-MafA-ChIP-Seq(GSE30298)/Homer(0.942)	6.7694	-703.344	0	T:3923.0(15.34%),B:1925.7(8.22%),P:1e-305
0.341	0.313	0.032	0.315
0.077	0.042	0.88	0.001
0.001	0.001	0.001	0.997
0.006	0.992	0.001	0.001
0.997	0.001	0.001	0.001
0.006	0.001	0.992	0.001
0.024	0.959	0.016	0.001
0.989	0.001	0.001	0.009
Liver ECTS-hypo-DMR matching NR2F2
>TGACCTTK	6-TGACCTTK,BestGuess:COUP-TFII(NR)/Artia-Nr2f2-ChIP-Seq(GSE46497)/Homer(0.949)	6.58531	-546.091	0	T:5353.0(20.93%),B:3146.6(13.44%),P:1e-237
0.009	0.058	0.008	0.925
0.107	0.01	0.834	0.049
0.908	0.055	0.022	0.015
0.022	0.875	0.05	0.053
0.049	0.898	0.011	0.042
0.014	0.199	0.029	0.758
0.136	0.279	0.085	0.5
0.118	0.165	0.304	0.413
Liver ECTS-hypo-DMR matching AP1
>TGACTCAT	7-TGACTCAT,BestGuess:AP-1(bZIP)/ThioMac-PU.1-ChIP-Seq(GSE21512)/Homer(0.978)	6.30377	-412.022	0	T:2937.0(11.49%),B:1549.6(6.62%),P:1e-178
0.001	0.001	0.001	0.997
0.001	0.001	0.979	0.019
0.985	0.001	0.013	0.001
0.043	0.731	0.182	0.044
0.001	0.031	0.009	0.959
0.025	0.964	0.01	0.001
0.992	0.001	0.006	0.001
0.02	0.138	0.215	0.627
Lung ECTS-hypo-DMR matching FOX
>TRTAAACAND	1-TRTAAACAND,BestGuess:Foxf1(Forkhead)/Lung-Foxf1-ChIP-Seq(GSE77951)/Homer(0.974)	3.78785	-3122.09	0	T:4461.0(32.22%),B:2758.5(8.53%),P:1e-1355
0.154	0.153	0.091	0.602
0.453	0.001	0.545	0.001
0.001	0.001	0.001	0.997
0.997	0.001	0.001	0.001
0.997	0.001	0.001	0.001
0.997	0.001	0.001	0.001
0.001	0.997	0.001	0.001
0.997	0.001	0.001	0.001
0.224	0.337	0.2	0.239
0.318	0.092	0.236	0.354
Lung ECTS-hypo-DMR matching HOX
>TGATKRATGASN	2-TGATKRATGASN,BestGuess:Pdx1(Homeobox)/Islet-Pdx1-ChIP-Seq(SRA008281)/Homer(0.962)	6.61889	-1222.02	0	T:3158.0(22.81%),B:2857.6(8.83%),P:1e-530
0.128	0.001	0.003	0.868
0.08	0.014	0.863	0.043
0.956	0.018	0.001	0.025
0.043	0.128	0.037	0.792
0.272	0.003	0.299	0.426
0.512	0.014	0.42	0.054
0.997	0.001	0.001	0.001
0.027	0.001	0.008	0.964
0.026	0.085	0.7	0.189
0.567	0.043	0.289	0.101
0.095	0.402	0.282	0.221
0.254	0.309	0.21	0.228
Lung ECTS-hypo-DMR matching MEIS
>CTGWCAGVYN	6-CTGWCAGVYN,BestGuess:Meis1(Homeobox)/MastCells-Meis1-ChIP-Seq(GSE48085)/Homer(0.960)	6.59814	-338.003	0	T:3394.0(24.51%),B:5165.6(15.97%),P:1e-146
0.088	0.434	0.268	0.209
0.001	0.001	0.001	0.997
0.001	0.001	0.997	0.001
0.345	0.145	0.146	0.364
0.001	0.997	0.001	0.001
0.997	0.001	0.001	0.001
0.174	0.112	0.634	0.08
0.304	0.316	0.28	0.099
0.151	0.365	0.175	0.309
0.31	0.229	0.276	0.185
Kidney ECTS-hypo-DMR matching HOX
>RGCCATAAATCA	1-RGCCATAAATCA,BestGuess:Hoxc9/MA0485.1/Jaspar(0.973)	7.52527	-1527.21	0	T:1560.0(21.90%),B:1522.2(3.94%),P:1e-663
0.347	0.167	0.297	0.189
0.247	0.17	0.491	0.092
0.095	0.525	0.07	0.31
0.288	0.478	0.01	0.223
0.741	0.041	0.186	0.032
0.001	0.036	0.005	0.958
0.902	0.036	0.021	0.041
0.958	0.005	0.001	0.036
0.916	0.027	0.005	0.052
0.208	0.036	0.041	0.715
0.095	0.635	0.061	0.209
0.555	0.126	0.026	0.293
Brain in vivo differential ATAC-seq peak matching ETS
>NNVRCAGGAARY	1-NNVRCAGGAARY,BestGuess:Etv2(ETS)/ES-ER71-ChIP-Seq(GSE59402)/Homer(0.967)(0.943)	7.74438	-1115.61	0	T:2974.0(64.29%),B:13692.0(30.58%),P:1e-484
0.232	0.278	0.275	0.215
0.338	0.208	0.217	0.238
0.231	0.264	0.337	0.169
0.449	0.112	0.314	0.125
0.234	0.569	0.172	0.025
0.997	0.001	0.001	0.001
0.001	0.001	0.997	0.001
0.001	0.001	0.997	0.001
0.997	0.001	0.001	0.001
0.737	0.001	0.019	0.243
0.503	0.006	0.49	0.001
0.086	0.384	0.157	0.374
Brain in vivo differential ATAC-seq peak matching TCF/LEF
>BCCTTTGATGTY	3-BCCTTTGATGTY,BestGuess:TCF7L2/MA0523.1/Jaspar(0.980)	7.57052	-909.355	0	T:1749.0(37.81%),B:5803.1(12.96%),P:1e-394
0.137	0.292	0.321	0.25
0.161	0.422	0.2	0.218
0.042	0.734	0.088	0.136
0.001	0.05	0.001	0.948
0.001	0.091	0.028	0.88
0.021	0.001	0.002	0.976
0.049	0.118	0.761	0.072
0.953	0.001	0.025	0.021
0.404	0.001	0.018	0.577
0.068	0.333	0.557	0.042
0.162	0.184	0.046	0.608
0.145	0.309	0.192	0.354
Brain in vivo differential ATAC-seq peak matching FOX
>GTAAACAN	4-GTAAACAN,BestGuess:FOXO6/MA0849.1/Jaspar(0.995)	7.80557	-428.668	0	T:1413.0(30.54%),B:6205.9(13.86%),P:1e-186
0.186	0.001	0.812	0.001
0.001	0.001	0.001	0.997
0.997	0.001	0.001	0.001
0.997	0.001	0.001	0.001
0.997	0.001	0.001	0.001
0.001	0.997	0.001	0.001
0.997	0.001	0.001	0.001
0.342	0.206	0.247	0.205
Brain in vivo differential ATAC-seq peak matching ZIC
>WCTCAGCAGGAG	9-WCTCAGCAGGAG,BestGuess:Unknown-ESC-element(?)/mES-Nanog-ChIP-Seq(GSE11724)/Homer(0.949)	8.64315	-171.493	0	T:887.0(19.17%),B:4549.8(10.16%),P:1e-74
0.252	0.16	0.189	0.4
0.206	0.762	0.001	0.031
0.312	0.141	0.051	0.496
0.001	0.997	0.001	0.001
0.79	0.001	0.001	0.208
0.092	0.001	0.906	0.001
0.001	0.914	0.084	0.001
0.827	0.001	0.001	0.171
0.058	0.001	0.71	0.231
0.001	0.001	0.939	0.059
0.547	0.001	0.274	0.178
0.176	0.215	0.511	0.098
Brain in vitro differential ATAC-seq peak matching JUN
a>NRTGASTCAY	1-NRTGASTCAY,BestGuess:JunB(bZIP)/DendriticCells-Junb-ChIP-Seq(GSE36099)/Homer(0.981)	5.98533	-5147.33	0	T:3784.0(62.10%),B:4040.3(9.37%),P:1e-2235
0.22	0.33	0.233	0.217
0.272	0.241	0.404	0.083
0.069	0.073	0.069	0.789
0.069	0.101	0.673	0.157
0.796	0.068	0.06	0.076
0.1	0.393	0.405	0.102
0.084	0.06	0.083	0.773
0.163	0.69	0.072	0.075
0.771	0.065	0.094	0.07
0.089	0.323	0.206	0.381
Brain in vitro differential ATAC-seq peak matching TEAD
>GGAATGTK	6-GGAATGTK,BestGuess:TEAD3/MA0808.1/Jaspar(0.950)	6.69828	-361.934	0	T:1204.0(19.76%),B:3742.5(8.68%),P:1e-157
0.016	0.001	0.971	0.012
0.001	0.001	0.997	0.001
0.997	0.001	0.001	0.001
0.99	0.001	0.001	0.008
0.028	0.007	0.001	0.964
0.014	0.001	0.952	0.033
0.001	0.126	0.001	0.872
0.12	0.112	0.38	0.388

## Sheet: B) Representative known motif
ATF
>DATGASTCATHN	Atf3(bZIP)/GBM-ATF3-ChIP-Seq(GSE33912)/Homer	5.97965	-21021.9	0	T:13533.0(37.14%),B:1329.8(3.83%),P:1e-9129	Tpos:50.1,Tstd:24.9,Bpos:50.5,Bstd:34.0,StrandBias:0.0,Multiplicity:1.11
0.305	0.134	0.316	0.245
0.486	0.214	0.275	0.025
0.001	0.001	0.001	0.997
0.001	0.001	0.946	0.052
0.997	0.001	0.001	0.001
0.047	0.454	0.452	0.048
0.001	0.001	0.001	0.997
0.052	0.946	0.001	0.001
0.997	0.001	0.001	0.001
0.025	0.278	0.213	0.484
0.243	0.327	0.131	0.3
0.256	0.266	0.231	0.247
FOS
>GGATGACTCATC	Fra2(bZIP)/Striatum-Fra2-ChIP-Seq(GSE43429)/Homer	6.38445	-59271.8	0	T:25796.0(57.95%),B:1329.1(3.18%),P:1e-25741
0.227	0.135	0.402	0.236
0.209	0.152	0.466	0.172
0.58	0.163	0.24	0.017
0.002	0.002	0.002	0.994
0.001	0.002	0.983	0.014
0.992	0.002	0.002	0.004
0.051	0.609	0.293	0.047
0.006	0.002	0.002	0.99
0.026	0.971	0.002	0.001
0.992	0.002	0.003	0.003
0.029	0.204	0.201	0.566
0.183	0.455	0.149	0.213
JUN
>GATGACTCATCN	Jun-AP1(bZIP)/K562-cJun-ChIP-Seq(GSE31477)/Homer	8.48626	-34596.1	0	74838.0,37419.0,20963.2,20135.0,0.00e+00
0.244	0.149	0.396	0.211
0.473	0.218	0.268	0.041
0.001	0.001	0.001	0.997
0.001	0.001	0.991	0.007
0.997	0.001	0.001	0.001
0.051	0.462	0.44	0.047
0.021	0.001	0.001	0.977
0.024	0.974	0.001	0.001
0.997	0.001	0.001	0.001
0.05	0.258	0.227	0.465
0.21	0.394	0.153	0.243
0.241	0.319	0.211	0.229
ETS
>AACAGGAAGT	Ets1-distal(ETS)/CD4+-PolII-ChIP-Seq(Barski_et_al.)/Homer	8.63796	-134.49	0	50000.7,930.0,4299.8,274.0,0.00e+00
0.453	0.329	0.213	0.005
0.864	0.001	0.079	0.056
0.001	0.859	0.093	0.047
0.967	0.031	0.001	0.001
0.001	0.001	0.997	0.001
0.001	0.001	0.997	0.001
0.976	0.001	0.001	0.022
0.821	0.001	0.001	0.177
0.262	0.001	0.736	0.001
0.002	0.254	0.03	0.713
NFkB
>GGAAATTCCC	NFkB-p65-Rel(RHD)/ThioMac-LPS-Expression(GSE23622)/Homer	9.2299	-96.0248	0	87190.0,1722.0,597.7,81.0,1.98e-42
0.001	0.001	0.993	0.005
0.017	0.003	0.932	0.048
0.972	0.002	0.001	0.025
0.983	0.002	0.013	0.001
0.866	0.006	0.001	0.128
0.02	0.101	0.042	0.838
0.001	0.163	0.001	0.835
0.091	0.907	0.001	0.001
0.001	0.98	0.001	0.018
0.138	0.849	0.012	0.001
SOX
>CCATTGTTYB	Sox17(HMG)/Endoderm-Sox17-ChIP-Seq(GSE61475)/Homer	6.82454	-3018.8	0	T:2441.0(24.35%),B:1283.6(3.30%),P:1e-1311	Tpos:49.6,Tstd:25.0,Bpos:49.8,Bstd:28.1,StrandBias:0.0,Multiplicity:1.07
0.063	0.642	0.16	0.135
0.085	0.707	0.043	0.165
0.797	0.025	0.032	0.146
0.023	0.039	0.029	0.909
0.025	0.024	0.041	0.91
0.029	0.044	0.893	0.034
0.065	0.038	0.035	0.862
0.073	0.214	0.134	0.579
0.158	0.361	0.093	0.388
0.106	0.239	0.339	0.316
MEF2
>GCTATTTTTAGC	Mef2d(MADS)/Retina-Mef2d-ChIP-Seq(GSE61391)/Homer	8.64724	-2894.64	0	T:1321.0(8.78%),B:134.0(0.40%),P:1e-1257
0.1	0.056	0.521	0.323
0.045	0.727	0.077	0.151
0.001	0.049	0.001	0.949
0.949	0.001	0.022	0.028
0.078	0.001	0.011	0.91
0.122	0.011	0.011	0.856
0.074	0.055	0.022	0.849
0.281	0.084	0.001	0.634
0.108	0.055	0.071	0.766
0.637	0.001	0.351	0.011
0.112	0.011	0.688	0.189
0.192	0.612	0.117	0.079
EBF
>GGTCCCTAGGGA	EBF(EBF)/proBcell-EBF-ChIP-Seq(GSE21978)/Homer	8.59001	-2594.54	0	50001.0,1220.0,2937.3,1638.0,0.00e+00
0.287	0.122	0.352	0.24
0.076	0.283	0.458	0.182
0.005	0.16	0.001	0.833
0.001	0.997	0.001	0.001
0.001	0.845	0.001	0.153
0.001	0.997	0.001	0.001
0.227	0.348	0.032	0.393
0.396	0.024	0.347	0.233
0.001	0.001	0.997	0.001
0.117	0.001	0.881	0.001
0.001	0.001	0.997	0.001
0.849	0.001	0.133	0.017
HOXC9 (P)
>GGCCATAAATCA	Hoxc9(Homeobox)/Ainv15-Hoxc9-ChIP-Seq(GSE21812)/Homer	6.35975	-1005.74	0	49999.4,2178.0,1003.9,515.0,0.00e+00
0.217	0.11	0.538	0.135
0.08	0.177	0.684	0.058
0.063	0.768	0.023	0.146
0.179	0.642	0.018	0.161
0.838	0.011	0.133	0.018
0.001	0.014	0.001	0.984
0.838	0.103	0.035	0.024
0.964	0.011	0.007	0.018
0.983	0.004	0.004	0.01
0.007	0.003	0.001	0.989
0.046	0.848	0.007	0.098
0.724	0.061	0.011	0.204
HOXA2 (A)
>GYCATCMATCAT	HOXA2(Homeobox)/mES-Hoxa2-ChIP-Seq(Donaldson_et_al.)/Homer	9.38885	-2166.13	0	T:1175.0(15.51%),B:430.2(1.04%),P:1e-940
0.175	0.25	0.455	0.12
0.168	0.316	0.077	0.439
0.329	0.6	0.064	0.007
0.977	0.001	0.001	0.021
0.001	0.001	0.001	0.997
0.057	0.761	0.001	0.181
0.485	0.46	0.001	0.054
0.989	0.001	0.001	0.009
0.001	0.001	0.001	0.997
0.001	0.996	0.002	0.001
0.801	0.001	0.001	0.197
0.163	0.24	0.082	0.515
NF1
>CTTGGCACNGTGCCAA	NF1(CTF)/LNCAP-NF1-ChIP-Seq(Unpublished)/Homer	7.59834	-13248	0	50000.0,14301.0,12622.8,10808.0,0.00e+00
0.113	0.473	0.201	0.213
0.067	0.426	0.038	0.47
0.056	0.003	0.158	0.783
0.001	0.001	0.995	0.003
0.019	0.004	0.964	0.014
0.164	0.782	0.043	0.011
0.506	0.186	0.033	0.275
0.179	0.356	0.257	0.208
0.262	0.222	0.211	0.304
0.18	0.271	0.352	0.197
0.264	0.029	0.194	0.513
0.008	0.053	0.784	0.155
0.016	0.96	0.005	0.019
0.005	0.993	0.001	0.001
0.784	0.155	0.003	0.058
0.442	0.064	0.421	0.073
FOX
>NYYTGTTTACHN	FOXP1(Forkhead)/H9-FOXP1-ChIP-Seq(GSE31006)/Homer	7.72718	-1690.12	0	T:1106.0(5.21%),B:126.1(0.47%),P:1e-734
0.226	0.242	0.226	0.306
0.164	0.337	0.18	0.32
0.046	0.385	0.23	0.339
0.001	0.001	0.001	0.997
0.022	0.001	0.976	0.001
0.001	0.001	0.001	0.997
0.001	0.001	0.001	0.997
0.001	0.001	0.001	0.997
0.997	0.001	0.001	0.001
0.001	0.873	0.002	0.124
0.282	0.312	0.099	0.308
0.313	0.197	0.224	0.266
TCF/LEF
>ACWTCAAAGG	TCFL2(HMG)/K562-TCF7L2-ChIP-Seq(GSE29196)/Homer	7.7909	-1730.72	0	T:503.0(6.34%),B:1.9(0.15%),P:1e-751	Tpos:101.3,Tstd:31.5,Bpos:96.6,Bstd:38.0,StrandBias:0.1,Multiplicity:1.01
0.997	0.001	0.001	0.001
0.001	0.69	0.308	0.001
0.497	0.001	0.001	0.501
0.001	0.001	0.001	0.997
0.001	0.997	0.001	0.001
0.997	0.001	0.001	0.001
0.997	0.001	0.001	0.001
0.997	0.001	0.001	0.001
0.019	0.001	0.979	0.001
0.001	0.197	0.801	0.001
ZIC
>GGCCYCCTGCTGDGH	Zic3(Zf)/mES-Zic3-ChIP-Seq(GSE37889)/Homer	7.88465	-9781.81	0	T:8311.0(36.12%),B:1471.2(5.58%),P:1e-4248
0.179	0.173	0.441	0.207
0.208	0.215	0.511	0.066
0.17	0.494	0.178	0.158
0.133	0.552	0.11	0.205
0.15	0.436	0.074	0.34
0.001	0.995	0.003	0.001
0.089	0.894	0.001	0.016
0.133	0.235	0.002	0.63
0.064	0.01	0.925	0.001
0.001	0.949	0.048	0.002
0.145	0.02	0.061	0.774
0.001	0.003	0.995	0.001
0.238	0.123	0.287	0.351
0.001	0.087	0.815	0.097
0.275	0.356	0.135	0.233
GATA
>CAGATAAGGN	Gata1(Zf)/K562-GATA1-ChIP-Seq(GSE18829)/Homer	6.40298	-6924.52	0	50000.0,9843.0,7580.0,5717.0,0.00e+00
0.109	0.469	0.365	0.057
0.7	0.024	0.001	0.275
0.001	0.001	0.997	0.001
0.997	0.001	0.001	0.001
0.001	0.001	0.001	0.997
0.997	0.001	0.001	0.001
0.997	0.001	0.001	0.001
0.023	0.145	0.83	0.001
0.311	0.237	0.434	0.018
0.309	0.275	0.292	0.124
STAT
>NATTTCCNGGAAAT	STAT1(Stat)/HelaS3-STAT1-ChIP-Seq(GSE12782)/Homer	7.98429	-3581.58	0	16324.0,4675.0,6674.8,5871.0,0.00e+00
0.178	0.319	0.294	0.209
0.411	0.163	0.228	0.198
0.154	0.226	0.108	0.512
0.001	0.001	0.001	0.997
0.001	0.001	0.001	0.997
0.139	0.842	0.001	0.018
0.012	0.715	0.001	0.273
0.31	0.186	0.19	0.315
0.267	0.001	0.709	0.023
0.024	0.001	0.839	0.136
0.997	0.001	0.001	0.001
0.997	0.001	0.001	0.001
0.508	0.108	0.232	0.152
0.191	0.222	0.173	0.413
BACH
>AWWNTGCTGAGTCAT	Bach1(bZIP)/K562-Bach1-ChIP-Seq(GSE31477)/Homer	9.34972	-5807.88	0	T:1187.0(64.69%),B:121.9(0.28%),P:1e-2522
0.434	0.088	0.224	0.254
0.486	0.059	0.094	0.361
0.44	0.065	0.092	0.404
0.264	0.241	0.197	0.298
0.084	0.037	0.008	0.871
0.002	0.002	0.995	0.001
0.067	0.927	0.001	0.005
0.005	0.005	0.001	0.989
0.001	0.001	0.966	0.032
0.958	0.001	0.002	0.039
0.016	0.166	0.795	0.023
0.001	0.001	0.001	0.997
0.02	0.978	0.001	0.001
0.997	0.001	0.001	0.001
0.033	0.246	0.118	0.603
MAF
>HWWGTCAGCAWWTTT	MafF(bZIP)/HepG2-MafF-ChIP-Seq(GSE31477)/Homer	8.35902	-31028.3	0	T:13346.0(45.96%),B:605.6(2.24%),P:1e-13475
0.297	0.314	0.108	0.282
0.367	0.162	0.206	0.264
0.393	0.137	0.174	0.296
0.195	0.201	0.529	0.075
0.008	0.004	0.003	0.985
0.108	0.88	0.001	0.011
0.987	0.001	0.004	0.008
0.006	0.002	0.835	0.157
0.001	0.99	0.004	0.005
0.831	0.008	0.047	0.114
0.362	0.137	0.151	0.35
0.416	0.022	0.026	0.536
0.343	0.028	0.004	0.625
0.261	0.133	0.023	0.583
0.196	0.202	0.111	0.491
TEAD
>NCTGGAATGC	TEAD(TEA)/Fibroblast-PU.1-ChIP-Seq(Unpublished)/Homer	8.29002	-189.95	0	32356.8,1450.0,1492.8,269.0,3.21e-83
0.209	0.359	0.184	0.248
0.304	0.458	0.001	0.237
0.46	0.001	0.001	0.538
0.001	0.001	0.997	0.001
0.001	0.001	0.997	0.001
0.997	0.001	0.001	0.001
0.997	0.001	0.001	0.001
0.001	0.001	0.001	0.997
0.001	0.022	0.569	0.408
0.154	0.441	0.001	0.404
NRF2
>HTGCTGAGTCAT	Nrf2(bZIP)/Lymphoblast-Nrf2-ChIP-Seq(GSE37589)/Homer	9.792	-973.327	0	T:252.0(36.05%),B:169.8(0.35%),P:1e-422	Tpos:110.3,Tstd:48.3,Bpos:104.4,Bstd:62.8,StrandBias:-0.1,Multiplicity:1.12
0.324	0.258	0.17	0.248
0.047	0.04	0.02	0.893
0.001	0.003	0.987	0.009
0.013	0.975	0.006	0.006
0.013	0.013	0.01	0.964
0.006	0.006	0.962	0.026
0.951	0.01	0.006	0.033
0.009	0.087	0.888	0.016
0.003	0.001	0.003	0.993
0.025	0.973	0.001	0.001
0.988	0.003	0.003	0.006
0.012	0.231	0.033	0.724

## Sheet: C) ETSZIC paired motif
>CAGGAAGTYCTTCHCAGCAGGRRD	potentialETSZIC	15
0.156	0.463	0.227	0.154
0.816	0.001	0.095	0.088
0.012	0.001	0.983	0.004
0.018	0.011	0.969	0.002
0.927	0.006	0.066	0.001
0.715	0.028	0.067	0.19
0.299	0.085	0.528	0.088
0.143	0.255	0.161	0.44
0.219	0.378	0.161	0.241
0.185	0.396	0.232	0.186
0.1	0.1	0.1	0.7
0.1	0.1	0.1	0.7
0.149	0.699	0.086	0.066
0.364	0.305	0.009	0.322
0.008	0.99	0.001	0.001
0.629	0.033	0.06	0.278
0.013	0.038	0.946	0.003
0.003	0.826	0.058	0.113
0.677	0.001	0.074	0.248
0.008	0.001	0.768	0.223
0.034	0.041	0.892	0.033
0.39	0.091	0.348	0.171
0.277	0.194	0.371	0.158
0.262	0.111	0.357	0.269
