# Supplementary material for: Transcriptional and epigenomic landscapes of CNS and non-CNS vascular endothelial cells
Source: eLife. 2018 Sep 6;7:e36187. doi: 10.7554/eLife.36187 (PMC6126923; doi:10.7554/eLife.36187)
Supplement: Supplementary file 8. — (A) Arterial cluster markers. (B) Capillary-A cluster markers. (C) Capillary-V cluster markers. (D) Mitotic cluster markers. (E) Tip cell cluster markers. (F) Venous cluster markers. [file elife-36187-supp8.xlsx]

## Sheet: A) Arterial cluster markers
gene_id	CellType	specificity	symbol
ENSMUSG00000000753	Arterial	0.829379	Serpinf1
ENSMUSG00000001435	Arterial	0.786249	Col18a1
ENSMUSG00000006205	Arterial	0.752316	Htra1
ENSMUSG00000015467	Arterial	0.751686	Egfl8
ENSMUSG00000020151	Arterial	0.811753	Ptprr
ENSMUSG00000020427	Arterial	0.735918	Igfbp3
ENSMUSG00000021186	Arterial	0.905292	Fbln5
ENSMUSG00000021904	Arterial	0.81408	Sema3g
ENSMUSG00000027800	Arterial	0.776641	Tm4sf1
ENSMUSG00000028031	Arterial	0.936809	Dkk2
ENSMUSG00000029675	Arterial	0.91568	Eln
ENSMUSG00000030048	Arterial	0.926846	Gkn3
ENSMUSG00000030218	Arterial	0.887986	Mgp
ENSMUSG00000031377	Arterial	0.919324	Bmx
ENSMUSG00000031520	Arterial	0.827248	Vegfc
ENSMUSG00000036867	Arterial	0.746913	Smad6
ENSMUSG00000037664	Arterial	0.735816	Cdkn1c
ENSMUSG00000040488	Arterial	0.756451	Ltbp4
ENSMUSG00000041479	Arterial	0.867819	Syt15
ENSMUSG00000041959	Arterial	0.726756	S100a10
ENSMUSG00000048450	Arterial	0.780321	Msx1
ENSMUSG00000050234	Arterial	0.748376	Gja4
ENSMUSG00000061353	Arterial	0.734255	Cxcl12
ENSMUSG00000064080	Arterial	0.884255	Fbln2
ENSMUSG00000091971	Arterial	0.754868	Hspa1a

## Sheet: B) Capillary-A cluster markers
gene_id	CellType	specificity	symbol
ENSMUSG00000009681	Capillary-A	0.646403	Bcr
ENSMUSG00000020182	Capillary-A	0.658106	Ddc
ENSMUSG00000024892	Capillary-A	0.654504	Pcx
ENSMUSG00000024935	Capillary-A	0.643911	Slc1a1
ENSMUSG00000026344	Capillary-A	0.708533	Lypd1
ENSMUSG00000028780	Capillary-A	0.65324	Sema3c
ENSMUSG00000030237	Capillary-A	0.633963	Slco1a4
ENSMUSG00000031297	Capillary-A	0.638225	Slc7a3
ENSMUSG00000032327	Capillary-A	0.631336	Stra6
ENSMUSG00000038459	Capillary-A	0.647814	Abhd17c
ENSMUSG00000039257	Capillary-A	0.631424	Vstm2b
ENSMUSG00000041695	Capillary-A	0.661252	Kcnj2
ENSMUSG00000042246	Capillary-A	0.638196	Tmc7
ENSMUSG00000045382	Capillary-A	0.639536	Cxcr4
ENSMUSG00000048216	Capillary-A	0.65076	Gpr85
ENSMUSG00000048373	Capillary-A	0.721769	Fgfbp1
ENSMUSG00000052305	Capillary-A	0.734453	Hbb-bs
ENSMUSG00000055945	Capillary-A	0.635116	Prr18
ENSMUSG00000058297	Capillary-A	0.632608	Spock2
ENSMUSG00000061740	Capillary-A	0.632492	Cyp2d22
ENSMUSG00000064057	Capillary-A	0.652874	Scgb3a1
ENSMUSG00000069917	Capillary-A	0.773623	Hba-a2
ENSMUSG00000069919	Capillary-A	0.766358	Hba-a1
ENSMUSG00000073802	Capillary-A	0.708502	Cdkn2b
ENSMUSG00000073940	Capillary-A	0.758891	Hbb-bt

## Sheet: C) Capillary-V cluster markers
gene_id	CellType	specificity	symbol
ENSMUSG00000000889	Capillary-V	0.614301	Dbh
ENSMUSG00000004633	Capillary-V	0.599881	Chn2
ENSMUSG00000006442	Capillary-V	0.603251	Srm
ENSMUSG00000006732	Capillary-V	0.59649	Mettl1
ENSMUSG00000022346	Capillary-V	0.597365	Myc
ENSMUSG00000024647	Capillary-V	0.59842	Cbln2
ENSMUSG00000024661	Capillary-V	0.601168	Fth1
ENSMUSG00000024997	Capillary-V	0.598279	Prdx3
ENSMUSG00000026192	Capillary-V	0.600322	Atic
ENSMUSG00000026576	Capillary-V	0.624521	Atp1b1
ENSMUSG00000028069	Capillary-V	0.597456	Gpatch4
ENSMUSG00000029591	Capillary-V	0.606363	Ung
ENSMUSG00000031661	Capillary-V	0.613042	Nkd1
ENSMUSG00000032607	Capillary-V	0.603665	Amt
ENSMUSG00000036186	Capillary-V	0.624857	Fam69b
ENSMUSG00000037418	Capillary-V	0.657649	Best1
ENSMUSG00000043439	Capillary-V	0.599819	E130012A19Rik
ENSMUSG00000046402	Capillary-V	0.615939	Rbp1
ENSMUSG00000049001	Capillary-V	0.600073	Ndnf
ENSMUSG00000053367	Capillary-V	0.596521	Gm6792
ENSMUSG00000054966	Capillary-V	0.60282	Lmntd1
ENSMUSG00000064023	Capillary-V	0.612022	Klk8
ENSMUSG00000073910	Capillary-V	0.608426	Mob3b
ENSMUSG00000075224	Capillary-V	0.662226	Lrrc55
ENSMUSG00000085152	Capillary-V	0.610202	Gm11496

## Sheet: D) Mitotic cluster markers
gene_id	CellType	specificity	symbol
ENSMUSG00000001403	Mitotic	0.916526	Ube2c
ENSMUSG00000003779	Mitotic	0.876759	Kif20a
ENSMUSG00000017716	Mitotic	0.87557	Birc5
ENSMUSG00000020330	Mitotic	0.905519	Hmmr
ENSMUSG00000020808	Mitotic	0.909072	Fam64a
ENSMUSG00000020897	Mitotic	0.885598	Aurkb
ENSMUSG00000021485	Mitotic	0.900929	Mxd3
ENSMUSG00000022021	Mitotic	0.882068	Diaph3
ENSMUSG00000022322	Mitotic	0.88304	Shcbp1
ENSMUSG00000024791	Mitotic	0.874921	Cdca5
ENSMUSG00000024795	Mitotic	0.874049	Kif20b
ENSMUSG00000024989	Mitotic	0.877956	Cep55
ENSMUSG00000026683	Mitotic	0.871755	Nuf2
ENSMUSG00000027379	Mitotic	0.905901	Bub1
ENSMUSG00000027654	Mitotic	0.908137	Fam83d
ENSMUSG00000028175	Mitotic	0.909915	Depdc1a
ENSMUSG00000030867	Mitotic	0.905918	Plk1
ENSMUSG00000032254	Mitotic	0.87254	Kif23
ENSMUSG00000034311	Mitotic	0.898821	Kif4
ENSMUSG00000036223	Mitotic	0.888214	Ska1
ENSMUSG00000036777	Mitotic	0.888024	Anln
ENSMUSG00000037544	Mitotic	0.88152	Dlgap5
ENSMUSG00000040084	Mitotic	0.873643	Bub1b
ENSMUSG00000045328	Mitotic	0.874325	Cenpe
ENSMUSG00000079553	Mitotic	0.886596	Kifc1

## Sheet: E) Tip cell cluster markers
gene_id	CellType	specificity	symbol
ENSMUSG00000002228	Tip cells	0.722079	Ppm1j
ENSMUSG00000019194	Tip cells	0.743073	Scn1b
ENSMUSG00000019320	Tip cells	0.709887	Noxo1
ENSMUSG00000020310	Tip cells	0.742921	Madcam1
ENSMUSG00000022548	Tip cells	0.760129	Apod
ENSMUSG00000023886	Tip cells	0.706474	Smoc2
ENSMUSG00000027221	Tip cells	0.786053	Chst1
ENSMUSG00000028525	Tip cells	0.69735	Pde4b
ENSMUSG00000030790	Tip cells	0.705304	Adm
ENSMUSG00000031465	Tip cells	0.717145	Angpt2
ENSMUSG00000032014	Tip cells	0.718059	Oaf
ENSMUSG00000032135	Tip cells	0.73732	Mcam
ENSMUSG00000033082	Tip cells	0.706586	Clec1a
ENSMUSG00000033361	Tip cells	0.710571	Prrg3
ENSMUSG00000035165	Tip cells	0.835511	Kcne3
ENSMUSG00000035566	Tip cells	0.717133	Pcdh17
ENSMUSG00000037411	Tip cells	0.730289	Serpine1
ENSMUSG00000037902	Tip cells	0.741787	Sirpa
ENSMUSG00000041482	Tip cells	0.750179	Piezo2
ENSMUSG00000042190	Tip cells	0.7038	Cmklr1
ENSMUSG00000042807	Tip cells	0.711488	Hecw2
ENSMUSG00000045534	Tip cells	0.726808	Kcna5
ENSMUSG00000046223	Tip cells	0.705959	Plaur
ENSMUSG00000068735	Tip cells	0.730973	Trp53i11
ENSMUSG00000086008	Tip cells	0.717687	Gm8817

## Sheet: F) Venous cluster markers
gene_id	CellType	specificity	symbol
ENSMUSG00000016024	Venous	0.754174	Lbp
ENSMUSG00000019817	Venous	0.672419	Plagl1
ENSMUSG00000022579	Venous	0.66959	Gpihbp1
ENSMUSG00000025776	Venous	0.644877	Crispld1
ENSMUSG00000025969	Venous	0.64525	Nrp2
ENSMUSG00000026870	Venous	0.692421	Cutal
ENSMUSG00000027358	Venous	0.698309	Bmp2
ENSMUSG00000028339	Venous	0.737046	Col15a1
ENSMUSG00000032278	Venous	0.691787	Paqr5
ENSMUSG00000038370	Venous	0.663223	Pcp4l1
ENSMUSG00000038393	Venous	0.669274	Txnip
ENSMUSG00000038526	Venous	0.648357	Car14
ENSMUSG00000039116	Venous	0.712694	Adgrg6
ENSMUSG00000040181	Venous	0.732965	Fmo1
ENSMUSG00000041120	Venous	0.645151	Nbl1
ENSMUSG00000042659	Venous	0.70308	Arrdc4
ENSMUSG00000045930	Venous	0.676209	Clec14a
ENSMUSG00000048612	Venous	0.705222	Myof
ENSMUSG00000051022	Venous	0.665462	Hs3st1
ENSMUSG00000054641	Venous	0.69697	Mmrn1
ENSMUSG00000058396	Venous	0.736558	Gpr182
ENSMUSG00000068263	Venous	0.697122	Efcc1
ENSMUSG00000071005	Venous	0.731617	Ccl19
ENSMUSG00000074207	Venous	0.69593	Adh1
ENSMUSG00000074622	Venous	0.695963	Mafb
